# Supplementary material for: Temporal dynamics of the developing lung transcriptome in three common inbred strains of laboratory mice reveals multiple stages of postnatal alveolar development
Source: PeerJ. 2016 Aug 9;4:e2318. doi: 10.7717/peerj.2318 (PMC4991849; doi:10.7717/peerj.2318)
Supplement: Data S2 — The mouse lung development gene expression data were filtered to remove genes that had low levels of temporal expression variation. [file peerj-04-2318-s002.txt]

new_stage	old_stage	timEpoint	preVSpost	strain	batch	arrayID	0610007P14Rik	0610009D07Rik	0610010K14Rik	0610031J06Rik	0610040B10Rik	1110002L01Rik	1110004F10Rik	1110007C09Rik	1110008L16Rik	1110032A03Rik	1110059E24Rik	1190002N15Rik	1500012F01Rik	1700003M02Rik	1700007K13Rik	1700009P17Rik	1700024B05Rik	1700024J04Rik	1700026D08Rik	1700034P13Rik	1700040L02Rik	1700047I17Rik2	1700071K01Rik	1700084C01Rik	1700084J12Rik	1700088E04Rik	1700094D03Rik	1810009A15Rik	1810010H24Rik	1810011O10Rik	1810033B17Rik	1810049J17Rik	2010001K21Rik	2010005H15Rik	2010107E04Rik	2210011C24Rik	2310007B03Rik	2310045N01Rik	2410002F23Rik	2410017I17Rik	2410018L13Rik	2410127L17Rik	2410141K09Rik	2610005L07Rik	2610018G03Rik	2610020H08Rik	2610028H24Rik	2610044O15Rik8	2610203C20Rik	2610305D13Rik	2610318N02Rik	2610524H06Rik	2700029M09Rik	2700049A03Rik	2700060E02Rik	2700094K13Rik	2700097O09Rik	2810004N23Rik	2810047C21Rik1	2810055G20Rik	2810417H13Rik	3110002H16Rik	3110007F17Rik	3110082I17Rik	3632451O06Rik	3632454L22Rik	4430402I18Rik	4632427E13Rik	4632428N05Rik	4632433K11Rik	4632434I11Rik	4833420G17Rik	4930402H24Rik	4930422G04Rik	4930427A07Rik	4930451C15Rik	4930485B16Rik	4930503L19Rik	4930506M07Rik	4930522L14Rik	4930523C07Rik	4930526A20Rik	4930529C04Rik	4930533I22Rik	4930555K19Rik	4930567H17Rik	4930578C19Rik	4930579G24Rik	4931406P16Rik	4933403O03Rik	4933426M11Rik	5031410I06Rik	5330417C22Rik	5330426P16Rik	5830417I10Rik	5830418K08Rik	5830432E09Rik	6030408B16Rik	6330403K07Rik	6430548M08Rik	6530403G13Rik	6720489N17Rik	6820431F20Rik	8430408G22Rik	9030624G23Rik	9130401M01Rik	9230104L09Rik	9230110C19Rik	9330182L06Rik	9430008C03Rik	9430015G10Rik	9430020K01Rik	9930013L23Rik	9930111J21Rik2	A230005M16Rik	A2m	A330021E22Rik	A4galt	A630033H20Rik	A730017C20Rik	A930006K02Rik	A930039A15Rik	AA792892	AA986860	Aaas	Aadac	Aaed1	Aard	Aatf	AB041803	AB124611	Abca1	Abca3	Abca5	Abca7	Abca8a	Abca8b	Abca9	Abcb1a	Abcc3	Abcc9	Abcd1	Abcd2	Abcd3	Abce1	Abcf2	Abcg1	Abcg2	Abhd1	Abhd14b	Abhd17b	Abhd2	Abhd4	Abhd5	Abi1	Abi2	Abi3	Abi3bp	Ablim1	Ablim3	Abracl	Acaa2	Acaca	Acadl	Acadm	Acadsb	Acadvl	Acap2	Acat1	Acat2	Acbd5	Ace	Ace2	Acer2	Acer3	Acin1	Ackr2	Ackr4	Acot1	Acot2	Acot7	Acot9	Acox1	Acox2	Acox3	Acoxl	Acp1	Acp5	Acsf2	Acsl1	Acsl3	Acsl4	Acsl5	Acss1	Acss2	Acss3	Acta1	Acta2	Actc1	Actg2	Actl6a	Actn2	Actr6	Acvr2b	Acvrl1	Acy1	Adam12	Adam15	Adam19	Adam23	Adam28	Adam9	Adamdec1	Adamts1	Adamts10	Adamts12	Adamts15	Adamts17	Adamts18	Adamts19	Adamts2	Adamts5	Adamts6	Adamts7	Adamts8	Adamts9	Adamtsl2	Adamtsl3	Adamtsl4	Adap2	Adarb1	Adc	Adcy2	Adcy4	Adcy7	Adcy8	Adcy9	Adh1	Adh5	Adhfe1	Adipor1	Adipor2	Adm	Adora2b	Adra1a	Adrb1	Adrb2	Adsl	Adss	Adssl1	Aebp1	Aes	AF067063	AF251705	Afap1l1	Afap1l2	Aff1	Afp	Aga	Ager	Agmo	Ago4	Agpat2	Agpat3	Agpat4	Agrn	Agt	Agtr1a	Agtr2	Agtrap	Ahctf1	Ahcy	Ahcyl2	Ahnak	Ahr	Ahsa1	Ahsa2	Ahsg	AI427809	AI464131	AI504432	AI607873	Aif1l	Aifm1	Aim1	Aimp1	Aimp2	Airn	AK010878	Ak2	Ak3	Ak4	Ak7	Ak8	Akap12	Akap13	Akap5	Akap8	Akip1	Akr1b3	Akr1b8	Akr1c14	Akr1e1	Alad	Alas1	Alas2	Alb	Alcam	Aldh18a1	Aldh1a1	Aldh1a2	Aldh1a7	Aldh1l1	Aldh2	Aldh3a1	Aldh3a2	Aldh3b1	Aldh5a1	Aldh6a1	Aldh7a1	Aldoa	Aldob	Aldoc	Alg10b	Alg13	Alg2	Alg3	Alg8	Alkbh1	Alkbh8	Alms1	Alox12	Alox15	Alox5	Alox5ap	Alpk1	Alpl	Als2cl	Alx1	Alyref	Alyref2	Ambp	Amica1	Amigo2	Ammecr1	Amn1	Amot	Amotl2	Ampd2	Ampd3	Amph	Amt	Anapc1	Anapc13	Anapc15	Anapc4	Anapc5	Anapc7	Ang	Angpt1	Angpt2	Angptl2	Angptl3	Angptl4	Angptl7	Ank2	Ank3	Ankrd1	Ankrd10	Ankrd13a	Ankrd13c	Ankrd26	Ankrd28	Ankrd37	Ankrd44	Ankrd49	Ankrd52	Anln	Ano1	Ano10	Ano6	Anp32-ps	Anp32a	Anp32b	Anp32e	Anpep	Antxr1	Antxr2	Anxa1	Anxa11	Anxa2	Anxa3	Anxa4	Anxa5	Anxa6	Anxa7	Anxa8	Aoc3	Aox1	Aox3	Ap1s1	Ap1s2	Ap2s1	Ap3m2	Ap3s1-ps1	Ap3s2	Ap4m1	Apbb2	Apcdd1	Apex1	Apex2	Aph1a	Apitd1	Apln	Aplnr	Aplp2	Apmap	Apoa2	Apob	Apobec1	Apobec2	Apoc1	Apoe	Apoh	Apol7b	Apool	App	Appbp2	Appl2	Aprt	Aqp1	Aqp4	Aqp5	Aqp8	Arap1	Arap2	Arap3	Arf2	Arf3	Arfgef2	Arg1	Arg2	Arglu1	Arhgap1	Arhgap11a	Arhgap18	Arhgap19	Arhgap20	Arhgap23	Arhgap24	Arhgap25	Arhgap28	Arhgap29	Arhgap30	Arhgap31	Arhgap4	Arhgap42	Arhgap44	Arhgap9	Arhgdib	Arhgef1	Arhgef12	Arhgef15	Arhgef17	Arhgef18	Arhgef2	Arhgef25	Arhgef28	Arhgef3	Arhgef38	Arhgef39	Arhgef6	Arid5b	Arl11	Arl15	Arl3	Arl4d	Arl6ip4	Arl6ip5	Arl6ip6	Arl8a	Armc10	Armcx2	Armcx4	Arnt2	Arntl	Arpc1b	Arpc3	Arpc5	Arpp19	Arrb1	Arrdc1	Arrdc3	Arrdc4	Arsb	Arsj	Art3	Art4	Arxes1	Arxes2	Asah1	Asah2	Asb2	Asb4	Asf1a	Asf1b	Ash2l	Asns	Asnsd1	Aspm	Aspn	Asprv1	Ass1	Astn2	Asun	Asxl3	Atad2	Atad2b	Atad3a	Atad5	Atat1	Atf3	Atf6	Atf7	Atg13	Atg3	Atic	Atl3	Atm	Atox1	Atp10d	Atp11a	Atp13a3	Atp13a4	Atp1a1	Atp1a2	Atp1b1	Atp2a1	Atp2a2	Atp2a3	Atp2b4	Atp5a1	Atp5b	Atp5d	Atp5e	Atp5f1	Atp5g3	Atp5j2	Atp5k	Atp5l	Atp5o	Atp6ap1	Atp6ap2	Atp6v0a1	Atp6v0a4	Atp6v0b	Atp6v0d2	Atp6v0e	Atp6v0e2	Atp6v1a	Atp6v1b2	Atp6v1c2	Atp6v1e1	Atp6v1g1	Atp7b	Atp8a1	Atp8b1	Atp9a	Atpif1	Atr	Atraid	Atrx	Atxn1	AU021092	Auh	Aunip	Aurka	Aurkb	Aurkc	Auts2	Avpi1	AW112010	AW551984	Axl	AY036118	B130024G19Rik	B130055M24Rik	B230110C06Rik	B230217O12Rik	B230307C23Rik	B2m	B3galnt2	B3gnt3	B3gnt5	B3gnt9	B4galnt4	B4galt1	B4galt2	B4galt4	B4galt6	B930095G15Rik	Bace2	Bach1	Bag2	Baiap2l1	Bambi	Banf1	Bap1	Barx1	Basp1	Baz1b	BC005561	BC005764	BC016423	BC022687	BC026590	BC027231	BC028528	BC028777	BC030867	BC035947	BC052040	BC055324	BC056474	BC067074	BC094916	BC100530	BC117090	Bcam	Bcap31	Bcar3	Bcas2	Bcat1	Bcat2	Bccip	Bche	Bckdhb	Bcl11a	Bcl2a1a	Bcl2l1	Bcl2l13	Bcl2l2	Bcl6	Bcl6b	Bcl7a	Bcl7b	Bcl9	Bclaf1	Bcs1l	Bend7	Bet1l	Bex1	Bex2	Bex4	Bgn	Bhlhb9	Bhlhe40	Bhlhe41	Bicd2	Bin1	Birc3	Birc5	Blm	Blmh	Blvra	Bmp1	Bmp2	Bmp2k	Bmp3	Bmp4	Bmp5	Bmp6	Bmp7	Bmper	Bmpr2	Bms1	Bnip3	Bnip3l	Bod1	Bola2	Bop1	Bora	Bpgm	Bphl	Bpifa1	Bpifb1	Bpifb5	Brca1	Brca2	Brcc3	Brd3	Brd8	Bri3bp	Brinp1	Brip1	Brip1os	Brix1	Bscl2	Bsdc1	Bsg	Bspry	Bst1	Bst2	Btbd3	Btf3	Btf3l4	Btg2	Btg3	Bub1	Bub1b	Bub3	Bves	Bysl	Bzw1	Bzw2	C130074G19Rik	C1galt1	C1galt1c1	C1qa	C1qb	C1qbp	C1qc	C1qtnf2	C1qtnf7	C1ra	C1s	C2	C3	C330027C09Rik	C3ar1	C4b	C5ar1	C6	C7	C77370	C8b	C920025E04Rik	Cachd1	Cacna1c	Cacna1d	Cacna1g	Cacnb2	Cacnb3	Cacybp	Cad	Cadm1	Cadps2	Calb2	Calcoco1	Calcrl	Cald1	Calml4	Camk1	Camk1g	Camk2d	Camk2n1	Cand1	Cand2	Cap2	Capg	Capn1	Capn2	Capn6	Capns1	Caprin1	Caprin2	Capsl	Car1	Car13	Car14	Car15	Car2	Car3	Car4	Car5b	Car8	Carhsp1	Carm1	Cars	Casc4	Casc5	Casp12	Casp2	Casp3	Casp4	Casp7	Casp8	Casp8ap2	Casq1	Casq2	Cast	Casz1	Cat	Cav1	Cav2	Cbfa2t2-ps1	Cbfa2t3	Cbfb	Cbr2	Cbr3	Cbx1	Cbx2	Cbx3	Cbx5	Cbx6	Ccar1	Ccar2	Ccbl2	Ccdc108	Ccdc124	Ccdc14	Ccdc141	Ccdc153	Ccdc17	Ccdc18	Ccdc3	Ccdc34	Ccdc47	Ccdc58	Ccdc67	Ccdc68	Ccdc8	Ccdc80	Ccdc82	Ccdc85a	Ccdc86	Ccdc88a	Cckar	Ccl11	Ccl17	Ccl24	Ccl27a	Ccl3	Ccl5	Ccl6	Ccl9	Ccm2l	Ccna2	Ccnb1	Ccnb2	Ccnd1	Ccnd2	Ccndbp1	Ccne1	Ccne2	Ccnf	Ccng1	Ccnh	Ccnj	Ccnjl	Ccp110	Ccr2	Ccr3	Ccr7	Ccrl2	Ccser2	Cct2	Cct3	Cct4	Cct5	Cct6a	Cct7	Cct8	Cd109	Cd14	Cd151	Cd164l2	Cd180	Cd2	Cd200	Cd200r1	Cd209a	Cd248	Cd24a	Cd274	Cd300lf	Cd300lh	Cd33	Cd34	Cd36	Cd37	Cd38	Cd3g	Cd40	Cd44	Cd47	Cd48	Cd52	Cd53	Cd55	Cd59a	Cd63	Cd68	Cd72	Cd74	Cd79a	Cd79b	Cd81	Cd82	Cd84	Cd8a	Cd8b1	Cd9	Cd93	Cd97	Cdc123	Cdc14b	Cdc16	Cdc20	Cdc23	Cdc25a	Cdc25c	Cdc26	Cdc27	Cdc34	Cdc37	Cdc42bpa	Cdc42bpg	Cdc42ep1	Cdc42ep2	Cdc42ep3	Cdc42se2	Cdc45	Cdc5l	Cdc6	Cdc7	Cdca2	Cdca3	Cdca4	Cdca5	Cdca7	Cdca7l	Cdca8	Cdh1	Cdh11	Cdh13	Cdh16	Cdh2	Cdh3	Cdh5	Cdh6	Cdh8	Cdhr3	Cdhr4	Cdipt	Cdk1	Cdk14	Cdk19	Cdk2	Cdk2ap1	Cdk4	Cdk5rap2	Cdk8	Cdkl5	Cdkn1a	Cdkn1b	Cdkn1c	Cdkn2aipnl	Cdkn2b	Cdkn2c	Cdkn3	Cdo1	Cdon	Cds1	Cds2	Cdt1	Ceacam1	Cebpa	Cebpb	Cebpd	Cebpz	Cecr2	Celf1	Cenpa	Cenpc1	Cenpe	Cenpf	Cenph	Cenpi	Cenpk	Cenpl	Cenpm	Cenpn	Cenpo	Cenpp	Cenpq	Cep128	Cep192	Cep55	Cep57	Cep78	Cep85l	Cep97	Cept1	Cerk	Cers2	Cers3	Cers4	Ces1d	Ces1e	Ces1g	Ces2e	Ces2g	Cetn3	Cetn4	Cfb	Cfd	Cfdp1	Cfh	Cfi	Cfl1	Cflar	Cfp	Cftr	Cgn	Cgnl1	Ch25h	Chad	Chaf1a	Chaf1b	Champ1	Chchd1	Chchd10	Chchd2	Chchd3	Chchd4	Chd1	Chd3	Chd3os	Chd4	Chd7	Chek1	Chek2	Cherp	Chia1	Chil1	Chil3	Chil4	Chmp2a	Chmp5	Chn1	Chordc1	Chp1	Chpt1	Chrdl1	Chrm2	Chrnb1	Chst12	Chst15	Chst2	Chst3	Chst4	Chtf18	Chtf8	Churc1	Ciapin1	Cib1	Cidec	Cirbp	Cirh1a	Cish	Cit	Cited2	Ckap2	Ckap2l	Ckap4	Ckap5	Ckb	Ckm	Ckmt1	Cks1b	Cks2	Clasp1	Clca1	Clca3	Clcn4-2	Clcn5	Clcn7	Cldn1	Cldn10	Cldn18	Cldn3	Cldn4	Cldn5	Cldn6	Cldn7	Clec12a	Clec14a	Clec1a	Clec2d	Clec3b	Clec4a3	Clec4d	Clec4n	Clec5a	Clec7a	Clic1	Clic3	Clic4	Clic5	Clic6	Clip1	Clip3	Clip4	Clk1	Clk4	Clmp	Clns1a	Clock	Clpp	Clspn	Clstn1	Clstn2	Cltb	Clu	Clybl	Cma1	Cmah	Cmbl	Cmc2	Cmklr1	Cml3	Cmpk2	Cmss1	Cmtm6	Cmtm8	Cnbp	Cndp2	Cnksr2	Cnn1	Cnn2	Cnn3	Cnot1	Cnot11	Cnot3	Cnot6	Cnot7	Cnp	Cnpy4	Cnr2	Cntfr	Cobll1	Col11a1	Col12a1	Col14a1	Col15a1	Col18a1	Col1a1	Col1a2	Col26a1	Col2a1	Col3a1	Col4a1	Col4a2	Col4a3	Col4a3bp	Col4a4	Col4a5	Col5a1	Col5a2	Col6a1	Col6a2	Col6a3	Colec10	Colec12	Colgalt2	Colq	Commd2	Comt	Cops2	Cops3	Cops4	Cops5	Cops6	Cops7b	Cops8	Copz2	Coq5	Corin	Coro1a	Cox17	Cox20	Cox4i1	Cox4i2	Cox5a	Cox6a1	Cox6a2	Cox6b1	Cox7a1	Cox7a2	Cox7a2l	Cox7b	Cox8b	Cp	Cpa1	Cpa2	Cpa3	Cpb2	Cpd	Cpe	Cpeb4	Cped1	Cpm	Cpn1	Cpne3	Cpne8	Cpox	Cpq	Cps1	Cpsf1	Cpsf2	Cpsf3	Cpsf3l	Cpsf4	Cpsf6	Cpt1a	Cpt1b	Cpxm1	Cr1l	Crabp1	Crabp2	Crat	Creb3	Creb3l2	Crebl2	Crebrf	Creg1	Crh	Crim1	Crip1	Crip2	Crispld1	Crispld2	Crlf1	Crmp1	Crry-ps	Crtap	Cry2	Cryab	Crybg3	Cryz	Cs	Cse1l	Csf1r	Csf2rb	Csf2rb2	Csf3r	Csgalnact1	Csgalnact2	Csnk2a2	Csrnp1	Csrp1	Csrp2	Csrp3	Cst3	Cstf1	Cstf2	Cstf3	Ctage5	Ctc1	Ctcf	Ctdspl	Ctgf	Cth	Cthrc1	Ctla2a	Ctla2b	Ctnnbl1	Ctnnd1	Ctnnd2	Ctps	Ctsa	Ctsb	Ctsc	Ctsd	Ctsf	Ctsh	Ctsk	Ctsl	Ctso	Ctss	Ctsz	Cttnbp2nl	Ctxn1	Cubn	Cul2	Cul4b	Cul7	Cx3cl1	Cxadr	Cxcl12	Cxcl13	Cxcl14	Cxcl15	Cxcl16	Cxcl17	Cxcr1	Cxcr2	Cxcr4	Cyb5	Cyb561	Cyb561a3	Cyb5r3	Cyba	Cybb	Cybrd1	Cyc1	Cygb	Cyld	Cym	Cyp1a1	Cyp27a1	Cyp2a4	Cyp2a5	Cyp2b10	Cyp2d22	Cyp2d26	Cyp2e1	Cyp2f2	Cyp2s1	Cyp4b1	Cyp4f13	Cyp4f18	Cyp4f39	Cyp4v3	Cyp51	Cyp7b1	Cyr61	Cystm1	Cyth1	Cyth3	Cyth4	Cytip	Cytl1	Cyyr1	D030056L22Rik	D10Bwg1379e	D10Wsu102e	D17H6S56E-5	D19Bwg1357e	D230025D16Rik	D2Wsu81e	D4Wsu53e	D8Ertd82e	D930015E06Rik	D930019O06Rik	Daam1	Daam2	Dach1	Dact1	Dag1	Dancr	Dap	Dap3	Dapk1	Dapk2	Dars	Dars2	Dazap2	Dbf4	Dbn1	Dbp	Dcaf11	Dcaf13	Dcaf15	Dcaf6	Dcakd	Dcbld2	Dchs1	Dck	Dclre1a	Dcn	Dcp2	Dctd	Dctpp1	Dcun1d5	Dcx	Dcxr	Ddah1	Ddah2	Ddb1	Ddc	Ddhd1	Ddit4	Ddost	Ddr2	Ddrgk1	Ddx1	Ddx10	Ddx11	Ddx17	Ddx18	Ddx19a	Ddx20	Ddx21	Ddx26b	Ddx27	Ddx39	Ddx39b	Ddx3y	Ddx46	Ddx51	Ddx52	Ddx56	Ddx58	Ddx60	Defa-rs1	Defa22	Defa25	Defa5	Degs1	Dek	Dennd2a	Dennd2d	Dennd3	Dennd4a	Dennd5a	Denr	Depdc1a	Depdc1b	Deptor	Dera	Des	Dgat2	Dgcr2	Dgcr8	Dgka	Dgkb	Dgkh	Dgkk	Dhcr24	Dhcr7	Dhfr	Dhrs3	Dhrs4	Dhrs7	Dhx15	Dhx33	Dhx36	Dhx37	Dhx9	Diap1	Diap2	Diap3	Dicer1	Diexf	Dimt1	Dip2a	Dirc2	Dis3	Dkc1	Dkk3	Dld	Dlgap5	Dlk1	Dll1	Dll4	Dmkn	Dmpk	Dmtf1	Dna2	Dnah12	Dnah5	Dnah6	Dnah7c	Dnah9	Dnaja4	Dnajb4	Dnajb9	Dnajc10	Dnajc11	Dnajc19-ps	Dnajc2	Dnajc3	Dnajc7	Dnajc9	Dnali1	Dnase1l1	Dnm2	Dnmt1	Dnmt3a	Dnph1	Dnttip2	Dock10	Dock2	Dock4	Dock6	Dock7	Dock8	Dock9	Donson	Dopey2	Dpep1	Dpep2	Dph6	Dph7	Dpp4	Dpp7	Dpt	Dpy19l1	Dpy30	Dpyd	Dpysl2	Dpysl3	Dpysl4	Dpysl5	DQ267102	Dram1	Dram2	Drg1	Drg2	Drosha	Dsc2	Dscc1	Dsg1a	Dsn1	Dsp	Dst	Dstn	Dtl	Dtna	Dtx3l	Dtymk	Dusp1	Dusp10	Dusp14	Dusp3	Dusp4	Dusp6	Dusp7	Dusp8	Dusp9	Dut	Dvl2	Dynll2	Dynlrb2	Dynlt3	Dysf	Dzip1	Dzip3	E030024N20Rik	E2f3	E2f5	E2f6	E2f7	E2f8	Ear-ps9	Ear1	Ear10	Ear11	Ear2	Ebf1	Ebf3	Ebna1bp2	Ebp	Ebpl	Ecd	Ece1	Ech1	Echs1	Ecm1	Ecm2	Ecscr	Ect2	Edil3	Edn1	Edn3	Ednra	Ednrb	Eea1	Eed	Eef1b2	Eef1d	Eef1e1	Eef1g	Eefsec	Efcab11	Efcab4a	Efemp1	Efemp2	Efhc1	Efna1	Efna2	Efna4	Efna5	Efnb2	Eftud2	Egfem1	Egfl6	Egfl7	Egflam	Egfr	Egln3	Egr1	Ehd1	Ehd2	Ehd3	Ehd4	Ehf	Ehmt1	Ehmt2	Eid1	Eid2	Eif1a	Eif1ad	Eif1ax	Eif1b	Eif2a	Eif2b1	Eif2b3	Eif2b5	Eif2s1	Eif2s2	Eif2s3x	Eif2s3y	Eif3a	Eif3b	Eif3c	Eif3d	Eif3e	Eif3f	Eif3g	Eif3h	Eif3i	Eif3k	Eif3l	Eif3m	Eif4a3	Eif4b	Eif4e	Eif4ebp1	Eif4g1	Eif5	Eif5a	Eif5al3-ps	Eif5b	Eif6	Elac2	Elavl1	Elavl2	Elf1	Elf3	Elf5	Elk3	Elk4	Ell2	Elmo1	Elmo3	Eln	Elovl1	Elovl2	Elovl4	Elovl5	Elovl6	Elovl7	Elp2	Elp3	Elp4	Elp5	Elp6	Eltd1	Emb	Emc2	Emc7	Emc8	Emcn	Eme1	Emg1	Emilin1	Emilin2	Emilin3	Eml1	Eml2	Eml4	Emp1	Emp2	Emp3	Emr1	Emr4	Emx2os	Enah	Enc1	Endod1	Eng	Enkur	Eno1	Eno3	Enpep	Enpp1	Enpp2	Enpp4	Enpp5	Entpd1	Entpd3	Entpd5	Entpd6	Eny2	Eogt	Epas1	Epb4.1	Epb4.1l2	Epb4.1l3	Epb4.1l4a	Epb4.1l4b	Epb4.2	Epcam	Epha1	Epha2	Epha3	Epha4	Epha7	Ephb2	Ephx1	Epn2	Epn3	Eprs	Eps15	Eps8	Eps8l1	Eps8l2	Erap1	Erbb3	Erbb4	Ercc6l	Erdr1	Erg	Ergic1	Erh	Eri1	Eri2	Ern1	Errfi1	Esam	Esco2	Esd	Esf1	Esm1	Espl1	Esrp1	Esrp2	Esyt1	Esyt2	Esyt3	Etaa1	Etf1	Etohi1	Ets1	Ets2	Etv1	Etv5	Evc	Evi2a	Ewsr1	Exo1	Exo5	Exoc3l4	Exog	Exosc1	Exosc2	Exosc8	Exosc9	Exph5	Eya1	Eya2	Eya3	Eya4	Ezh1	Ezh2	Ezr	F10	F11r	F13a1	F2	F2r	F3	F5	F630028O10Rik	F7	F830001A07Rik	Faah	Fabp1	Fabp3	Fabp4	Fabp5	Fabp7	Fads1	Fads2	Fads3	Fah	Faim2	Faim3	Fam101a	Fam101b	Fam102b	Fam105a	Fam107a	Fam111a	Fam114a1	Fam115a	Fam120aos	Fam124b	Fam126b	Fam129a	Fam129b	Fam133b	Fam134b	Fam135a	Fam136a	Fam13a	Fam150a	Fam154b	Fam162a	Fam162b	Fam169a	Fam171b	Fam174a	Fam174b	Fam175a	Fam177a	Fam178a	Fam183b	Fam188a	Fam189a2	Fam198a	Fam198b	Fam19a1	Fam212a	Fam213a	Fam214a	Fam216a	Fam216b	Fam219a	Fam220a	Fam26e	Fam46c	Fam49a	Fam60a	Fam63b	Fam64a	Fam65a	Fam65b	Fam83b	Fam83d	Fam84a	Fam84b	Fam92a	Fam96a	Fam98a	Fam98b	Fanca	Fancb	Fancd2	Fancf	Fanci	Fancl	Fancm	Farsa	Farsb	Fas	Fasn	Fastkd2	Fastkd3	Fat1	Fat3	Fat4	Faxc	Fbl	Fbln1	Fbln2	Fbln5	Fbn1	Fbn2	Fbp1	Fbp2	Fbxl19	Fbxl3	Fbxo21	Fbxo32	Fbxo36	Fbxo5	Fbxo6	Fbxo8	Fbxo9	Fcer1g	Fcf1	Fcgbp	Fcgr2b	Fcgr3	Fcgr4	Fcgrt	Fcho2	Fcrla	Fcrls	Fdft1	Fdps	Fdx1	Fech	Fem1b	Fen1	Fermt2	Fermt3	Fetub	Fga	Fgb	Fgd1	Fgd5	Fgf1	Fgf10	Fgf15	Fgf18	Fgf7	Fgf9	Fgfbp1	Fgfr1	Fgfr1op	Fgfr2	Fgfr3	Fgfr4	Fgg	Fggy	Fgl2	Fgr	Fh1	Fhdc1	Fhl1	Fhl2	Fhl5	Fhod1	Fibin	Fig4	Figf	Fignl1	Fiz1	Fjx1	Fkbp10	Fkbp14	Fkbp3	Fkbp4	Fkbp5	Fkbp7	Flcn	Flg	Flg2	Flna	Flnc	Flot1	Flrt2	Flrt3	Flt1	Flt3l	Fmnl1	Fmo1	Fmo2	Fmo3	Fmo5	Fmod	Fn1	Fnbp4	Fndc1	Fndc3b	Fndc3c1	Fndc4	Fnip1	Fos	Fosb	Fosl2	Foxa1	Foxc1	Foxc2	Foxd1	Foxf1	Foxf2	Foxj1	Foxj2	Foxl1	Foxm1	Foxo1	Foxo3	Foxp1	Foxp2	Foxp4	Foxq1	Fpr1	Fpr2	Fras1	Frat1	Frem1	Frem2	Fry	Frzb	Fsbp	Fscn1	Fsd2	Fst	Fstl1	Fstl3	Fth1	Ftsj3	Fubp1	Fuca1	Fuca2	Furin	Fus	Fv1	Fxn	Fxr1	Fxyd1	Fxyd3	Fxyd5	Fyb	Fyttd1	Fzd1	Fzd10	Fzd2	Fzd3	Fzd4	Fzd6	Fzr1	G0s2	G2e3	G3bp1	G3bp2	G430049J08Rik	Gaa	Gab2	Gabarapl1	Gabarapl2	Gabbr1	Gabpb1	Gabrp	Gadd45a	Gadd45b	Gadd45g	Galk1	Galnt15	Galnt16	Galnt18	Galnt2	Galnt3	Galnt7	Ganc	Gap43	Gapt	Gar1	Gars	Gart	Gas1	Gas2	Gas2l3	Gas5	Gas6	Gata2	Gata3	Gata4	Gata5	Gatm	Gatsl3	Gba	Gbe1	Gbp10	Gbp11	Gbp2	Gbp2b	Gbp3	Gbp4	Gbp5	Gbp6	Gbp7	Gbp8	Gbp9	Gc	Gca	Gcfc2	Gclc	Gcnt1	Gcnt2	Gcsh	Gda	Gde1	Gdf10	Gdf11	Gdpd1	Gdpd2	Gem	Gemin2	Gemin5	Gemin6	Gen1	Gfod1	Gfpt2	Gfra1	Gfra2	Gga2	Ggcx	Ggh	Ggt1	Ggta1	Ghr	Gif	Gimap1	Gimap1os	Gimap4	Gimap6	Gimap8	Ginm1	Gins1	Gins2	Gins3	Gins4	Gipc1	Gipc2	Git2	Gja1	Gja4	Gja5	Gjb6	Gjc1	Glb1l2	Gldc	Gli1	Gli2	Gli3	Glipr1	Glmn	Glns-ps1	Glo1	Glp1r	Glrx	Glrx3	Gltp	Glul	Gm10012	Gm10013	Gm10025	Gm10033	Gm10051	Gm10068	Gm10071	Gm10073	Gm10076	Gm10115	Gm10116	Gm10132	Gm10135	Gm10136	Gm10139	Gm10153	Gm10154	Gm10156	Gm10169	Gm10220	Gm10224	Gm10231	Gm10237	Gm10250	Gm10268	Gm10269	Gm10313	Gm10318	Gm10320	Gm10337	Gm10340	Gm10357	Gm10358	Gm10418	Gm10420	Gm10462	Gm10476	Gm10540	Gm10670	Gm10689	Gm10704	Gm10712	Gm10715	Gm10717	Gm10719	Gm10722	Gm10800	Gm10801	Gm10825	Gm11127	Gm11149	Gm11168	Gm11201	Gm11249	Gm11263	Gm11271	Gm11353	Gm11361	Gm11402	Gm11478	Gm11492	Gm11531	Gm11563	Gm11599	Gm11604	Gm11605	Gm11619	Gm11687	Gm11691	Gm11800	Gm11821	Gm11824	Gm11826	Gm11836	Gm11841	Gm11847	Gm11942	Gm11951	Gm11957	Gm11971	Gm12017	Gm12109	Gm12138	Gm12141	Gm12166	Gm12174	Gm12176	Gm12178	Gm12183	Gm12231	Gm12241	Gm12245	Gm12250	Gm12254	Gm12260	Gm12350	Gm12428	Gm12472	Gm12488	Gm12508	Gm12571	Gm12587	Gm12625	Gm12627	Gm12643	Gm12651	Gm12696	Gm12751	Gm12755	Gm12816	Gm12913	Gm12957	Gm12986	Gm13007	Gm13013	Gm13034	Gm13080	Gm13084	Gm13121	Gm13139	Gm13141	Gm13152	Gm13160	Gm13163	Gm13183	Gm13202	Gm13213	Gm13225	Gm13226	Gm13228	Gm13233	Gm13235	Gm13237	Gm13241	Gm13244	Gm13248	Gm13310	Gm13311	Gm13352	Gm13375	Gm13436	Gm13445	Gm13456	Gm13498	Gm13545	Gm13611	Gm13623	Gm13624	Gm13642	Gm13680	Gm13688	Gm13690	Gm13827	Gm13841	Gm13864	Gm13882	Gm13889	Gm13921	Gm14026	Gm14038	Gm14044	Gm14046	Gm14088	Gm14148	Gm14150	Gm14165	Gm14231	Gm14263	Gm14279	Gm14292	Gm14300	Gm14305	Gm14326	Gm14334	Gm14391	Gm14403	Gm14407	Gm14438	Gm14443	Gm14452	Gm14472	Gm14494	Gm14497	Gm14548	Gm14586	Gm14639	Gm14702	Gm14781	Gm14851	Gm14870	Gm14942	Gm15066	Gm15121	Gm15163	Gm15191	Gm15210	Gm15212	Gm15284	Gm15319	Gm15368	Gm15372	Gm15376	Gm15427	Gm15428	Gm15433	Gm15443	Gm15446	Gm15455	Gm15467	Gm15470	Gm15484	Gm15501	Gm15512	Gm15542	Gm15596	Gm15653	Gm15697	Gm15753	Gm15772	Gm15843	Gm15981	Gm16020	Gm16088	Gm16111	Gm16139	Gm16148	Gm16192	Gm16234	Gm16298	Gm16302	Gm16314	Gm16332	Gm16373	Gm16379	Gm16380	Gm16409	Gm16412	Gm16415	Gm16416	Gm16418	Gm16433	Gm16439	Gm16459	Gm16494	Gm16513	Gm16519	Gm16522	Gm16973	Gm17014	Gm17063	Gm17305	Gm17383	Gm17430	Gm17535	Gm17709	Gm1815	Gm1965	Gm1966	Gm19840	Gm20403	Gm2042	Gm20482	Gm20498	Gm20628	Gm20633	Gm20634	Gm20737	Gm2075	Gm20825	Gm20828	Gm20830	Gm20831	Gm20877	Gm20900	Gm20901	Gm20939	Gm21002	Gm21292	Gm21319	Gm21411	Gm21451	Gm21454	Gm21719	Gm21763	Gm21769	Gm21788	Gm21816	Gm21820	Gm21824	Gm21849	Gm21858	Gm21936	Gm21986	Gm2199	Gm21994	Gm22045	Gm22131	Gm2214	Gm22173	Gm22254	Gm22255	Gm22348	Gm22455	Gm22571	Gm22582	Gm22620	Gm22720	Gm22806	Gm22866	Gm22884	Gm22951	Gm22973	Gm22980	Gm23018	Gm2308	Gm23119	Gm23121	Gm23136	Gm23143	Gm23245	Gm23256	Gm23264	Gm23301	Gm23344	Gm23347	Gm23358	Gm23375	Gm23455	Gm23508	Gm23510	Gm23576	Gm23639	Gm23659	Gm23730	Gm2382	Gm23862	Gm23969	Gm24044	Gm24088	Gm24105	Gm24136	Gm24155	Gm24306	Gm24357	Gm24411	Gm24412	Gm24455	Gm24494	Gm24495	Gm24525	Gm24564	Gm24616	Gm2464	Gm24799	Gm24826	Gm24879	Gm24899	Gm24938	Gm25020	Gm25039	Gm25120	Gm25188	Gm2531	Gm25357	Gm25360	Gm25401	Gm25594	Gm25615	Gm25636	Gm25648	Gm25675	Gm25749	Gm25781	Gm25791	Gm25813	Gm25822	Gm25831	Gm25873	Gm25942	Gm25947	Gm26200	Gm26202	Gm26205	Gm26236	Gm26384	Gm26397	Gm26440	Gm26457	Gm26493	Gm26504	Gm26516	Gm26577	Gm26578	Gm266	Gm2666	Gm26771	Gm26785	Gm26798	Gm26870	Gm26880	Gm26899	Gm26910	Gm26922	Gm27018	Gm281	Gm2888	Gm2897	Gm2991	Gm2a	Gm3029	Gm3076	Gm3099	Gm3159	Gm3269	Gm3307	Gm3411	Gm3435	Gm3543	Gm3550	Gm3571	Gm3676	Gm3727	Gm3756	Gm3809	Gm3839	Gm3912	Gm4070	Gm4117	Gm4141	Gm4425	Gm4604	Gm4631	Gm4832	Gm4853	Gm4889	Gm4945	Gm4951	Gm4956	Gm4963	Gm4968	Gm4986	Gm4992	Gm4997	Gm5070	Gm5071	Gm5093	Gm5096	Gm5121	Gm5150	Gm5168	Gm5196	Gm5215	Gm5218	Gm5263	Gm5292	Gm5301	Gm5384	Gm5396	Gm5423	Gm5428	Gm5445	Gm5446	Gm5451	Gm5454	Gm5457	Gm5473	Gm5483	Gm5518	Gm5523	Gm5526	Gm5528	Gm5529	Gm5566	Gm5611	Gm5619	Gm5620	Gm5633	Gm5637	Gm5643	Gm5665	Gm5699	Gm5776	Gm5778	Gm5786	Gm5799	Gm5803	Gm5805	Gm5806	Gm5809	Gm5814	Gm5830	Gm5844	Gm5862	Gm5863	Gm5866	Gm5867	Gm5868	Gm5874	Gm5900	Gm5903	Gm5908	Gm5913	Gm5921	Gm5924	Gm5931	Gm5935	Gm5937	Gm5940	Gm5943	Gm5944	Gm5963	Gm6038	Gm6054	Gm6055	Gm6091	Gm6134	Gm6136	Gm6139	Gm6166	Gm6176	Gm6177	Gm6180	Gm6274	Gm6298	Gm6382	Gm6404	Gm6408	Gm6429	Gm6455	Gm6467	Gm6472	Gm6478	Gm6485	Gm6505	Gm6517	Gm6548	Gm6576	Gm6623	Gm6625	Gm6696	Gm6710	Gm6762	Gm6763	Gm6803	Gm6811	Gm6887	Gm6899	Gm6901	Gm6902	Gm6969	Gm7079	Gm7094	Gm7110	Gm7125	Gm7251	Gm7278	Gm7290	Gm7418	Gm7429	Gm7582	Gm7618	Gm7658	Gm7664	Gm7736	Gm7803	Gm7809	Gm7816	Gm7860	Gm7862	Gm7879	Gm7887	Gm7931	Gm8054	Gm8055	Gm8112	Gm8126	Gm8129	Gm8152	Gm8172	Gm8174	Gm8186	Gm8206	Gm8213	Gm8257	Gm8292	Gm8325	Gm8355	Gm8587	Gm8615	Gm8623	Gm8624	Gm8724	Gm8730	Gm8741	Gm8832	Gm8839	Gm8840	Gm8844	Gm8864	Gm8865	Gm8871	Gm8909	Gm8935	Gm8973	Gm8995	Gm9008	Gm9027	Gm9034	Gm9078	Gm9167	Gm9174	Gm9234	Gm9285	Gm9294	Gm9392	Gm9457	Gm9513	Gm9575	Gm9602	Gm9625	Gm9732	Gm9765	Gm9770	Gm9791	Gm9800	Gm9801	Gm9818	Gm9840	Gm9857	Gm9866	Gm9890	Gm9917	Gm9994	Gmnn	Gmps	Gna13	Gna14	Gnao1	Gnb2l1	Gnb4	Gng11	Gnl3	Gnmt	Gnptg	Gns	Golm1	Got1	Got2	Gp49a	Gp9	Gpam	Gpatch4	Gpc1	Gpc2	Gpc3	Gpc4	Gpc6	Gpcpd1	Gpd1	Gpihbp1	Gpm6a	Gpm6b	Gpn1	Gpn3	Gpnmb	Gpr108	Gpr116	Gpr124	Gpr125	Gpr126	Gpr137b	Gpr137b-ps	Gpr146	Gpr153	Gpr155	Gpr161	Gpr182	Gpr56	Gpr64	Gpr98	Gprasp1	Gprasp2	Gprc5a	Gprc5b	Gprc5c	Gprc6a	Gps1	Gpsm2	Gpt	Gpt2	Gpx1	Gpx2	Gpx3	Gpx4	Gpx8	Gramd2	Grap	Grasp	Grb10	Grb14	Grb7	Grcc10	Greb1	Greb1l	Grem2	Grhpr	Gria1	Gria3	Grin2c	Grina	Grk5	Grn	Grwd1	Gsap	Gsdmcl2	Gsdmd	Gsg2	Gsn	Gspt1	Gsta1	Gsta3	Gsta4	Gstcd	Gstk1	Gstm1	Gstm2	Gstm5	Gsto1	Gstt1	Gstt3	Gstz1	Gtf2a2	Gtf2e1	Gtf2e2	Gtf2f2	Gtf2h2	Gtf2h3	Gtf2h4	Gtf2i	Gtf2ird1	Gtf3a	Gtf3c2	Gtf3c3	Gtf3c4	Gtf3c6	Gtpbp10	Gtpbp4	Gtse1	Gucy1a2	Gucy1a3	Gucy1b3	Guf1	Gxylt2	Gyg	Gypa	Gypc	Gys1	Gzma	H19	H1f0	H1fx	H2-Aa	H2-Ab1	H2-D1	H2-DMa	H2-DMb1	H2-DMb2	H2-Ea-ps	H2-Eb1	H2-K1	H2-K2	H2-Ke2	H2-Ob	H2-Q1	H2-Q2	H2-Q4	H2-Q5	H2-Q6	H2-Q7	H2-T10	H2-T22	H2-T23	H2-T24	H2afv	H2afx	H2afy	H2afy2	H3f3a-ps2	H6pd	Hadhb	Hagh	Hal	Hapln1	Hars	Has2	Hat1	Haus1	Haus3	Haus5	Haus6	Haus7	Hax1	Hba-x	Hbb-bh1	Hbb-bs	Hbb-bt	Hbb-y	Hbegf	Hbp1	Hbs1l	Hc	Hccs	Hcfc1	Hcfc1r1	Hck	Hcls1	Hdac1	Hdac2	Hdac3	Hdac6	Hdac7	Hdc	Hddc2	Hddc3	Hdgf	Hdgfrp3	Hdhd3	Heatr1	Heatr3	Hebp1	Heca	Heg1	Hells	Helz2	Heph	Herc6	Herpud1	Herpud2	Hes1	Hexa	Hexb	Hexim1	Hey1	Heyl	Hfe	Hgf	Hgsnat	Hhip	Hic1	Hid1	Hif3a	Higd1b	Hilpda	Hint1	Hint3	Hip1r	Hipk1	Hipk2	Hipk3	Hirip3	Hist1h1a	Hist1h1b	Hist1h1c	Hist1h1e	Hist1h2ab	Hist1h2ad	Hist1h2af	Hist1h2ag	Hist1h2ah	Hist1h2ai	Hist1h2ak	Hist1h2an	Hist1h2ao	Hist1h2bb	Hist1h2bc	Hist1h2bf	Hist1h2bg	Hist1h2bh	Hist1h2bj	Hist1h2bk	Hist1h2bl	Hist1h2bm	Hist1h2bn	Hist1h2bq	Hist1h3a	Hist1h3c	Hist1h3d	Hist1h3e	Hist1h3g	Hist1h3i	Hist1h4a	Hist1h4c	Hist1h4d	Hist1h4f	Hist1h4i	Hist1h4j	Hist1h4k	Hist2h2ab	Hist2h2ac	Hist2h4	Hist4h4	Hivep2	Hjurp	Hk2	Hlx	Hmbs	Hmces	Hmcn1	Hmga2	Hmgb1	Hmgb2	Hmgb3	Hmgcr	Hmgcs1	Hmgcs2	Hmgn1	Hmgn2	Hmgn2l6	Hmgn3	Hmgn5	Hmgxb4	Hmha1	Hmmr	Hmox1	Hn1	Hn1l	Hnmt	Hnrnpa0	Hnrnpa1	Hnrnpa1l2-ps	Hnrnpa2b1	Hnrnpa3	Hnrnpab	Hnrnpc	Hnrnpd	Hnrnpdl	Hnrnpf	Hnrnph1	Hnrnph2	Hnrnph3	Hnrnpk	Hnrnpl	Hnrnpll	Hnrnpm	Hnrnpr	Hnrnpu	Homer1	Homer2	Hook1	Hopx	Hoxa1	Hoxa5	Hoxb2	Hoxb3	Hoxb4	Hoxb5	Hoxb6	Hoxb9	Hoxc5	Hp	Hpcal1	Hpgd	Hpse	Hpse2	Hpx	Hrnr	Hrsp12	Hs2st1	Hs6st2	Hsd11b1	Hsd11b2	Hsd17b10	Hsd17b11	Hsd17b7	Hsd3b6	Hsdl2	Hsf2	Hsp90aa1	Hsp90ab1	Hspa14	Hspa1b	Hspa4	Hspa4l	Hspa8	Hspa9	Hspb1	Hspb6	Hspb8	Hspd1	Hspe1	Hspe1-ps6	Hspg2	Hsph1	Htra1	Hunk	Hus1	Huwe1	Hvcn1	Hyal1	Hydin	Hyls1	I830012O16Rik	Iah1	Iars	Ica1	Icam1	Icam2	Id1	Id2	Id3	Idh2	Idi1	Ids	Ier2	Ier3	Ifi203	Ifi204	Ifi27	Ifi27l2a	Ifi30	Ifi35	Ifi44	Ifi47	Ifih1	Ifit1	Ifit3	Ifitm1	Ifitm3	Ifitm6	Ifna1	Ifna7	Ifnar2	Ifngr1	Ifngr2	Ifrd1	Ifrd2	Ift74	Igbp1	Igdcc3	Igdcc4	Igf1	Igf1r	Igf2	Igf2bp1	Igf2bp2	Igf2bp3	Igf2r	Igfbp1	Igfbp2	Igfbp3	Igfbp4	Igfbp5	Igfbp6	Igfbp7	Igha	Ighg3	Ighj3	Ighj4	Ighm	Ighv1-12	Ighv1-14	Ighv1-19	Ighv1-2	Ighv1-39	Ighv1-4	Ighv1-5	Ighv1-53	Ighv1-54	Ighv1-9	Ighv11-2	Ighv14-2	Ighv14-3	Ighv2-3	Ighv2-4	Ighv2-6	Ighv2-7	Ighv2-9-1	Ighv3-1	Ighv3-6	Ighv4-1	Ighv5-12	Ighv5-9	Ighv5-9-1	Ighv6-3	Ighv7-1	Ighv8-12	Ighv8-13	Ighv8-8	Ighv9-1	Ighv9-3	Igj	Igkc	Igkj1	Igkj2	Igkj4	Igkj5	Igkv1-110	Igkv1-117	Igkv1-135	Igkv10-94	Igkv19-93	Igkv2-109	Igkv4-57	Igkv4-59	Igkv4-74	Iglc2	Iglv1	Iglv2	Igsf10	Igsf5	Igsf6	Igsf9	Igtp	Iigp1	Ikbkap	Il10rb	Il11ra1	Il13ra1	Il16	Il17ra	Il17rc	Il17re	Il18	Il18r1	Il1b	Il1r1	Il1rl2	Il1rn	Il2rg	Il33	Il34	Il4ra	Il6ra	Il6st	Il7r	Ildr1	Ilf2	Ilf3	Ilk	Ilkap	Immt	Imp3	Imp4	Impa2	Impact	Impdh1	Impdh2	Incenp	Inip	Inmt	Inpp4a	Inpp4b	Inpp5a	Inpp5b	Inpp5d	Inpp5k	Insig1	Insig2	Insl3	Ints10	Ints2	Ints3	Ints4	Ints7	Ints8	Ints9	Ipo11	Ipo4	Ipo5	Ipo7	Ipo9	Iqcb1	Iqgap1	Iqgap2	Iqgap3	Iqsec1	Irak1bp1	Irak2	Irak3	Irf1	Irf2	Irf2bp2	Irf7	Irf8	Irf9	Irgm1	Irgm2	Irs1	Irx1	Isca1	Iscu	Isg20	Isg20l2	Isl1	Islr	Ism1	Isoc1	Isy1	Isyna1	Itfg3	Itga1	Itga2	Itga3	Itga4	Itga6	Itga7	Itga8	Itga9	Itgal	Itgam	Itgav	Itgax	Itgb1	Itgb2	Itgb3	Itgb6	Itgb7	Itgb8	Itih2	Itih3	Itih4	Itih5	Itln1	Itm2a	Itm2b	Itm2c	Itpa	Itpkb	Itpr1	Itpr2	Itpr3	Itpripl2	Itsn2	Ivns1abp	Iws1	Jade2	Jade3	Jak1	Jak2	Jam2	Jam3	Jarid2	Jun	Jund	Jup	Kank2	Kank3	Kank4	Kansl2	Kars	Kat2a	Kat2b	Kazald1	Kbtbd4	Kbtbd8	Kcna2	Kcne2	Kcne4	Kcnj13	Kcnj15	Kcnj2	Kcnj8	Kcnk1	Kcnk6	Kcnn3	Kcnq1	Kcnrg	Kctd10	Kctd12b	Kctd15	Kctd5	Kdelc1	Kdelc2	Kdelr3	Kdm1a	Kdm2b	Kdm3a	Kdm5b	Kdm5d	Kdm7a	Kdr	Kdsr	Khdrbs1	Khdrbs3	Khsrp	Kidins220	Kif11	Kif13b	Kif15	Kif18a	Kif18b	Kif1c	Kif20a	Kif20b	Kif22	Kif23	Kif24	Kif2a	Kif2c	Kif4	Kif5c	Kifc1	Kirrel	Kit	Kitl	Klf10	Klf13	Klf15	Klf2	Klf4	Klf5	Klf6	Klf7	Klf9	Klhdc10	Klhdc2	Klhl13	Klhl23	Klhl24	Klhl4	Klhl5	Klk1b22	Klkb1	Klrb1b	Kng1	Kng2	Knop1	Knstrn	Kntc1	Kpna2	Kpna3	Kpnb1	Krr1	Krt1	Krt10	Krt13	Krt15	Krt18	Krt19	Krt23	Krt4	Krt5	Krt7	Krt79	Krt8	Krt80	Krt81	Krtap10-10	Krtap10-4	Krtap4-13	Krtap5-1	Krtap5-2	Krtap5-3	Krtap5-4	Krtap9-3	Kti12	Kynu	L2hgdh	l7Rn6	Lactb2	Lage3	Lama1	Lama2	Lama3	Lama4	Lama5	Lamb1	Lamb2	Lamb3	Lamc1	Lamc2	Lamp1	Lamp2	Lamp3	Lancl2	Lap3	Laptm5	Larp7	Lars	Las1l	Lats2	Layn	Lbh	Lbp	Lce1j	Lck	Lclat1	Lcn2	Lcp1	Lcp2	Ldb1	Ldb2	Ldha	Ldhb	Ldlr	Ldlrad1	Ldlrad4	Ldlrap1	Lef1	Leng8	Lepr	Leprot	Leprotl1	Lfng	Lgals1	Lgals2	Lgals3	Lgals3bp	Lgals8	Lgals9	Lgi3	Lgmn	Lgr4	Lhfp	Lhfpl2	Lifr	Lig1	Lig3	Lilra5	Lilrb4	Limch1	Limd1	Lims1	Lims2	Lin28a	Lin28b	Lin7a	Lin9	Lipa	Lipe	Lipg	Liph	Lipo1	Lix1	Llgl1	Llgl2	Llph	Lmbrd1	Lmcd1	Lmna	Lmnb1	Lmnb2	Lmo2	Lmo3	Lmo7	Lmtk2	Lnp	Lnpep	Lonp1	Lonrf3	Lor	Lox	Loxl1	Loxl2	Loxl3	Lpar4	Lpcat1	Lpcat2	Lpcat3	Lphn3	Lpin1	Lpin2	Lpl	Lpp	Lrat	Lrch2	Lrg1	Lrig3	Lrp1	Lrp10	Lrp12	Lrp2	Lrp4	Lrpap1	Lrpprc	Lrr1	Lrrc1	Lrrc15	Lrrc16a	Lrrc17	Lrrc23	Lrrc26	Lrrc32	Lrrc40	Lrrc42	Lrrc59	Lrrc6	Lrrc8b	Lrrc8c	Lrrcc1	Lrrk1	Lrrk2	Lrrn1	Lrrn4	Lrwd1	Lsg1	Lsm14b	Lsm2	Lsm3	Lsm4	Lsm5	Lsm6	Lsm8	Lsp1	Lss	Lta4h	Ltb	Ltbp1	Ltbp2	Ltbp3	Ltbp4	Ltbr	Ltc4s	Ltf	Luc7l	Luc7l2	Luc7l3	Lum	Lurap1l	Lxn	Ly6a	Ly6c1	Ly6d	Ly6e	Ly6g	Ly6i	Ly75	Ly86	Lyar	Lyn	Lypd2	Lyplal1	Lysmd2	Lyst	Lyve1	Lyz1	Lyz2	M6pr	Mab21l2	Macc1	Macf1	Mad2l1	Maf	Maff	Mafk	Maged1	Maged2	Magi3	Magoh	Magohb	Mak16	Mal	Mal2	Malat1	Mamdc2	Mamld1	Man1a	Man1c1	Man2a1	Man2b1	Man2b2	Manba	Mansc1	Maob	Map1b	Map1lc3a	Map1lc3b	Map2	Map2k6	Map3k3	Map3k5	Map3k6	Map3k8	Map4	Map4k2	Map4k3	Map6	Mapk13	Mapk1ip1l	Mapk3	Mapk6	Mapk8	Mapkapk3	Mapkbp1	Mapt	2-Mar	2-Mar	Marcks	Marcksl1	Marco	Mark1	Mars	Marveld1	Mastl	Mat1a	Mat2a	Matn2	Matn4	Matr3	Maz	Mb	Mbd2	Mbd3	Mbd4	Mbip	Mbnl1	Mbnl2	Mbnl3	Mboat2	Mbtd1	Mcam	Mcc	Mcee	Mcf2l	Mcl1	Mcm10	Mcm2	Mcm3	Mcm4	Mcm5	Mcm6	Mcm7	Mcm8	Mcoln3	Mcph1	Mcpt4	Mctp1	Mctp2	Mcts2	Mcur1	Mdc1	Mdfi	Mdfic	Mdh1	Mdk	Mdk-ps1	Mdm1	Mdn1	Me1	Me2	Med18	Med21	Med23	Med24	Med4	Med6	Mef2a	Meg3	Megf10	Megf9	Meis1	Meis2	Melk	Men1	Meox1	Meox2	Mep1a	Mertk	Mesdc2	Mest	Met	Metap1	Mettl1	Mettl13	Mettl16	Mettl2	Mettl20	Mettl21e	Mettl24	Mettl3	Mettl7a1	Mettl9	Mex3a	Mex3b	Mfap1b	Mfap2	Mfap4	Mfap5	Mfge8	Mfng	Mfsd2a	Mfsd6	Mfsd7c	Mgl2	Mgll	Mgp	Mgst1	Mgst2	Mgst3	Mia2	Mical2	Mid1	Mid1ip1	Mid2	Midn	Mif	Mif4gd	Milr1	Mina	Mipep	Mir125a	Mir145	Mir15a	Mir17hg	Mir181b-1	Mir1956	Mir207	Mir218-1	Mir23b	Mir27b	Mir339	Mir344	Mir382	Mir5130	Mir5133	Mir679	Mir680-1	Mir680-2	Mir680-3	Mir692-1	Mir700	Mir704	Mis12	Mis18a	Mis18bp1	Mki67	Mknk1	Mkrn1	Mlc1	Mlec	Mlh1	Mlip	Mlkl	Mllt1	Mllt11	Mllt3	Mmachc	Mmadhc	Mme	Mmp11	Mmp12	Mmp14	Mmp15	Mmp16	Mmp19	Mmp2	Mmp3	Mmp8	Mmrn1	Mmrn2	Mms22l	Mnd1	Mnda	Mns1	Mogat2	Mogs	Morc2a	Morc4	Morf4l2	Morn4	Mospd2	Mov10	Mpc1-ps	Mpdz	Mpeg1	Mphosph10	Mphosph6	Mphosph8	Mplkip	Mpnd	Mpp1	Mpp5	Mpp6	Mpp7	Mpped2	Mprip	Mpv17l2	Mpzl1	Mpzl2	Mr1	Mrc1	Mrc2	Mre11a	Mrpl1	Mrpl11	Mrpl12	Mrpl13	Mrpl14	Mrpl15	Mrpl16	Mrpl18	Mrpl19	Mrpl2	Mrpl20	Mrpl21	Mrpl3	Mrpl30	Mrpl34	Mrpl37	Mrpl38	Mrpl39	Mrpl40	Mrpl42	Mrpl45	Mrpl49	Mrpl50	Mrps12	Mrps15	Mrps18b	Mrps18c	Mrps2	Mrps22	Mrps25	Mrps27	Mrps30	Mrps35	Mrps36	Mrps36-ps2	Mrps5	Mrps7	Mrto4	Ms4a1	Ms4a4c	Ms4a4d	Ms4a6b	Ms4a6c	Ms4a6d	Ms4a8a	Msantd2	Msantd3	Msh2	Msh3	Msh6	Msi1	Msl3l2	Msln	Msn	Msrb1	Msrb3	Msto1	mt-Atp6	mt-Nd6	mt-Ta	mt-Tc	mt-Te	mt-Tf	mt-Th	mt-Ti	mt-Tk	mt-Tl1	mt-Tl2	mt-Tm	mt-Tn	mt-Tp	mt-Tq	mt-Tr	mt-Ts1	mt-Ts2	mt-Tt	mt-Tv	mt-Ty	Mt1	Mt2	Mta1	Mtap	Mtbp	Mtf2	Mtfr2	Mthfd1	Mthfd1l	Mthfd2	Mthfd2l	Mtmr10	Mtmr6	Mtr	Mtss1	Mtss1l	Mturn	Mtus1	Mtx1	Mtx2	Mtx3	Muc1	Muc4	Muc5ac	Muc5b	Mum1	Mum1l1	Mup-ps2	Mup-ps20	Mup11	Mup18	Mustn1	Mvp	Mxd4	Mxra7	Mxra8	Myadm	Myadml2os	Mybbp1a	Mybl2	Mybpc1	Mybpc3	Myc	Mycn	Myct1	Myd88	Myef2	Myeov2	Myg1	Myh10	Myh11	Myh14	Myh6	Myh7	Myh8	Myh9	Myl1	Myl12b	Myl2	Myl3	Myl4	Myl6	Myl7	Myl9	Mylip	Mylk	Mylk3	Myo10	Myo1b	Myo1c	Myo1d	Myo1e	Myo1f	Myo1g	Myo5a	Myo5b	Myo5c	Myo6	Myocd	Myof	Myom1	Myom2	Myoz2	Myzap	Mzt1	n-R5s1	n-R5s127	n-R5s136	n-R5s151	n-R5s162	n-R5s173	n-R5s211	n-R5s33	n-R5s71	N4bp2	N4bp2os	N6amt2	Naa10	Naa15	Naa20	Naa25	Naa35	Naa40	Naa50	Naaa	Naalad2	Nab1	Nabp1	Naca	Nacc1	Nadk	Nadk2	Nae1	Naga	Naglu	Nampt	Nans	Nap1l1	Nap1l4	Napsa	Narf	Narg2	Nars	Nasp	Nat10	Nbeal1	Nbl1	Ncald	Ncam1	Ncapd2	Ncapd3	Ncapg	Ncapg2	Ncaph	Ncaph2	Ncbp1	Ncbp2	Nceh1	Ncf1	Ncf4	Nckap1l	Nckap5	Nckap5los	Ncl	Ncoa1	Ncoa5	Ncs1	Ndc1	Ndc80	Nde1	Ndfip1	Ndn	Ndnf	Ndrg1	Ndrg2	Ndst1	Ndufa1	Ndufa10	Ndufa2	Ndufa4	Ndufa4l2	Ndufa5	Ndufa6	Ndufa8	Ndufa9	Ndufaf2	Ndufaf4	Ndufb11	Ndufb6	Ndufb8	Ndufc1	Ndufc2	Ndufs1	Ndufs4	Ndufv2	Nebl	Necap2	Nedd1	Nedd4	Nedd4l	Nedd8	Nedd9	Nefl	Nefm	Neil3	Nek2	Nek7	Nelfa	Nelfcd	Nell2	Neo1	Nes	Neto2	Neurl1b	Neurl3	Nexn	Nfam1	Nfat5	Nfatc4	Nfe2l1	Nfe2l2	Nfia	Nfib	Nfic	Nfil3	Nfix	Nfkb1	Nfkb2	Nfkbia	Nfkbiz	Nfs1	Nfxl1	Nfyb	Ngfrap1	Ngp	Nhlrc2	Nhp2	Nhp2l1	Nid1	Nid2	Nif3l1	Nifk	Nip7	Nipa1	Nipal1	Nipal2	Nipal3	Nipsnap1	Nit2	Nkain1	Nkain4	Nkd1	Nkg7	Nkrf	Nkx2-1	Nle1	Nlgn3	Nlrp5-ps	Nmd3	Nme1	Nme4	Nme5	Nme6	Nme7	Nmi	Nmral1	Nnat	Nnt	Nob1	Noc2l	Noc3l	Noc4l	Nod1	Nol10	Nol11	Nol3	Nol8	Nol9	Nolc1	Nono	Nop10	Nop14	Nop16	Nop2	Nop56	Nop58	Nop9	Nostrin	Notch1	Notch4	Nov	Nox4	Npas2	Npat	Npc1	Npc2	Npdc1	Npm1	Npm3	Npm3-ps1	Npnt	Nppa	Nppb	Npr1	Npr2	Npr3	Nptn	Npw	Npy1r	Nr1d1	Nr1d2	Nr1h3	Nr2c2ap	Nr2f1	Nr3c1	Nr4a1	Nr4a2	Nr4a3	Nr6a1	Nrarp	Nrbp2	Nrcam	Nrep	Nrk	Nrm	Nrn1	Nrp1	Nrp2	Nsa2	Nsdhl	Nsfl1c	Nsg1	Nsl1	Nsmce2	Nsmce4a	Nsun2	Nt5c3b	Nt5dc2	Nt5e	Ntf3	Ntm	Ntmt1	Ntn1	Ntn3	Ntn4	Nucb1	Nucb2	Nucks1	Nudc	Nudcd1	Nudcd2	Nudt10	Nudt11	Nudt21	Nudt5	Nuf2	Nufip1	Numb	Nup107	Nup133	Nup153	Nup155	Nup160	Nup188	Nup205	Nup35	Nup37	Nup43	Nup50	Nup54	Nup62	Nup85	Nup88	Nup93	Nupr1	Nusap1	Nutf2	Nvl	Nxf1	Nxn	Nxpe4	Nxt1	Nxt2	Nynrin	Oaf	Oasl2	Oat	Oaz1	Oaz2	Obfc1	Obp1b	Obsl1	Ociad2	Ocln	Odc1	Odf2	Odf3b	Ogdh	Ogdhl	Ogfr	Ogn	Ogt	Oip5	Ola1	Olfm4	Olfml1	Olfml2a	Olfml2b	Olfml3	Olfr1004-ps1	Olfr1129	Olfr1174-ps	Olfr1197	Olfr1333	Olfr1335	Olfr1342	Olfr1360	Olfr1371	Olfr1372-ps1	Olfr1373	Olfr194	Olfr503	Olfr761	Olfr767	Olr1	Opcml	Oplah	Orc1	Orc2	Orc3	Orc5	Orc6	Ormdl1	Os9	Osbpl2	Osbpl3	Osbpl5	Osbpl6	Osbpl8	Osbpl9	Osmr	Osr1	Ostc	Ostf1	Ostm1	Otub1	Otud1	Otud6b	Otud7b	Otx2	Oxct1	P2rx4	P2rx7	P2ry10	P2ry13	P2ry14	P2ry2	P2ry6	P4ha1	P4ha2	P4ha3	Pa2g4	Pabpc4	Pabpc4l	Pafah1b2	Pafah1b3	Pafah2	Pag1	Pagr1a	Pah	Paics	Pak1	Palld	Palmd	Pam	Pamr1	Panx1	Pappa2	Papss2	Paqr7	Paqr8	Pard3bos1	Pard6b	Park7	Parm1	Parp1	Parp12	Parp14	Parp2	Parp3	Parp4	Parp9	Parpbp	Parva	Parvb	Parvg	Pask	Patz1	Pax3	Pax6	Paxbp1	Paxip1	Pbdc1	Pbk	Pbx1	Pbx2	Pbx3	Pbxip1	Pcbd1	Pcbp1	Pcbp4	Pcdh1	Pcdh10	Pcdh11x	Pcdh12	Pcdh17	Pcdh18	Pcdh7	Pcdhb16	Pcdhb7	Pcdhb9	Pcgf5	Pcgf6	Pcm1	Pcmtd1	Pcmtd2	Pcna	Pcnx	Pcolce	Pcolce2	Pcp4l1	Pcsk6	Pcx	Pcyox1l	Pcyt1a	Pdap1	Pdcd10	Pdcd4	Pdcd5	Pdcd6ip	Pde3a	Pde3b	Pde4b	Pde5a	Pde7a	Pde7b	Pde8a	Pde8b	Pdgfa	Pdgfb	Pdgfc	Pdgfd	Pdgfra	Pdgfrb	Pdgfrl	Pdia4	Pdia6	Pdk1	Pdk2	Pdk3	Pdk4	Pdlim1	Pdlim2	Pdlim3	Pdlim5	Pdlim7	Pds5a	Pds5b	Pdss1	Pdxp	Pdzd2	Pdzd4	Pdzk1	Pdzk1ip1	Pdzrn3	Pea15a	Peak1	Pebp1	Pecam1	Pecr	Peg10	Peg12	Peg3	Peli2	Pelp1	Penk	Peo1	Per1	Perp	Pes1	Pex11a	Pf4	Pfas	Pfdn1	Pfdn2	Pfdn4	Pfdn5	Pfkfb1	Pfkfb2	Pfkfb3	Pfkfb4	Pfkl	Pfkm	Pfkp	Pfn2	Pgam1	Pgam2	Pgam5	Pgap1	Pgbd5	Pgk1	Pglyrp1	Pgm2	Pgm5	Pgrmc1	Pgs1	Phactr1	Phactr2	Phb	Phb2	Phc1	Phc3	Phex	Phf10	Phf11d	Phf14	Phf5a	Phf6	Phgdh	Phip	Phlda3	Phlpp1	Phpt1	Phxr4	Phyh	Pi15	Pi4k2b	Pid1	Piezo1	Piezo2	Pif1	Piga	Pigf	Pigm	Pigr	Pigt	Pigx	Pik3ap1	Pik3cb	Pik3cg	Pik3ip1	Pik3r1	Pilra	Pim1	Pin1	Pink1	Pinx1	Pip4k2a	Pip4k2c	Pip5k1b	Pir	Pisd-ps1	Pitpnc1	Pitpnm2	Pitpnm3	Pitrm1	Pja1	Pkd1	Pkd2	Pkdcc	Pkhd1l1	Pkm	Pkn1	Pknox2	Pkp2	Pla1a	Pla2g15	Pla2g16	Pla2g1b	Pla2g7	Pla2r1	Plaa	Plac1	Plac8	Plag1	Plagl1	Plagl2	Plat	Plaur	Plbd1	Plcb1	Plcb2	Plcb4	Plce1	Plcg2	Plch1	Plcl1	Pld1	Pld2	Pld3	Pld4	Plec	Plek	Plekha1	Plekha2	Plekha3	Plekha8	Plekhb1	Plekhb2	Plekhf2	Plekhg1	Plekhh2	Plekhm1	Plet1	Plg	Plin2	Plk1	Plk2	Plk4	Pllp	Pln	Plod1	Plp2	Plrg1	Pls1	Pls3	Plscr1	Plscr2	Plscr4	Pltp	Plvap	Plxdc1	Plxdc2	Plxna1	Plxna2	Plxna3	Plxna4	Plxnc1	Plxnd1	Pmepa1	Pmf1	Pmp22	Pmpca	Pmpcb	Pms1	Pms2	Pmvk	Pnliprp1	Pnn	Pno1	Pnp2	Pnpla2	Pnpla8	Pnpo	Pnpt1	Poc1a	Poc1b	Podn	Podxl	Pof1b	Pogk	Pogz	Pola1	Pola2	Pold1	Pold2	Pold3	Pole	Pole2	Pole3	Polh	Polq	Polr1a	Polr1b	Polr1c	Polr1d	Polr1e	Polr2b	Polr2d	Polr2e	Polr2f	Polr2h	Polr2j	Polr2m	Polr3d	Polr3e	Polr3g	Polr3k	Pom121	Pomp	Pon1	Pon2	Pon3	Pop1	Pop4	Popdc2	Popdc3	Por	Postn	Pou3f2	Ppa1	Ppan	Ppap2a	Ppap2b	Ppapdc2	Pparg	Ppat	Ppbp	Ppfibp1	Ppfibp2	Ppic	Ppid	Ppie	Ppig	Ppil1	Ppil3	Ppil6	Ppip5k2	Ppl	Ppm1f	Ppm1g	Ppm1k	Ppp1cc	Ppp1r13b	Ppp1r14a	Ppp1r14b	Ppp1r14c	Ppp1r15a	Ppp1r16b	Ppp1r2	Ppp1r2-ps2	Ppp1r2-ps4	Ppp1r36	Ppp1r3b	Ppp1r3c	Ppp1r7	Ppp1r8	Ppp2r1b	Ppp2r2a	Ppp2r3c	Ppp2r5a	Ppp2r5b	Ppp2r5d	Ppp3ca	Ppp3cb	Ppp4c	Ppp4r4	Pprc1	Ppt1	Pptc7	Ppwd1	Pqlc3	Praf2	Pramel3	Prc1	Prcp	Prdm1	Prdm4	Prdm5	Prdm6	Prdm8	Prdx1	Prdx2	Prdx3	Prdx4	Prdx6	Prelid1	Prelp	Prepl	Prex2	Prg2	Prh1	Prickle1	Prickle2	Prickle4	Prim1	Prim2	Prkaa2	Prkar2a	Prkca	Prkcd	Prkcdbp	Prkce	Prkch	Prkcq	Prkcz	Prkd2	Prkg1	Prkra	Prkrir	Prkx	Prl2c3	Prl3d1	Prmt1	Prmt2	Prmt3	Prmt5	Prmt6	Prmt7	Prnp	Prokr2	Prom1	Pros1	Prp2	Prpf19	Prpf3	Prpf31	Prpf38a	Prpf39	Prpf4	Prpf40a	Prpf4b	Prps1	Prps1l3	Prpsap1	Prr11	Prr13	Prr15l	Prr5l	Prrc2a	Prrc2c	Prrg3	Prrx1	Prrx2	Prss12	Prss16	Prss23	Prss35	Prss8	Prtg	Prx	Psap	Psat1	Psen2	Psenen	Psip1	Psma1	Psma2	Psma3	Psma4	Psma5	Psma6	Psma7	Psmb1	Psmb10	Psmb2	Psmb3	Psmb4	Psmb5	Psmb6	Psmb7	Psmb8	Psmb9	Psmc1	Psmc2	Psmc3	Psmc4	Psmc5	Psmc6	Psmd1	Psmd11	Psmd12	Psmd13	Psmd14	Psmd2	Psmd3	Psmd4	Psmd5	Psmd6	Psmd7	Psme2	Psme2b	Psme3	Psme4	Psmg1	Psmg2	Pspc1	Psrc1	Ptafr	Ptbp1	Ptbp2	Ptcd3	Ptch1	Pten	Ptger2	Ptger3	Ptges3	Ptgfr	Ptgfrn	Ptgis	Ptgr1	Ptgr2	Ptgs1	Ptgs2	Pth1r	Ptk2b	Ptk7	Ptma	Ptms	Ptn	Ptov1	Ptp4a1	Ptp4a3	Ptpla	Ptplad2	Ptpn2	Ptpn4	Ptpn6	Ptprb	Ptprc	Ptprd	Ptpre	Ptprf	Ptprg	Ptprj	Ptprm	Ptprs	Ptrf	Ptrh2	Pttg1	Pttg1ip	Pus1	Pus10	Pus3	Pus7	Pus7l	Pvr	Pvrl3	Pwp1	Pwp2	Pxdc1	Pxdn	Pxk	Pxmp4	Pxn	Pycr1	Pycrl	Pygl	Pygm	Pyhin1	Pzp	Qars	Qpct	Qser1	Qsox1	Qtrt1	Qtrtd1	R3hcc1	Rab11b	Rab11b-ps2	Rab11fip1	Rab12	Rab15	Rab21	Rab25	Rab27a	Rab27b	Rab31	Rab33b	Rab34	Rab38	Rab3d	Rab6b	Rab7	Rab7l1	Rabac1	Rabgap1l	Rabgef1	Rabggtb	Rabl2	Rabl3	Rac2	Racgap1	Rad1	Rad18	Rad21	Rad23b	Rad51	Rad51b	Rad51c	Rad54b	Rad54l	Rad54l2	Radil	Rae1	Raet1d	Rag1	Ralb	Ralbp1	Ralgapa2	Ralgps2	Raly	Ramp2	Ramp3	Ran	Ranbp1	Rangap1	Rap1a	Rap1b	Rap2a	Rapgef2	Rapgef4	Rapgef5	Rarb	Rarres2	Rars	Rars2	Rasa3	Rasal2	Rasef	Rasgef1a	Rasgef1b	Rasgrf2	Rasgrp1	Rasgrp2	Rasgrp3	Rasip1	Rasl11a	Rasl11b	Rasl12	Rassf2	Rassf3	Rassf4	Rassf5	Rassf8	Rassf9	Raver1	Raver2	Rb1	Rb1cc1	Rbbp4	Rbbp6	Rbbp7	Rbbp8	Rbfox2	Rbl1	Rbl2	Rbm10	Rbm12	Rbm12b2	Rbm14	Rbm15	Rbm17	Rbm19	Rbm25	Rbm26	Rbm3	Rbm38	Rbm46	Rbm47	Rbm4b	Rbm8a	Rbms3	Rbmx	Rbmx2	Rbmxl1	Rbp1	Rbp4	Rbpjl	Rbx1	Rcan1	Rcan2	Rcbtb1	Rcbtb2	Rcc1	Rcc2	Rcl1	Rcn1	Rcn3	Rcor2	Rdh10	Rdh18-ps	Reep3	Reep5	Reep6	Reg3g	Rel	Rem1	Ren1	Renbp	Reps2	Rerg	Rest	Retnla	Retnlg	Retsat	Rev1	Rev3l	Rexo4	Rfc1	Rfc2	Rfc3	Rfc4	Rfc5	Rfwd3	Rfx3	Rfx4	Rgcc	Rgl1	Rgs10	Rgs12	Rgs18	Rgs2	Rgs4	Rgs5	Rgs6	Rhag	Rhbdd1	Rhbdf2	Rhno1	Rhob	Rhobtb3	Rhoc	Rhog	Rhoj	Rhou	Rhox4g	Rif1	Rimklb	Rin2	Rin3	Riok1	Riok2	Riok3	Ripk3	Ripk4	Ripply3	Rit1	Rlf	Rlim	Rmdn2	Rmi1	Rmnd5b	Rmrp	Rnase4	Rnase6	Rnaseh2a	Rnaseh2b	Rnasel	Rnaset2a	Rnaset2b	Rnd1	Rnd3	Rnf11	Rnf125	Rnf126	Rnf13	Rnf141	Rnf144a	Rnf144b	Rnf152	Rnf167	Rnf181	Rnf186	Rnf19a	Rnf2	Rnf213	Rnf219	Rnf39	Rnf7	Rnh1	Rnls	Rnmt	Rnpepl1	Rnps1	Rnu12	Rnu3a	Rnu73b	Rny1	Rny3	Robo1	Robo2	Robo4	Rock1	Rock2	Ror1	Ror2	Rora	Ros1	Rpa1	Rpa2	Rpa3	Rpap1	Rpap3	Rpf1	Rpf2	Rpgr	Rpl10	Rpl10-ps2	Rpl10a	Rpl12	Rpl13	Rpl13-ps1	Rpl13-ps3	Rpl13a	Rpl14	Rpl15	Rpl17	Rpl17-ps1	Rpl17-ps9	Rpl18	Rpl18-ps2	Rpl18a	Rpl19	Rpl19-ps4	Rpl21	Rpl21-ps12	Rpl21-ps13	Rpl21-ps4	Rpl21-ps5	Rpl21-ps6	Rpl22	Rpl22l1	Rpl23	Rpl26	Rpl27-ps1	Rpl27a	Rpl27a-ps1	Rpl29	Rpl29-ps5	Rpl3	Rpl3-ps1	Rpl3-ps2	Rpl30	Rpl30-ps10	Rpl30-ps11	Rpl31	Rpl31-ps11	Rpl31-ps14	Rpl31-ps17	Rpl31-ps9	Rpl32	Rpl34	Rpl35a	Rpl35a-ps5	Rpl36-ps2	Rpl36a	Rpl36a-ps1	Rpl36al	Rpl37	Rpl37a	Rpl38	Rpl38-ps1	Rpl39-ps	Rpl4	Rpl41	Rpl5-ps1	Rpl7	Rpl7a-ps11	Rpl7a-ps5	Rpl7l1	Rpl8	Rpl9	Rpl9-ps1	Rpl9-ps4	Rplp0	Rplp1	Rplp2	Rpp30	Rpp38	Rpp40	Rpph1	Rprd1a	Rprl1	Rprl2	Rprl3	Rps10	Rps11	Rps11-ps2	Rps12-ps1	Rps12-ps16	Rps12-ps9	Rps13	Rps13-ps1	Rps14	Rps15	Rps15-ps2	Rps15a	Rps15a-ps6	Rps17	Rps18	Rps18-ps1	Rps18-ps3	Rps19	Rps19-ps2	Rps19bp1	Rps2-ps13	Rps2-ps6	Rps20	Rps21	Rps23	Rps24	Rps25	Rps25-ps1	Rps26	Rps26-ps1	Rps27a	Rps27a-ps2	Rps27l	Rps27rt	Rps28	Rps3	Rps3a3	Rps4l	Rps4x	Rps5	Rps6	Rps6ka6	Rps7	Rps8-ps1	Rps9	Rpsa	Rpsa-ps10	Rpsa-ps12	Rpsa-ps2	Rpsa-ps4	Rpsa-ps5	Rqcd1	Rrad	Rragb	Rragd	Rras	Rras2	Rrm1	Rrm2	Rrm2b	Rrn3	Rrp1	Rrp12	Rrp15	Rrp1b	Rrp8	Rrp9	Rrs1	Rsad2	Rsl1	Rsl1d1	Rsl24d1	Rsph1	Rsph4a	Rsph9	Rspo2	Rsrc2	Rsu1	Rtca	Rtcb	Rtel1	Rtf1	Rtkn2	Rtn1	Rtn2	Rtn4rl1	Rtp3	Rtp4	Rttn	Runx1	Runx1t1	Rusc2	Ruvbl1	Ruvbl2	Rwdd4a	Ryr2	S100a1	S100a10	S100a11	S100a13	S100a14	S100a16	S100a6	S100a8	S100a9	S100g	S100pbp	S1pr1	S1pr3	S1pr4	Saa3	Saal1	Sae1	Safb	Sall1	Sall4	Samd1	Samd12	Samd14	Samd4	Samd5	Samd9l	Samhd1	Samm50	Sap130	Sap30	Sardh	Sarnp	Sars2	Sart3	Sash1	Sash3	Sass6	Sat1	Satb1	Sbds	Sbk1	Sbno2	Sbspon	Sc4mol	Sc5d	Scaf11	Scai	Scamp1	Scamp2	Scara3	Scara5	Scarb1	Scarb2	Scarf1	Scarf2	Scd1	Scel	Scgb1a1	Scgb1c1	Scgb2b20	Scgb3a1	Scgb3a2	Sclt1	Scml2	Scn3a	Scn3b	Scn7a	Scnn1a	Scnn1b	Scnn1g	Scp2	Scrn1	Scube2	Scube3	Sdad1	Sdc1	Sdc2	Sdc3	Sdc4	Sdcbp	Sde2	Sdf2l1	Sdhaf1	Sdhb	Sdhc	Sdhd	Sdpr	Sec11c	Sec14l3	Sec14l4	Sec24d	Sec61a2	Sec61b	Secisbp2l	Seh1l	Sel1l	Selenbp1	Selenbp2	Sell	Selplg	Selrc1	Sema3a	Sema3b	Sema3c	Sema3d	Sema3e	Sema3f	Sema3g	Sema4a	Sema5a	Sema6a	Sema6d	Sema7a	Senp1	Senp3	Senp8	Sephs1	Sephs2	Sepp1	10-Sep	11-Sep	3-Sep	4-Sep	6-Sep	9-Sep	Serbp1	Serf1	Serinc1	Serinc2	Serinc3	Serinc5	Serpina1a	Serpina1b	Serpina1c	Serpina1d	Serpina1e	Serpina3c	Serpina3f	Serpina3g	Serpina3h	Serpina3n	Serpina6	Serpinb1a	Serpinb6a	Serpinb6b	Serpinb8	Serpinb9	Serpinb9b	Serpine1	Serpine2	Serpinf2	Serping1	Serpinh1	Sertad4	Sesn1	Sesn3	Set	Setd1a	Setd5	Setdb1	Sf1	Sf3a1	Sf3a2	Sf3a3	Sf3b2	Sf3b3	Sf3b5	Sfi1	Sfmbt2	Sfpq	Sfr1	Sfrp1	Sfrp2	Sft2d1	Sft2d2	Sftpa1	Sftpb	Sftpc	Sftpd	Sfxn1	Sfxn3	Sgce	Sgcg	Sgk1	Sgms1	Sgol1	Sgol2	Sgpp1	Sgpp2	Sgta	Sh2d1b1	Sh2d4a	Sh3bgrl2	Sh3bgrl3	Sh3bp5	Sh3d21	Sh3glb1	Sh3pxd2a	Sh3pxd2b	Sh3rf2	Sh3tc1	Shcbp1	She	Shfm1	Shh	Shisa3	Shisa5	Shmt1	Shmt2	Shq1	Shroom3	Siae	Siah1b	Sidt2	Sigirr	Siglec1	Siglec5	Sigmar1	Sik1	Sil1	Simc1	Sin3a	Sipa1l2	Sirpa	Sirpb1a	Sirpb1c	Sirt6	Siva1	Six1	Six4	Ska1	Ska2	Ska3	Ski	Skida1	Skiv2l2	Skp2	Sla	Slain2	Slamf7	Slamf9	Slc10a1	Slc10a6	Slc12a2	Slc12a4	Slc13a4	Slc15a2	Slc15a3	Slc16a1	Slc16a10	Slc16a12	Slc16a2	Slc16a3	Slc16a7	Slc16a9	Slc17a2	Slc17a5	Slc19a1	Slc19a3	Slc1a1	Slc1a4	Slc1a5	Slc20a1	Slc20a2	Slc22a19	Slc22a23	Slc22a3	Slc22a5	Slc23a1	Slc23a2	Slc24a3	Slc24a4	Slc25a13	Slc25a16	Slc25a20	Slc25a25	Slc25a37	Slc25a4	Slc25a45	Slc26a4	Slc26a7	Slc26a9	Slc27a2	Slc27a6	Slc29a1	Slc2a1	Slc2a12	Slc2a3	Slc30a1	Slc31a2	Slc33a1	Slc34a1	Slc34a2	Slc35a5	Slc35f2	Slc35f5	Slc35f6	Slc35g2	Slc36a2	Slc36a4	Slc37a1	Slc38a1	Slc38a2	Slc38a3	Slc38a4	Slc38a5	Slc39a10	Slc39a13	Slc39a2	Slc39a4	Slc39a7	Slc39a8	Slc3a2	Slc40a1	Slc41a2	Slc43a1	Slc43a2	Slc43a3	Slc44a1	Slc44a2	Slc44a3	Slc44a4	Slc46a3	Slc48a1	Slc4a1	Slc4a5	Slc4a7	Slc50a1	Slc52a3	Slc5a1	Slc5a12	Slc5a3	Slc6a14	Slc6a2	Slc6a4	Slc6a6	Slc6a9	Slc7a10	Slc7a11	Slc7a2	Slc7a4	Slc7a5	Slc7a6	Slc7a6os	Slc7a7	Slc7a8	Slc8a1	Slc8b1	Slc9a3r2	Slc9a6	Slc9a7	Slco2a1	Slco3a1	Slco4c1	Slfn2	Slfn5	Slfn9	Slirp	Slit2	Slit3	Slitrk6	Slk	Slmo2	Sln	Slpi	Sltm	Slurp1	Slxl1	Smad6	Smad7	Smagp	Smarca1	Smarca2	Smarca4	Smarca5	Smarca5-ps	Smarcad1	Smarcb1	Smarcc1	Smarcd1	Smarcd3	Smarce1	Smc1a	Smc2	Smc3	Smc4	Smc5	Smc6	Smchd1	Smek1	Smim14	Smim3	Smn1	Smo	Smoc1	Smoc2	Smpd1	Smpd4	Smpdl3a	Smpx	Sms	Smt3h2-ps4	Smtn	Smtnl2	Smu1	Smurf2	Smyd1	Smyd2	Smyd5	Snai1	Snai2	Snapc3	Snca	Sncaip	Snhg1	Snhg5	Snhg7	Snora16a	Snora20	Snora21	Snora23	Snora24	Snora33	Snora34	Snora69	Snora75	Snora7a	Snord104	Snord14a	Snord15a	Snord16a	Snord35a	Snord35b	Snord42b	Snord49a	Snord49b	Snord55	Snord58b	Snord82	Snord87	Snrk	Snrnp200	Snrnp25	Snrnp40	Snrnp70	Snrpa	Snrpa1	Snrpb	Snrpb2	Snrpc	Snrpd1	Snrpd2	Snrpd3	Snrpe	Snrpf	Snrpg	Snrpn	Sntb1	Snx13	Snx25	Snx5	Snx6	Snx7	Soat1	Socs2	Socs6	Sod2	Sod3	Sorbs2	Sorbs3	Sord	Sorl1	Sort1	Sostdc1	Sox11	Sox12	Sox17	Sox18	Sox2	Sox4	Sox7	Sox9	Sp100	Sp110	Sp140	Spag5	Spag6	Spag9	Sparc	Sparcl1	Spast	Spata18	Spata5	Spats2	Spats2l	Spc24	Spc25	Spdl1	Specc1l	Speer4d	Speer7-ps1	Spg20	Spi1	Spib	Spidr	Spin2-ps1	Spin2-ps2	Spin2d	Spink5	Spint1	Spint2	Spns2	Spock2	Spon1	Spon2	Spop	Spp1	Sppl2a	Sprr1a	Sprr2a3	Sprr3	Spry1	Spry4	Spryd4	Spsb4	Spta1	Sptan1	Sptbn1	Sptlc2	Sqle	Sqrdl	Sqstm1	Srbd1	Srd5a1	Srek1	Srfbp1	Srgap3	Srgn	Srl	Srm	Srp54c	Srpk1	Srpx	Srpx2	Srrm1	Srrm2	Srrt	Srsf1	Srsf10	Srsf11	Srsf2	Srsf3	Srsf5	Srsf6	Srsf7	Srsf9	Srsx	Srsy	Ssb	Ssbp1	Ssbp2	Ssbp3	Ssh2	Ssh3	Sspn	Ssr4	Ssrp1	Sssca1	St13	St14	St3gal1	St3gal4	St3gal5	St3gal6	St5	St6gal1	St6galnac2	St8sia2	St8sia4	Stab1	Stag1	Stambp	Stap2	Stard10	Stard13	Stard3	Stard4	Stard7	Stard8	Stard9	Stat1	Stat2	Stat3	Stat5b	Stat6	Stbd1	Stc1	Steap3	Steap4	Stfa1	Stfa2	Stfa2l1	Stfa3	Stil	Stim1	Stip1	Stk10	Stk17b	Stk39	Stk4	Stmn2	Stom	Stoml2	Ston1	Stra6	Strap	Strbp	Stub1	Stx11	Stx12	Stx19	Stx7	Stxbp1	Stxbp3a	Stxbp4	Stxbp6	Sub1	Suclg2	Sulf1	Sulf2	Sult1a1	Sult1d1	Sumf1	Sumo1	Sumo3	Supt16	Supv3l1	Surf1	Susd1	Susd2	Suv39h1	Suv39h2	Suz12	Svep1	Svil	Swap70	Swi5	Swt1	Syce2	Syde2	Syf2	Sympk	Syncrip	Syne1	Syngr2	Synm	Synrg	Sypl	Syt11	Syt14	Sytl2	Tacc1	Tacc3	Tacstd2	Tada1	Tada2a	Taf10	Taf15	Taf1a	Taf1d	Taf2	Taf5	Taf9	Taf9b	Tagln	Tagln2	Tagln3	Taldo1	Tamm41	Taok3	Tap1	Tap2	Tapbp	Tapbpl	Tarbp2	Tardbp	Tars	Tax1bp3	Tbc1d1	Tbc1d10a	Tbc1d2b	Tbc1d30	Tbc1d31	Tbc1d7	Tbc1d8	Tbc1d8b	Tbca	Tbcb	Tbcel	Tbl3	Tbrg4	Tbx18	Tbx2	Tbx20	Tbx3	Tbx4	Tbx5	Tbxas1	Tc2n	Tceal3	Tceal8	Tceb1	Tcerg1	Tcf12	Tcf19	Tcf21	Tcf3	Tcf7	Tcirg1	Tcn2	Tcof1	Tcp1	Tcp11l2	Tcta	Tdg	Tdp1	Tdp2	Tdrd7	Tead2	Tecpr1	Tecrl	Tef	Tek	Tekt2	Tekt4	Tekt5	Tenc1	Tenm3	Tenm4	Terf1	Tes	Tet1	Tex10	Tex2	Tex264	Tex30	Tex9	Tfam	Tfap2b	Tfap4	Tfb1m	Tfb2m	Tfcp2l1	Tfdp1	Tfec	Tff2	Tfpi	Tfrc	Tgfb1	Tgfb1i1	Tgfb2	Tgfb3	Tgfbi	Tgfbr1	Tgfbr2	Tgfbr3	Tgfbrap1	Tgif1	Tgif2	Tgm1	Tgm2	Tgoln1	Tgs1	Tgtp1	Thada	Thbd	Thbs1	Thbs2	Thbs3	Themis2	Thg1l	Thoc1	Thoc2	Thoc3	Thoc5	Thoc6	Thoc7	Thop1	Thra	Thrap3	Thsd1	Thumpd1	Thumpd3	Thyn1	Tia1	Tial1	Ticrr	Tie1	Tifa	Tifab	Timeless	Timm10	Timm13	Timm17b	Timm21	Timm44	Timm50	Timm8a1	Timm8b	Timp1	Timp2	Timp3	Tinag	Tinagl1	Tinf2	Tiparp	Tipin	Tjp1	Tjp2	Tk1	Tkt	Tlcd2	Tln1	Tlr13	Tlr2	Tlr3	Tlr4	Tlr5	Tlr7	Tlr8	Tm4sf1	Tm6sf1	Tma7	Tma7-ps	Tmbim1	Tmbim4	Tmbim6	Tmc4	Tmcc2	Tmcc3	Tmed1	Tmed2	Tmed3	Tmeff1	Tmem100	Tmem106a	Tmem106b	Tmem109	Tmem116	Tmem117	Tmem119	Tmem123	Tmem132a	Tmem132c	Tmem139	Tmem140	Tmem150a	Tmem154	Tmem159	Tmem160	Tmem163	Tmem167	Tmem171	Tmem173	Tmem176a	Tmem176b	Tmem178	Tmem181a	Tmem181b-ps	Tmem181c-ps	Tmem182	Tmem183a	Tmem184a	Tmem184b	Tmem194	Tmem2	Tmem200a	Tmem204	Tmem205	Tmem209	Tmem212	Tmem213	Tmem221	Tmem223	Tmem242	Tmem243	Tmem245	Tmem252	Tmem254b	Tmem255a	Tmem258	Tmem26	Tmem261	Tmem27	Tmem30a	Tmem30b	Tmem37	Tmem38b	Tmem39a	Tmem39b	Tmem43	Tmem45a	Tmem47	Tmem50a	Tmem50b	Tmem54	Tmem55a	Tmem56	Tmem59	Tmem62	Tmem63a	Tmem63b	Tmem66	Tmem71	Tmem8	Tmem87b	Tmem88	Tmem9	Tmem97	Tmem98	Tmem9b	Tmod1	Tmod2	Tmod3	Tmpo	Tmprss2	Tmprss4	Tmsb4x	Tmtc1	Tmtc2	Tmtc4	Tmx2	Tnc	Tnfaip2	Tnfaip3	Tnfaip6	Tnfaip8	Tnfrsf12a	Tnfrsf19	Tnfrsf1a	Tnfrsf1b	Tnfrsf21	Tnfsf10	Tnik	Tnks1bp1	Tnnc1	Tnnc2	Tnni1	Tnni3	Tnnt2	Tnnt3	Tnpo1	Tnpo3	Tnrc6a	Tns1	Tns3	Tnxb	Tob1	Tom1l2	Tomm20	Tomm22	Tomm7	Tomm70a	Tonsl	Top1	Top2a	Top2b	Topbp1	Tor3a	Tor4a	Tpbg	Tpcn2	Tpgs2	Tpi1	Tpm2	Tpmt	Tpp1	Tppp	Tppp3	Tpr	Tprgl	Tpsab1	Tpsb2	Tpst2	Tpt1	Tpt1-ps3	Tpt1-ps5	Tpx2	Tra2a	Tra2b	Trac	Traf1	Traf4	Trafd1	Traip	Traj15	Traj18	Traj21	Traj23	Traj28	Traj29	Traj33	Traj34	Traj35	Traj39	Traj40	Traj43	Traj52	Traj54	Traj6	Traj9	Trak1	Trak2	Tram1l1	Trap1	Trappc1	Trappc2l	Trappc6b	Trav12d-1	Trav13-2	Trav13-3	Trav14d-3-dv8	Trav3-1	Trav4-2	Trav8-1	Trav8-2	Trav8d-1	Trbc1	Trbc2	Trbj1-1	Trbj1-2	Trbj1-3	Trbj1-4	Trbj1-5	Trbj1-6	Trbj2-1	Trbj2-2	Trbj2-3	Trbj2-4	Trbj2-5	Trbj2-7	Trbv13-2	Trbv14	Trbv16	Trbv2	Trbv20	Trbv3	Trdv4	Trem1	Treml4	Trf	Trgj1	Trib2	Trim10	Trim12a	Trim12c	Trim16	Trim21	Trim24	Trim25	Trim27	Trim28	Trim3	Trim30a	Trim32	Trim37	Trim5	Trim55	Trim56	Trim59	Trim67	Trip13	Trip6	Trmt1	Trmt10a	Trmt11	Trmt5	Trmt6	Trmt61a	Trnt1	Tro	Troap	Trp53	Trp53bp1	Trp53bp2	Trp53i11	Trp53inp1	Trp53inp2	Trpc1	Trpc6	Trpm6	Trps1	Trpv2	Trpv6	Trrap	Trub1	Trub2	Tsc22d3	Tsen15	Tsen2	Tsen34	Tsfm	Tshz1	Tshz3	Tsn	Tspan1	Tspan11	Tspan12	Tspan13	Tspan15	Tspan17	Tspan18	Tspan2	Tspan3	Tspan6	Tspan7	Tspan8	Tspan9	Tspo	Tspyl4	Tsr1	Tsr2	Tst	Ttc14	Ttc18	Ttc26	Ttc27	Ttc29	Ttc3	Ttc30b	Ttc38	Ttc39b	Ttc4	Ttc7	Ttc8	Ttc9	Ttc9c	Ttf2	Ttk	Ttll12	Ttll4	Ttll7	Ttn	Ttr	Ttyh2	Ttyh3	Tuba1a	Tuba1b	Tuba1c	Tuba4a	Tuba8	Tubb1	Tubb2a	Tubb2b	Tubb3	Tubb4a	Tubb4b	Tubb5	Tubb6	Tube1	Tubg1	Tubgcp2	Tubgcp4	Tufm	Tuft1	Tusc5	Tut1	Tvp23a	Tvp23b	Twist1	Twist2	Txlng	Txnip	Txnl1	Txnl4a	Txnrd1	Tyms	Tyrobp	U2af1	U2af2	U2surp	Uap1l1	Uba2	Uba3	Uba52	Uba6	Uba7	Ubap2	Ube2c	Ube2cbp	Ube2e3	Ube2l6	Ube2m	Ube2n	Ube2o	Ube2s	Ube2v1	Ube2v2	Ube4b	Ubfd1	Ubl3	Ubqln2	Ubqln4	Ubr7	Ubtd2	Ubxn2b	Ubxn7	Uchl1	Uchl3	Uchl5	Uck2	Ucp1	Ucp2	Ugdh	Uggt2	Ugt1a1	Ugt1a2	Ugt1a6a	Ugt1a6b	Ugt1a7c	Ugt1a8	Uhmk1	Uhrf1	Uhrf2	Ulk2	Umps	Unc13d	Unc5c	Unc93b1	Ung	Uox	Upf2	Upk1b	Upk3b	Uqcc2	Uqcr10	Uqcr11	Uqcrb	Uqcrc1	Uqcrfs1	Uqcrh	Urb1	Urb2	Use1	Ushbp1	Usmg5	Usp1	Usp10	Usp11	Usp14	Usp17ld	Usp18	Usp21	Usp22	Usp25	Usp28	Usp32	Usp37	Usp39	Usp40	Usp42	Usp49	Usp5	Usp53	Uspl1	Utp11l	Utp14a	Utp14b	Utp15	Utp18	Utp20	Utp3	Utp6	Utrn	Uty	Uvrag	Vamp2	Vamp8	Vangl2	Vars	Vash2	Vat1	Vaultrc5	Vav1	Vav3	Vbp1	Vcam1	Vcan	Vcl	Vcpkmt	Vdac1	Vdac3	Vegfa	Vgll3	Vill	Vipr2	Vkorc1	Vldlr	Vmn1r-ps27	Vmn1r-ps75	Vmn1r10	Vmn1r122	Vmn1r139	Vmn1r238	Vmn1r3	Vmn2r-ps104	Vmn2r-ps36	Vmn2r116	Vmn2r29	Vmn2r30	Vmn2r34	Vmn2r35	Vnn1	Vnn3	Vprbp	Vps13c	Vps28	Vps72	Vrk1	Vsig2	Vsnl1	Vstm4	Vtn	Vwa5a	Vwa9	Vwf	Wasf1	Wbp11	Wbp2	Wbp5	Wbscr16	Wbscr22	Wdfy1	Wdfy4	Wdhd1	Wdr12	Wdr16	Wdr18	Wdr3	Wdr36	Wdr4	Wdr43	Wdr45	Wdr46	Wdr5	Wdr52	Wdr55	Wdr6	Wdr61	Wdr70	Wdr73	Wdr74	Wdr75	Wdr76	Wdr77	Wdr82	Wdr86	Wdr89	Wdr92	Wdr96	Wee1	Wfdc1	Wfdc17	Wfdc2	Whsc1	Wif1	Wipi1	Wisp1	Wisp2	Wnk3	Wnt11	Wnt2	Wnt2b	Wnt5a	Wnt7a	Wnt7b	Wrb	Wsb1	Wsb2	Wt1	Wtap	Wwc1	Wwc2	Wwp1	Wwtr1	Xaf1	Xbp1	Xdh	Xist	Xlr	Xlr3b	Xlr4c	Xpo1	Xpo4	Xpo5	Xpo6	Xpo7	Xrcc1	Xrcc5	Xrcc6	Yars	Yars2	Ybx1	Yeats2	Yeats4	Yipf3	Yipf4	Yipf6	Ylpm1	Ypel1	Ypel3	Ypel5	Ywhae	Zak	Zbed3	Zbed4	Zbed6	Zbtb12	Zbtb16	Zbtb20	Zbtb26	Zbtb34	Zbtb38	Zbtb4	Zbtb7a	Zbtb7b	Zbtb8a	Zbtb8b	Zbtb9	Zbtbd6	Zc3h11a	Zc3h14	Zc3h15	Zc3h3	Zc3h4	Zc3hav1	Zc3hav1l	Zc3hc1	Zc4h2	Zcchc11	Zcchc24	Zcchc3	Zcchc6	Zcwpw1	Zdbf2	Zdhhc1	Zdhhc13	Zdhhc15	Zdhhc18	Zdhhc2	Zdhhc3	Zeb1	Zeb2	Zfand1	Zfand2a	Zfhx4	Zfml	Zfp101	Zfp105	Zfp113	Zfp125	Zfp146	Zfp157	Zfp207	Zfp26	Zfp266	Zfp280b	Zfp280c	Zfp280d	Zfp317	Zfp322a	Zfp326	Zfp330	Zfp334	Zfp354c	Zfp36	Zfp362	Zfp395	Zfp41	Zfp422-rs1	Zfp423	Zfp445	Zfp454	Zfp462	Zfp503	Zfp507	Zfp512	Zfp518b	Zfp521	Zfp532	Zfp553	Zfp558	Zfp566	Zfp568	Zfp57	Zfp599	Zfp61	Zfp618	Zfp62	Zfp637	Zfp65	Zfp711	Zfp760	Zfp799	Zfp808	Zfp809	Zfp81	Zfp825	Zfp873	Zfp930	Zfp931	Zfp934	Zfp937	Zfp955b	Zfp958	Zfp960	Zfp961	Zfpm2	Zhx3	Zic1	Zic2	Zik1	Zim1	Zmat2	Zmym1	Zmym4	Zmynd10	Zmynd19	Znfx1	Znhit3	Znhit6	Zranb2	Zranb3	Zswim4	Zw10	Zwilch	Zwint	Zyx
0-WE	1-EMB	E09.5	embryonic	A/J	5	AJ_E09.5_033_m528_5	2.29205	1.44625	0.551751	-0.705067	0.589065	1.31385	1.08427	-0.632204	1.36969	-0.907623	2.66233	-1.35951	0.838574	-1.4183	-1.26586	-1.01031	0.0103635	-1.16683	-1.51321	0.195956	-1.15124	1.30238	2.36834	-0.0689975	1.85578	-0.91265	-1.3831	2.13224	-1.56396	-0.856116	-1.43085	-0.0301674	0.301368	0.605978	1.98567	-0.129806	-1.74711	-0.490245	1.49843	2.03146	3.02137	0.0731147	-0.244093	-1.27782	1.94979	1.22859	-1.36445	1.22055	1.01105	-0.751784	1.9598	0.954658	1.26759	0.997163	2.02171	1.51799	1.93206	2.04117	1.18991	1.55474	1.78316	-1.61858	1.59393	1.43448	0.546847	0.199453	-1.22757	0.0182313	-1.25115	-0.338868	1.52296	1.09303	-2.07788	0.58348	1.14046	-1.55361	-1.52339	2.09448	-1.05959	0.677892	-1.66191	0.759793	1.00448	-0.376165	0.933761	1.91956	-1.91474	2.17551	-1.52233	-0.677766	-1.82427	0.273974	-1.69469	-1.72814	0.376585	0.978523	0.00291183	-0.365884	1.36221	-1.20142	0.483884	2.29705	0.389184	-0.985	-0.0841549	2.81356	-0.432995	2.00058	-0.886652	0.966656	1.25202	-1.45	-0.916549	-1.7807	0.459457	0.979752	-0.95399	-0.932028	-1.09517	0.701303	-0.279187	-0.525243	-0.187173	-1.45198	2.13576	-0.452479	0.0214137	0.364587	1.41412	-0.690405	-0.934406	-1.59224	-1.93569	-1.71481	-2.02892	-1.45129	-0.947705	-0.941786	-1.2978	-1.31374	-1.82979	-1.75523	-1.74324	-1.24116	1.67737	2.00782	-1.42311	1.20506	-0.943376	-0.934599	-1.90848	-1.5617	-1.33217	-1.53269	-1.29483	1.24922	-1.23202	-1.46581	-1.5645	-1.47596	1.48193	-0.82225	-0.300313	-0.44025	-1.90464	0.413717	-0.886566	-1.60549	0.941966	1.48177	-1.33789	-1.64371	-1.30169	-1.741	-0.379307	0.935788	-1.2595	-1.60722	0.628464	-1.62269	0.702583	-0.39215	-1.41924	-1.09548	-1.47875	-1.26598	1.98144	-1.21592	-0.0251561	-1.95437	1.24922	-1.62415	-1.34315	-1.89037	-1.5231	1.04291	-0.608343	0.0561077	-1.66769	0.387705	1.69069	-0.615909	2.0126	1.01325	-1.66602	2.4395	1.21466	-1.28835	-1.17179	-1.13553	-1.03968	-1.58154	-0.376348	-1.63118	-1.07203	-1.23853	-0.212796	-1.16316	1.29877	1.33653	-1.37182	-1.00251	0.230763	0.824714	-0.627554	-1.2735	-1.50275	-1.10172	-1.12348	-1.42455	-1.10215	-0.0449376	-1.49188	-1.40683	-1.58452	-1.34972	-1.51296	-0.527346	2.02354	-0.826547	-0.954971	-1.57092	-1.5565	-1.65561	-0.812767	-1.15705	-1.60763	1.77652	1.99883	-0.744729	0.383447	1.20921	0.434705	-0.849678	-0.855666	-1.17829	-1.9051	0.284898	-1.20434	-1.84018	-1.17357	-1.74231	-0.27099	-1.07237	-1.28044	-2.03154	-1.14453	-1.78403	-0.342073	-0.845181	0.860972	1.00366	-1.04809	-2.02103	-1.59073	1.79235	1.3875	-0.322572	3.07291	-1.65498	-1.69163	-0.388852	1.13564	0.811386	-1.29855	2.47288	2.13565	0.091269	1.54395	1.75054	-1.62319	0.521304	-1.22745	-1.22216	-1.96275	-2.28524	-1.72637	1.01772	0.0723162	0.86946	0.379798	-1.40868	2.3394	-0.504082	-1.10542	-1.85885	-0.355932	-1.31646	1.56977	-1.45761	2.7	-0.0088537	-0.832838	-1.13439	-1.11963	-1.50308	-1.34694	1.28224	-1.2491	1.82622	0.392534	0.379029	0.0397881	1.18886	1.66472	1.35787	1.60468	2.126	1.4173	1.57501	0.863427	-1.30731	-0.939314	-1.40016	-1.12148	-1.45898	-0.884101	-1.42867	-0.162608	1.88231	-2.61526	0.0325291	-0.400035	-1.83049	0.81536	0.143219	1.1135	-1.577	1.60917	-0.896277	-1.34254	1.43462	0.873839	0.906338	1.84151	2.05223	1.38164	1.94936	-0.553984	-0.235958	-1.28819	-0.928367	-0.263648	-0.214063	-0.511548	0.786318	-1.69305	-1.11799	1.31137	-1.09025	-1.66729	1.22453	0.743893	-0.456076	-1.86345	1.94101	1.01239	1.36744	-1.52876	-1.87947	-1.24519	1.35019	1.08655	0.988318	1.30901	-1.2589	-1.60691	-1.33169	-1.26576	-1.56513	-1.33365	-1.67783	-1.16923	-0.94854	-0.36908	-1.19826	-1.59917	-1.03157	-1.07281	-1.19037	3.01313	-1.63142	1.34512	-1.56871	0.67065	1.3898	1.2733	-1.72017	-0.522503	2.85246	1.56766	-0.501213	1.75152	-1.14383	-0.412446	-1.93645	-0.608282	0.334211	-0.0548234	-0.72926	-0.177122	-0.79846	-0.888657	-0.0813152	0.099774	2.52224	-1.92306	1.1369	-1.40066	2.67697	-1.38835	0.654385	-1.42319	-0.01337	-0.0130912	-1.69366	-1.07779	-0.572139	-1.72234	-2.20742	-0.659614	0.171385	1.35399	-0.711542	0.996839	0.394776	1.44663	1.12195	-1.24307	-1.21457	-1.02174	1.67304	-0.796988	-1.21785	-1.87349	-1.15852	-0.942916	-1.43646	-0.767339	0.0918443	-1.60764	-2.04324	-1.52187	-1.05668	-1.32025	-1.40324	1.2361	-1.39969	-1.61616	-1.08715	1.46139	-1.63188	-0.781287	-1.11116	-1.20297	2.45184	-0.964714	1.86464	-1.63638	1.11125	-1.08441	1.12927	1.8292	-1.08149	1.30422	-1.42654	-0.667762	0.0993317	-1.7565	1.87115	-1.15447	-1.51033	-1.47487	-1.28143	0.477982	-1.671	-0.574223	-0.140744	1.9384	0.645078	-0.428876	-1.65563	-0.804071	1.58448	1.51481	1.26719	1.51911	2.40789	1.95683	1.07504	-1.73396	-0.586428	-0.676138	-1.90486	1.73172	1.13762	1.4228	-0.0730381	1.70026	1.51899	1.51605	-0.35728	-1.96799	-2.30205	-1.82771	-0.491153	1.32605	-1.48977	0.886148	1.7702	-1.72617	-1.85275	-1.87728	-1.17551	-1.92232	-1.52945	-2.25881	-0.277249	-1.61155	-1.5817	-1.32396	1.18519	1.1081	1.9991	1.83523	2.46479	1.1183	3.03206	1.85202	0.995542	0.754018	-1.50191	-1.49667	-1.98602	-0.892061	-1.2461	-0.961176	-0.391728	-1.13673	-1.32244	-1.37635	-0.747414	-1.0609	-1.21956	-1.39314	-2.11959	-1.94394	-1.69087	2.02809	1.10281	-0.842507	0.0754865	-1.5773	-1.76494	-1.54756	1.60364	1.63729	1.56936	-0.15839	0.426908	-0.683517	-1.11969	1.0995	-0.962368	0.540585	0.169315	0.632885	1.33314	2.31122	1.35998	-0.573443	1.59607	-1.09999	1.69864	0.576836	1.83266	-0.813784	2.38816	0.046267	1.24729	-1.29458	-0.654583	-1.16253	1.44417	-1.61483	3.05558	1.85742	1.98122	1.146	2.03336	0.912348	-0.0006882	2.10625	1.1951	-1.02506	1.95093	1.56416	-1.05274	1.12226	1.98908	-0.221146	1.22666	1.53713	-0.89462	-1.09377	0.0695203	-0.437679	1.85	-0.989979	-1.06234	-0.950037	1.15955	1.65855	0.513614	1.56133	-0.614545	0.895756	0.986336	-0.144878	-0.931699	1.86547	-0.899857	-0.999413	-1.4199	1.0477	-0.375202	1.13298	1.2804	2.15356	-1.61106	-0.412662	0.746688	-0.394085	0.649675	-1.60647	0.958019	-1.36053	-0.242935	-1.16066	2.18433	-0.929889	1.28019	1.60241	1.40871	1.09021	0.370339	-1.00887	-1.07013	-1.64247	-1.75695	-0.693591	-1.14781	1.54097	-0.349265	-2.13556	1.11914	-0.514666	-2.46062	1.59927	1.15257	2.3386	1.39718	-1.31254	-0.289317	-0.549526	-0.917802	-1.16305	1.45313	1.37664	2.46441	0.877153	1.08165	1.8302	-0.387157	1.47706	0.585759	1.98714	-1.04754	-1.42354	-0.757996	0.0596922	-0.828764	-0.885943	-0.904991	0.404384	1.97711	-1.46836	1.70149	1.50495	1.39366	1.87464	0.160793	1.58692	1.82286	1.90884	-1.51338	-1.31516	-1.30013	-0.334474	-0.471139	1.90931	0.112266	-0.680863	1.04333	-1.39049	-0.87821	-1.15204	-1.4124	1.63176	-0.356109	-0.896405	-0.963362	-1.00344	-1.25006	0.555802	0.29263	-0.104379	0.429708	-1.58128	-2.06321	0.509905	-0.0151273	1.33566	2.30815	1.36527	-1.97266	-1.80805	4.99753	-1.77648	-1.89034	0.460192	0.400086	0.265174	0.72679	-1.11538	-1.08362	1.19903	1.38616	0.365358	-1.41483	-1.40055	-1.45122	1.58096	-0.289048	1.37555	0.994593	-1.40617	-0.904421	1.28184	0.313543	-0.687274	-0.443924	-0.330284	-1.24496	-1.65776	-1.47427	-1.23382	1.61337	1.26118	-0.588423	1.24768	-0.97668	1.51325	2.10815	-1.36117	-1.0347	-0.18159	0.540233	-0.0381254	-0.663911	-1.65598	-1.31915	-1.7065	-0.925245	-1.44361	-0.686058	-1.87414	2.11967	-1.78341	-1.44588	1.44308	1.81905	2.19989	1.23078	-0.446755	1.36417	1.73442	2.73853	-1.81515	2.54777	1.65036	-2.04818	-1.12754	-0.583887	1.6424	-0.795938	1.32973	-1.39357	1.11289	-0.408781	-1.82711	1.19495	0.678463	-1.06063	-1.63918	2.0633	0.846056	-0.336956	0.179595	-0.462699	0.164703	1.76171	-0.37687	-1.04871	-1.24995	-1.0085	-1.34095	1.43715	1.40358	1.05999	0.561308	0.669763	-2.09441	2.07983	1.78137	1.57146	-0.325382	1.88019	-0.0303462	1.32631	1.14448	-1.2473	-0.180637	-1.29406	-1.81025	-2.05966	1.65376	1.396	1.58026	1.80368	1.69847	1.61284	1.72087	0.953214	-0.541603	-0.949732	-0.232184	-0.394632	-1.13206	-1.52923	-0.266452	-0.671467	0.274404	0.880126	-0.594857	-1.84239	-1.95398	-1.09116	-1.19951	-1.71739	-1.07259	-1.38727	-1.09754	-1.51154	-1.57932	-1.55618	-1.26411	-1.12852	-1.08177	-1.70154	-1.37752	-0.426057	-1.27674	-1.15056	-1.26279	-0.965172	-1.26718	-0.371397	-1.17425	-1.45915	-0.449747	-0.185895	-1.67253	-1.54098	-1.57756	1.48271	1.32983	2.07572	1.03762	1.7231	1.60088	1.74941	3.27953	1.37905	2.02324	1.55352	-2.14232	-1.23435	-0.911113	-0.701264	-2.11347	-0.434437	1.92851	1.11217	1.35559	1.33319	1.28742	2.35797	1.88534	1.30376	1.58937	1.6578	1.25097	-1.89121	0.793733	-1.53507	-0.15562	1.04699	1.30271	-1.87147	-0.202311	1.82109	-1.38541	-0.919312	-0.930904	1.59851	-1.77997	-1.59875	1.45048	0.688673	1.76302	1.12388	0.542513	-1.70201	-1.49185	-1.60546	1.646	1.85162	-1.74767	-1.27693	2.3132	-1.36895	-0.19376	-1.26897	-2.00021	1.75916	-1.72689	-1.19584	-1.23278	-0.735887	1.43076	-0.970548	0.679958	1.53994	0.783226	1.28508	1.40634	1.62753	1.91909	2.01491	2.14832	2.12929	1.83605	1.70237	2.06788	2.26471	0.781337	1.06862	1.44811	1.8253	1.7585	-0.603937	0.739457	-0.719303	0.0804787	-1.61719	-0.310605	-1.52831	-1.61455	-0.895528	0.218339	-1.13745	-0.828619	2.0189	-0.252116	-0.461506	-0.396038	2.21846	-1.15317	1.34444	1.20484	-1.64577	-1.48075	-1.40678	-1.69044	-1.60427	-0.249149	-1.02745	1.63804	1.63974	1.64616	1.80972	-1.45649	1.14373	2.34873	1.56593	0.483379	0.254715	2.44634	0.297414	-0.547854	2.00237	1.48903	1.4324	-1.32458	-1.47363	-0.677883	-0.453697	-1.1464	-0.937871	-0.693911	1.62371	-1.36192	-1.27378	-0.455419	-1.06218	-1.14801	-0.816028	-1.35872	-1.25415	-0.668083	-0.252214	1.70492	2.02312	1.28814	1.16	-0.989605	-0.488251	-0.270749	1.69141	-1.7313	0.584921	-1.90131	1.05242	1.55297	1.41608	1.10783	-0.270612	-0.639222	-1.17169	1.51531	1.32066	-0.26242	0.598903	-0.667059	-0.914604	0.733721	-1.12231	-0.0445553	-0.564165	-1.58654	-1.37233	0.635774	-1.44044	1.41825	-0.916656	-1.29159	-1.79134	-1.3974	-1.0448	-1.33146	-0.948763	-1.24832	-1.41765	-0.561459	-1.27872	-0.771079	-1.90905	-1.37315	-1.82836	-0.241143	-1.29059	1.82836	-1.68909	0.90005	0.744639	0.540321	2.03396	-1.56649	2.74641	1.38879	-1.25789	-1.97895	-1.08807	-0.144953	1.16455	-0.347891	-0.998498	-0.334695	1.83419	-1.93248	-0.743341	-1.60875	2.33927	-1.49201	-1.48552	1.80609	-0.781618	1.17381	0.252531	-0.887064	0.765008	0.417941	1.56978	0.406942	1.25634	1.25225	-1.0478	1.39625	-0.983968	1.66388	-1.72704	1.0114	-1.69755	-0.0152514	-1.0628	0.616318	-0.326281	-0.645092	2.10292	0.949905	-0.31994	-1.63186	-1.85434	-1.27566	-1.51737	-1.53161	-1.40614	-0.236669	0.329919	-1.36142	-1.41512	-1.63812	1.28766	-0.571216	-0.773767	0.102676	0.696111	-0.321187	2.09198	2.15021	1.63272	1.87632	2.11598	1.91142	2.01178	0.99671	1.2024	-0.354841	-0.8543	-0.909288	2.04926	0.848912	-1.63882	1.93575	-0.608599	-0.679601	0.516208	-0.914523	2.39143	-0.293514	1.9893	-0.67135	-1.68054	-1.16093	0.169625	0.199781	0.688241	-1.82764	0.589145	-2.35591	-0.779513	-1.83218	-0.113583	-1.61091	-1.11411	0.388797	-0.590267	1.65288	1.57496	1.88133	1.15112	2.28143	1.24517	0.925879	-1.43649	0.215439	1.08717	-1.2594	-0.387369	1.23679	-2.11141	-1.47733	-1.2613	-1.13719	-1.50719	-0.910821	-0.0193476	-1.62301	-1.01225	-1.5463	0.0294689	-0.651757	0.322881	1.11388	1.29742	0.585287	-1.63556	-1.6225	-1.6674	1.03512	1.6727	1.70371	-1.28503	-1.26832	-0.576154	-1.11882	-1.40689	-1.65387	1.02385	-0.697531	-1.2356	1.11775	-0.736351	-1.39604	1.7086	1.56249	1.13613	-2.03592	1.29581	0.986023	-1.51396	-1.7979	1.43639	1.25353	-0.926996	-1.14528	1.60196	-2.80444	-0.536807	1.08643	-1.45363	-1.19992	-1.62824	-1.13093	-1.47385	-1.63584	-1.15758	-1.10958	-1.70342	-1.3494	-0.911314	-1.76979	1.83227	1.07677	2.31664	1.6457	1.28388	-0.986559	-0.609711	-2.02702	-0.0471099	-0.418032	-1.29476	-1.19581	-0.980727	-0.883499	-0.799872	-1.16662	-0.151059	-1.38821	-1.5705	-1.47261	-1.10074	-1.5067	-0.779028	1.51381	-0.726367	-1.0103	0.420813	-0.754053	-1.07529	-0.944617	-0.548888	-0.924186	-0.938784	-0.274908	-0.884705	-1.74391	-1.49266	-1.61515	-1.1552	-0.711887	-0.321988	-1.21383	1.60794	2.33307	-1.43011	-1.59607	-1.68255	-1.50742	-1.23989	-1.32562	-0.697193	-1.9213	1.93054	-1.59383	1.47365	0.420615	1.4812	-1.93791	1.88095	-1.25909	1.42823	0.896462	1.87223	-1.89428	0.340141	-1.45519	1.50779	-1.69356	0.641618	-0.412168	2.08347	-2.60361	-1.96143	2.47369	1.5154	-2.33013	1.55	1.23589	0.117346	-0.788588	1.91607	2.37338	-1.58091	1.97309	1.23509	0.643164	1.87334	0.232641	0.57326	1.39666	1.17597	1.99652	1.43709	1.93689	-1.75557	-0.314188	1.39311	0.809133	-0.403149	-1.67056	0.147193	2.24126	-0.150566	-1.37181	1.77536	1.62557	1.61221	0.858258	1.98518	0.989709	1.7547	1.01531	-0.163403	1.8941	1.54844	1.72079	-0.211993	1.34549	1.77934	1.84272	2.06851	-1.69333	-0.81728	-0.778621	1.13226	-0.851397	0.452313	-0.958075	1.52881	0.420959	-1.58661	-1.73811	-1.75216	-1.72105	1.24714	1.83622	0.820662	-1.45316	1.50506	-0.414566	0.114404	0.354159	0.976264	-1.40963	-0.804846	-1.72971	1.45979	0.462735	1.41841	1.70593	-1.0475	2.14589	-1.96657	1.72888	1.85183	1.0397	1.14113	0.941614	-2.20125	-2.01608	0.837509	-0.149698	1.13853	1.91015	-1.18829	-0.746365	1.70088	1.70288	-0.850468	1.72128	1.65258	1.17967	-1.11401	-1.54766	-1.046	-1.98133	0.576317	1.15636	-1.22328	-1.26565	-1.195	-1.22793	-1.31105	-1.10582	-1.16224	-1.17409	1.03114	1.45246	1.85275	1.99828	-1.65324	1.541	1.29768	-1.2528	-1.588	-1.46173	1.15631	1.24679	2.14294	2.35608	-1.43588	-1.29839	-2.4808	-1.43536	-0.0331431	-1.47274	-1.66941	1.56692	-1.67906	-1.5398	-1.37761	-0.155976	2.24625	-1.16967	-0.83911	-1.53069	0.968906	1.9371	-1.62368	-2.18325	-1.37301	1.66455	0.589944	1.59578	-1.47797	-1.18337	1.84775	1.64109	1.049	0.318394	2.1858	-0.323768	1.92773	-1.99253	-2.15827	-1.41844	1.69037	-1.56796	-1.98592	2.09809	-1.44332	0.0976486	-1.50757	-1.36348	-0.402914	-1.23147	-1.51349	-1.10284	2.05775	1.6885	2.21015	0.749397	-1.36067	-1.32799	-0.0870362	1.34385	1.50624	-0.604977	1.40591	1.00963	1.63206	1.10225	1.23777	-0.577436	-0.970768	-0.474003	-0.0853606	-1.33369	-1.70866	-0.0978893	2.16742	-0.927078	1.76663	1.799	-1.79228	-0.661203	1.423	-0.992367	-1.32844	-0.901647	1.41269	-1.49932	-1.43824	-1.33526	0.778984	-0.472048	-1.17727	1.5729	1.48258	1.75977	1.79135	2.10554	1.85731	1.69964	-1.25816	-1.43499	1.53218	-1.50155	-1.02037	1.55673	2.31813	0.446025	-1.8641	1.51149	-0.835579	-1.05281	-1.29225	-1.71158	-1.64098	-0.080269	-0.692399	-0.70767	-1.21421	-1.44578	-1.37337	-1.20138	0.741143	1.87826	-0.56182	1.52316	2.09814	2.49871	1.29449	1.54547	1.4334	1.83114	2.22847	1.64564	1.40922	2.27422	0.978261	-0.548698	0.475511	1.8438	1.25575	1.55535	1.76664	1.14257	0.282632	0.994039	1.54472	1.60849	1.87427	1.9896	1.52199	1.25613	1.91855	1.48979	0.962967	1.45444	2.08529	1.64559	0.931272	1.94146	1.68045	1.77796	1.30608	-1.49196	-1.09115	-1.65264	-1.09362	-1.84373	-1.23457	-1.19322	-1.67936	-1.50904	-1.40949	1.514	1.73748	-1.54313	1.53971	-0.614431	2.05413	1.69561	1.72103	1.46582	1.92024	-1.61949	-2.03791	1.67412	-0.746918	1.74639	-1.01268	1.94535	2.24363	0.963946	-0.721981	1.7949	-0.311733	-1.53862	1.26271	-1.00304	-1.7059	0.0970319	-1.10233	-1.21456	0.852558	0.507315	0.250595	-1.37811	-1.19464	-0.807689	1.24677	-0.0041915	-0.411891	-0.869535	-0.617958	-1.24163	-1.64384	-2.18944	1.37476	-1.59837	2.12303	1.50753	-1.18403	-1.68782	-1.2656	-0.0554158	1.38344	-1.3748	-1.61606	-0.584184	1.28331	-0.816283	-1.15485	1.49877	0.124115	1.71537	1.29596	-1.36937	-1.45694	-1.57745	1.29189	-0.839386	-0.980425	-1.10906	-1.29956	-1.37108	-0.90992	-0.0012674	1.60301	1.66011	-1.89947	1.45635	0.367461	1.61551	2.28662	-1.53236	-1.47122	-1.31541	1.44353	1.81451	2.38605	-0.706814	1.1421	-0.387417	-1.2188	-1.70699	-1.90891	-0.786536	2.35571	1.80796	0.981297	-2.02512	-1.09571	-0.572015	0.782859	1.73081	-0.132552	1.29743	1.66988	1.79081	-0.839031	1.9207	2.53008	1.88196	1.84516	2.3103	-1.54403	-0.774551	-0.861007	1.30332	0.633745	-1.33098	1.17891	-1.42957	-1.19083	-1.58919	0.608624	0.628605	-1.64425	-1.28104	-1.27664	-0.573027	-0.909405	0.787547	-1.65419	-0.408517	-1.29673	-0.781044	-1.31469	0.316203	0.45251	1.30353	-1.46633	-1.00182	0.116368	-0.720818	-0.554332	0.105277	-0.863516	-1.1576	0.0756601	1.73802	0.508043	1.37793	0.52628	-1.63811	-1.48948	-1.60077	-1.2176	1.6567	-1.97608	0.340883	2.2962	-1.15527	-0.81671	-0.755885	1.50891	0.221979	1.31174	0.621004	-0.726421	-1.97686	1.24414	-1.28521	0.582302	-1.19643	-0.715079	-1.90707	-1.14797	-1.76504	-1.15093	2.56934	1.01726	-1.5278	1.75537	-1.55682	-0.848391	-0.547331	-0.807346	-1.40228	-1.58165	1.42963	-1.37384	1.41285	-1.94614	-0.444103	0.324791	1.35272	-1.32547	-1.88309	2.17341	2.08842	0.465383	1.14226	1.30651	2.57036	1.47603	1.4267	1.27991	2.33686	1.04829	1.91919	1.913	-1.47982	-1.97323	2.639	1.99587	-1.55711	-1.23163	-0.206523	0.853639	1.74487	1.43597	-0.050088	-1.92028	-1.53721	0.890118	-0.2094	-1.3511	1.56305	-1.57544	1.66856	-1.87046	-0.222431	1.41199	-1.85701	-1.54399	-1.73648	-0.981747	2.64844	-0.621213	-0.537962	-0.732141	-0.823301	-1.11977	-1.66904	-0.516086	1.08973	0.878804	1.16523	-0.824414	-1.60313	0.522077	2.01934	-1.34741	-1.57332	-0.229394	0.135403	0.080294	1.17105	-1.63847	-1.91371	0.091252	-0.432024	-1.07517	-1.46651	3.19094	-0.724489	-0.32451	0.82316	-1.27069	-1.79953	-1.5325	-0.134976	0.10201	-1.21532	-0.792695	1.86347	-0.660518	-1.67819	0.00502198	-0.758118	-0.469517	-1.41426	-1.12325	-1.15778	1.31573	1.55542	-0.55536	1.01018	0.196016	2.06907	1.74765	0.601128	1.46347	-0.115331	0.516073	0.298173	-0.577815	1.61884	-1.32529	0.0939548	-1.88829	-1.68969	-1.23446	-0.897668	-1.79396	-1.67968	-0.76306	-1.32243	1.06456	-2.3536	0.376061	-1.28593	-1.45392	1.25098	2.152	-1.43315	-0.995441	-0.79944	-0.981188	0.207901	0.626286	0.0725645	0.080315	0.018593	-0.0660687	-1.11732	-1.8635	1.47498	1.3695	-2.14058	-1.32982	-1.76132	0.857171	0.824173	-1.73007	-1.44392	-1.63966	-0.426158	1.45365	0.0390704	1.56429	-1.30213	0.394444	2.11318	1.4313	-1.05125	-0.54772	-0.0689489	-1.30945	-1.4305	1.63775	1.19701	-1.0074	-1.44164	-1.40475	1.19217	0.983632	1.85915	1.19345	-0.838591	-1.61385	-1.172	-0.73617	2.17795	0.243556	0.771233	1.53812	0.414389	-1.53862	-1.56379	2.00232	-1.54141	1.49492	1.69886	1.76128	-0.412104	0.210692	-1.28528	-0.935012	-1.51251	-0.483462	1.6182	-1.21368	-1.69109	-1.27949	-0.816758	1.85637	-0.728079	0.115695	-1.78741	1.42657	-0.91989	0.810797	-1.74842	-0.481265	-0.65511	1.50573	1.62368	1.50042	2.17052	2.52892	1.1107	1.87196	-0.961932	-1.47542	-0.889371	1.00443	2.46406	-1.54678	-1.26983	-1.06826	-0.387834	0.0129854	-0.622945	-1.06214	-0.964868	-1.32916	-1.18296	-0.2085	-0.125702	-1.48489	-1.17291	-1.00524	-0.147178	-1.20606	1.12996	-1.31129	-0.149327	-1.38649	0.839684	-1.22045	-1.30468	-0.782558	0.861441	-1.622	-0.798605	-0.87752	1.81931	1.61752	1.95658	1.69374	-0.669998	1.08308	0.674878	-1.72385	1.6188	-1.34662	-0.143249	0.480187	-1.93932	0.65936	-0.604122	-1.82559	-1.39103	-1.75894	-1.03878	-1.95201	-1.00706	2.02631	1.79339	2.23336	2.22381	1.65737	-1.64452	-1.32438	0.0252648	-1.64787	-1.96146	-0.409041	0.950189	-0.953526	0.236493	1.7118	1.86183	1.13751	-0.716712	1.7976	-1.50124	-1.54313	-1.74671	-0.374751	1.7381	-1.82766	-1.3716	1.96988	-0.648334	0.135258	1.70129	1.64833	2.06945	2.89262	1.05703	1.64753	-0.651846	1.29124	0.544518	1.67674	0.138831	2.40544	-1.10173	1.16477	3.06476	0.307977	-0.588768	0.401901	2.0723	-0.13561	0.807722	0.00013071	1.81955	0.993365	-0.125258	-0.437427	0.83903	-0.817631	1.17166	1.10549	-0.795947	1.6223	0.724195	0.983924	0.957444	0.145188	0.358507	1.06561	0.448528	-0.501827	-0.80463	-0.879676	-1.01446	-0.280351	-0.535309	-2.67356	0.00601436	0.438443	-0.682351	1.44486	1.44615	1.02013	1.69363	0.821974	2.1692	-0.164516	-0.539185	-0.132197	-0.232188	-0.618104	1.13954	0.829301	2.5185	1.55419	1.43327	1.89056	0.0349124	-1.05862	1.21158	1.45093	1.32893	1.23268	0.669869	1.94569	0.133226	0.613906	1.53795	1.36518	0.73776	1.11833	1.09645	-1.13358	1.5277	0.737757	0.947604	0.0227729	0.653837	-0.124341	-1.5863	-0.0930442	1.93166	1.36484	0.815153	0.193941	0.112893	2.06486	1.62869	0.891995	1.13541	-0.893398	-0.793049	1.45127	1.86383	-0.495051	-0.738032	1.16291	-0.121747	0.673353	1.27139	1.55061	0.967783	0.64006	0.0881423	0.0500882	0.932395	-0.963367	0.971874	1.22145	1.90073	0.936635	-0.5009	0.969861	1.92547	1.3055	-1.04329	1.61244	-0.771662	-0.779304	1.96124	1.63812	1.2142	-0.958606	1.31128	0.963695	2.24969	2.97987	-0.386623	1.13987	2.24558	1.23569	0.379239	1.50056	1.99903	0.629116	0.66193	2.07923	0.572572	1.38528	2.14836	2.07419	-0.585469	1.44872	0.750904	-1.49017	1.3011	0.384005	1.15001	-0.334726	1.25655	0.796519	0.73418	1.09592	1.43623	-0.63832	1.39698	1.53233	0.604737	-0.461089	0.704027	0.788327	-0.742793	1.04676	0.926555	0.832539	0.483852	1.93924	0.605564	0.15211	1.98021	1.98805	-1.7337	2.24905	2.09544	-0.620029	0.967807	0.929817	-0.70806	1.36603	-1.36149	1.33937	-0.181864	1.43563	1.41865	1.77329	0.79462	-0.258854	-0.622062	1.28261	1.74447	0.964483	-0.10854	-1.35543	1.54466	0.750948	0.353372	-0.35207	1.79985	1.1023	1.04761	-0.981936	0.679592	-0.298089	1.38282	1.30525	0.0456616	0.0494275	0.581081	1.45704	0.875803	0.655409	-0.960098	0.619948	0.561688	1.71705	-0.863719	2.34664	1.84681	1.29779	-0.956892	2.71535	1.2148	0.24024	1.17627	1.54048	1.91198	1.58159	0.509855	2.36309	-0.720753	0.392417	1.17675	0.0852245	1.32382	0.470711	2.18018	0.0541447	1.0461	-0.488499	-0.292246	0.778862	-0.94497	0.6248	-2.44723	0.0959272	0.559262	1.3193	-1.86257	-0.556776	0.577675	0.447959	1.8822	0.719753	-0.811007	0.993029	1.79676	-0.307498	-0.333957	-0.298851	-0.304343	0.0491026	1.17703	-0.229157	0.776559	-1.88308	-1.08887	-0.900583	-1.45884	0.550698	-1.49095	-0.113144	-0.480058	-0.662201	-0.375853	0.825506	0.892564	-0.822201	0.202933	0.397685	1.66925	0.222845	1.72923	1.74944	-1.68231	-0.431578	1.29209	0.413638	1.27587	-0.662745	-0.723223	1.2269	1.79067	1.24259	1.20796	2.07957	2.74724	0.639159	0.0825453	-1.22972	3.416	0.773234	0.259675	0.731365	1.32247	-0.908747	1.09272	1.49646	1.94209	0.0947157	-0.626255	1.21448	1.13947	0.829339	-0.401853	-0.0693064	1.52269	1.53584	-0.0554561	-0.752221	1.79533	0.501947	0.863693	-1.08483	-0.0496742	0.252176	1.79536	-0.546594	0.0572937	-0.891974	-0.390573	-0.660434	0.842496	1.06462	1.47374	1.2279	2.44376	1.09126	1.41746	0.255832	2.4907	0.694219	-0.657638	0.180728	-0.375131	1.07236	1.35652	-0.3059	0.930017	-0.0606378	1.47274	1.2022	1.33827	2.09264	-0.540403	0.585276	0.519898	0.691531	-0.100019	1.68972	-0.994447	-0.0822877	1.10456	1.79959	2.05497	-0.717176	-0.0367393	0.868424	-0.771558	0.0297265	0.855169	1.0833	1.09538	-1.71498	1.30225	0.457989	0.931515	0.294782	-0.151454	0.143564	-0.96861	1.32461	2.37465	0.074869	0.783225	-0.856961	1.70041	-0.707175	1.26963	-0.907758	-0.126674	1.42371	0.751641	-0.175664	-0.271976	0.285056	2.78294	-1.49592	-0.229043	2.35473	0.0575201	0.348841	1.55168	2.06339	0.16055	-1.80468	-0.969948	1.76466	0.958592	-0.966763	-0.0466288	1.47803	0.919709	1.16431	0.365003	-0.48916	-1.50135	0.176895	-0.580584	1.64287	0.306381	1.69766	2.90035	1.56517	1.48137	-0.560354	-0.442575	-0.112005	0.41967	1.53765	-0.878092	0.578418	1.33707	-1.27664	2.74898	-0.136726	-0.278126	-0.880168	-0.266923	0.0300741	1.55429	-1.37953	0.885587	1.38586	0.0392461	2.18557	1.53764	0.125346	0.840048	2.67313	1.16144	0.474351	-0.98368	1.06558	0.696136	-1.02605	2.83418	1.19099	-0.51366	2.20544	0.256052	1.60441	1.65852	1.07523	1.95893	0.597452	-1.31997	1.19425	1.23363	-2.75678	2.37758	-0.352086	0.298656	-1.00477	1.40039	-0.246304	2.9061	1.81079	1.21618	1.20459	1.7383	-0.718513	1.73284	1.3634	-0.392757	-0.372178	-0.831352	-1.63451	1.4373	1.81908	1.30071	1.3068	-0.968051	0.897466	2.36313	1.36054	0.0960184	1.56723	-1.04258	1.02497	0.612439	-1.74763	-0.475701	1.33682	1.22671	1.02474	1.83818	-0.88582	0.0418572	0.139516	1.00385	1.70964	-0.0911183	0.0914502	1.74463	-0.78729	0.839302	-0.0814876	1.25764	1.9997	0.151516	0.122585	0.268743	-1.36086	-0.849584	1.18385	1.16091	1.16525	1.10418	-0.398478	-1.34731	-0.333559	-0.907474	-0.388045	1.5705	0.506953	0.725624	-0.249261	-1.46473	0.776688	0.826568	1.10248	1.30632	0.215618	1.38841	1.61054	1.33802	0.781639	0.105574	1.15538	1.97108	1.16504	0.00813676	0.847438	0.30668	0.210949	1.20185	1.95996	-0.126564	1.37168	1.42936	-1.20746	1.37214	1.23073	-1.47792	2.00603	-0.634405	1.2893	1.71533	2.95536	1.52269	1.39657	1.34325	1.97007	-0.378078	0.644516	1.19221	-1.47245	0.0872282	0.871985	1.93397	-0.0406737	2.1202	-0.0248861	-1.35562	-0.905584	-1.80032	1.47368	2.0511	2.12019	3.31971	0.158255	0.78758	-1.44845	1.02734	1.446	1.61382	-1.53177	0.6258	2.71453	2.25303	-1.91393	-0.775382	-1.5004	-0.242437	-0.428611	1.45144	1.07609	1.2225	-0.351427	-0.0596226	-0.0134078	-0.274663	1.43194	1.53037	-0.911434	0.659441	0.213173	-0.201359	-0.791546	-1.39248	-0.518691	2.08452	1.66327	-2.07638	-0.48495	-2.36644	1.50152	-1.067	-0.82034	1.69524	-0.0718524	-0.698434	-1.37675	0.892851	1.37574	1.1424	-1.10118	-0.83918	-1.64254	1.72708	2.08362	1.88672	0.953614	-1.14321	1.15555	-0.736778	-1.22429	-1.42397	0.0335871	-1.05231	1.84896	1.63099	-0.773301	-1.38927	-1.76273	0.318629	0.649568	-1.70803	-1.75912	-1.20164	-1.33281	0.270989	-1.31396	1.12918	-2.15438	-1.70292	-1.13008	0.169011	0.951097	1.50922	-1.8731	-0.412524	1.04531	-0.979397	0.695145	1.52573	-0.304636	1.36984	-0.540687	1.83061	-0.764092	-0.288715	2.6956	-1.57774	-1.0502	0.0215267	1.1113	-0.826933	0.589222	2.9413	0.0434795	0.54924	-1.27389	0.739563	-0.987572	0.0273149	-0.928195	-2.11761	-1.7429	-1.39144	2.2272	-1.53266	1.37888	-1.06735	1.46439	-1.48571	1.87086	-1.21425	-1.17717	-1.40378	1.80503	-0.599801	-1.42826	-1.08918	2.22934	0.468485	-0.786525	-1.23496	-0.0404947	0.4632	2.57796	1.29619	2.2223	2.10291	1.82973	1.67352	0.768692	1.44581	1.80657	0.92702	1.8469	1.44417	1.9892	1.7756	1.78423	1.70333	-2.0238	-0.400884	-0.617999	1.5388	-0.532187	-0.157276	-1.47563	0.789785	0.209017	-0.901505	0.945203	0.700185	1.54895	-1.24051	-1.16236	-0.812389	-0.477666	-0.944983	-1.2161	-0.78275	-1.06531	-1.27198	-1.45054	2.10945	-0.951084	-0.363847	2.48762	-0.891631	0.0312461	-0.528816	-0.141099	-1.02458	-0.636836	-1.27435	-0.897582	1.86498	1.67171	1.67482	1.31292	1.12548	-1.26992	-0.0895727	-0.847332	-0.69872	1.43964	1.48737	1.3186	1.8995	2.11443	1.48033	0.67539	1.66104	2.96992	1.54115	1.30755	0.623631	-1.31201	-0.699699	1.94809	-1.38394	-0.850743	0.788405	-1.27254	0.0417065	0.82245	-0.170722	-1.24955	-1.25222	1.46538	1.56732	1.21809	1.10758	-1.22924	-1.24396	2.55966	-0.293281	1.63096	1.69242	-1.44136	1.11581	2.0313	-1.55153	-1.697	-1.71452	1.33781	-1.58378	1.47171	-1.43932	-1.02336	-1.47373	-1.28966	-0.648913	-1.0568	-1.12252	-1.64892	-1.02599	-1.31459	-1.11775	0.0267142	-0.35196	2.62874	-1.83339	0.535923	-1.26725	-0.45972	2.4438	-0.558574	-1.63941	-2.34186	-2.938	-2.3966	1.57921	1.51057	1.30836	-0.699584	1.27405	2.23823	2.41642	1.50463	2.87653	2.06539	2.0185	1.46974	1.74286	1.03923	2.32315	-0.467287	1.94297	1.73782	2.22203	1.76483	1.53542	1.81376	1.83725	1.81781	0.265542	1.61091	1.77536	1.87591	1.63516	2.39608	1.67854	1.82606	3.09985	1.7485	1.7318	1.63654	1.97405	2.74866	2.06908	1.80802	2.11709	2.02591	-1.57815	1.55228	1.2222	-0.486663	1.75694	1.63112	-1.9154	1.51773	0.931896	1.2623	1.54061	0.906112	0.470379	-1.19781	1.62087	-0.788634	1.93967	1.87382	1.85351	1.44241	-0.477587	1.52228	-0.371745	1.89353	1.79215	-0.889783	1.90573	1.0894	0.795921	1.0251	1.70859	1.17994	1.33534	1.54033	1.12839	1.38025	1.19627	0.774379	0.878411	1.21396	1.37166	1.48499	1.12	1.30291	1.20232	1.37422	0.152335	1.11715	-1.69998	1.31145	1.38889	2.73593	1.40216	1.31051	2.37895	2.57137	0.099014	1.45893	-1.73984	-1.55987	-1.25059	-0.783531	2.39758	0.00247804	-0.24191	2.12023	-1.54369	2.03714	-1.46701	1.01609	2.2324	-1.55548	0.141118	1.76263	-0.381946	1.90912	1.07841	1.47157	0.902136	0.105755	1.83945	-1.68948	1.60908	1.5528	-0.895544	-0.394723	-0.593313	1.48056	2.00008	2.1202	-2.01865	1.10378	-1.50985	1.22393	1.32747	-0.0173006	0.471911	-1.71162	-1.1972	1.66761	-0.165765	0.805757	1.09769	-0.148773	-1.69878	-1.59074	-0.4704	0.177239	-1.71011	1.36688	1.26817	-1.58113	-1.0113	-1.54008	-0.973088	-0.692036	-1.56506	-0.921901	-0.812357	-1.81714	-1.66621	-1.26425	-1.48848	-1.15201	-0.957605	-0.51257	-0.900569	-1.28068	-0.226711	-0.713315	-1.01574	-1.39741	-0.966999	-1.17995	2.0962	2.13557	2.02364	-0.167697	2.07026	-0.370874	-1.04311	1.19187	0.786314	1.45603	1.29213	0.287148	-0.201075	0.840177	-0.83395	0.619578	0.333695	-1.35815	-1.70989	-0.120264	-0.51118	1.62677	0.329409	-0.975476	-1.03757	1.98912	0.00165926	-0.795389	-0.705728	-0.196845	-0.268959	-0.547607	1.31827	0.698038	-0.902929	0.564273	0.145698	-0.594969	-1.42556	0.470436	-0.747685	-0.169268	-0.224173	-1.65306	0.261679	0.0477418	0.363023	0.233533	-1.52372	0.2799	-0.498417	-0.668408	-0.40084	-0.884393	-1.29389	0.0192098	-1.26778	-1.32417	1.14426	-1.18201	-1.45182	-1.31452	-0.791076	-1.16088	-0.125295	-0.637331	-0.253168	-1.53536	0.662973	-0.514083	-0.85306	-0.801	-0.800398	-0.66171	-1.91848	-0.960932	1.3244	-0.707602	0.208063	1.28969	-1.75768	0.0652767	-0.354423	-1.44236	-1.97494	-1.22129	-1.38843	-0.336003	-1.38623	-1.01279	-1.3219	-0.781959	-0.734864	-1.69892	-0.697506	-1.41728	-1.57325	-1.42017	-2.11509	-0.621022	-1.52996	1.68304	1.36258	-0.224802	2.12694	1.84091	0.319382	1.88658	1.72846	1.80479	-1.16677	2.06949	1.34979	1.60761	-1.28137	-2.169	-1.69939	-0.987853	-1.73273	-1.67296	-1.77929	0.363926	-1.74439	-2.72634	1.89792	1.20674	0.632815	1.02822	1.33973	1.30675	1.42718	1.61285	2.01497	1.31744	1.78182	1.17603	1.79842	-2.20395	1.35457	0.812935	-2.05003	1.86861	-0.931636	-1.61778	-1.13492	-1.98804	-1.08982	-1.41041	-1.36243	-2.05181	-1.60167	-1.32869	1.01964	-0.274321	-0.957388	-0.499009	-1.13873	1.62074	0.252287	1.24564	-0.93685	1.55978	1.34408	1.86277	-1.10828	-1.53668	-1.38017	-1.05788	-1.80943	-2.04769	-1.57341	-0.904631	-1.58334	-1.16567	-1.36205	-1.60101	-1.06321	-1.12723	-1.52494	-1.3476	-1.7865	-0.198909	0.412081	0.529537	0.00853897	-0.90598	-1.47054	-0.183389	1.22559	-1.08785	-0.21087	2.71148	-1.7399	-2.02162	-1.37896	-1.70243	-1.28907	-1.77205	1.41504	1.06557	-1.26139	0.166267	-1.30161	-1.29502	-2.07062	1.86854	-0.371388	-1.57147	-1.11922	-1.82878	-1.78931	-1.37913	0.758016	0.957424	1.88237	1.4669	-1.72249	-1.0349	2.81393	-0.185583	-1.73204	-0.989079	-0.370613	-1.62307	-1.60956	-0.866056	-0.31502	0.524945	-1.55563	-0.547069	-1.37189	-0.786509	-1.4252	-1.77741	1.75856	1.99731	1.44322	-0.442488	0.804009	0.670965	0.909123	-0.526664	-0.292553	0.155017	-2.69971	-2.13087	-1.21801	1.33489	0.426045	1.33525	-2.57018	1.56394	-1.89087	1.46355	1.95468	1.74221	-1.69628	1.58399	1.74992	1.641	1.45571	1.14441	0.845878	1.43287	1.56106	-0.145738	0.217873	1.20632	-1.95211	-1.09514	-0.979303	-1.24705	-0.552374	-0.989362	-1.4139	-1.54109	-1.41811	-1.70051	-0.966914	1.49521	1.45904	2.43408	0.242206	-2.01971	1.62694	-1.02694	-0.483185	-0.559268	-0.836544	-0.293006	0.202549	1.43991	1.35014	1.13222	0.410257	1.54108	1.23065	1.40041	0.199448	0.450295	-0.247124	-0.560285	0.190026	-1.11721	-0.879905	0.136389	0.257863	-1.17848	-0.962472	-1.05183	-1.45619	-0.479852	-1.39372	0.819321	-0.472874	-1.37738	-0.63185	-0.178586	-0.898763	-1.11595	1.76161	-0.89826	0.792317	1.36787	-0.742859	2.00585	0.626015	-1.90544	-1.71758	-0.960832	-1.09153	-0.65107	-2.01489	-1.6852	-1.26722	-1.27703	-1.29588	-0.979197	-1.66146	1.53065	1.87604	-1.4572	1.63441	0.854887	0.861705	-1.40205	-1.07607	-1.08509	-1.20249	-0.201491	-0.291814	-1.64013	-1.431	-1.62429	-1.35381	1.70009	-1.22735	1.31994	0.88481	-0.2868	-1.34261	-1.35207	-0.858969	1.83885	-0.874625	-1.51146	-1.3376	-0.42116	-1.33342	1.11547	-0.332048	-1.53266	-1.59191	-1.54742	-1.84059	-1.52192	-1.01809	0.412865	-1.20539	1.20483	-2.03274	1.62253	1.19388	-0.923546	-0.85322	-1.69976	-0.871491	-1.43234	-1.31785	-0.0796626	0.245609	2.46227	2.66048	-1.4798	-0.721485	-1.13166	-1.25277	-0.650874	0.114511	1.4816	-1.41456	2.07003	-1.37748	-1.40818	-1.56266	1.25777	1.78974	-0.66952	1.71946	-1.78818	-1.55578	1.26742	-2.34586	1.53605	-1.07052	0.447393	-0.130464	-1.43181	0.0372888	0.820279	1.33069	-1.9623	-0.795266	-1.24458	-0.954053	-1.65411	-1.50789	-1.64433	-2.1368	-0.805739	1.25663	-0.996439	0.54581	-2.22491	-1.33243	1.42151	-1.12805	-2.2266	-0.841312	1.40814	2.08877	-0.517528	-0.697708	-1.60231	0.332702	-0.792482	-1.35743	-0.722766	1.57113	0.510758	1.74361	-0.927692	-1.58139	-1.86151	1.58565	-1.55228	-1.68022	0.629716	1.0841	2.16476	0.882424	1.27536	1.63205	2.54383	1.78812	1.63912	1.99275	1.94999	0.620001	1.13008	1.32777	-0.735204	-1.03318	-1.23251	-1.217	-1.50269	-0.366419	-1.35652	-1.12953	0.641725	0.126238	1.14811	1.66762	-1.31234	0.698336	-1.51019	-1.59237	-0.760597	-0.851049	-0.719576	-1.1123	-0.668632	-0.624788	1.54981	-1.07406	-1.90629	1.08805	-0.812022	-2.47035	-1.22574	-1.55895	-1.59156	-1.0476	0.324808	-0.0461684	-2.25817	1.75676	0.0807096	-0.924462	-0.92974	1.08088	1.2248	-1.95782	1.72751	1.66843	0.824336	-1.49667	-1.12161	-1.86732	-1.31031	-1.50902	-1.40794	-1.84216	-1.78055	-1.28732	-1.41183	-1.07878	-1.20832	-1.79155	-0.649686	-0.318086	-1.71452	0.29678	1.57012	-1.08283	-2.0842	-0.772294	-1.00377	-1.89864	-1.08002	-1.26899	-1.0413	0.157457	1.00257	-0.399674	0.901149	1.50116	-1.70162	-1.82264	-0.724042	-1.1429	-0.453829	0.253644	1.30128	-1.19211	0.183655	1.85533	-1.21302	1.46563	-1.32811	1.14351	-0.409722	-1.1037	2.04112	1.65841	-0.112772	-0.750151	1.78349	1.11741	0.39061	-1.54378	-1.91568	0.366849	0.0404085	0.786701	-1.28628	-1.2974	0.0413854	-1.26629	-0.891182	1.48891	1.40143	1.41227	1.56734	1.40023	1.49194	1.64912	2.26304	0.0553168	1.47278	-0.723436	-0.775757	-1.04995	2.27922	-1.07099	1.65077	2.25367	-1.10818	1.47914	1.65034	1.65299	0.940557	0.487421	-1.26704	1.14023	2.35471	2.01551	1.07871	1.65413	1.62592	2.25828	-1.83501	0.295181	0.200428	-1.63696	2.06881	1.11	1.69006	1.89878	-0.867043	-0.416486	-0.0985518	-2.01518	0.99398	0.855725	-1.1568	1.39126	2.55543	1.76748	1.12247	2.09388	0.382102	-1.12942	-1.02447	2.08295	-1.57301	0.870896	1.14791	1.37526	-0.596672	0.903026	-1.40446	-1.03919	-0.199626	-0.284804	-0.539105	-1.37919	-1.66815	-0.308738	-1.28128	-0.991944	-0.761362	-1.19619	-1.35721	-1.06935	-1.78849	0.419784	-0.911123	-1.36561	0.973325	1.70931	-1.10298	-1.06638	1.37533	1.25652	-0.0823869	-1.00907	1.07319	-0.143907	-0.723745	-0.569807	-0.76047	-1.14044	-1.50582	-0.573691	0.249117	0.0515187	1.35302	1.37982	0.00499215	1.00002	-0.93156	-0.708116	-0.488343	-0.82975	-1.50298	-0.631877	1.49534	2.00457	1.75192	1.06266	-1.27612	-1.92129	-1.29804	1.25504	2.13744	-0.132358	-1.54597	2.54969	0.391468	0.735046	1.57719	1.49328	-1.90827	-0.357756	-0.712111	-0.212653	-1.41988	1.06657	-1.25053	0.0719543	-0.594402	-0.897499	1.71331	-2.17529	1.11546	1.45723	-0.0931854	2.52402	0.340447	2.51762	1.0349	1.06229	1.50686	1.33274	-1.29955	1.76371	-0.179826	1.07499	-1.66363	2.12677	1.59556	1.27035	0.707559	2.1574	0.472565	-0.383926	1.70692	-1.16994	1.3308	-1.78601	-0.614204	0.696775	0.203792	-0.906826	-0.837254	-1.41298	1.73542	2.70426	1.98163	1.83636	1.1436	0.429116	1.64544	1.9377	1.49049	1.79755	1.82283	-0.352872	2.20974	1.35037	2.5452	1.91617	1.73389	2.10328	1.69504	1.69584	2.07865	1.45	1.93169	1.98587	0.393604	2.20943	1.68176	2.1543	2.15676	2.3131	1.62325	2.78759	1.90609	1.55725	1.23579	0.0659278	1.68841	1.99341	1.91792	-0.881321	-0.89551	-0.556019	-0.537434	-0.611323	-1.31954	-0.869469	1.13013	1.2939	1.67501	1.24758	1.05891	0.718942	-1.79952	-1.54063	-1.81224	-0.449564	-1.26413	2.38364	0.443978	1.5559	-1.4547	-0.656473	-1.50141	-0.655589	-1.45768	-1.07624	-0.984576	-0.0422143	-0.881859	-1.13759	-1.42782	-1.33079	-1.45652	-0.650011	-1.17285	-0.286457	-0.500983	-0.204369	-0.872038	-1.64463	-1.9453	1.46431	2.01011	1.70252	1.33612	1.73427	1.21369	1.41218	1.62709	2.21608	-1.66526	-1.54372	0.615679	-1.57803	-1.09812	-0.729367	-0.625773	2.47215	1.92302	1.21072	-1.97746	-1.32741	-0.518673	-0.631153	1.36064	1.23544	-0.402265	-0.311463	1.67336	0.561936	-1.48059	-1.30467	-0.38168	-0.313328	-0.979826	-0.22766	-0.267384	1.58201	1.62622	0.224631	-0.0617592	1.91399	1.24884	-1.56043	-0.804739	1.04634	1.938	2.60337	-0.0078065	-1.23424	-1.7204	-1.67351	-1.28771	0.119039	-2.39007	-0.0608894	-1.62745	-0.213397	-0.0091068	-1.01903	0.276996	-1.13131	-0.465003	-1.66452	-1.0804	-1.03384	-1.80273	-1.58102	-1.45133	-1.9312	-2.21219	-1.52542	-1.83439	0.551594	-1.75537	-1.49921	-1.93747	0.969209	-0.805786	-1.04172	-0.711257	-0.862699	-1.73124	1.56805	0.902607	1.46715	1.87512	2.2021	-0.973557	-0.588989	0.114608	0.0938647	2.04878	0.83139	1.38748	1.97664	1.22957	1.5697	1.19121	1.46861	1.29658	1.63631	1.35586	-1.69596	-1.17849	-1.28496	-0.972551	0.41256	1.31084	-0.197981	1.07841	1.64453	-1.01538	-1.59527	0.125753	1.20792	1.3756	2.01626	-1.94686	0.709053	1.50002	1.21954	1.78697	1.51233	-2.02017	-1.04529	-0.990878	0.723644	1.9814	1.16015	1.64843	1.5311	1.22827	1.90719	2.03096	1.52106	-1.60201	-1.51249	-1.14358	-1.36452	-1.5867	-0.866653	1.46431	-1.98066	1.53555	1.95398	1.60633	1.66799	1.33722	-0.533636	1.58631	-1.75664	-1.21761	-1.56916	-1.84898	0.628663	1.83344	2.5199	2.59784	-1.32268	2.89033	0.556293	0.82628	1.46309	2.09758	2.57095	1.7405	1.57471	1.67263	1.63408	0.399622	1.32854	3.06323	2.20782	-1.2772	-0.90942	2.22386	0.372198	-1.62297	2.862	-2.02594	0.284843	0.524711	1.30564	1.2554	-1.37045	2.49065	1.07552	0.381679	-0.393167	-0.160689	1.31134	-1.71525	-1.93461	1.15659	-0.973822	-2.55473	1.51302	-1.16397	-1.38874	-0.631691	0.104807	-0.814543	-0.86525	-0.774562	-1.08268	-1.46709	-1.45502	-1.04666	-0.398559	0.52623	1.67546	1.49786	-0.917509	-1.02597	2.14912	1.71934	-1.37094	1.16555	2.12704	2.66932	2.14129	-1.12055	-1.35749	-1.3459	-1.99597	0.863128	1.94265	1.94322	1.27049	-0.806089	-0.96868	1.23588	-1.1005	2.83624	2.21561	1.81054	1.94039	1.21527	2.77517	-1.31714	2.25464	0.666918	-0.940941	1.79506	1.33848	0.186141	1.46721	2.09273	1.28269	1.71213	-2.02486	1.05691	1.55915	-1.29174	1.58154	1.56686	1.38831	1.51092	1.82263	1.8955	1.65835	2.07529	1.64601	1.9233	2.00138	-1.08657	-2.38651	-1.23759	-1.25587	-1.62912	-1.1643	0.828808	-1.26685	-1.07633	-1.39977	1.67186	2.81039	2.08278	-1.33164	-0.251676	-0.142378	-1.54096	-1.3774	0.219232	-1.26414	-0.435443	-0.409113	-0.864448	-1.04535	-1.58011	0.325698	0.636097	-1.57283	-0.959878	-0.519095	-0.431616	0.0481435	-1.70548	-1.36076	-1.53512	0.288469	1.38121	2.22991	-0.378882	-2.08954	-2.53599	1.69174	0.538971	1.14139	1.59176	1.56775	1.37377	2.02632	1.66436	1.37435	1.58521	-1.3104	1.13327	1.74238	2.11815	-0.689602	1.91056	-1.00667	-0.754029	-1.21871	1.19332	1.40948	2.43494	2.13196	1.23536	0.367072	1.45577	1.56838	1.6472	1.73014	-1.82962	1.64762	1.36127	0.404935	1.2477	1.14915	1.2881	1.34012	1.59254	1.77049	2.28591	1.40479	1.34451	1.59269	1.79286	1.52651	1.35589	-1.31191	2.11257	1.24585	1.49704	1.28189	2.44055	0.37129	1.92852	0.0450898	1.26404	2.30894	-1.41747	-0.0720084	1.14896	-0.847257	1.54828	2.51219	1.24287	-1.29909	-1.50331	1.5752	1.26096	-1.35019	-1.67426	1.8471	2.1997	-0.823916	0.718467	1.46185	1.34591	-0.813651	-0.181331	-1.32122	-0.310298	-0.133772	-0.186266	-1.3125	0.0684644	-0.473102	0.748161	-1.22447	-0.903774	0.930093	-0.35466	2.09117	0.433178	0.668209	-0.0851256	0.451478	1.01473	-0.734087	0.201391	-1.14002	1.0758	1.96252	1.36288	2.04493	2.47127	1.66968	-1.38613	-0.844389	-1.33202	-1.30332	-1.35706	-2.18699	-1.62569	-1.38384	1.34363	1.64841	-1.71335	-1.29472	2.24027	-0.467405	2.25344	-0.785362	-0.0544172	1.52079	-1.54576	-1.52576	-0.427794	-0.199729	-1.31065	-0.736241	-0.574346	-0.596027	-0.534969	-0.358613	1.99411	1.7122	1.72414	1.63685	1.16342	-0.700551	-1.17367	1.86126	-0.226697	1.95174	1.2061	-0.396136	-1.62168	-1.54888	-1.32117	2.1985	0.516054	-1.03265	-1.43125	-1.46663	-1.21259	-1.54425	2.20835	0.102011	1.57996	-1.63167	-1.54382	1.65569	-1.03567	-1.88709	-1.58496	1.49078	-1.20404	-1.03377	-1.16759	1.62106	1.77574	0.465447	0.417189	0.501951	1.22229	1.70257	1.75844	1.35343	1.38306	1.11811	-1.86618	1.16643	1.1398	1.65634	-1.43405	0.811803	1.8495	-1.73626	-1.07525	0.64199	0.266511	-0.716218	-0.52453	-0.805309	-1.35172	1.24887	0.723536	-2.0705	-1.39993	1.15242	-2.21655	-0.596562	-1.36641	-0.881406	0.425684	-0.363044	1.45391	-1.41521	2.03297	-0.113517	1.31868	2.05956	-1.90893	-1.17422	1.02674	-1.63088	-0.351284	0.380746	-1.47926	-1.27682	-1.71994	-1.98924	-1.45425	1.51531	-1.19881	-1.4781	-1.48909	-0.47832	1.19822	1.7442	-0.559241	-0.893655	1.82735	-0.765877	-0.990629	-1.25548	-1.30949	-2.3628	1.20146	1.05271	0.604337	1.9875	1.70424	-1.6651	2.82204	0.311464	-1.21308	0.632521	-1.65476	-1.72227	1.5842	-1.45323	1.02614	1.30642	1.26223	0.877672	-1.77559	1.38336	0.228297	1.30683	-0.887277	-1.46871	1.81314	-1.41849	-0.0785843	1.46443	2.21137	1.38562	1.67337	0.397683	1.95721	-1.56641	-0.481359	-1.24081	0.897218	0.94479	-1.55896	1.76254	1.26944	-0.429503	1.24828	1.08144	-0.312943	0.111577	-1.44866	-1.23836	-0.616995	-0.673979	-1.05685	-1.13437	-1.88628	2.49636	1.55986	1.2994	-1.98126	-1.21234	1.00188	-0.98511	1.37841	1.77753	1.5517	1.93254	0.566399	1.21037	-2.24348	0.31015	-1.41947	-1.292	-1.38978	-1.32093	-1.78318	-1.38268	-1.68177	1.75574	1.45065	1.97707	0.102796	-0.732778	-1.29445	2.33656	-1.03441	-1.73908	-1.23304	-1.2315	-1.68021	-1.09242	1.00035	1.93398	-0.960708	1.4202	-0.588739	-2.08967	-1.43187	-0.717422	0.143751	-1.39148	-1.73567	-0.690619	1.75606	2.24304	-1.59872	-1.43561	2.93377	-1.03148	1.26234	-2.20244	-1.3914	-1.68025	-0.15301	-0.583845	-1.37175	-1.53689	-0.302628	-1.42855	1.66692	0.816852	-0.574047	2.02364	1.46835	0.79925	0.441074	-1.13639	-1.62425	-0.304284	-0.397225	-1.61957	-0.512068	-0.994117	0.365326	-1.60001	-1.6384	-2.07939	-1.10762	-1.58823	-2.208	-1.24636	-1.76381	-1.40603	-0.896214	0.453745	-0.978058	-1.65645	-1.72481	-1.07	-1.51237	-1.43621	-1.56827	-0.0403618	-0.490721	1.5574	0.787792	1.37185	-1.17861	-0.625407	-1.33285	-0.58671	2.76425	-1.01531	-0.818885	-1.06456	-0.800536	-1.19028	-0.916775	-1.15878	-0.552786	-1.22549	-1.42947	-2.18186	1.072	-1.83189	-0.252767	-0.596086	-1.40879	2.05804	-0.983382	1.38048	1.61532	1.79758	1.73954	-0.276984	-0.409285	0.861801	2.20571	-0.233972	-1.60144	-1.8667	0.0321347	1.94924	2.55441	1.57889	-1.42971	-1.14272	-1.29596	1.0015	0.416308	1.76406	1.62999	1.82686	2.46854	1.60946	1.37496	2.44797	1.30623	1.84732	1.04555	1.20269	1.75568	1.62507	1.92751	2.02576	1.39792	1.52783	1.85995	2.35719	2.5985	1.4979	0.968476	1.84048	1.87527	1.43353	2.35738	1.37889	2.43294	-1.14721	-1.87248	-1.66061	2.22834	2.54684	-0.89505	-0.704596	-0.901891	-1.49403	0.230389	1.82278	2.10509	-1.29621	-1.05335	-1.09641	-1.72831	1.69094	-0.933621	-1.65861	-1.43036	-0.503222	1.04273	2.42755	0.896086	1.51715	3.06132	-0.819702	0.749037	-1.66127	-0.72735	1.60226	-1.19104	0.509238	-0.285601	-0.308574	1.9494	-1.60339	-0.638456	-1.27501	-1.26393	0.0740673	-0.323355	-1.04568	0.3664	-0.25339	1.72036	2.12266	1.26242	1.00654	2.2448	-1.39918	-1.30867	1.22886	-1.63873	1.84401	2.21948	-1.40543	0.817372	-1.07561	-1.08991	1.96701	-1.52025	1.89143	-0.958964	1.36752	-0.936832	-1.5504	1.21071	1.33753	-0.556171	-0.906947	2.13404	1.29657	2.20907	1.8047	-0.317602	1.64015	-1.21204	1.36434	-1.9201	0.548232	-0.164309	-1.79512	-1.12894	1.24765	1.58979	1.62166	-1.86237	1.2516	-1.18583	-1.05682	-0.459122	-1.50567	-1.4196	-1.01424	-1.11205	-0.898377	-1.74822	1.94503	2.28979	-1.6481	1.02604	-0.102087	1.68413	-1.54967	1.50896	1.65932	1.76496	1.85505	-1.38042	-1.00233	-0.569058	-0.91119	-0.826621	1.886	1.15702	1.79433	1.77084	0.377147	1.62176	1.87206	1.07167	1.49825	1.49758	1.65659	1.26588	-1.61148	-1.11866	0.493433	0.599474	-0.363843	-1.45394	-1.38165	0.846048	-1.12805	0.198198	-0.94961	0.110374	-1.16637	0.327662	-1.71471	-1.69994	1.75281	-1.20989	-1.34469	1.04647	1.50887	1.3751	2.38589	2.48975	2.2129	1.79798	1.49968	1.5655	-0.815955	2.09171	2.47878	1.60909	2.32107	2.04007	2.18294	-0.971974	-0.885277	1.65358	1.15098	1.74013	1.08275	2.06266	2.1845	1.28049	0.357004	1.71619	0.585024	1.52534	1.2287	1.94905	1.33759	2.12236	2.14666	1.44583	-0.748527	-1.12882	1.68544	0.85951	1.72166	1.61695	1.93698	1.90693	-0.793983	1.82921	1.5369	1.85811	1.13872	-1.697	-1.32506	0.094156	1.31729	-0.424076	-1.21175	0.107575	0.00488369	-1.64887	-1.30907	-0.847832	1.43971	-1.51209	1.16666	0.172176	-0.573306	1.65274	2.62648	0.925556	-0.702057	0.0676812	-0.979769	2.26838	-1.9507	-1.76204	-1.85984	-1.38655	-0.868844	-1.26502	-2.39828	-1.07665	-1.55458	-2.03741	0.662748	-1.14478	2.09358	-0.0231634	-1.24788	2.08395	2.45199	1.29083	1.57966	2.05879	-1.4695	-0.989443	2.1945	1.68653	-1.08652	-0.536488	-0.992042	-1.87732	-1.64027	1.5169	2.83551	-1.42144	-1.6285	-0.751985	-0.0837377	1.47143	-1.34402	0.538397	-0.721248	2.50416	1.6858	1.64391	-1.27441	-0.468495	-1.67005	-1.16448	0.708796	-1.6067	-1.04925	-1.52834	-0.999258	-0.0983439	-0.664193	2.2544	-1.05607	-1.66968	0.289034	-1.73399	-1.44924	-1.03644	-1.94948	-1.24991	1.71354	1.8848	1.91633	-1.19473	1.37795	1.81587	1.60976	1.32991	1.44972	1.78985	1.56389	0.470831	1.5987	1.43015	0.639011	-0.710403	1.99312	2.41616	-0.161631	1.76154	-1.58751	-1.9843	1.00229	1.59486	-1.15629	-1.01517	1.57836	1.71769	1.60307	-1.18092	-1.38846	-1.22106	-2.60777	-1.43224	-1.88782	1.73896	-1.59815	2.00504	1.37555	-0.727484	-2.01627	-1.17838	-1.0786	-1.44932	-1.16311	-1.00237	-1.27867	-1.97961	-1.23215	-0.690275	-0.23509	-0.685059	-1.35111	-1.44487	-1.72699	-1.2745	-0.850864	-1.82407	1.11243	-2.28696	-2.2031	-1.28871	1.86848	0.257787	1.29758	2.61238	1.0513	1.36461	-1.39098	1.74558	0.632647	0.330643	1.21014	0.477183	1.75308	1.81395	1.15673	0.503558	2.18348	0.473082	0.958969	-1.42867	1.90046	1.15569	-0.386592	1.38057	1.72333	1.70715	2.48894	-0.945944	-1.36836	1.00861	-0.699661	-0.32884	1.46051	2.38078	2.18418	1.56496	2.1038	1.3424	1.77215	1.11092	2.87318	-1.09602	-2.04434	-0.298286	-1.557	-0.922024	-1.4146	-1.00333	0.250991	-1.48401	-1.02168	-0.626762	1.05933	-1.4124	-1.02817	-0.680579	1.80682	-0.344815	2.2239	1.43145	2.01601	1.77892	2.05906	1.60157	1.1757	-0.333328	-0.0662624	-1.41684	-1.5274	-0.689698	-1.36438	-0.577658	-1.09684	-1.04629	-0.78745	-0.828016	-0.412968	-1.48445	-1.3266	1.44189	-1.12435	0.710724	0.343321	-0.464223	-1.39058	1.91964	-2.15266	1.31786	1.47716	-1.66803	-2.00395	1.7361	2.16199	-2.18291	1.95624	-1.65118	-1.26184	-1.39044	0.432885	1.03912	-1.27244	0.796771	-0.594817	1.89291	-1.31967	-0.854095	2.18713	1.75046	-1.3214	-0.333864	0.666547	-0.73997	1.09855	-1.14839	-0.833308	1.85423	-0.895642	-1.09045	-0.938856	-1.2488	-0.98736	-1.17908	-1.15063	-0.990454	-1.63951	1.35894	-1.38773	1.69076	-1.18863	-0.198796	-0.833529	-1.50227	1.67359	-1.40505	1.95202	3.04183	3.14344	0.920133	1.02477	0.837755	0.176566	-0.954102	-1.4114	-1.14071	-1.96471	1.61472	1.12431	-1.24399	-1.2884	1.50056	1.69992	1.96809	1.49971	1.7622	1.51274	2.25792	1.35724	0.814358	-1.62738	1.97835	1.79044	0.0149891	0.886404	2.59983	1.66063	1.8253	0.89737	0.299509	0.390765	0.183999	1.49872	1.18272	0.335959	0.867407	1.48072	1.11792	1.82581	1.86874	0.296288	0.826833	1.54641	1.62816	0.197964	1.23822	1.17325	2.02265	1.87314	1.66372	2.14922	0.752056	1.41148	0.390196	0.943538	2.36378	1.95758	1.85426	1.27904	1.47481	1.24433	0.655339	-0.15481	1.07424	0.309538	1.59799	-0.365248	1.35035	1.9028	1.30248	2.10334	0.935116	1.0211	1.07001	-0.631942	1.68141	0.890578	1.94098	1.59795	0.740584	0.904438	-0.411677	1.91035	1.40308	0.762075	0.840793	0.73055	1.38008	1.75249	0.774695	2.16164	2.16613	2.84924	2.04881	1.78591	1.21478	1.69115	1.58467	0.861737	1.23241	1.02674	1.51565	1.71162	1.19981	-0.0727414	0.0915879	1.15589	1.96367	2.15588	1.86197	-0.687521	1.4526	0.13265	1.31727	2.01679	-0.123548	-0.229663	1.77939	1.1886	1.34036	1.43603	1.55212	1.21553	1.86289	0.780095	-0.245582	0.910474	1.4935	2.18825	0.89627	2.04767	-0.562771	0.0837943	1.80351	-0.335489	1.75514	-0.422198	1.33099	0.5665	1.48073	1.90157	1.38399	0.30432	2.25732	1.38592	1.06655	1.9482	1.53207	1.47382	1.63431	-0.99768	0.20637	-0.353855	-1.12579	-0.521575	1.44229	1.41818	-1.43191	1.72431	1.45257	1.11133	1.89662	1.60836	1.44494	2.60617	0.764211	-1.3518	2.15083	1.77205	0.899591	-1.03179	-1.40899	-0.777654	2.41075	1.30007	-1.44231	1.6437	2.0928	1.79571	0.946961	-1.47484	1.16118	-1.15507	-1.6604	-0.877198	-1.80486	0.875334	-1.89361	1.02515	-1.21998	1.43029	2.07467	1.32727	-0.687278	-1.53207	-0.692627	-0.712486	-1.85064	-1.04277	-0.932446	-1.63185	-1.1244	-0.983404	-1.27001	0.857009	-1.69116	1.11121	-1.14646	-0.712437	1.98012	1.48916	1.06186	-0.148666	0.125476	1.97481	-1.02022	1.59272	-1.52955	1.23071	-1.51336	-1.81446	1.99099	0.621098	0.883235	0.642677	2.11468	2.04408	1.84203	-1.38148	-0.327621	1.60518	-1.12974	-0.0741206	-0.836807	1.94579	-1.22027	4.0842	1.25023	-0.295778	0.605978	0.750718	-1.15178	-1.03927	1.72997	0.00160576	-0.986575	-1.67704	-0.714214	0.129317	-1.58276	-0.972677	-1.49567	-1.22285	-0.432312	-1.08833	-1.85025	1.77979	0.617776	-0.709748	-1.60158	-1.54436	-1.46381	-1.62042	-1.72666	-0.794533	-1.25949	-1.17649	0.769049	1.47312	-0.644954	0.696766	-0.537103	-1.53456	-0.423032	0.714897	2.02634	2.16429	1.51182	0.470816	1.41708	-1.21473	-0.783366	-1.62426	-1.45367	-0.871151	1.64762	0.136293	-2.0514	1.50279	-1.97621	-1.14574	-1.15593	-0.901195	-1.51002	2.35715	0.952162	-1.28625	-1.29963	1.68431	-1.58193	-1.37805	-1.42995	-0.972179	-1.82758	-2.29583	-1.37219	-1.25275	1.34462	2.19716	0.702154	1.27109	1.1862	-1.68524	1.89252	0.546564	0.995733	-1.6661	1.60494	1.39962	1.66662	1.77681	-1.16633	-1.12976	-1.56043	-1.06238	0.121985	-0.228613	0.426453	0.434481	-0.530138	-1.36892	-0.408304	-0.793699	-1.30677	-0.926417	-0.500033	-1.31065	-0.570833	-1.39642	-0.875904	-0.818267	-0.25458	-1.31193	0.0323454	0.101019	-1.29193	1.93061	1.09368	0.698265	1.06839	1.33993	0.697528	0.380114	1.37802	1.11251	1.49341	1.84107	1.74493	1.32304	1.16668	1.69742	-0.978578	-0.272845	1.34977	1.74582	1.52863	1.22831	-0.450411	-1.85955	-1.59186	-1.68605	-1.47084	-1.44446	1.94452	-1.8045	-1.30646	-0.856784	-1.30287	-1.65014	1.45403	1.51563	-0.513668	-1.50325	2.38165	-0.619668	-1.64534	2.86431	0.0340291	-1.41252	-1.09199	-0.993395	-1.56221	0.121003	-1.29788	-1.3167	1.97112	-1.49651	1.03856	0.422675	1.05039	-1.65194	1.30845	1.39255	1.84586	-2.04691	-0.982119	1.39712	-2.0966	-1.11672	-1.36361	-0.594053	1.56341	-1.06305	-0.784495	1.6108	0.927407	-1.22167	-1.35223	-0.865835	-0.411971	2.25951	2.14747	-0.283167	1.13172	2.54053	1.6877	1.31434	-1.2321	1.62394	2.41354	1.39279	-1.3777	-1.18652	-0.501027	-1.56948	-0.217893	-1.04262	-2.03652	-1.1313	-0.261853	-1.34043	-1.3954	0.873413	-0.494141	-0.115095	-0.66104	0.757378	-1.30374	-1.09583	-0.46148	-1.85549	1.7694	-0.826745	-0.858334	-0.384892	-0.715952	0.88849	1.0308	-0.530452	-1.72324	-1.40544	-0.443439	-1.05194	-1.69855	-1.35025	-1.68368	1.40125	-1.33455	0.311904	-0.0020263	-1.91781	1.57438	-1.4283	-0.506837	2.7503	-1.61105	-0.169088	-0.884401	-1.2122	0.736339	-1.37916	0.154025	-1.83617	-1.73264	-1.25635	0.354111	-1.68312	-0.699324	1.74416	0.109312	-1.52367	-1.02943	-1.842	-0.143238	-1.66847	0.909965	0.320611	0.781329	1.31951	-0.368173	1.82446	-1.57018	-1.35596	-1.10181	2.04743	-1.62984	-0.479342	0.145821	-1.24106	1.34826	-1.49542	-1.02584	-1.31966	-1.79788	-1.55729	-1.16463	-1.24353	-1.22435	-1.49218	-1.50333	-0.166362	-0.462235	-1.41361	-0.284466	-0.271706	-0.540179	-1.71669	-0.905192	-1.10902	-1.83212	-0.909519	-1.20911	-0.520471	-1.21012	-1.38553	1.6761	0.860318	1.23829	-1.68489	-1.27195	-0.820605	-1.73477	-1.49857	-1.02745	-1.27079	-1.6801	-2.05716	-1.51988	-1.91164	-1.49759	1.7548	2.47461	-1.67406	-0.741363	1.71486	-1.76474	1.95006	-0.603302	-0.784815	0.631768	-0.983491	-0.670447	-1.14497	-1.38029	-1.9499	1.44812	-1.55747	0.79608	1.69564	0.0711499	1.37484	2.18	1.30006	1.23982	1.4986	1.79289	0.954871	1.65158	1.70074	1.5566	1.16402	1.48042	1.20191	0.270679	-1.49405	-0.825692	1.58216	1.24019	0.284399	1.02018	-1.48321	1.54628	-1.3487	1.3611	0.243624	2.56485	-0.640256	1.39544	1.91337	-2.04299	-0.50932	2.92693	2.3554	2.09368	1.93718	-0.666818	-1.73576	1.69504	2.08399	1.63794	-0.609521	1.18218	1.21981	2.18416	1.30968	1.38625	1.08348	3.25655	1.31581	0.558509	0.860751	2.38282	1.64718	2.39819	1.03859	3.02923	2.79674	1.4556	2.04527	1.3239	1.54748	0.192173	2.20194	2.03524	-1.6744	0.215624	1.81961	1.61671	1.34665	1.35448	1.07328	1.99514	2.67053	2.33373	2.18442	2.06112	1.47701	1.94082	0.908443	2.06919	1.31546	-0.684036	-1.80311	-1.35636	1.68204	2.02352	-1.14515	-1.67886	-1.06553	0.268909	-1.22596	-1.05866	0.577111	-1.15908	-0.900778	-2.16317	-2.31612	-0.38923	1.28895	1.69265	-1.46593	-1.09931	-0.356087	1.05749	-1.11444	1.30805	-1.23676	-0.859564	-1.7254	1.69832	-1.21228	-2.70043	-1.41037	-0.8129	0.808542	-1.18712	1.79095	1.6333	1.09333	1.95646	1.04627	0.660919	-1.75682	-0.810769	0.651683	2.02716	-0.850413	-0.570006	1.86722	-0.396133	0.208744	0.282142	-0.82229	-1.45688	-1.39469	-1.46485	-1.5951	-1.98089	-1.20534	-1.4361	-0.901586	-1.81577	-0.498407	0.0766516	-0.17346	-1.87213	-1.15608	2.00317	0.00250637	-1.36282	-2.07657	-1.75392	-1.79725	1.44665	-1.41588	-1.04447	1.55246	1.96677	0.645924	2.65592	0.72668	-1.47016	0.585912	2.11388	-0.22658	1.49416	-1.57099	-0.875054	0.938784	0.359633	1.30211	1.56265	1.30471	1.06695	1.79557	1.61676	-0.311923	1.45669	1.78893	1.35236	0.18721	-0.345392	1.84563	0.662463	1.1969	1.65654	-1.88743	-1.03253	-1.17829	1.07609	1.51985	2.46255	0.93131	-0.620238	-1.09695	-1.06778	-1.98125	-0.135824	-1.39125	0.0423764	-1.67491	0.62642	0.0621927	-1.29627	1.4115	-1.29386	-1.51091	0.0386185	-1.67881	-1.22221	-0.701553	1.95046	-1.7175	-2.20526	-1.35884	-2.449	-1.91717	-1.45607	-1.64767	-0.356103	-0.820591	-1.10007	-0.772674	-0.561049	-0.782657	0.162181	-0.636128	1.0583	-1.28586	1.56122	-1.54578	-0.712151	1.50684	-1.75256	-1.65237	-1.39819	1.53616	-0.242657	0.729587	2.08567	0.170799	2.08302	-0.908952	0.469677	-1.07077	-1.69426	-1.47957	-1.10007	0.81472	-1.24634	2.2575	1.2734	2.37426	0.931634	-0.987526	-0.0739244	-0.547023	1.68281	1.11083	1.62357	1.87373	-0.898881	1.48267	-0.795073	1.17646	1.65058	0.878906	-0.652162	-1.74878	-1.74009	1.97463	-0.825728	2.66394	-1.74933	-0.790512	1.79216	1.75148	-1.42327	-1.37954	-1.51417	-2.69859	-1.76171	-0.424116	0.354082	-1.58994	-1.94993	1.50327	-1.3039	1.7075	0.979388	0.405169	1.26392	1.25905	1.94218	1.18638	1.4396	1.93195	-0.627453	-1.25778	-1.3173	0.938802	0.486641	1.50416	-1.66773	-1.37473	-1.22735	-1.65395	-1.35067	1.76137	1.58088	0.917101	0.164017	1.98996	-1.23448	-1.04431	-0.951536	1.20649	3.14673	-1.71595	-0.772588	1.67786	0.343217	-1.8157	2.21241	1.22626	0.406298	0.334559	-0.515328	-0.536627	0.325636	0.58539	-1.07908	-1.51493	-0.495324	1.97848	2.50966	1.20596	0.901796	1.41691	-0.654468	2.14716	1.19497	-1.62168	-1.49891	1.406	1.41276	-1.57242	-1.83579	0.319903	1.58649	1.55085	-1.84459	1.87879	-1.22154	0.0349965	-1.63811	-1.52761	-1.44855	-0.939676	-0.804707	-1.27501	0.735259	0.904694	1.83592	1.01964	0.307333	1.57247	-1.66597	-1.82126	2.38622	0.960565	1.82056	0.672463	2.12601	1.13805	1.08835	-1.36349	1.7275	-1.07391	-0.629234	2.41351	1.07602	-1.47259	-0.676117	0.344411	0.714363	-0.0952825	0.0975521	-1.30658	-1.57379	-2.0172	0.969896	2.75409	-1.05785	-0.361202	-1.80409	1.29125	-1.06874	0.273809	-0.972445	0.683624	-0.882846	-1.49175	-1.04995	2.29983	2.14958	0.885333	1.74941	1.24736	1.68264	1.51584	2.20022	-0.064355	1.48879	-1.61661	2.11885	1.72744	2.43884	1.62531	1.59942	1.22944	-1.56266	-0.838606	-0.815733	1.88917	3.67502	1.12066	2.60963	1.86147	1.38239	2.05725	2.36717	2.44936	1.64221	-1.13303	-1.94607	-1.18618	-1.29972	1.59786	-0.389135	1.38284	-2.60851	-2.21881	1.8558	1.72437	0.898188	-1.77625	-0.682522	-1.44731	-1.00185	-1.42511	-1.40204	-1.20867	-0.581269	-1.74585	-0.945576	-0.305389	0.239693	-1.38229	-1.08122	-1.41416	-1.73616	-1.61937	-1.28513	1.9201	-1.66176	0.0871124	1.95317	-1.12919	-0.843289	-1.56799	-1.32478	-0.91508	-1.11835	-1.01232	-0.826956	1.89107	1.15876	-1.35456	-0.89905	-1.15745	-0.901336	-1.45192	-0.73537	-1.62001	1.63845	0.369099	1.56583	-1.03509	-0.599419	-0.901707	-0.0833785	-0.6765	-0.4445	-1.2558	1.66985	-1.32468	-1.03915	1.45398	-2.14242	-0.46498	-1.3304	-0.44504	1.42366	-1.62333	-0.699252	-1.14052	1.98912	1.4717	-1.38548	-2.27793	-0.750422	-0.152956	0.338336	2.32162	-0.316816	1.87583	0.0273406	-1.4695	-1.51855	-1.36823	-1.95128	2.04979	2.79089	-0.550477	0.262295	-1.26258	-1.76179	-1.66878	1.81656	1.58686	-1.27275	-1.12751	-1.85436	-1.70876	-1.8561	-0.399659	-1.39376	-1.33739	-1.62086	-1.08919	2.32359	2.56788	2.16064	-1.6944	-1.76876	-0.920847	-1.13315	1.41383	-1.76817	-1.54054	-1.41268	-1.51926	-1.31863	0.481726	0.842504	-1.52982	-1.13234	-1.67862	1.29581	1.2676	-0.889931	1.96489	-0.615576	-1.54154	-1.54087	-1.66884	-2.07437	-1.878	-1.29601	-1.23602	-0.0739931	-0.477194	-1.15575	-0.538522	1.1912	1.37142	0.48622	-1.78994	-1.05317	-1.41423	-1.60653	-1.15945	1.4695	1.06491	1.05205	1.91276	1.20866	1.38752	1.24162	1.05496	1.45603	-2.02781	-1.37042	1.84886	-1.8471	1.47628	1.35531	0.798716	2.03894	-1.92183	-1.63632	-1.45392	-0.0334488	-0.988386	-0.405893	-0.582047	-1.15394	-0.31439	0.386566	0.789503	1.45527	0.663849	1.35489	-1.15152	-1.1635	1.77007	-1.63685	1.72792	0.116197	0.213298	0.33555	-1.22076	-1.04671	-0.116419	0.418679	-0.596208	1.13274	1.21732	-1.09604	-2.15667	1.08361	-0.372409	-0.153492	2.35229	-2.66214	-1.5871	1.70153	1.11804	2.43281	-0.519108	-2.11821	-0.230331	-0.670651	1.68508	-1.32898	-0.257305	0.763144	0.241111	-1.232	-0.314831	-0.54272	-1.07658	-0.647025	-1.00277	-0.615372	2.0696	1.0816	-0.96536	-0.370481	-0.0080781	-0.0577982	0.360386	-1.05241	-0.588026	0.227012	1.52958	0.0635242	-0.396713	-0.275922	-0.124962	-0.0123353	-0.651636	-1.17378	-1.55847	0.428772	-2.31361	-1.06809	0.0674312	-1.24604	-1.01166	-1.79413	0.661411	-1.66722	1.29422	1.60761	-1.55002	-1.36418	0.957503	1.46893	0.167684	-0.336613	-1.75281	1.83302	-0.603292	1.68699	2.60299	2.18272	1.85364	2.0916	2.5184	2.17758	1.47922	1.2506	1.1468	1.5331	1.74915	1.03644	-1.91624	-0.722959	-1.53048	-1.38572	-1.38731	-1.45402	-1.57085	0.585669	-1.29962	-1.14942	-0.0527121	2.2277	1.49108	-1.24218	1.28658	1.12034	0.970948	1.25064	2.28481	2.5237	1.40656	-1.49869	0.0190683	-1.01233	-1.44844	-1.44203	-1.57409	-2.02829	-1.83724	1.90407	1.76527	-1.38934	-1.02364	-1.1543	-1.44166	-1.00662	1.38785	2.15013	-0.855153	-0.287728	-1.22266	1.80459	1.80065	-0.770266	1.19961	-0.616442	-1.79383	-1.16178	1.61949	-1.03623	2.56039	-1.08803	2.49449	1.74101	1.37118	2.21309	0.900997	-1.50039	-0.540756	-0.0939924	-1.35075	0.173707	0.446318	1.11795	0.596502	-1.87414	-0.816617	-0.936192	0.25893	1.61343	0.231598	-0.23978	1.85359	1.14319	0.82212	1.38921	1.64801	1.87183	0.886346	1.85631	-1.12215	-0.992846	1.87899	1.9665	-1.16533	-0.22949	1.59139	-0.81774	-1.5245	1.98342	1.44569	1.35404	1.89425	-1.11087	1.20314	1.55842	1.33742	-0.439155	1.72351	1.98745	0.0229207	1.28627	-1.13428	0.270159	1.72939	2.08853	1.53688	-1.45622	2.9824	2.10475	-1.12333	1.71299	1.7478	2.25363	0.839535	1.19365	-1.08681	0.981715	2.07953	2.08786	1.19377	1.5725	0.714753	1.30136	1.74545	1.46164	1.54253	0.00228738	-1.59524	0.728948	0.208182	-0.288406	-0.624892	-1.49799	-1.05298	-1.05957	-0.134038	-1.59181	1.5993	1.25494	-2.01142	1.56575	-1.25718	1.40169	-1.30418	1.89584	0.765075	0.814635	0.285026	1.46582	2.32123	1.98464	0.893625	1.14709	2.03036	0.496318	0.878802	0.654046	0.57708	0.296021	-1.87428	1.78827	1.80445	1.51979	1.62126	1.8908	-0.463854	-0.973476	2.37023	1.2035	-1.96795	1.05734	-2.23883	0.885065	1.44328	0.822202	1.27246	1.28908	2.17142	-1.76591	2.06474	2.09457	2.54202	0.867994	1.48897	1.27524	0.816631	0.471968	1.80213	-2.49845	-0.131789	-1.11085	-1.43966	-0.972711	0.841401	1.76595	1.59174	-1.51212	-0.722539	-0.821583	-1.63662	1.3653	-1.09986	1.01469	-2.37494	0.684149	1.91784	1.98794	-1.57815	-1.41022	1.15502	-1.26292	0.902551	-1.78488	-0.398845	-0.203009	0.116769	0.938806	0.685473	-0.599384	-0.438251	-0.56554	-0.763896	0.497292	0.44858	-0.539542	0.119502	0.421697	-1.11955	-0.8975	0.18374	-2.18506	-0.464497	2.68392	1.45879	-1.32854	-1.37705	-0.203573	-1.08792	-1.76876	1.90966	-1.57375	1.41262	1.35103	-1.54947	1.1609	2.30003	2.16047	-1.07498	-1.05251	1.37986	1.45251	-1.45084	2.25278	1.26688	1.83849	2.38011	1.73493	-1.20217	1.66737	2.10023	-0.996855	1.99719	1.4881	2.13786	1.45661	2.18711	1.8006	1.82957	1.73979	1.62542	2.13308	1.75906	1.73113	2.38957	-1.15193	1.43228	-1.17794	-0.724874	-1.49221	0.549039	-1.37997	-1.08117	0.78078	-0.489978	1.28676	0.0365812	2.3605	3.77113	-1.52188	-1.50862	2.47711	1.65073	0.100013	-0.858109	2.80491	0.023201	-1.66032	-1.77174	-1.77923	-1.43809	-1.52564	-0.681916	-1.29481	0.0432071	0.282819	0.589488	0.904643	1.40439	0.661407	1.20255	1.15226	0.949938	1.46892	1.77163	1.64647	1.77715	2.39605	0.967009	1.3007	1.21014	-0.667055	-1.62743	-1.64495	0.162329	0.995553	-0.907313	-1.47973	1.44008	-1.99105	1.17534	0.985358	0.0422876	1.77725	-1.2035	-1.59219	0.526949	-1.24653	-1.64873	-1.35071	-1.27503	-1.57661	-0.49708	0.458975	2.16745	1.08623	0.170998	1.68508	1.41358	-0.249986	1.12314	-1.45363	1.01027	1.43104	2.08493	0.936175	-0.0102862	1.72985	-2.22353	2.12464	0.631109	-1.30714	2.63127	1.63472	-1.21029	-0.0739926	-1.04774	-1.72831	-0.537924	-0.300472	-0.807513	0.616831	0.714553	2.05064	1.12896	1.36995	1.51054	1.65	2.03606	1.44161	1.86475	1.71636	0.626162	1.57549	0.836029	1.29642	2.02746	1.13746	1.03249	1.2701	1.72656	-1.44156	1.25481	1.0707	1.46827	0.732111	1.15039	0.913532	0.862914	0.537648	1.91113	0.832493	1.77834	0.920542	1.1211	0.168732	1.4126	1.28499	1.41339	0.556398	1.13201	0.972835	1.2476	0.79668	0.705974	2.44907	0.155883	1.80019	2.10805	1.20585	3.48545	-0.894346	3.01806	2.56242	2.12348	2.75661	1.01907	0.462083	1.87591	1.65924	2.35646	0.856958	2.05864	0.929499	-0.872672	-0.184645	-0.120431	1.83356	0.757165	1.99892	1.35997	0.226913	-1.40862	1.70816	-2.01449	3.12025	1.21374	1.72286	1.50211	0.21945	1.27076	1.59707	1.90237	-1.16168
0-WE	1-EMB	E09.5	embryonic	A/J	6	AJ_E09.5_056_m575_6	1.44115	1.62181	-0.422231	-1.88516	0.853729	2.76604	1.55652	-2.33396	2.76299	-0.903477	1.63676	-1.648	1.78436	-1.23182	-1.21524	-1.78339	0.0148119	0.0522947	-1.79949	0.694909	-1.44275	0.135536	1.4269	-1.29112	2.07808	-0.652275	-0.474117	2.64198	-1.84088	-2.56764	-1.66716	-1.4576	-1.31633	-0.190106	0.479223	-1.87061	-1.72191	-0.983667	2.56385	-0.72144	0.687829	-0.591335	0.290033	-0.385721	1.01729	1.37888	-1.35887	-0.567147	-0.213018	0.11226	3.0309	1.56934	1.5395	2.24521	1.06362	0.85466	3.10521	2.24376	-0.549306	0.231796	1.64795	-1.2612	-0.0255884	2.31079	3.64301	-0.628106	-0.585571	1.95735	-1.76356	1.51283	1.53358	2.03433	-2.666	2.30968	2.68042	-1.07442	-0.972219	2.65604	-2.13748	0.166849	-1.8586	0.560478	1.35986	-0.394075	0.347174	1.63901	-2.17807	0.515794	-1.93859	0.157893	-2.12041	-0.955974	-1.84286	-1.78933	2.14901	1.92907	0.327012	-3.29198	0.198211	-1.86948	-1.26544	1.11592	-0.941355	-1.3641	0.557606	3.14007	-0.474687	1.00355	-0.846696	2.82256	3.20058	-2.73208	-1.38456	-1.40224	1.26535	-0.532552	-0.996284	-1.2082	-1.63238	4.54426	0.708463	1.03597	0.468746	-1.27686	2.36523	0.0140098	-1.22724	-0.619776	2.70015	-0.660255	-1.08948	-2.79978	-1.93511	-1.57727	-0.947225	-1.9996	-0.659329	-1.78395	-1.94044	-1.32298	-1.51908	-1.71303	-0.839283	-3.09759	2.41529	2.81315	-1.40852	1.93434	-0.630207	-1.1053	-0.267292	-2.17478	-1.86921	-1.71131	-1.9648	2.0706	-1.49085	-2.50956	-1.46906	-1.94332	1.82305	-2.35128	1.78635	-2.67339	-1.44291	-2.78727	-2.52016	-2.22585	-3.16472	1.69549	-1.15787	-1.75092	-1.33892	-1.23412	-0.59718	1.80639	-1.85442	-1.2393	-1.44943	-2.13571	-0.860621	-1.46744	-1.5577	-0.750799	-1.6607	-1.27456	2.06979	-0.50626	-2.4375	-1.37508	2.04663	-0.77037	-2.46189	-1.44863	-0.84959	-2.04235	1.75802	-0.173513	2.12101	-1.57992	2.34807	1.57586	1.85951	3.14864	-2.37126	0.976307	-0.767134	-1.78572	-2.05089	-0.266253	-1.31754	-1.68968	-1.20826	-1.79161	-2.25128	-1.36951	-1.64056	-1.778	0.148706	0.323141	-2.05216	-1.83071	0.444044	-1.29442	-1.2166	-1.63848	-1.2778	-1.68044	-1.31172	-1.26706	-2.486	-2.20462	-2.72355	-1.69963	-2.36975	-1.08165	-1.32501	-3.35583	1.1748	-1.02275	-1.385	-0.361489	-0.862814	-1.33802	-0.830592	-1.8799	-1.53394	2.59478	1.75934	-0.873428	-2.51261	-5.0605	-1.37723	-1.10303	-2.09516	-2.31182	-1.30979	1.29208	-2.01873	-1.88578	-0.804515	-2.34672	-2.53455	-1.68234	-1.2619	-1.51274	-1.06411	-1.76935	-0.613149	-0.382079	2.35389	1.14524	-0.386308	-2.03592	-2.47818	1.79076	1.29522	-0.276429	-0.531358	-2.18263	-1.18547	-0.548494	2.79483	1.99319	-1.04404	2.00729	2.7061	-0.301985	1.78456	1.98023	-2.12886	1.6719	-1.45433	-1.47026	-2.32009	-2.00225	-2.62421	2.84354	-1.28358	1.27426	-0.966495	-1.4807	1.57423	0.915862	-1.66404	-2.31749	-0.490228	-3.40144	1.35585	-2.09909	1.15213	-2.9463	-0.852747	-2.44211	-0.601053	-1.45653	-1.60206	0.387567	-2.06392	0.930851	3.00881	0.0295974	-0.204198	2.09027	2.46301	1.68509	3.26082	2.20687	2.65002	2.2945	1.7247	-2.07079	-0.916355	-1.11113	-1.946	-1.576	0.476262	-1.28526	3.82053	1.63139	0.484025	0.463791	-1.36447	-0.897763	1.62139	0.852745	4.21522	-0.146738	2.70662	-1.12621	0.920587	3.16525	1.11806	-0.0117281	0.999655	1.11063	0.115749	1.60113	-1.12659	-1.50852	-1.48078	-1.29924	-0.0052505	-2.07272	-1.6891	0.974972	0.368004	1.1616	2.80742	-1.33169	0.14834	2.71755	2.50556	-0.221346	-2.17121	2.45894	1.36783	1.1915	-2.80853	-1.738	-2.33194	1.09004	1.44886	1.51173	1.77427	-1.06379	-2.96595	-1.58713	-2.30576	-2.05777	-3.25608	-1.90963	-3.71382	-3.21039	-3.77398	-1.66105	-1.24346	-0.643707	-1.01542	-1.14162	-0.66518	0.406456	-1.505	-0.538351	-2.04454	1.70877	1.93357	-1.94316	1.00856	1.93611	2.50864	-1.06198	2.43866	-1.55166	-1.63584	-1.67298	-2.02509	-0.143323	0.834073	-1.4473	1.15355	-1.65076	-2.01629	-0.2003	-0.458531	1.14918	-2.44085	2.22497	-1.26889	1.35054	-2.00743	-1.62411	-1.48097	0.462781	-3.37735	-1.72005	-2.14249	-1.42947	-1.67778	-1.47219	3.31978	-1.08803	2.42416	-1.87565	1.44375	-2.32152	1.95307	-2.2171	-2.37847	-1.38466	-1.79428	0.586314	-1.32381	-1.56259	-2.33995	-1.20428	-0.873044	-1.29278	-1.43384	-2.40875	-1.3983	-2.64872	-2.10658	-2.39512	-1.09949	-0.79791	0.526746	-1.89815	-1.60105	-1.46491	1.29953	-2.45618	-4.28338	-0.972601	-1.29722	1.14402	-0.554071	1.72216	-2.50515	2.34191	-1.90544	2.24265	1.462	0.162184	1.29633	-1.1466	-3.07303	-2.03643	-1.7351	1.53223	-1.65267	-1.74618	-2.14231	-1.28097	-2.3069	-1.29353	-1.02608	-0.420065	2.03216	1.78737	-2.24018	-1.50674	2.62562	1.58139	1.47117	1.85962	1.90018	2.77397	1.51141	1.53883	-1.66202	-0.680514	-0.628211	-1.55233	3.04103	1.08198	1.67522	0.925767	3.24281	1.51477	1.89761	0.111885	-1.4921	-2.21531	-1.33335	-0.429743	2.56786	-2.82755	2.21403	-1.06159	-0.907061	-2.0215	-1.00941	-1.16295	-0.453816	-1.56993	-1.57561	0.427495	1.45366	-1.56128	-3.11987	0.871103	1.32674	0.781864	-1.17595	0.28683	0.725807	0.0708273	0.394462	-0.289956	-0.50696	-1.6661	-1.11648	-0.543536	-0.871068	-1.42404	-0.967453	-1.07074	0.338031	-1.01447	-0.568752	-1.2617	-0.486214	-1.01017	-0.337459	-2.35565	-2.36922	-1.90052	-0.496611	1.83275	-2.76234	0.0889244	-2.09028	-1.72806	-0.896293	2.91491	1.72434	1.61209	-0.582839	1.93868	-1.39339	-0.966217	0.416347	-2.71292	-0.848874	-1.70046	3.20436	-0.58048	1.12217	0.711745	-2.51106	2.39297	-1.11869	1.79914	-2.37088	2.53068	-2.13239	2.1988	-2.56893	1.69644	1.36137	-1.26308	-0.0166022	1.93873	-0.743888	0.315851	1.88471	2.33861	0.186904	1.77247	1.25394	1.27544	1.67755	1.89628	-1.06032	2.74128	3.15441	-1.87801	-0.37867	1.76303	-0.283242	1.54121	1.98937	0.1246	-0.609977	-1.02487	0.15543	0.58014	-1.88059	-2.36933	-0.890164	2.07435	3.56352	-0.681557	1.78315	1.23848	1.57801	-0.701422	0.715518	-1.70432	1.99129	-0.849423	-1.66906	-1.91077	0.727187	-0.929421	1.0201	1.97112	1.56145	-2.33715	-2.46629	2.15753	0.955563	1.03367	-3.50577	1.31804	-2.16234	-0.713259	-1.38947	1.0381	-1.24478	2.11416	2.28369	1.25593	-3.68193	-1.99806	0.764976	-1.55383	-1.75563	-1.5909	-2.05836	-1.24103	2.88853	-2.63093	-2.74557	2.67397	1.39592	0.674093	2.66815	3.54647	3.1035	1.64999	-1.07235	-2.02468	-0.416248	-0.92139	-1.00258	1.83535	1.56458	2.04074	1.71084	2.56809	1.83436	-1.81181	1.31244	0.34866	1.4823	-1.57459	-2.00339	-0.645484	-1.45262	-0.794243	-1.83704	-2.31921	0.834832	2.04475	-2.0346	-0.714208	1.7174	1.5248	1.21193	2.83109	3.04517	2.03616	1.99261	-2.91939	-1.1014	-0.519602	-2.69095	-2.60216	2.23691	-2.20344	-1.20004	-3.23373	-1.37443	-1.27188	-1.85884	-1.47027	1.60765	-3.20099	-0.814131	-1.65314	-0.995907	-1.20828	-2.068	-0.134681	-0.81676	1.27923	-2.22207	-2.4979	-0.424038	-0.831536	-0.643585	2.65429	2.36595	0.536873	-2.1429	-0.435473	-2.16132	-1.75165	-1.62631	-1.54735	-3.07295	-0.764695	-1.93209	-2.12508	2.02678	1.36969	3.37667	-2.58344	-1.34602	-2.68235	0.189753	-2.86577	2.11921	2.76984	-1.19595	-0.478553	1.40472	4.20597	1.46033	-2.65427	0.759731	0.154687	-1.79181	-1.46016	-0.268456	2.37322	2.69762	-0.69988	1.08461	-1.17451	1.33098	1.54509	-0.602419	-1.97093	-1.91332	1.66508	3.34853	-0.550408	-1.82885	-1.62248	-1.39891	-3.19515	-2.15753	-0.217537	-1.46454	1.49412	-1.81078	-1.45263	2.30774	2.35315	1.75394	1.76554	-2.30128	1.98976	2.02035	0.0731823	-1.4956	2.1135	2.52431	-0.2057	-1.23061	-0.88221	2.33567	-1.18938	1.66797	-0.149767	1.73522	-0.796344	-0.972015	0.106123	-2.26525	-1.9409	-1.60808	2.81943	0.92522	-3.22814	-0.888722	-0.625209	-0.633876	-0.649771	-1.17612	-0.722654	-1.41533	-1.33738	-2.26593	1.42107	1.84548	1.17209	1.52349	1.82194	-1.37387	2.02088	1.35852	2.15667	-0.284679	1.84696	3.29718	2.81647	2.9068	-1.63608	-0.740459	-1.1113	-1.28865	-1.68915	2.15536	1.84784	1.77199	1.89478	1.98314	1.97795	1.96421	0.420447	-1.22173	-1.33882	-1.05707	-1.22117	-0.970998	-2.73816	-0.465438	-0.69329	-0.957011	1.92451	-1.2281	-1.67897	1.20618	-1.56761	-2.35945	-1.30943	-1.21466	-2.25621	-1.23895	-2.01541	-1.53882	-2.50603	-1.33501	-1.46605	-1.71578	-2.08665	0.130629	-2.54104	-1.41732	-0.96336	-1.24156	-1.37338	-1.28955	-3.02032	-2.84447	-1.53641	-0.517821	-0.932716	-1.80731	-2.78338	-2.4427	1.97961	2.57597	1.11862	1.57002	1.83344	2.22206	1.9248	0.778138	1.96409	3.40019	1.11022	-2.03034	-1.45792	-1.61843	-2.40241	-2.3793	0.7693	2.10437	1.89405	2.58199	2.2129	2.06962	1.55455	1.92344	2.00068	2.20546	2.02382	2.02542	-2.06102	-2.53278	-1.13539	-1.80542	2.32386	1.96127	-2.36625	3.87644	0.0591923	-0.965152	-1.81537	-0.956254	1.26589	-2.81788	-3.52797	1.83931	1.22866	1.53908	1.48941	2.78426	-1.04737	-1.15866	-1.28288	0.426289	2.01628	-1.5077	-2.0929	0.0926543	-2.33355	2.68935	-1.78241	-0.979589	2.47728	-1.33955	-2.07127	-2.51971	-1.77859	2.60576	3.66107	2.83205	1.43912	1.35195	1.50814	1.59909	2.25435	2.1253	1.70022	1.58775	1.35923	1.85158	2.38685	1.91515	1.97882	1.06393	1.77125	1.50698	2.34836	2.31061	-2.73843	3.04059	-0.975817	-1.46166	-1.69064	-0.860261	-1.8298	-2.25326	-0.859339	-0.353138	-0.76159	-1.29819	1.17529	-1.36652	-0.470675	-0.381066	1.67586	-1.82446	-0.519893	0.198477	-1.99119	-0.859883	-2.24866	-1.14377	-1.20766	-0.635056	-0.758739	2.03716	2.13368	2.03211	1.65452	-0.944335	-1.20014	2.2539	1.64181	2.97175	-1.85007	1.85088	1.55578	3.17849	2.14647	2.84636	3.10731	-1.40312	-1.39829	-0.666212	-0.436452	-1.51345	-0.652902	-0.165636	2.00213	-0.942646	-2.02315	1.98679	-2.10943	-1.56673	-1.5512	-1.92928	-0.64109	-1.1417	-0.559536	2.65171	1.941	-1.0021	2.06706	-0.416108	-0.545278	-1.06891	2.80734	-2.55914	1.80423	0.821123	0.933842	1.03137	-0.219012	1.57308	-0.418075	-0.572552	-1.09761	1.58355	1.14098	1.84514	-0.647053	-0.639072	-1.19355	2.16546	-0.656265	-1.41494	-1.29037	-2.79785	-2.62687	0.369015	-2.29651	0.986797	-1.81768	-0.701837	-2.08864	-1.68324	-2.03772	-1.4852	-1.07684	-1.00535	-1.29755	-1.34108	-1.28431	-2.21405	-1.83009	-1.01068	-1.84821	-0.982766	-1.00367	1.03509	-1.30094	0.491642	1.55655	-0.240175	2.61578	-1.6472	2.37632	2.22011	-1.26938	-1.62776	-2.40373	-1.6948	0.826084	-1.19609	-0.833538	-1.2846	1.68594	-1.65994	-0.897789	-1.64809	2.82681	-1.5387	-1.39775	2.87071	0.97951	1.36676	0.0639673	-2.12589	0.3142	1.79715	2.53438	1.45748	0.64706	2.66964	-1.9619	0.912907	-1.52651	1.8939	-1.66198	0.79591	-2.28	-3.15725	-2.11942	1.6412	-3.50626	-3.11291	1.62676	2.03542	-3.15209	-2.07737	-2.02523	-1.49051	-0.966987	-2.14132	-1.99907	-1.67581	-2.5762	-3.1586	-2.81981	-2.48803	-0.49283	-2.06691	-1.24794	-0.464102	1.05511	-2.01426	1.91508	1.49979	1.81833	1.53588	0.695414	2.66213	1.98161	-0.479538	2.2318	0.660686	-1.89618	-0.221681	0.0649251	-0.84931	-2.16048	1.66044	-1.14848	-0.253796	-0.704696	0.13841	0.482333	-1.05364	0.0612796	-0.675134	-1.24073	-0.84662	1.10082	-0.87729	0.072459	-2.94546	0.457483	-1.42541	-3.67618	-1.64726	0.65352	-1.30115	-2.01411	0.855731	-3.14825	0.106155	2.94216	2.50873	1.364	2.5658	2.95108	1.88671	-2.82292	1.85212	-0.389551	-1.20655	2.97527	3.19462	-2.19609	-2.12042	-2.75494	-1.09911	-1.89937	-1.44633	-0.417822	-1.63515	-1.82589	-1.74624	3.59434	-0.984684	-2.15699	2.70842	0.793381	-2.70979	-0.886788	-1.14878	-1.10121	1.39275	1.84721	2.28179	-2.53949	-0.855834	-0.576154	-1.65307	-2.21699	-2.28404	2.70385	0.0634961	-2.64118	2.84303	1.1808	-1.79882	2.21459	2.63434	2.411	-1.56226	1.9428	2.2279	-1.96472	-1.1608	2.24334	0.649931	-1.75175	-0.636286	2.64226	-2.1287	-0.985527	2.50587	-1.86161	-2.6306	-2.60344	-1.85598	-1.16078	-2.1201	-1.3922	-0.668333	-2.51166	-2.2171	-1.42248	-1.47376	1.13456	0.045816	2.40887	2.70875	1.594	-0.833185	-0.177427	-0.768175	-0.491843	-0.874425	-2.25281	-1.56744	-1.47153	-0.80686	-1.34319	-0.727352	-1.7348	-1.81895	-1.65607	-0.528823	-2.04115	-1.6901	-2.29611	1.68511	-2.64562	-1.73383	-0.514517	-0.767442	-0.91044	-0.977695	-1.10561	-0.93875	-2.09784	-0.325066	-0.954404	-1.8106	-1.85877	-1.47782	-2.03003	-0.710712	-0.7183	-1.37561	1.94613	-0.701536	-1.25377	-2.07347	-2.29858	-1.92395	-1.78589	-1.36832	-1.04039	-2.02663	2.17768	-1.48938	2.82854	-0.839287	2.94718	-1.73222	2.50055	0.213247	-0.255716	1.4752	0.377724	-2.5719	-1.98376	0.0851106	0.987751	-1.40025	3.21119	-3.68606	2.03997	-1.18565	-1.76555	2.25411	2.13361	-1.6216	2.09669	1.6068	-0.652666	-1.10551	2.48607	2.73663	-2.28607	1.74701	1.77706	-0.733458	2.49613	0.12407	-3.08189	2.38125	2.56223	2.31433	2.22698	-0.363909	-1.48308	-0.669845	0.0411192	1.67734	-0.379233	-1.04143	-0.52967	0.814203	-2.85398	-1.94698	2.25419	2.89824	2.69848	1.03939	2.69948	2.20837	2.75333	3.30805	0.636372	3.42955	2.34847	1.86029	-1.08418	2.59205	3.25402	2.19539	2.73401	-2.33625	-0.921678	0.133102	0.916979	-1.25368	-0.203212	-1.16068	2.12428	0.170035	-1.97663	-1.91143	-2.17039	-2.3546	1.86302	1.30618	2.23392	-1.48216	2.13691	-0.494168	0.703296	0.850944	2.56132	-1.8905	-1.40105	-2.06534	1.62668	1.76128	1.72237	2.45999	-2.37668	0.165301	-1.72151	2.19063	2.99431	2.33237	2.81534	2.20472	-1.34287	-1.72904	1.07048	2.1301	2.74837	2.55036	-2.08417	-0.887703	2.68994	2.28787	-1.76738	1.32734	1.79427	-0.391356	2.63317	-1.63161	-1.27059	-0.45818	2.31509	3.25559	-1.49608	-1.10784	-1.28811	0.381588	-1.33872	-1.52587	-3.22869	-1.02317	-1.16781	3.03716	1.72096	2.97884	-1.88062	1.98766	1.78482	-1.76843	-1.15044	-1.55551	1.61412	0.61925	2.1229	2.27773	-2.21715	-1.31595	-2.09844	-1.85017	0.826729	-1.49633	-1.93641	3.20785	-1.73793	-1.45386	-1.52483	0.529614	1.84938	-2.7096	0.895652	-1.56689	2.12866	2.3005	-2.30315	-1.22349	0.562516	1.93392	4.42822	2.36253	-2.22916	-1.89737	1.43837	2.36236	2.5039	4.21433	2.45657	-0.606422	1.80727	0.957878	-1.28004	-1.52936	1.67304	-0.96524	-1.12777	1.52533	-1.38599	-1.63502	-1.65853	-0.951935	3.13763	-0.759533	-0.107318	-1.18139	2.36117	1.93672	2.5608	0.48804	-1.78065	-2.26433	-1.15612	0.265851	1.35717	0.302988	1.80624	3.41579	2.13177	1.68292	1.50048	-0.821957	-1.28933	-0.283654	-0.330638	-1.20404	-1.17602	3.03445	2.56026	-0.947279	1.68062	2.5705	-1.26895	-2.44991	0.948056	-1.44211	-1.56355	-1.73147	1.69273	-1.76097	-0.790979	-1.3971	-2.59986	-4.04303	-1.51628	2.42646	1.05999	2.40201	2.19778	1.60363	2.00146	1.94981	-1.71592	-1.82683	-2.61224	-1.69494	-2.22835	1.3441	1.49968	3.55545	-0.927756	1.76641	-0.884045	-2.79529	-1.77127	-1.78276	-3.91229	-0.203004	-0.938487	-0.818997	-2.74235	-1.10334	-1.42348	-1.73829	2.41506	2.44607	0.28663	1.4839	3.2763	2.32242	1.06632	1.97676	2.06503	2.08519	2.74398	2.00179	2.42911	2.30237	2.422	0.224418	2.16176	2.78967	2.28825	1.99681	0.839015	0.502531	2.52541	-0.0584696	1.34128	0.605465	1.93186	0.31403	1.46656	1.54439	2.17883	0.986256	2.02824	3.15705	2.44919	1.65869	1.83111	3.04938	3.79789	2.10049	2.37045	-2.9315	-1.72997	-1.6276	-3.26691	-2.69788	-0.562708	-1.7648	-1.68647	-2.3902	-1.77649	3.33884	2.29354	-0.515717	1.86607	-1.07104	2.40736	2.27583	1.41011	2.63106	2.5275	-2.04706	0.483554	1.51366	-1.3164	2.07636	-2.39939	2.37166	2.13666	-1.94533	1.36068	-0.250022	-1.21855	-1.41377	1.74624	-3.39579	-1.97592	-3.58388	-2.12404	-1.21456	0.15461	1.85476	0.494277	-2.39234	-1.64785	-0.964441	2.50664	2.63515	-2.902	-0.778882	-1.78515	-1.90474	-2.51937	-2.39136	-1.3002	-1.48863	2.64984	0.633283	-2.02183	-1.90906	-0.407425	-3.3555	0.945495	0.396269	-1.24816	-0.687244	-0.622191	-1.40141	-1.49004	-1.46033	1.67744	0.980032	2.19581	-1.52979	-0.727632	-1.93448	2.3579	-1.77653	-2.6901	-1.94003	-2.20766	-2.23985	-1.83458	2.37452	1.86775	2.03532	-1.98401	1.09497	0.628886	1.55188	1.88624	-1.40328	-1.40548	-2.13836	1.32152	0.375184	2.51086	-1.02406	2.33129	-0.19334	-2.59253	-2.0974	-2.2555	-1.0511	1.60109	2.58623	-0.143738	-2.22693	-2.42103	-2.07262	-2.63701	0.438368	-0.370635	2.1196	2.08791	1.99591	-1.1783	2.24647	2.65388	2.09405	2.37406	2.65368	-2.07682	3.9247	-0.709469	1.70729	1.21929	-1.18322	1.8547	-1.66367	-0.921087	-1.17077	-2.67287	-0.239931	-1.06609	-1.34994	-0.817283	-1.65311	-1.10461	0.647999	-1.89103	-0.432221	-0.851083	-0.973157	2.37529	1.71752	0.971604	1.36737	-2.67555	-1.00576	-0.650853	-0.606983	-1.19967	-1.91864	-1.8155	-1.69726	-0.752005	1.64815	-2.85028	0.439492	-1.03801	-1.7367	-1.02397	-1.77024	-2.41511	2.52077	-1.99783	1.45943	1.4256	-2.03244	-1.24953	-1.64391	2.08607	-2.2551	4.54858	2.24973	-1.85003	-2.7664	2.33772	-1.4012	2.04946	-1.27007	0.628034	-1.42822	-1.67384	-2.10262	-0.922253	0.436779	-0.355058	-2.60476	1.70852	-1.13258	-2.02913	-0.381158	-1.52729	-1.84827	-1.38064	2.56597	-1.90704	1.78981	-2.45296	-1.82791	-1.05851	1.27581	-0.882345	-1.11991	1.27298	2.06928	2.57564	2.51964	2.56529	2.28827	2.40432	0.00248204	2.55895	1.60195	2.33282	2.72291	1.92982	-1.60164	0.740327	2.48388	2.67663	-1.09513	0.00497857	-1.75971	1.52492	2.09759	0.812085	-0.762777	-2.43448	-2.91526	0.501102	-0.333677	-0.998079	2.00907	-2.17894	1.68521	0.309081	-1.56917	1.80274	-1.65333	-0.720561	-1.55184	-1.92817	0.809855	-0.767458	-1.22121	-1.56365	-1.62809	-2.69956	-1.97055	-0.908366	-2.011	1.37814	1.82603	-2.25531	-1.5448	2.43224	2.09504	-2.14625	-2.04789	-1.12257	0.524207	0.44752	1.17571	-1.82453	-1.84698	-1.55509	5.08702	-1.00724	-1.75345	0.776974	-1.06603	1.49347	2.30642	-1.58671	-2.10979	-2.2831	-0.297642	-0.861117	-1.59299	-1.3832	1.10756	-1.48216	-1.11086	0.689746	-0.403752	-2.34154	-2.23824	0.0366411	-2.71651	1.68807	2.27975	1.26106	-1.12756	-1.69545	1.40863	2.11582	0.950341	-3.78478	-0.0704994	0.558845	-0.349731	-1.16233	1.11434	-1.53923	1.53592	0.524653	-1.51188	-1.23062	-1.87047	-1.20137	-1.72348	-0.345541	-1.37384	-1.49216	-1.02446	2.20369	-1.78047	-2.03484	2.95272	1.96047	-1.69972	-1.20145	-0.97732	-1.95445	-2.39091	2.93111	3.0817	4.57928	-3.12947	-2.4049	-1.42285	-1.69193	-0.126209	1.82686	-1.79201	-2.07741	-2.2931	-0.724051	1.18127	-0.908305	-1.52229	-1.69595	-0.478368	-0.203354	-1.1769	0.530812	-1.6106	3.06138	1.04695	1.7261	1.87447	2.78362	-1.53289	-1.92094	-2.55743	2.86429	1.97086	-2.29362	-2.04332	-2.42547	1.60808	1.96437	2.142	2.20457	-2.92679	-1.75367	-2.0963	-1.72305	2.07046	-2.34407	3.48256	1.69619	2.68602	-1.92737	-1.31981	1.62717	-1.77157	1.75604	2.28513	3.14931	0.221644	-1.67177	-2.18263	-1.18709	-2.10837	0.0458324	2.37276	-1.21807	-0.527796	-1.82411	-0.265051	1.80483	-0.817952	0.477017	-2.02684	-0.218585	-1.12718	3.60246	-1.28745	1.32579	-0.560101	2.52222	2.53199	2.81824	2.44044	0.91245	1.01771	1.56114	-2.18411	-1.56826	0.971006	1.51884	-0.856263	-0.25307	-1.16881	-0.933431	0.191035	-0.0583948	-0.678284	-1.78373	-0.667361	-1.39518	-1.22991	-1.34308	-1.01634	-1.86604	-0.880357	-1.49276	0.256555	-1.30572	2.64372	-0.0127142	1.19963	-1.06711	2.0503	-1.30058	-1.91052	-1.87527	3.01884	-0.590524	-0.384483	-2.55017	2.28542	2.92729	1.85597	2.27112	-1.76118	2.08564	-0.238328	-2.10694	2.35459	-1.86703	-2.31181	0.624362	-1.4157	-4.34495	-0.970539	-2.44328	-0.82495	-2.26797	-2.34388	-1.6255	-1.42407	2.148	1.54322	2.09706	2.2728	0.594715	-1.53786	-1.69259	1.85173	-1.95106	-1.70167	-0.812652	1.01695	-1.73326	4.91431	1.26814	1.66403	1.52774	-1.20041	1.9056	-0.369111	1.03679	-1.67094	-1.27335	1.52163	-2.15762	-0.484872	2.05005	-0.0360824	0.579788	1.41638	0.707774	1.6196	-0.248003	0.170858	-0.6641	-1.76601	0.124024	-0.253661	0.431818	0.148581	0.501427	-0.227428	1.2522	2.08868	-0.316878	-0.104293	0.147502	1.23617	-1.9147	-0.93665	0.358769	1.02016	0.878436	-0.512753	-0.824902	0.71808	0.442021	0.496381	2.02465	-1.0734	1.04582	-0.681001	-0.152441	1.59792	-0.734023	0.50304	0.735902	1.29529	-0.115552	0.350955	0.380105	0.22462	0.62288	-0.31118	-1.39609	-0.512884	0.624679	0.89698	0.445578	1.59779	0.585544	1.37033	-0.752086	0.669673	0.164309	-0.811304	1.06664	0.600462	0.523092	0.678328	-0.721802	1.55076	-0.80537	1.56098	-0.0056818	-0.43643	-0.775968	0.515518	-0.556104	-2.8569	2.6437	0.744894	0.974132	-2.5231	0.0329292	1.28639	2.00477	0.487147	-0.949943	2.09001	-0.697965	0.372321	0.861553	0.502094	0.282748	0.256137	2.13439	-0.590487	0.240937	1.17409	0.166051	0.103503	0.116786	-0.258036	1.88317	0.586473	0.933046	-0.214824	-1.29391	-0.123267	0.0696003	0.788822	-0.62232	0.826274	1.31357	0.40677	0.537715	0.274655	0.256014	0.0681285	-1.37045	-0.431213	-0.375184	0.607895	1.40318	3.45525	-1.05701	2.58432	1.61166	0.256461	-0.472856	1.43657	-0.568961	0.447479	0.523343	-0.559049	-0.8534	2.49254	1.83382	0.678578	-0.745581	1.39956	1.53508	1.72936	-0.0117235	1.59176	1.46195	-0.38394	0.842796	0.836637	0.413652	0.21741	-0.231555	0.575554	2.26969	-0.955975	0.696719	-0.209406	0.47235	1.22416	0.683009	1.75613	-1.53381	-1.37862	0.0543966	0.398593	0.97439	0.507614	-0.700103	0.17531	1.86035	0.505111	-0.801433	1.41224	0.380017	0.537424	0.061576	1.13862	-0.350299	1.68237	-0.276034	-0.159602	1.11727	-0.101536	-0.814609	-0.699569	-0.378173	1.83827	2.32732	-2.48803	0.497282	1.92952	-0.111994	2.24472	0.149237	1.32222	1.37104	-0.723033	3.08168	0.852853	2.60021	1.43723	0.407146	0.110877	-0.545904	-1.04856	0.460357	1.78132	0.278832	-0.66743	0.0125451	-0.162919	0.689025	1.09236	-0.301503	2.81409	1.34341	-0.646015	0.48164	1.47086	0.615769	1.20662	-0.276757	-0.0746157	-0.311296	-0.907038	0.873373	-0.432562	0.503318	-1.13395	0.138026	1.89338	1.21898	0.117922	-0.513484	2.19485	2.00624	-1.72	1.34115	1.59881	0.295819	-0.0971792	1.12483	-0.0859607	1.49057	-0.361033	2.97052	0.610129	1.37187	0.794149	-0.0218409	0.116878	0.298203	2.10957	0.205437	1.55937	-0.403884	0.0696711	0.240182	0.387708	0.360932	-0.750196	1.16894	-0.065899	0.0365195	-0.62827	-0.247021	-0.0036406	1.04591	0.723534	-0.569868	-1.1241	1.66786	-0.0186712	0.776851	0.812228	0.714354	-0.462998	0.0491026	0.128959	0.613864	0.843272	-0.983747	0.736166	-0.518415	-0.509447	0.654202	-0.10882	0.433058	-0.240374	0.578713	0.134284	0.625925	0.0481375	-0.560939	-0.425846	0.67058	2.05805	0.794371	0.957334	2.25481	-0.550749	-0.516047	0.179492	0.364708	-0.76343	0.398029	-0.875082	3.6945	3.11746	1.8146	3.8776	-0.132001	1.57882	-1.61554	3.06561	0.872615	1.54423	0.568256	0.060325	1.18041	1.95191	1.42889	4.21084	0.902582	0.320572	-0.558834	0.352505	3.05999	3.27896	3.64319	0.768297	0.452631	2.66642	1.97195	-1.13771	-0.152803	3.40457	-0.394506	0.218001	-1.15217	0.427572	4.05006	3.11148	-0.704034	-2.18808	-1.31963	-0.725721	-0.201621	3.57011	3.50001	3.04348	3.50194	1.77735	0.8227	-0.743145	2.54547	2.18305	0.743307	-0.215557	-0.834881	0.791712	2.91011	0.248936	-0.117237	-0.876842	-0.0055244	3.08001	0.984316	2.72562	0.0259407	0.624497	-1.01211	-0.0418742	4.30995	-0.0969934	-0.488704	-1.26881	-0.47284	1.40387	-1.42603	2.95642	0.488486	-0.826389	0.413132	0.100158	0.117491	2.75201	2.61762	0.690505	-0.607042	0.861023	1.13271	3.19309	-0.227765	-1.03677	2.72802	0.468449	-1.65172	1.24379	0.0849295	-0.550449	0.184513	-0.365091	0.190559	1.17744	1.39383	1.4127	2.28103	1.19374	-1.02023	-0.271976	1.76678	1.83843	-1.63122	-1.61063	0.451737	0.335293	-1.12028	0.575281	1.25605	1.50596	0.923132	-0.618117	0.179328	0.709967	0.118994	-0.487827	1.48631	1.83448	0.514359	-0.663545	-0.518143	0.359927	-0.385768	0.274349	1.12642	0.228106	0.261129	-0.033615	-0.11371	1.40514	-1.52878	-0.499994	-0.483191	0.3573	0.00429538	-0.240665	-0.220468	0.696146	-1.46542	-0.068275	0.496079	-0.465048	-1.25146	-0.246092	-0.618185	-0.345906	-0.956737	0.478046	1.20324	0.483429	0.361894	0.841348	-0.850341	0.779912	0.333839	1.58796	-0.48487	-0.811432	-0.983555	0.238492	-1.33922	0.429713	1.75418	-2.23899	0.883577	1.47047	-0.164468	0.904845	0.632614	1.29075	2.1183	-3.43372	1.03348	0.684619	0.464501	0.758943	0.614743	0.699778	-0.142548	1.20679	-0.496049	1.01373	2.03493	-0.46378	-0.110659	1.93659	-0.718513	0.0706908	2.40361	-0.423124	1.03932	1.08158	-0.246625	1.48929	-0.59619	1.5163	1.21935	-1.08123	1.40423	1.24637	1.2111	0.16435	0.88693	1.4859	-0.0064739	0.121393	-1.96904	-1.15719	0.728854	-0.0092302	0.946597	1.40502	0.770842	0.783754	-1.05541	0.012842	-0.200573	1.46768	0.289626	-0.0336493	1.40009	1.07465	0.830156	1.77482	0.472712	0.629518	-0.796834	2.41434	-1.80033	-0.622901	1.79442	0.00219743	0.768633	0.718472	0.277738	-1.89994	-0.802013	-0.0598906	2.66423	0.479289	0.73999	0.513973	-0.221674	0.205452	-0.0683587	-0.653375	0.634015	0.112551	1.27165	2.54961	0.332095	-0.896673	0.860281	-0.83563	0.36882	0.239274	1.28529	-2.08977	0.528488	-0.358846	-0.365465	1.09416	0.196159	-0.0744391	-0.7006	0.245015	-0.759834	1.22715	0.293905	-0.886311	0.232009	0.901578	0.634513	1.90399	2.85164	-0.678771	1.15673	-0.358274	0.646857	0.582686	0.612991	1.32863	-1.34451	-0.0986472	-0.979465	0.456223	0.619045	1.89567	0.483647	0.857696	0.098442	0.896644	1.82657	-1.19208	0.628291	-0.441184	0.190897	0.165007	-1.01916	0.32294	2.68212	1.31402	-0.207803	0.779993	1.03294	1.42365	-0.944734	-0.287105	-1.11102	1.0005	0.0339869	1.12048	1.81858	-0.096681	-0.152952	-0.78765	-0.0723711	-2.84778	1.13963	0.00010328	-0.888665	0.0427268	-0.255943	0.633696	-0.0394051	-1.2924	-1.46096	2.21343	2.37127	-1.17672	-3.25059	-0.797437	0.769544	-1.44408	-2.35448	2.72374	-0.552352	-0.939874	-1.3367	3.87158	3.30401	2.17483	-0.96203	-1.62475	-1.79704	3.38225	2.0974	1.9977	0.610986	-0.896331	1.02833	-1.59479	-1.35857	-1.64257	-1.27439	-2.77493	2.01617	2.08971	-0.795592	-1.5596	-1.79756	-0.835686	1.96344	-2.65845	-0.880133	-0.722423	-1.62609	-1.71318	-1.91523	1.91866	-1.78377	-1.77298	-1.14128	3.21175	1.11213	1.4153	-1.92419	-0.584514	2.25925	-1.60296	-0.338557	1.26086	-0.590445	1.35458	-1.38404	-0.207336	-0.366449	-1.33196	-2.21737	-1.44476	-2.03028	-2.5574	0.991467	-2.07534	-0.0955062	-1.00313	4.9	5.40688	-1.58042	1.98676	-1.06949	-2.16613	-0.875144	-1.63052	-1.70105	-2.6326	2.59358	-1.61582	2.89898	-2.91112	1.94252	-2.44599	2.41809	-0.464546	-1.04771	0.647223	2.0654	-2.47097	-1.82158	-2.84147	1.19776	-0.68485	-1.71395	-1.78952	-1.03391	1.606	3.16028	1.8859	3.49065	2.16488	2.19283	2.27352	0.953335	1.58165	1.21775	2.32714	1.80537	1.64517	2.69217	2.38584	2.8636	2.07028	-1.21412	-3.91335	-3.82647	2.63302	-1.60214	-1.92848	-0.379571	-2.20612	1.35324	-0.877049	0.932394	-0.268803	1.83191	-1.17367	-1.07524	-1.70461	-1.01103	-1.25908	-1.00174	-0.700957	-1.03147	-1.36117	-1.53092	2.01009	-0.954638	-1.6642	-1.41351	-1.41973	-0.933147	-0.594792	-0.82524	-0.525373	-2.33871	-1.62513	-1.16222	0.640505	1.33174	1.41823	2.03579	0.450036	-2.30399	-1.82185	-1.31268	-0.762818	2.23772	1.77936	3.7163	2.41121	2.04794	1.99364	1.61831	2.51935	1.35735	0.792534	2.05984	2.32183	-1.30043	-2.09055	1.65921	-1.76029	-2.30072	2.04554	-1.18486	0.96775	2.20742	-1.7359	-1.38349	-1.66638	1.33355	1.22891	1.79748	3.06116	-1.8046	-1.47761	1.42817	0.273303	2.07954	1.74004	-0.928693	2.81116	2.59246	-1.71041	-1.94426	-1.63701	2.01553	-2.12202	0.795527	-1.17692	-2.00409	-0.726243	-0.94242	-1.8837	-1.48324	-0.882334	-0.379414	-1.90006	-1.75036	-1.02333	-1.36049	-2.71966	-2.49288	-1.58227	-0.569336	-1.15018	-1.01163	0.204536	-1.93346	-1.7583	-2.06621	-1.13085	-2.34567	1.99983	0.786109	0.688923	-1.78734	0.441704	1.29408	0.715435	1.2266	2.0348	1.01397	1.4102	0.669436	0.981172	0.0785093	0.518016	-2.71524	0.750197	0.457479	0.747978	0.913139	1.22334	1.21812	1.20139	1.0204	1.56331	1.32108	1.54875	1.28815	1.12628	1.79122	1.45411	1.28849	0.423307	0.745432	1.03081	1.44871	1.05315	0.772628	0.808794	0.537417	1.03456	0.858164	-1.7398	1.77774	2.94617	-1.99768	2.16605	2.16476	-1.74423	2.31125	1.15151	1.42717	1.40925	1.97814	1.99178	-0.962169	0.629171	-0.545455	0.0239347	0.729389	2.41417	2.00859	-0.928805	1.51316	-0.95211	1.76798	2.02407	-0.646898	1.74303	1.43724	1.4145	1.81768	-0.13587	1.94066	1.88883	1.34788	2.46146	2.64323	2.03836	1.52772	1.66231	1.0346	1.8343	1.5594	1.8691	1.49345	1.85399	3.52459	1.12664	2.385	-1.3606	4.27973	-3.32542	0.887291	0.536319	1.41436	-0.415844	0.267059	4.16566	3.77344	-1.69544	-1.58797	-1.81103	-1.90975	-0.702628	-0.259306	-0.222783	1.52398	-1.17925	2.05569	-1.48466	2.27003	0.301252	-2.4057	1.50657	0.514912	-1.53197	2.21617	1.09946	1.85225	1.93797	0.113432	2.4758	-0.611986	-0.017373	2.26373	-0.956336	-2.07971	-1.28419	2.14647	2.22467	1.65842	-1.92408	2.33273	-1.85029	0.673324	2.29836	1.20965	0.0211832	-0.697317	-1.57475	1.63433	-0.552145	-1.53538	2.59494	-1.70545	-1.92183	-1.64453	0.546001	0.922016	0.292399	0.0640422	2.51972	-1.38033	-0.22733	-1.87841	-1.0916	0.603342	-1.78028	-0.830908	-2.35998	-1.83566	-1.19368	-1.33594	-1.39887	-0.973347	-1.1147	0.363942	-2.35089	-1.33668	-0.71022	-1.00495	-2.31961	-1.86828	-2.7614	0.522845	3.2068	2.10231	0.903098	3.70703	-0.358147	-2.61154	-0.035302	1.08434	2.39552	1.97766	2.23251	0.0838463	-0.0284599	0.269645	0.13066	0.231224	0.0781122	-1.41875	-2.04116	-0.441886	-0.963455	-1.40313	-0.0162961	-1.1302	-0.618378	0.90343	-1.33786	-0.324701	-0.602071	-0.79002	-0.995645	1.2982	3.69455	-0.348429	-0.552322	0.926215	-0.86061	-1.40092	-1.90218	-0.282276	0.271251	-1.31376	-0.500603	0.449481	1.30506	0.0811372	1.28467	0.233533	-2.19342	-0.187004	-0.0819031	-0.4434	0.188109	-1.93845	-0.985366	-0.422715	-1.12702	-1.43564	0.263006	-1.28671	-0.838032	-0.442103	-0.616589	1.34621	-0.242115	-0.372811	-0.400769	-0.979883	0.374933	-0.475672	-1.29304	-1.07671	-0.445931	-1.75096	-1.95487	-1.32968	2.89439	-0.644159	-2.52112	2.68971	-2.06601	-0.772808	-3.56109	-2.34642	-1.28705	-1.60046	-1.49713	-1.5961	-1.50577	-1.25635	-1.96014	-2.79394	-0.462525	-1.81776	-1.53712	-1.51081	-2.27537	-1.63285	-2.11917	-0.816811	-1.18306	1.78058	1.80731	1.57155	2.1503	2.86194	-0.0281925	3.21281	0.187155	2.66383	-0.98151	2.28116	1.53033	2.49881	-1.37561	-0.828224	-2.06091	-2.64746	-1.87059	-2.12079	-1.23105	0.430195	-0.689526	-0.45641	1.86099	2.4006	2.40183	1.85611	1.75604	2.23051	2.35822	2.51397	2.82952	2.41301	2.70181	1.72787	2.80764	-2.33001	1.45875	0.787508	-1.7223	2.17535	-1.51662	-1.09914	-1.49672	-1.61851	-2.32647	-1.27196	-1.49588	-1.67035	-1.38086	-1.20132	-0.405876	-1.65246	-0.795888	-1.41463	-1.48015	1.91394	2.97428	-2.02065	-2.71834	0.240374	2.50196	1.61805	-1.58724	-3.04138	-3.13676	-1.74323	-3.32243	-1.36103	-1.43478	-3.07568	-1.25293	-1.54089	-1.47844	-2.45504	-1.17007	-3.08391	-1.45641	-1.35674	-1.93015	-0.5452	1.9191	0.0852602	0.0396587	-0.956793	-0.241835	-0.344685	-1.61021	-2.724	-2.26733	2.12954	-2.5861	-1.2657	-2.05745	-2.439	-2.57196	-1.90072	2.67481	2.23185	-2.10068	2.23741	-2.83349	-1.52391	-1.61577	1.99243	2.16873	-2.65667	-2.32484	-2.03188	-1.60402	-1.55998	-1.65975	1.84327	2.14914	2.27467	-1.97116	-0.756468	2.1013	5.24359	-2.20361	-0.998448	-1.83739	-1.79486	-1.63383	-1.51535	-1.87638	-0.399698	-1.4352	-1.1616	-1.98916	-1.24378	-1.62252	-1.43121	1.843	2.10459	2.57246	-2.38103	-2.36791	2.12541	3.33084	1.29787	1.24146	0.701349	-0.41319	-1.9827	-1.15975	1.81773	2.75129	1.95848	-2.26675	1.47711	-0.579468	1.79872	1.65248	1.80497	-1.69464	1.80643	2.01375	1.58867	1.40593	2.60197	2.21302	1.82381	1.7252	1.78806	2.39428	1.17897	-1.34485	-2.28349	-2.25755	-1.28351	-0.913544	-1.47792	-1.69049	-2.39925	-1.55004	-1.44943	-1.34828	1.56168	2.02581	0.0828583	-0.0324116	-1.91085	0.049222	-2.12304	-0.538757	-0.0312068	-0.204144	0.0160198	0.293553	2.25829	1.53068	1.64173	-0.684789	2.78903	1.89049	2.20911	0.350164	-0.0422854	-0.480544	-0.84639	0.298139	-1.58649	-1.05838	-0.269814	0.65454	-2.71361	-1.02505	0.0577142	-1.45756	0.344938	-0.885782	0.620106	0.0618119	0.832117	-0.273882	0.0866515	-0.0394315	-1.27818	2.56175	0.238473	2.07417	1.55782	-0.879674	0.344613	2.82032	-2.78182	-2.82035	-3.02635	-1.54245	-1.68675	-2.00611	-2.24974	-2.79193	-2.68338	-1.67373	-2.46019	-1.75	2.04112	2.39404	-1.94171	1.99365	2.98636	3.48625	-1.88335	-1.83367	-3.1292	-1.81642	-0.591965	0.462471	-2.35377	-1.55351	-2.31057	-1.65673	0.872637	-2.61853	3.29714	-1.16269	0.233983	-0.990674	-2.55043	-2.19709	2.41907	1.62623	-1.75996	-2.2114	-0.408127	0.584948	-2.35256	-0.537129	-1.57623	-1.50555	-3.09167	-2.37012	-2.67465	-2.01464	2.47507	-2.17107	0.0393241	-1.26874	1.82046	1.96147	-1.00356	-1.27431	-1.87714	-0.89137	-2.14145	-1.53703	6.59517	4.62344	-0.58754	1.20519	-1.86723	-2.01864	-1.46517	-1.4052	-1.77043	4.05079	2.9427	-0.978653	0.0357354	-1.01915	-2.25164	-2.29616	1.65402	2.18633	-1.44371	1.45603	-1.5687	-0.64561	2.55409	-2.11873	2.16792	-2.21764	-0.104008	-3.13352	-1.99521	0.0912293	-2.59834	0.998764	-1.1823	-1.51969	-1.16512	-2.49696	-1.18799	-1.63079	-1.38194	-2.56135	-1.0644	1.75793	-1.11576	3.06726	-2.02096	-1.51844	1.47513	0.488323	-1.36387	-2.0033	2.25693	1.57941	0.094979	-0.187574	-1.92161	-1.77998	-1.45881	-1.47462	-1.08264	2.08063	0.590625	2.30399	-1.01588	-1.35912	-2.41553	1.79739	-2.35646	-2.00599	1.73599	0.135059	2.5025	2.01876	2.18698	2.16448	1.39096	1.4938	0.908792	1.98883	1.70689	-3.66373	3.18436	0.900899	-1.21925	-2.3936	-1.2472	-2.73235	-2.64913	-2.49051	-1.04992	-1.14333	2.89161	1.40434	1.79952	0.965907	-2.31153	-3.44375	-1.49014	-1.56054	-0.74957	-1.54731	-0.766566	-0.895826	1.60237	-2.5415	1.97973	-2.25571	-1.61795	1.44486	-1.23155	-2.26533	-2.38306	-1.58588	-2.16925	-0.848013	3.111	-0.730428	-2.31946	1.84602	-2.51454	-1.09125	-0.966691	0.329223	-1.18862	-1.56054	2.36454	1.35526	2.17059	-1.82388	-3.87963	-0.77236	-1.29169	-1.81876	-0.631019	-0.913424	-2.32102	-1.77592	-1.32208	-1.75911	-1.9844	-0.693174	2.41004	-1.65008	-2.27038	0.0589978	2.12713	-1.53194	-1.48642	-0.895505	-1.90056	-1.1608	-1.2952	-2.87254	-1.62227	-0.331639	2.43948	-1.73514	2.58188	1.92574	-1.76067	-1.1752	-1.39499	-1.7722	-2.89862	-0.0490332	1.3429	-1.22971	0.0924799	3.11768	-2.63066	2.10543	-1.76616	2.91428	-1.56526	-2.15824	1.72065	1.54184	-0.420748	-2.61586	1.96063	2.28347	-1.8147	-3.53156	-3.15956	-1.62815	1.01365	1.42897	-2.63131	-1.83612	-1.34878	-0.909615	-1.04153	2.62865	2.01144	1.91686	1.86332	2.0655	1.63874	2.10928	2.92053	3.03017	2.6944	-0.507652	-0.865774	-1.14712	2.13487	-2.1111	1.70418	-0.118185	-3.28238	0.856246	1.41591	1.3418	3.00007	2.564	-2.37399	2.64558	3.11077	0.688361	2.12307	2.62051	1.62448	1.82442	-2.32025	3.60204	-0.732477	-2.02297	0.618565	2.67056	1.71417	2.56668	4.36404	-1.65592	-0.127005	-1.38179	0.880507	1.22681	-1.79038	2.49375	2.40175	3.37462	2.40149	2.51556	0.520347	-1.34747	-1.18287	2.8455	-1.47225	0.761184	1.64051	1.59496	-0.615899	-2.1631	-3.04549	-1.3518	-2.45004	-1.54019	1.09381	-1.72389	-1.53328	-0.634316	-2.50389	-2.52303	-1.97638	-1.01195	-1.78116	-0.571726	-2.42712	1.73572	-2.20572	-2.21991	1.4481	2.4661	-1.1037	-2.02023	2.05915	1.34973	0.445317	-0.925549	-0.0692811	3.23735	-0.201398	0.295245	-0.954968	-0.753849	-1.35279	-1.8227	1.1701	-0.21929	3.51701	-0.629926	0.292695	4.04234	0.0351365	0.381599	-0.131319	-0.796081	-0.876366	2.21239	2.61386	1.99659	1.90233	0.809751	-1.17666	-1.07887	-1.32946	1.35908	2.5148	0.492218	-1.71533	0.87733	2.18297	2.12783	2.54245	0.476043	-1.21989	-1.98424	-0.778131	-2.40501	-1.27838	1.5321	-1.40433	-2.25885	-0.940598	-1.17238	-1.64631	-2.21115	2.4849	1.48413	-0.599295	2.25186	5.36251	3.18404	1.70621	1.04945	1.29453	1.39502	-1.72618	-0.808235	-1.28412	0.975173	-1.80096	2.47247	2.60562	2.83156	0.773251	1.02746	-2.86312	0.0699998	2.06428	-1.06499	0.285715	-1.9661	-1.95293	-0.556579	-0.802929	-2.91921	-2.74745	-1.37525	2.52916	1.98053	1.78937	1.26392	0.629394	-0.399766	2.3006	3.10654	2.40079	2.14613	1.77587	1.52074	1.78684	1.64715	1.42225	1.05703	1.36919	2.90358	1.33327	0.90968	0.382293	1.199	1.98991	1.94375	0.783538	0.918692	3.43998	1.25001	2.61992	1.86312	2.04971	1.65086	2.07351	2.08141	0.993944	0.612706	2.40652	1.56639	1.94904	-0.802089	-0.949907	-0.333777	-1.61184	-1.95533	-1.77643	-0.735248	1.73822	2.12894	2.51379	2.11061	2.00384	3.3242	-0.407292	-1.51362	-1.81261	-2.07303	-1.55985	3.02697	0.0216459	-0.244226	-0.145555	-0.283386	0.0184071	0.192618	-0.3785	1.41832	-0.1498	0.493543	-0.0538543	-0.102624	-0.562759	0.133905	-0.0276786	0.0629094	-0.12795	0.280253	0.233491	0.86962	-0.151585	-0.983863	-0.30318	2.28835	2.85913	1.66224	2.23797	2.09056	2.30916	3.23608	2.52378	1.70133	-1.39372	-1.78965	1.93406	-1.53294	-1.82181	-0.801926	-3.04525	1.94284	1.62449	1.89858	-2.31147	-1.32292	-0.828913	-0.754327	2.34953	1.32226	0.0877834	-0.713104	1.41531	0.161235	-1.85614	-1.45209	-2.99862	-0.978772	-2.48756	-0.998353	0.28553	2.53035	2.78719	0.0407736	2.70053	1.52788	2.81149	-1.912	-2.62157	1.83707	-0.436468	1.68356	0.443084	-2.48636	-2.24339	1.65094	1.54702	0.13146	-2.00596	0.0013397	-2.17337	2.18725	1.90518	2.18427	-2.24696	2.00661	-1.40844	-1.41781	-2.7223	2.52182	-0.949081	-2.20571	-2.07445	-2.35808	-1.86149	-1.75708	-1.62426	1.99079	-1.9997	-2.63256	-2.53842	0.369627	-2.64093	2.38598	-0.975759	-0.870436	-2.31029	1.47564	-0.656059	-1.02722	-0.473606	0.00232674	-1.69519	-1.12417	0.324265	-0.429386	-0.506752	1.33185	0.0146405	0.910922	2.8505	2.33486	0.792635	3.22246	2.04966	3.02625	2.13573	-0.463083	-1.29677	-1.69986	1.04881	0.327308	2.64951	0.358608	1.8677	2.1352	-2.76872	-1.95849	2.88756	0.5235	2.29453	1.84427	-1.57147	1.04635	1.58019	2.55948	2.09022	3.27174	-1.57585	-2.30617	-1.42124	1.68598	1.27884	1.64243	1.59915	1.6378	1.10251	1.37102	2.5676	1.63769	-1.57323	-1.83746	-1.86899	-2.01763	-2.16007	-0.851379	1.96792	-2.89942	1.65843	2.17834	1.8286	1.19835	2.0785	-2.11696	1.21824	-1.86629	-0.75326	-1.91037	-2.32505	0.224692	0.846901	0.616979	1.1018	-1.69812	1.09236	-0.254927	-0.96115	0.676554	0.996611	3.57303	-0.748288	0.19755	0.32172	1.03138	-0.617101	2.11152	0.336006	0.931359	1.75945	-2.13841	0.919581	0.367983	-1.60939	1.78541	-3.70799	0.914467	0.295341	1.12056	2.28135	-1.68229	2.60314	1.978	2.4552	-1.39125	0.197854	1.90037	-1.78085	-1.75307	-0.603125	-1.61604	-2.1737	0.323962	-0.432365	-2.13977	-4.11135	-4.90612	-2.77639	0.215738	-3.11467	-2.13198	-1.3898	-1.65876	-0.80135	-0.241716	2.86398	2.25674	1.58167	-1.40826	-1.13697	2.39931	1.92181	-2.78406	1.0944	2.1607	2.65978	3.03978	-1.01335	-1.23777	-2.27221	-2.42556	2.43458	0.733566	2.97964	-5.22967	-1.19935	-0.931389	4.07979	-3.42927	3.31626	-0.671199	-1.06255	2.63181	2.19677	2.12769	-1.29078	2.60697	0.667986	-2.08911	1.7281	1.33072	0.262644	2.22872	2.87033	2.94465	3.13018	-2.21545	2.42013	2.06799	-1.54279	3.49777	3.04395	3.196	1.17613	1.34104	3.27298	2.3784	3.33675	2.51894	1.96878	3.02815	-1.88746	-1.76583	-1.34031	-1.17095	-2.04881	-1.33439	1.02158	-1.32362	-2.90058	-0.976818	1.62622	0.707582	2.08838	-2.15532	0.59883	1.99597	-1.91278	-2.67261	-1.80452	-2.19386	-0.60694	-0.942419	-0.723471	-0.625955	-1.75773	1.57583	2.97897	-3.51106	-1.16207	-0.314105	-0.295262	6.43334	0.5023	-1.27385	-0.813266	-1.57134	-0.258684	1.66854	-0.417034	-2.16373	-0.0944409	1.50393	2.7	1.63181	-1.81976	2.0517	1.85563	2.17455	2.62302	1.12482	1.71182	-1.17704	1.37059	-0.105702	2.72369	1.32422	0.413687	-1.49275	-2.35206	-1.94185	1.45439	2.24582	2.48988	2.21323	3.98642	3.69378	1.04221	2.48692	1.5004	2.87926	-1.45682	1.99018	2.65208	2.0574	2.19417	2.5963	2.07068	2.00752	-0.172599	2.14103	2.40509	2.39898	2.53569	2.43148	2.15974	2.52368	2.1774	-1.45926	1.20104	0.576958	1.93485	1.91166	2.77602	0.232975	2.13375	-1.92461	0.850732	0.326892	-1.84001	-3.36469	-0.236064	-2.00554	1.47231	1.07955	0.97688	-1.32861	-2.28649	2.19946	2.87268	-1.94684	-1.12542	1.55615	2.23089	-2.70653	1.73596	1.96644	2.68127	-0.808125	-3.70451	-1.33388	-1.03464	-2.47104	0.471124	-0.872195	-0.324611	-0.404734	-0.157479	-2.19321	-1.48503	1.07495	0.389835	-1.27227	-0.330807	0.454993	-1.05692	0.940661	-0.496031	-1.43566	-0.748444	-2.15002	2.72106	2.81895	2.25645	3.45576	1.77749	3.16362	-2.56663	-2.36113	0.618705	-2.79012	-2.24475	-1.87743	-1.69243	-1.07631	0.0974556	0.940742	-2.41241	-0.692202	1.40973	-1.45726	3.07217	-0.182853	5.60401	-2.67743	-1.89172	-1.67728	-0.408036	-1.90183	-1.61659	-0.677429	-1.83589	0.983601	0.0887372	-0.90098	1.86629	2.86954	0.327557	1.63568	1.3689	-2.22599	-2.01487	3.03712	-0.287152	2.80615	1.85131	1.38866	-1.78629	-1.60996	-1.97005	1.53092	-0.997533	-1.13084	-1.5646	-1.94885	-0.405532	-0.928388	1.63712	-0.139469	2.16641	-2.24529	-1.52135	1.63682	-1.35867	-1.6888	-1.82146	1.79562	-3.20034	-1.98038	-2.0427	2.08871	2.72031	4.27591	4.12319	2.47499	2.91726	2.48086	1.29047	0.325094	2.05943	0.55663	-1.69532	0.469089	0.839886	2.66329	-1.24995	0.459706	-0.27954	-1.57981	-2.91849	-0.176524	2.16028	-2.53042	-2.14891	-0.79601	0.385419	2.87991	1.15205	-1.80257	-1.3468	1.30737	-1.89251	-2.46836	-1.39773	-0.0432464	-0.318751	-0.464069	1.703	-1.27534	2.20194	0.275887	0.0629037	1.35273	-1.89424	-2.01625	1.93598	-1.95922	-3.31179	1.08757	-1.64985	-2.30943	-1.71422	-0.764946	-2.23517	0.764941	-1.17621	-1.45621	-2.47849	-1.77559	0.521503	0.935067	2.4939	-2.84348	1.71751	-1.18365	-0.549369	-2.3864	-1.07054	0.472222	1.07243	1.56312	1.58189	2.42608	2.21494	-1.96171	1.24537	-0.0904337	-1.86281	-1.01802	-0.974766	-2.94623	0.318771	-2.86288	2.35313	2.38042	2.0398	1.448	0.136469	2.27501	-0.712054	2.51135	-1.19523	-0.426211	2.3533	-0.6397	-2.42815	2.39083	0.597183	1.29618	1.92189	-1.25123	2.22342	-1.54506	-0.0857426	-0.707017	2.4259	1.96007	-0.489884	1.5539	3.01433	0.936535	2.28545	0.778615	-1.42604	-0.247424	-1.31479	0.294147	-1.77805	-1.00943	-0.661033	-1.08741	-3.01259	1.91023	2.08708	1.83067	-2.22758	-1.66621	2.15642	-1.42674	1.29419	1.92111	2.18766	1.83009	1.70422	-2.54251	-1.13551	0.00320339	-0.554559	-1.80707	-1.51989	-1.47959	-1.53826	-1.32575	-3.11865	3.27388	1.52948	1.91603	3.12348	-0.666005	-0.850135	1.58802	-1.2026	-0.605346	-3.09739	-1.79055	-2.53353	-1.40879	1.41942	3.33126	-2.13713	2.95871	-0.879234	-1.19689	-1.10226	-0.832834	-1.16281	-1.19119	-1.63312	-1.30203	1.84876	1.45321	-1.9734	-1.94102	1.58603	-1.12471	2.36323	-1.9088	1.4364	0.156467	0.0577412	-1.01244	-2.2782	-2.0914	-0.0762162	-1.84378	2.65213	0.971611	-1.14415	1.38202	-0.232705	2.30515	-0.724514	-1.80229	-1.39154	-2.36365	-1.53108	-0.186222	-1.17277	0.941988	3.91206	-2.81995	-2.14723	-2.07855	-2.08133	-1.76536	-1.79744	-1.59764	-0.539705	-0.642357	-0.167405	2.10254	-1.8398	-0.911158	-1.20967	-1.9671	-2.52572	-1.26947	-1.06523	0.227948	-1.60454	1.85879	-2.57875	1.87462	-1.08504	0.496677	-0.915733	-1.76026	2.53521	-1.2897	-1.52066	-0.840058	-1.30563	-2.11805	-2.24311	-1.37813	-1.39437	-3.0318	-1.12586	0.374717	1.99936	-0.671861	-2.27897	-2.53251	-3.30105	1.39083	-1.88309	2.31362	0.479854	1.91162	2.82932	-0.609542	-0.268162	2.41524	2.40923	0.935793	-1.47088	-1.89375	-1.34605	3.18205	1.3876	1.34875	-1.79676	-0.926067	-1.56422	0.0668838	1.31612	1.59258	2.01291	2.26291	1.69116	1.7412	1.92694	1.75393	2.10454	0.108754	2.28998	2.18331	3.06886	1.88266	2.13731	3.51147	1.96418	1.57853	2.61313	1.80077	1.58536	1.35984	2.13338	3.04074	2.83675	3.18287	2.20105	1.89182	1.06034	-0.897184	-1.69372	-1.65225	3.18107	0.739693	2.14643	-0.708003	-1.19498	-1.82895	3.82841	2.23158	3.13618	-1.70869	-2.0004	-1.97241	-1.47771	3.00422	-2.188	-0.77486	-0.786819	-3.91897	2.78252	1.46656	1.68048	2.3478	2.11846	-0.937234	2.63888	-1.3412	-0.969176	2.88904	-2.28766	2.19893	-3.09754	-3.00912	1.70008	-1.2374	-0.979546	-1.60561	-1.41699	-1.19403	-0.657875	-1.7757	-0.889946	-1.59682	2.18275	1.94487	3.57098	1.9186	2.4945	-0.898686	-0.563989	2.13504	-2.57022	1.69795	1.47925	-0.672186	2.74844	-1.34766	0.410735	2.19956	-0.926747	1.61017	-0.958964	1.20506	-1.42558	-0.0649173	2.55273	0.77268	-1.66878	-0.987301	1.69444	0.904423	1.06267	0.978688	-0.343687	1.71561	-1.80046	1.71139	-1.99975	-1.19203	-0.596952	-0.977774	-2.40886	1.40197	1.54704	1.79497	-0.38266	-0.499292	-2.67856	-1.66981	-2.2866	-1.8107	-1.68106	-1.09222	-0.893648	-1.56017	-1.65241	1.52781	1.84307	-1.30414	-0.481777	-1.36911	1.4196	-1.68326	2.65869	2.64439	2.10781	2.47377	-2.32264	-0.381945	2.41123	-2.57292	-1.07465	1.55892	2.62416	2.3536	1.92408	2.12147	3.08258	1.49279	2.491	3.31599	1.68517	1.66664	0.590916	-1.17348	-1.92579	-1.34155	1.35869	0.742165	-2.08122	2.21359	3.10504	-2.60193	-0.656121	-0.638516	-1.08133	-1.42334	5.41064	-1.23838	-2.27726	1.76691	-1.47338	-0.454242	2.36777	1.47471	0.839889	2.32205	1.50395	1.49368	1.10968	1.33486	1.15679	-1.47644	2.25589	1.32598	0.0647223	1.14885	1.20707	1.94743	-1.22091	-0.925032	1.29576	1.51565	1.34201	2.87153	1.29315	1.83927	3.00782	2.68837	1.89608	1.17192	1.99303	2.31116	2.00748	1.06248	1.50452	2.4793	1.84408	-1.77401	-2.10844	2.17191	1.57116	1.98386	2.45933	1.81556	2.03299	-2.0927	1.69717	2.17556	2.21999	0.67031	-1.80296	-1.45184	-1.27726	1.74743	-0.37625	-1.94972	-0.506365	-2.58099	-0.897109	-2.26865	-1.2576	-0.214455	-1.36525	-0.213422	-0.0754133	-3.88792	1.52277	1.1044	0.021925	-2.19764	1.45179	-1.68427	2.23945	-1.34183	-1.94682	-1.95561	-1.61097	-2.99372	-1.23807	-0.942299	-1.26448	-1.78049	-2.0329	0.277261	-2.4974	2.20843	1.95428	-2.02397	2.74024	2.5734	0.313272	2.34624	2.24715	-1.25274	-0.719363	2.33423	3.47036	-1.0862	-1.44446	-2.25254	-2.31269	-2.18132	1.9071	1.73618	-1.92173	-1.27425	-0.872217	-0.208007	2.14357	-1.33227	0.763469	-2.72335	2.52883	2.62048	2.38185	-1.51545	-0.671574	-0.660227	-2.38833	-0.78208	-1.39561	-1.14841	-1.70141	-2.3229	0.258327	-1.83324	1.31117	-1.26357	-1.57618	-0.893632	-1.26686	-2.47395	-2.11877	-2.62281	-1.22928	2.86922	1.99441	2.37283	-2.1703	1.19952	2.28057	1.53902	0.613115	2.51896	2.13327	2.25111	1.38426	0.945482	2.34821	1.84655	-0.379831	2.48284	1.85588	-0.153216	-2.81609	-0.895411	-0.40538	1.82871	1.6374	-2.45891	-0.332905	1.94076	2.07926	2.28397	-1.3958	-1.72711	-2.30572	-2.25568	-1.15602	-1.92146	1.97314	-2.25434	2.46996	2.05671	-1.46686	-0.893931	-1.16111	-1.38961	-1.41854	-1.30592	-1.62763	-1.35378	-1.22088	-1.67856	-0.289181	-0.986169	-2.11464	-0.199227	-0.929032	-1.05103	-0.519957	-1.56689	-2.01321	2.25052	-1.08164	-0.602734	-1.06355	1.63215	1.96004	1.44783	1.40005	1.22946	0.467717	-3.24954	1.79698	2.20309	0.8977	2.20177	1.99244	2.46229	2.88692	1.56425	2.3833	0.899953	2.98914	-1.31539	-1.82365	2.15745	2.3525	-3.84395	1.74288	1.78733	1.63268	-1.10673	0.0168202	-1.83878	0.416258	-1.09127	-0.852875	2.65368	2.1028	2.74952	1.746	2.94573	1.03317	-0.903377	3.36183	0.574647	0.380115	-1.97249	-2.58703	-0.533302	-1.05364	-0.828797	-1.52109	-0.53357	-0.865117	-1.60108	-2.65124	0.577894	-1.53274	-0.828522	-1.17474	2.52517	-0.750742	1.69288	1.79718	1.51013	1.93478	1.9631	1.55193	2.12228	2.02122	5.208	-1.48811	-2.02827	-2.33402	-1.01365	-1.14359	-1.8724	-1.61204	-2.0092	-2.02589	0.648189	-0.523533	-1.83814	1.65881	-2.16311	1.52988	-3.31122	-2.01474	-2.62679	1.95278	0.180546	1.98857	1.90865	-1.80685	-2.07615	1.73643	1.97518	-1.22408	0.165126	-1.37498	-1.21411	-2.10067	2.19186	0.646724	-1.74651	1.91857	-1.12143	-0.0959024	-2.09015	-1.45293	2.27091	1.36667	-2.22394	0.446382	0.891112	-0.841905	1.05694	-3.05699	-1.5348	2.83743	-1.25094	-1.22462	-1.77172	-1.10225	-0.537012	-1.16555	-0.508852	-1.4499	-2.02462	1.65212	-2.56363	2.49312	-1.3417	-0.174489	-2.45217	-0.552394	3.58952	-1.01799	1.83687	0.375523	-0.0472322	3.78843	-0.0520313	-1.08375	-0.103531	-0.998991	-3.03012	-1.0422	-1.29019	-0.32133	2.07839	-1.48358	-1.18304	0.972804	2.10609	1.2103	2.30824	2.97253	2.65548	2.01903	1.6723	0.643213	-1.02369	3.31567	3.57757	-0.18036	0.28397	-0.574063	0.671867	0.679107	0.054018	-0.155065	0.363243	-0.340033	0.535821	0.412206	0.91626	0.0289914	0.670042	2.6636	0.235698	1.74072	-0.233115	1.5575	-0.352234	1.34326	0.339239	0.791565	2.02918	0.949024	2.2465	1.23296	0.335835	0.568365	1.08557	1.64341	1.035	2.21089	0.811366	0.720493	2.0537	0.413865	-0.0282615	-0.134791	-0.881492	0.796037	1.82128	0.901185	-0.477033	-0.257233	1.26847	0.375987	1.54616	2.28625	-0.298503	-0.0172413	0.5274	-2.64258	1.26368	0.779772	0.613018	-0.0913938	-0.0351641	-0.668549	2.17582	0.330378	-0.623159	-0.57155	-0.304083	0.779088	1.94832	1.2519	2.17705	2.23038	2.7881	-1.14745	2.00291	-1.22883	-1.1922	-1.23328	0.288333	0.410354	0.533614	0.983613	0.971992	0.928983	-0.769296	0.0485257	1.03987	0.159243	-0.903533	1.55011	0.0720765	1.7872	-0.491175	0.601601	-0.491719	-0.365373	-0.290142	2.31729	0.488771	0.85686	0.542262	0.306051	1.08334	0.873752	0.21632	0.605177	0.377736	0.427215	2.54091	0.0470614	0.881897	-0.233207	0.786312	0.676525	0.664849	-0.737015	-0.127699	0.384422	0.563268	2.19316	0.41681	-1.21253	-0.0225523	1.96492	-0.289378	-0.162335	0.777116	0.741874	-0.584682	1.76784	-0.947435	4.34159	4.48964	-2.02038	-0.431835	1.54031	2.11786	-0.77747	2.80428	1.87463	3.22333	2.38876	3.22696	2.88575	3.54748	1.96859	-1.30597	-0.7903	2.34139	2.26295	-0.948087	-1.54123	-1.62827	-0.199136	2.20017	-2.74592	3.00594	1.30634	2.89757	1.79922	-1.32938	0.401131	-0.600935	-1.15954	-1.21038	-1.6048	1.35912	-2.27944	-0.825826	-1.67122	2.10638	2.42897	2.38483	0.611147	-1.93264	-2.12544	-3.44338	-2.51006	-0.981343	-3.22529	-1.97668	-1.04733	-1.42445	-1.37913	2.34973	-1.69668	-2.08698	-1.84909	-0.639341	2.06815	1.7583	2.34864	4.42156	5.34144	1.40175	-0.745084	1.31076	-1.56754	-0.367535	-1.67749	-1.32641	1.6389	1.71257	1.1968	-2.67863	1.03229	3.00458	1.96219	-2.00915	-1.1597	2.0313	-2.00994	2.19356	-0.371531	0.830719	-1.07195	-1.30825	2.01876	0.683393	1.79768	0.760792	-0.891242	-1.48298	-0.0343851	-0.753829	-1.58319	-2.53412	-2.04489	-2.25258	-0.692795	-1.28427	-1.56078	-0.796967	0.853935	-0.784282	-1.86688	2.67243	0.527485	-0.810824	-1.51862	-2.50749	-1.57878	-1.54009	-1.84484	-1.00656	0.280806	-0.85434	2.99025	3.16042	-1.07803	-3.37099	-1.27746	-2.15263	-1.8174	2.48747	0.815304	-0.566591	-0.367473	0.563339	1.61358	-2.58815	-1.5221	-1.72944	-1.33317	-3.36547	2.60953	-0.491866	-1.77296	2.80807	-2.39115	-2.18171	-1.59387	-1.23857	-1.57442	2.60503	-2.32755	-1.07469	-1.55754	-1.14266	-2.16298	-1.29261	-1.58142	-1.33415	-2.04669	-1.08221	-2.56166	-1.59674	2.47185	2.58035	3.23407	1.57233	1.78971	-1.79191	0.821635	1.46542	2.86445	-1.93067	2.30531	1.42685	1.50365	0.512633	-1.50121	-1.18414	-2.44099	-1.38773	0.3851	1.54944	-0.288798	-0.019294	-0.0199487	-0.752446	-0.433055	-0.573759	-0.705504	-0.895071	0.21143	-1.49496	-1.94253	-2.31654	-2.00851	-2.51383	-0.581294	-1.36426	-2.56615	0.0775156	-2.3696	-0.343282	0.610219	-2.35541	0.684682	2.23978	2.47628	1.21916	1.76854	2.08677	2.1492	1.76874	2.18311	1.66301	2.0259	0.752647	0.397339	-0.0402522	1.8774	1.25613	2.56729	1.07308	0.0743591	-1.45708	-1.83581	-2.08784	-2.9225	-1.65399	2.03383	-2.31223	-1.11603	-0.954	-1.36657	-2.14483	1.60444	1.36041	-1.78872	-0.854257	1.16418	-1.36141	-2.01061	-0.541437	-1.57212	-1.42125	-1.39127	-1.68447	-2.1612	-0.0546348	-1.13177	-1.67168	1.64495	-1.64993	0.158472	-0.235126	1.16071	-2.11427	2.61686	2.47366	2.71731	-0.695837	-2.23975	2.37838	-1.31816	-1.15704	-1.50684	-0.489217	2.28792	-1.29516	-2.1504	2.37885	2.30294	-1.83026	-1.32149	-0.796917	-1.17629	2.14758	1.43795	5.20429	2.83738	1.60044	2.1002	1.98877	-1.42748	2.26656	2.72249	1.55357	-1.95964	-1.11718	-0.573787	-1.16938	0.220662	-1.32311	-1.90412	-1.16017	0.108577	-1.8222	-1.46185	3.88219	-1.57757	-1.48147	-2.02822	3.94323	-1.88211	-1.97066	-0.420952	-1.2785	3.23846	-0.631484	-1.58728	-0.436393	0.10718	2.98471	2.70751	-0.680768	-1.51204	-1.04338	-1.27091	-1.20987	-1.31166	-1.66595	-1.65016	2.72041	-0.634423	-1.83392	-0.138611	-0.313192	1.40117	-2.39767	-0.495596	-0.412923	-1.87547	-0.0887429	-1.37203	-1.1207	3.03476	-1.52176	5.18285	-0.61726	-0.889822	-0.542787	-0.165196	-1.68793	-1.37667	3.25908	-1.62692	-1.00062	-1.1724	-1.49553	-2.93202	-1.62409	2.22972	1.57501	0.271952	1.34204	-3.49683	2.20415	-1.11965	-0.415447	-1.36316	1.03575	-1.1545	-0.144555	-2.41761	-2.12098	2.9337	-1.10118	-2.51083	-2.03491	-2.24402	-2.22679	-1.02343	-1.94461	-1.85807	-0.746638	-1.3285	2.21328	-1.63134	-1.42535	-0.928056	-0.507423	1.76931	-1.73796	-1.00618	-1.00527	-1.01765	-1.58588	-1.45832	0.920861	-2.77366	-2.04449	1.99028	2.62782	2.94356	-1.76756	-1.40364	1.55202	-1.33243	-1.75713	-0.615623	-0.622767	-1.97311	-1.46323	-1.91854	-1.93868	-1.702	-0.618446	1.04974	-1.54333	-2.3499	-1.08659	-1.74382	2.60908	-0.434759	-1.07621	1.6669	-1.31636	0.129361	-1.03439	-2.24914	-1.35847	0.916593	-2.09634	1.89755	2.15699	0.671636	2.04903	1.68903	1.59692	1.73714	-0.679616	1.79015	1.24834	1.56318	1.63792	1.39666	1.90067	1.14239	1.79348	1.84582	-2.21106	-1.64278	1.48531	1.93279	3.94335	-0.387612	-1.53908	2.45329	-2.09854	0.306405	2.68363	0.813267	-1.44971	-0.482465	2.15796	-1.99751	2.32034	1.46669	2.6645	-0.624765	-1.37083	1.70555	-1.88033	-0.295536	2.82457	2.3383	0.569286	0.499517	2.6453	1.81036	0.95552	2.81798	3.86492	1.38519	2.56975	4.09404	3.02708	2.10501	4.16888	1.77169	0.371843	2.29432	2.09341	3.68897	3.43446	1.59486	0.219094	2.90474	2.60871	4.02546	-2.5723	2.05931	1.83094	1.7176	1.60784	1.81306	2.21066	1.89795	2.7691	1.686	2.20852	1.0198	2.00483	1.38003	1.62433	1.46958	3.69824	-2.41312	-1.66643	-1.65116	2.83803	1.23204	-2.2053	-0.0378348	-2.25249	2.99644	-0.348984	-0.910483	1.56828	-1.62443	-1.66187	-2.2887	-1.7709	1.77123	2.5482	1.8853	-2.35098	-1.56132	3.76959	-0.566681	-2.46264	1.27404	-1.4126	-0.802322	-1.12499	1.9923	-1.60246	-0.203967	-3.29836	-4.15887	1.65822	-1.36575	3.22367	2.18867	-2.35058	1.66189	0.699139	1.88864	-2.46721	-1.27465	0.242949	2.26713	-1.45058	-0.701132	1.11043	-0.869917	-0.777817	0.10983	-0.851305	-0.911832	-2.34482	-1.816	-1.48974	-0.728866	-1.47818	-0.499927	-0.79424	-1.38241	-0.661239	-0.707467	0.155113	-1.1203	-1.43359	1.40774	2.79912	-0.0002322	-1.75512	-2.30834	-1.54669	1.45132	-1.95624	-2.43675	2.38996	1.38334	2.42529	2.09667	1.94679	-2.55534	1.83138	2.55911	-0.432575	2.70378	-2.35617	-1.37017	1.37164	1.71053	1.99866	2.08987	2.63576	2.25533	2.16664	1.18369	1.4277	2.24131	2.03786	1.66676	0.688914	0.170149	2.30206	3.06598	1.35957	1.56614	-2.09952	-1.90263	-1.93568	-1.30227	1.69365	2.087	2.28581	-2.78377	-0.972721	-2.45784	-1.05669	-2.35753	-2.67226	-2.01854	-2.08607	-0.984364	-2.467	-1.78371	1.98971	-2.05183	-2.0914	-0.873527	-2.43804	-0.870942	-0.291412	2.6495	-0.0513246	-2.42191	-1.89247	-1.05595	-2.41963	-2.28018	-1.98197	-2.15596	-1.02239	-0.695112	-1.17012	-1.06218	-0.340232	-0.788199	-0.702763	1.35853	-1.84508	1.95236	-1.48864	-1.44314	1.31428	-0.395007	-1.03931	-2.51228	2.35069	-2.00771	2.85022	1.97766	2.33721	2.37372	-1.36553	-1.12507	-1.56251	-1.95766	-1.8151	-1.28509	2.099	-0.011741	1.28406	0.591989	1.46543	1.80163	-1.2644	-0.453725	-1.89395	1.05729	0.845262	2.12592	2.91054	-1.45096	-0.102567	-1.84983	2.08681	2.69249	1.28781	-2.72863	-3.54277	-0.280277	0.992649	-0.168764	1.30067	-0.97147	-1.60046	1.90614	1.69387	-1.73699	-1.49991	-1.91622	-1.43419	-1.75132	2.9556	3.26259	-2.12533	-1.75277	1.60191	-1.24522	1.33739	2.70277	1.48509	2.00257	2.89139	2.54699	1.4052	2.02862	2.49401	-1.27198	-1.14315	-2.87267	2.46881	-0.881292	2.43087	-2.04021	-1.17119	-1.66797	-2.09262	-1.61236	2.92914	1.88842	2.68728	1.8835	0.0400657	-1.40691	-3.1091	-1.32095	2.01329	1.669	-1.70081	-3.00107	0.703812	1.49354	-1.78469	2.42633	3.67055	1.27193	-4.31064	2.68523	-3.40985	-3.59439	-2.74353	-1.49245	-1.71111	0.713591	1.82883	1.79056	2.25964	0.872289	0.461023	-3.24512	1.8963	0.323416	-2.27865	-1.68855	2.20529	1.8054	-2.31644	-1.37809	0.584871	1.70768	2.00941	-1.54821	1.85921	-1.65278	1.24548	-1.63654	-1.646	-1.55082	-1.50209	-1.5857	-2.25565	2.18813	1.47985	2.08566	-0.0844361	1.08215	2.27964	-1.83208	-2.3185	2.41188	3.30273	2.4633	3.51637	2.19613	3.18941	1.51301	-0.965666	2.07695	-1.46275	-0.821826	-2.15258	2.36605	-2.09169	-1.79867	-3.16827	-3.14932	-2.27334	2.41551	-2.90887	-1.67419	-1.03483	1.81729	0.59819	-0.867181	-2.16805	-1.2459	2.28805	-1.00252	2.59901	-3.047	-3.73689	-1.67888	-0.83721	-1.23697	2.74821	2.4058	1.53343	2.55247	3.25634	1.96331	1.79019	3.33944	-3.62597	2.05868	-2.25095	2.64925	2.87762	2.32048	1.69241	2.07602	1.75633	-2.24896	-3.11931	-1.14072	2.41413	2.05087	1.05573	1.62527	1.69134	2.17577	2.48969	3.40356	0.910132	-0.832818	-2.38134	-2.03965	-2.44914	-1.71007	3.04761	1.09108	1.66341	-1.93616	-1.18881	1.14031	0.89832	-0.299826	-2.74421	-2.17275	-2.08782	-1.42814	-1.29223	-1.50745	-1.18006	-0.942471	-1.87545	-0.789256	0.210189	0.474197	-2.03894	-0.207023	-2.518	-1.70998	-0.935311	-1.20846	0.414298	-0.256098	-2.21176	2.75014	-1.58078	-1.32448	-2.46435	-1.60083	-1.32947	-0.719125	-1.77829	-0.819292	2.12341	0.469596	-1.7039	-1.49822	-0.367685	-0.896509	-2.05159	0.127355	-0.715356	1.7312	-1.65425	-2.65003	-3.56476	-4.19759	-1.97666	0.40203	0.810762	2.61262	-0.454043	2.16752	-1.46588	-1.90117	2.84912	-1.00985	-2.12152	-2.48586	-0.886759	2.51602	-0.644163	-0.920608	-0.847343	0.108966	0.601639	-1.11857	-0.725133	-0.947232	-0.832698	0.829807	1.40875	-2.29414	0.195131	-0.045595	-2.08549	-1.14296	-1.61067	-1.33183	2.14985	2.41634	-2.04368	-3.74078	1.50311	-2.55211	-1.71632	1.58633	1.61454	-0.201882	-2.08704	-1.42637	-1.94703	-1.24259	-2.20461	-1.7427	-1.80081	0.00502019	0.155786	0.798742	1.85164	-1.37736	-1.77319	0.044426	-0.0376847	-2.1596	1.5039	-1.60901	-1.65902	-2.71301	-1.96083	-2.78514	2.02566	0.2908	-1.10911	-0.684667	-1.19149	2.04057	-0.263134	-1.70673	0.0276343	-3.01837	-1.30672	-0.720679	-1.81256	-1.82999	-2.06652	1.81334	-2.67795	3.07511	0.203622	1.5923	0.508955	2.21424	2.53192	1.76471	-2.13474	-2.77872	-1.45321	-1.80214	-1.63032	0.778556	0.614181	1.08381	2.48905	3.01435	2.0287	1.16501	0.365452	1.77526	-1.27233	-1.13865	0.862573	-1.67946	1.1675	1.97807	-1.28007	1.3156	-0.942705	-1.36802	-1.73458	1.41516	-1.23702	-0.332212	-0.797016	-1.61861	-1.1233	0.128605	-0.149633	1.56021	1.92295	0.0603968	-1.49869	-1.28099	1.56882	-1.81513	1.98264	-1.38471	0.136401	-1.13669	-0.935486	-1.93118	-0.411286	-0.488899	0.032824	-1.06994	0.411977	-1.28179	1.52074	0.68431	-0.555611	-0.527305	0.0842299	-1.60839	-1.91388	1.32683	2.13518	0.32187	-1.05704	-1.61631	1.77368	-1.37957	0.571259	-0.361416	-0.417806	-0.591532	-0.978289	0.386391	-1.175	0.861317	-1.37694	-0.542895	-0.645095	0.319682	0.287597	0.779955	-0.430282	-2.71364	-1.45115	-1.1323	-1.66095	-2.08505	-0.88494	0.819121	1.34903	-1.43543	-0.40918	-0.949286	-0.0818098	-0.112669	-0.513853	-1.21629	-1.77996	-1.88915	-1.13043	-0.644036	-0.622908	-2.0198	-1.98936	-0.87325	1.58506	-2.90516	2.55514	1.90642	-1.65622	-1.3697	1.92199	2.98901	-1.13991	2.19047	-1.81013	1.67463	-0.67485	1.99301	1.01124	2.59966	2.59588	2.1541	3.09611	3.07045	4.8221	3.81653	1.92837	2.16203	1.80849	1.76634	-0.79846	1.01147	-1.66317	-1.36849	-2.1916	-1.96488	-1.9338	-1.21992	-1.85837	-1.17963	1.06064	0.176978	3.40579	-1.05484	0.256203	2.44831	0.352989	1.35511	-0.0097474	-0.714605	1.96584	-1.78074	-1.96202	-0.301202	-1.07978	-2.67437	-2.57864	-1.0043	-1.07598	1.72126	1.71605	-1.42128	-2.59826	-1.48081	-1.70936	2.12458	2.63537	2.54345	-1.58206	1.43769	-1.11374	1.8366	2.69055	-0.896067	1.35198	-2.01437	-1.98221	-1.68751	2.34419	-1.19222	1.59248	-2.24812	1.62778	2.89925	2.04357	2.6712	2.71717	-1.34728	1.53273	0.900625	-1.98007	-0.204753	-0.439351	0.94515	-0.420345	-1.85615	-1.7891	-1.83741	-2.38546	1.79392	2.27076	-0.479783	0.214959	1.34463	1.23782	2.7257	1.93403	1.84925	3.283	2.62841	-0.994559	-2.0308	2.90574	2.07142	-0.391257	4.52187	1.25773	-0.415605	-2.20972	1.76606	1.77735	2.29391	1.61803	-1.89443	2.33375	1.83729	1.8274	-1.42404	2.27285	1.82183	0.232206	2.63751	-1.40387	2.44488	1.51975	1.76394	1.07318	-1.88826	1.62748	1.23415	0.815855	1.16539	0.806397	1.46612	1.97771	2.21363	-1.46532	2.41339	2.92339	1.97087	2.1461	2.41638	1.42896	1.58162	1.92859	2.82771	1.8725	-0.293895	-2.35579	0.424999	1.06606	-0.358666	-0.711038	-1.62711	-1.0627	-1.31364	1.02075	-0.370384	1.86134	2.15446	-2.47184	2.11753	-1.39929	-0.971698	-1.81527	2.28939	0.00654466	1.79141	-2.01439	-3.22265	0.542455	0.62773	-0.139126	-0.35328	1.12038	0.508678	0.0953846	3.71836	3.45524	-0.500538	-1.38566	-0.653877	1.28419	2.41306	1.22168	2.19609	-0.891599	-1.37627	1.81165	1.92037	0.359589	2.64983	-0.956232	1.8992	2.83049	0.444335	1.86751	1.05879	1.90317	0.0897326	2.55486	1.39241	3.4793	2.03348	2.96635	2.93941	2.19364	1.81267	2.8462	-1.57537	0.330597	-2.17597	-1.46198	-2.08939	3.14002	2.80595	1.44028	-2.39256	-0.997252	-2.11215	-0.902364	1.39964	-2.71089	0.762678	-1.47623	2.13296	1.33403	1.15153	-1.50375	-1.58509	-0.778356	-1.57626	-1.27391	-1.80247	0.692245	-0.336026	-1.10339	0.751088	0.134007	0.308939	0.979878	0.718035	0.0714344	-0.236573	-0.126989	-0.504611	0.429195	0.562177	-0.4515	-0.875113	1.90061	-1.94024	-1.93439	1.21661	2.1231	-1.89308	-0.602236	-3.01261	0.51177	-2.06406	2.58478	-1.5886	2.13726	1.6941	-0.576904	0.844239	2.55463	2.09652	0.0364043	-1.27088	2.09488	3.15392	-1.16226	2.56199	3.3947	2.73093	3.18489	2.69478	-1.92396	2.90383	2.38536	-1.66979	3.34145	1.75432	1.51428	2.618	3.08886	3.06455	2.45707	3.1199	2.93147	0.995309	0.735438	3.19763	1.65738	-1.30419	1.5439	-1.31424	-0.963823	-2.16276	2.15951	-1.64997	-2.22293	-1.73562	-0.745675	2.09995	-1.42684	-1.40429	0.060966	0.71598	-0.39024	-0.006582	4.02505	1.78643	-2.28481	-0.0524308	0.774599	-1.31807	-1.50329	-1.29266	-2.21409	-1.66587	-1.76547	-1.30946	-0.113686	0.125425	1.66366	0.168382	1.86659	2.12525	2.64514	2.59244	2.17582	1.91083	2.63863	2.05155	2.44859	2.83778	1.18316	1.37194	2.28315	-1.50629	-2.24068	-1.15033	0.997316	2.09093	-1.81796	-1.66657	0.821454	-2.70171	-0.942861	2.27082	-0.364837	2.21738	1.32473	-1.63584	2.17028	-0.582794	-2.60822	-2.16932	-1.59923	-1.95082	-2.55562	0.116721	-0.149178	1.48336	-0.0577771	1.22419	2.15854	-1.58551	1.50505	-1.84305	1.30438	1.89099	2.38887	1.20549	-1.9432	2.16875	-2.08861	0.26092	2.13927	-2.7293	3.51004	1.6657	-0.855252	1.76128	-0.463179	-0.158006	-2.90842	1.0389	-0.500436	1.57497	0.990759	1.72431	2.2439	2.93768	1.48244	0.637339	1.03131	1.97524	1.89699	0.873557	2.51629	2.93667	1.19099	1.26764	1.99877	1.72831	2.22946	2.58358	1.3471	-1.65338	-0.0554567	-0.654973	3.08681	0.995237	1.75365	2.34995	1.9976	2.09045	0.00276457	1.5195	2.07687	2.17945	2.5682	2.04066	2.70086	0.972343	2.97265	3.25857	0.979613	2.63829	1.40457	0.74137	1.48065	-0.653013	0.800059	1.42416	3.34339	1.32138	1.51261	-1.27637	1.55265	2.05154	1.01654	2.97016	-0.417671	0.540775	1.95772	1.92063	1.49585	0.792555	1.87284	-1.10118	-2.10203	3.0846	5.00792	2.45196	1.33679	2.52724	2.40699	1.80891	-0.693404	2.55628	-1.81601	3.36358	2.63876	2.12852	2.09438	0.849776	2.13987	2.09841	2.16744	-2.23132
0-WE	1-EMB	E09.5	embryonic	A/J	6	AJ_E09.5_057_m578_6	1.47223	1.92703	-0.593375	-1.65901	0.0543224	3.1498	1.68956	-2.40208	1.86678	-1.71187	2.40524	-1.79568	1.79067	-1.43623	-1.63462	-0.814993	0.0706302	0.25722	-1.06338	1.57842	-1.92579	-0.760136	2.06348	-0.315602	2.00214	-0.835547	-0.49517	3.25853	-1.76595	-2.50957	-1.11031	-0.854617	-0.93306	-0.419356	0.427175	-1.80062	-1.78161	-1.34529	1.90854	-0.368643	1.03574	2.18637	0.925104	-0.559782	1.23824	1.86166	-1.28984	2.4154	0.150828	-0.35408	3.03519	1.69101	2.26798	1.65734	1.63749	1.10003	3.06358	2.48144	0.31287	1.63842	1.72595	-2.1991	0.718967	2.56445	3.40109	-1.08827	-1.00181	1.94039	-1.65502	2.40568	1.74612	1.69668	-2.93762	2.14883	2.0652	-1.14842	-0.804689	3.51703	-2.13748	0.385023	-1.70654	0.390941	0.457591	-0.214077	0.0787289	-0.195448	-1.95391	0.557733	-2.4394	1.42076	-1.90484	0.669274	-1.86306	-0.845702	2.26192	1.96958	-1.39381	-3.44316	-0.0589071	-2.2159	-0.592907	1.76326	0.767565	-1.18675	0.895346	2.83929	-0.46996	0.89472	-1.21746	1.94729	2.28727	-2.5829	-1.74119	-1.24799	0.0772342	-0.073655	-1.22755	-1.25653	-1.65062	3.89369	0.708463	-0.324744	0.63354	-1.37433	2.18933	0.0824171	-0.829415	-1.1477	3.15676	-1.08872	-1.64857	-2.63697	-1.94377	-1.75931	-1.92469	-1.82925	-0.778576	-1.68414	-1.94157	-1.46643	-1.02583	-2.45157	-1.36108	-3.31603	2.32492	2.05594	-1.52462	1.48765	-0.145957	-1.86866	0.11314	-2.22216	-2.13234	-1.5602	-1.9784	2.4496	-1.14454	-2.11107	-1.46416	-2.07032	1.84355	-2.30291	1.39111	-2.35376	-1.32255	-3.46025	-2.86557	-2.20289	-3.75328	1.04632	-1.68257	-1.74856	-1.39606	-1.42396	-0.668564	1.97437	-1.99516	-0.975273	-1.48136	-2.07272	-0.833316	-1.55698	-1.85708	-1.36641	-2.318	-1.30558	2.11212	-0.45534	-2.02044	-1.62706	1.96802	-1.06085	-2.47816	-1.98485	-1.17387	-2.44251	1.29564	0.0449789	2.26109	-1.70683	2.10674	1.78231	2.96512	3.32564	-2.18211	0.842165	-0.810422	-1.47933	-2.63071	-0.418716	-1.77546	-1.87797	-0.983707	-1.76898	-2.32712	-1.54198	-1.78292	-1.66017	0.689942	1.48553	-1.84089	-2.13493	-0.196632	-0.379932	-1.23077	-1.73679	-1.49727	-1.85447	-0.90055	-1.31416	-2.35194	-2.2993	-2.85465	-1.83482	-2.21072	-0.978244	-1.59106	-3.35694	1.33364	-1.04817	-1.91567	-0.769382	-1.04303	-0.791239	-0.609107	-1.95747	-1.41767	2.28466	1.29938	-1.17011	-3.02602	-5.07633	0.868698	-0.671269	-2.55907	-2.35737	-1.36501	2.69502	-2.5615	-1.88546	-0.543107	-2.21897	-2.03543	-2.03104	-1.14262	-2.05134	-1.04513	-1.33378	-0.838417	-0.953435	2.60383	2.72368	-0.687146	-1.42662	-2.5479	1.89389	1.70758	-0.341216	-0.298808	-1.38546	-0.946098	-1.04023	2.57815	1.8477	-1.19817	2.77542	2.61613	0.00848709	1.65955	1.99989	-2.13303	2.54566	-1.56289	-1.51294	-2.23094	-2.37916	-2.4786	2.49214	-1.21068	1.35336	-1.1115	-1.4807	1.52863	0.850205	-1.65222	-2.08588	-0.251507	-3.32597	1.30541	-2.24743	0.895376	-3.16571	-1.27236	-3.03069	-0.792332	-2.29018	-1.3298	0.0152859	-2.66114	1.00782	2.57889	0.70367	-0.971771	2.02067	2.77462	1.71298	2.55475	1.72371	1.97049	1.50872	2.29595	-2.10992	-0.962223	-1.14414	-1.57585	-1.37378	0.249049	-1.63398	4.01011	1.89747	-0.570038	0.499476	-0.825508	-1.06782	1.92214	0.889354	3.57507	-1.06205	1.78964	-1.3924	0.273793	2.80476	0.863601	0.667588	2.91065	0.759295	0.608221	1.22608	-1.12034	-1.59721	-1.69608	-1.63746	0.0953636	-2.30202	-1.13521	0.795603	0.275692	1.71645	1.87854	-1.67465	-0.334134	2.37859	2.05547	0.0359332	-2.03829	2.30655	1.1979	1.21677	-3.24915	-1.91172	-2.83195	1.90946	1.54307	1.83848	1.70071	-1.40506	-2.57476	-1.68873	-2.3429	-2.40979	-3.25466	-1.86438	-3.04138	-3.23158	-4.08208	-2.12278	-1.31272	-0.668453	-1.36887	-1.20706	-0.582882	0.774946	-1.01648	-0.866989	-1.85789	2.13162	1.01513	-2.43991	0.26217	1.78974	2.42101	-0.0177315	1.97494	-1.46589	-2.62151	-2.07577	-1.93592	0.337137	2.64225	-1.69648	1.22742	-1.49716	-1.949	0.263608	0.356278	2.00681	-2.72909	1.30555	-1.41134	1.39113	-2.16083	-1.39228	-1.57265	0.793893	-3.17592	-1.61993	-2.43185	-1.25837	-0.952443	-1.53514	2.88856	-1.49232	1.67888	-1.88779	1.50461	-3.05538	1.65435	-1.5394	-2.10714	-2.11729	-2.03955	0.340379	-1.40921	-1.34488	-2.12861	-1.54249	-0.856369	-1.75685	-1.34847	-2.40705	-2.39518	-2.47465	-1.76641	-2.40431	-1.23236	-2.37448	0.300908	-1.36346	-1.56067	-1.40046	1.17056	-2.0791	-3.85682	-1.46649	-1.77493	1.60231	-1.11837	1.60174	-2.41008	2.47273	-1.04856	2.32502	1.19119	0.477311	1.51051	-1.72214	-3.30546	-1.3866	-1.72596	1.76693	-1.73947	-2.60149	-2.078	-1.97591	-3.31274	-1.49257	-1.15603	-0.826791	1.83488	1.72794	-2.83691	-1.86289	2.20614	1.74477	1.9502	1.80822	1.65106	1.9788	1.92405	1.6443	-1.72005	-0.654172	-0.56503	-1.42618	2.82122	1.82649	1.75198	1.77858	2.50025	1.91001	1.53635	-0.758412	-1.59619	-2.04916	-0.814263	-0.829745	2.07686	-3.23189	2.66566	-1.39309	-0.972676	-1.98049	-0.642116	-1.03497	-0.696522	-1.6381	-1.22341	0.27561	0.951572	-1.6212	-2.94144	0.87698	1.35554	0.363643	-1.07492	0.628489	1.05064	0.603699	0.182853	0.483585	-0.0448437	-1.79926	-1.26328	-0.934201	-0.821303	-1.68557	-1.1281	-1.16686	-0.242108	-1.61295	-0.577183	-1.30253	-0.453579	-0.545275	-0.759758	-2.42716	-2.45951	-2.36903	0.101009	2.31332	-2.5238	0.271887	-2.29734	-1.67101	-0.880175	2.82513	1.71909	1.55652	-0.511278	2.22636	-1.29332	-0.866722	-0.179291	-2.56631	-0.676274	-0.387019	3.40937	0.440849	1.25035	1.22934	-2.11071	1.51551	-1.07275	2.24106	-2.23862	2.28786	-2.42965	1.97601	-2.72342	2.50621	1.52002	-1.73912	-0.496779	2.12019	-1.00272	-0.0974834	1.99207	2.16071	1.43939	1.05817	1.11073	2.37702	0.962454	2.6142	-0.572266	2.06956	3.13848	-1.89998	-1.22256	2.16502	1.21242	2.04905	1.9164	0.332708	-0.799686	-0.806035	0.0794103	-0.135732	-1.84233	-1.29052	-1.17866	2.17747	3.39608	-0.499512	2.06711	1.72265	1.70242	-0.623337	1.66412	-1.75305	1.72303	-1.61762	-1.73983	-2.3993	0.902171	-1.3645	1.25487	1.85766	1.04177	-1.7456	-3.12126	2.40597	1.37289	1.61091	-3.60867	1.26349	-1.92624	-1.08518	-1.93192	0.705617	-1.74371	1.92618	2.40111	1.38366	-3.5914	-2.06133	-0.188314	-1.14376	-1.31455	-2.12187	-2.86525	-1.53444	2.40435	-2.83762	-2.28047	2.37864	1.51701	1.39603	2.48979	2.93962	2.31147	1.69133	-0.976293	-1.95944	-0.526941	-1.01883	-1.61546	2.05573	2.46596	2.32178	1.78551	2.2147	1.25201	-2.07082	1.1561	-0.0770834	1.94217	-1.13503	-1.89879	-1.15309	-1.72141	-0.840538	-1.10434	-2.20928	0.500671	1.82117	-2.28954	-1.03328	1.66013	1.58514	1.59092	1.66531	2.6999	1.8408	2.03352	-2.76414	-0.580315	-0.609388	-2.83934	-2.73194	2.33523	-2.30547	-1.152	-3.14003	-1.60122	-1.49781	-1.4474	-1.5008	1.77094	-2.5823	-0.771709	-1.63423	-1.14809	-1.24221	-1.57658	0.0687307	-1.11606	1.26046	-1.66439	-2.05048	-0.318797	-1.19002	-0.789597	2.97009	2.09293	0.158637	-1.86635	-0.288003	-2.51529	-1.73233	-1.63935	-2.53822	-3.136	-0.841431	-2.02146	-2.0549	2.03164	1.20142	3.45647	-2.39469	-1.9712	-3.05643	0.0510095	-2.83873	2.07291	2.81352	-1.3889	-0.780063	1.16743	4.12287	1.42747	-2.5082	0.856504	-0.168079	-1.81114	-1.52543	-1.19286	1.97279	2.09405	-0.746328	1.54866	-0.693026	0.313178	1.79002	-0.898824	-2.38229	-3.13354	2.63902	4.14802	-0.537818	-1.80605	-1.26651	-1.89563	-3.32233	-2.22807	-1.22006	-1.33653	0.842744	-1.74696	-2.35735	2.16529	1.86355	1.67724	1.70994	-2.75986	2.04134	0.864768	0.386072	-0.797487	2.49323	2.50149	-0.321106	-1.4269	-1.14406	2.43864	-1.20311	1.58363	-0.916819	2.12757	-1.46097	-0.818698	-0.502513	-1.67897	-2.0618	-1.41539	2.66964	1.93238	-2.812	-0.805993	-0.620987	-0.636318	-0.951902	-1.35204	-0.747913	-1.51313	-1.25308	-2.41366	1.40372	1.87223	1.39621	0.723636	1.93873	-1.27073	2.28387	2.25743	1.83505	-0.492452	2.91902	2.78877	2.18366	2.30316	-1.59563	-0.756597	-1.02243	-1.65469	-2.21939	2.14502	2.0413	1.99162	1.91488	1.97077	2.349	2.06125	-0.0885418	-0.839018	-1.30877	-0.550158	-1.83924	-1.23396	-2.30633	-0.98935	-0.752818	-0.684419	2.05443	-0.784892	-0.984179	0.230061	-1.30077	-2.46598	-1.2951	-1.53198	-2.66451	-0.9058	-1.65976	-1.7107	-2.47374	-1.33772	-1.36977	-1.70136	-2.21092	-0.268457	-2.51302	-1.53989	-1.01315	-1.43826	-1.02364	-1.52047	-3.64607	-3.1532	-1.16871	-0.61593	-0.981951	-1.9861	-2.94405	-2.53984	2.11225	2.4469	1.02543	1.7584	1.31963	2.17031	1.64626	0.341446	2.42427	3.11462	1.70853	-1.76797	-1.30738	-2.21462	-2.4352	-2.38223	1.01091	1.94812	2.1361	1.63783	1.85199	1.82038	1.23993	1.42209	1.82521	1.94855	1.69421	2.24729	-2.38231	-1.97324	-1.28895	-1.86721	2.38644	1.48539	-2.5959	3.81601	-0.0633115	-1.24181	-1.76702	-1.25202	1.4118	-2.59449	-3.00224	1.31972	1.14465	1.54958	1.60572	3.04733	-0.98064	-1.15891	-1.40972	0.37249	2.31523	-1.58121	-2.37941	0.256105	-2.19456	3.31094	-1.67803	-1.24959	1.77523	-1.62228	-1.94143	-3.14502	-1.19246	2.85116	3.73811	2.82995	1.6579	1.33211	1.66492	1.77409	2.46684	2.01669	2.28326	1.62633	1.32983	1.70435	2.47307	2.3828	2.8854	1.09179	1.81331	1.46618	2.83584	2.27893	-2.08162	2.14916	-0.796372	-1.7325	-2.02553	-1.34087	-2.11412	-2.25963	-1.00614	-0.799459	-0.364629	-1.31724	1.72341	-2.76419	-0.320939	0.0669699	2.14545	-1.9267	-0.431422	0.51892	-2.04713	-1.38871	-2.64474	-1.31215	-0.881274	-0.714576	-1.22979	1.47448	1.89817	1.94065	1.58497	-1.05024	-0.987971	2.13727	2.39353	2.98209	-2.19714	1.53972	1.60288	3.70045	1.87671	2.12197	3.06698	-1.44877	-1.56607	-0.88259	-0.635461	-1.66122	-0.542822	-0.407438	1.76924	-1.58801	-1.62189	0.994335	-2.18274	-2.10415	-1.70057	-1.90598	-1.432	-1.68309	-0.557958	2.00893	1.28057	0.270062	1.85469	-1.3109	-1.21807	-1.31138	2.53064	-2.1247	2.11638	0.840133	1.36931	1.07644	-0.0861635	1.58157	-0.169427	-1.00066	-1.40263	1.71805	1.23078	1.79309	-0.561568	-0.673257	-2.52369	1.88336	-1.60538	-1.52373	-2.23758	-2.9699	-2.79536	-0.205781	-2.14604	0.880081	-2.09332	-1.64456	-1.85453	-2.00145	-1.7984	-1.48861	-1.31336	-0.484919	-1.25796	-1.50023	-1.57152	-2.06793	-2.12066	-1.2461	-1.73444	-1.24935	-1.29071	0.931604	-1.23961	0.632626	1.5719	-0.420089	2.42143	-1.30784	2.04187	2.1773	-1.67581	-1.62742	-2.15714	-2.46286	1.22512	-0.943824	-0.911606	-1.64194	1.24976	-1.94887	-1.9342	-1.69192	2.21315	-2.2332	-2.04159	2.92589	0.108377	1.96745	0.442979	-2.08181	0.295989	1.81346	2.21319	1.5327	0.71783	2.39074	-2.48184	0.254624	-1.75235	2.33207	-1.11686	0.79621	-2.14787	-2.89156	-2.13875	1.0789	-3.40744	-3.94729	1.53168	2.11052	-3.64095	-2.4037	-2.25097	-1.6364	-1.33931	-1.76704	-1.68689	-1.7273	-3.13163	-2.83146	-2.81788	-2.44297	-0.0512567	-2.70624	-0.681899	-0.693415	1.3258	-1.6388	2.72753	2.23235	2.38057	1.9335	0.964425	2.75702	2.02277	0.0304514	2.04595	0.798437	-2.00507	1.29916	-0.0247576	-0.375089	-1.98971	1.94796	-0.988146	-0.115857	-0.25891	0.67355	0.220186	-0.807411	0.588091	-1.06489	-1.18085	-0.957027	1.39354	-0.923007	0.230007	-2.85471	0.426286	-1.51974	-3.07399	-1.97039	0.119125	-2.10093	-2.26934	0.484205	-3.09004	-0.173625	1.84643	1.89183	1.12649	2.0751	2.38707	1.83805	-2.62765	0.432027	-0.879678	-1.0454	2.91092	3.88558	-2.0839	-2.05171	-2.55678	-1.2524	-2.05953	-1.81973	-0.521584	-1.83497	-1.53267	-1.5312	3.5237	-1.32312	-2.9633	2.01053	1.75037	-2.28031	-1.39247	-1.10063	-0.875426	0.810226	1.69912	2.1895	-2.56599	-1.1649	-1.03178	-1.17303	-2.18931	-1.7971	3.27609	-0.23957	-2.61615	3.32073	1.41166	-1.7904	2.52164	2.0091	2.63146	-0.684578	1.48028	1.99733	-2.03565	-1.32549	2.60312	1.11115	-1.56963	-0.735657	2.47539	-2.28905	-0.294819	2.39963	-2.00442	-2.81811	-2.39157	-1.88218	-1.39969	-1.92667	-1.29921	-0.607947	-2.1502	-2.2862	-1.73159	-1.1454	1.31928	2.09556	2.17082	2.8418	0.9092	-0.558992	-0.75174	-0.653076	-0.416246	-0.913683	-2.16933	-1.21544	-1.02366	-0.5102	-1.14532	-1.53726	-1.46652	-1.93696	-1.61048	-1.16849	-1.97018	-1.67656	-2.41973	1.43846	-2.14709	-2.02123	-0.519959	-0.931261	-0.848948	0.0582057	-0.642214	-0.871084	-2.19045	-0.441234	-0.976582	-1.76383	-1.85457	-1.41984	-1.86534	-1.37319	-0.976195	-1.54787	1.505	-1.53272	-1.21209	-2.03129	-1.89522	-2.18119	-1.95796	-1.36349	-1.25792	-1.75956	2.13216	-1.45285	2.34724	-0.957286	3.14391	-1.93119	2.28445	-0.887847	-0.546068	1.34164	0.0369937	-3.1363	-1.86703	0.507565	0.802087	-1.66607	2.26179	-3.83949	1.65758	-1.31391	-1.59818	2.19262	2.197	-1.28379	2.49318	1.6492	-0.902441	-1.88252	3.11739	2.11294	-2.41665	1.55368	1.52102	-0.653794	2.2268	-0.177116	-2.71438	2.78997	2.3761	2.5036	2.37312	-0.140242	-1.85232	-0.728798	0.0434102	1.13603	-0.133464	-1.21614	-1.17845	-0.227362	-2.74804	-1.39568	1.92236	3.122	2.15609	0.717924	2.15412	2.28872	2.36966	2.92778	0.0220822	2.66727	2.54683	1.78391	-0.866583	1.93306	1.87752	2.25531	2.31734	-2.03982	-0.736911	-0.236037	0.735075	0.507846	0.883055	-1.6266	2.36859	0.072265	-2.16389	-1.98614	-1.97417	-2.47525	2.01795	1.6221	1.83139	-1.42693	1.87239	-1.20702	0.923493	0.175228	2.09588	-2.05585	-1.3352	-2.18598	1.71876	1.72733	1.35872	2.5578	-2.77987	-0.107384	-2.04617	2.37693	2.72229	1.96001	2.61528	1.94094	-0.855359	-1.56123	0.978358	2.33883	2.82386	2.82892	-2.40432	-1.08472	2.14821	2.34193	-1.90402	1.42675	1.54221	0.640265	1.42737	-1.80374	-1.4007	-1.07552	2.29238	3.06282	-1.40243	-1.49729	-1.29826	0.983759	-1.53745	-1.22136	-2.71868	-1.45119	-1.39445	2.65822	2.38728	3.28364	-2.10263	1.90777	1.73523	-2.09199	-1.581	-2.065	1.52213	0.114546	1.99487	2.61826	-2.30201	-1.52044	-1.76011	-2.38202	1.08992	-1.61426	-2.06655	2.85306	-1.94415	-1.19876	-1.36478	1.04954	1.42238	-2.48814	0.399999	-1.49165	1.67369	2.45593	-1.86193	-2.06034	0.706407	1.5419	3.69834	1.73185	-2.28584	-1.90376	2.17882	1.62745	2.41125	3.05458	2.27037	-1.22623	1.66386	1.01404	-0.92732	-1.29361	1.53242	-0.961928	-1.96146	1.39655	-1.38101	-1.46771	-1.91051	-1.21253	1.00927	-1.43582	-0.46691	-1.12849	2.19267	2.15898	1.62818	1.33766	-1.82426	-2.03252	-1.4299	0.0695687	1.6467	-0.329601	1.81349	3.51512	2.2602	1.45268	1.50864	1.94308	-1.1673	-0.601617	-0.229918	-1.54848	-0.677188	2.87169	2.18175	-1.43278	1.60883	2.02425	-1.64927	-2.64843	0.884981	-1.42776	-1.24371	-1.73809	1.72025	-1.86916	-0.991449	-1.60109	-3.4059	-3.2964	-1.48325	2.91614	1.40125	2.24766	2.41179	1.26363	1.03077	0.919342	-2.41342	-1.58869	-2.54304	-1.6302	-2.70952	1.21918	0.916618	3.10978	-1.14995	1.44943	-0.824283	-3.20987	-1.84529	-1.91973	-3.45608	-0.211494	-1.10294	-1.1348	-2.7111	-1.48994	-1.71435	-1.57459	1.58073	1.58905	1.5111	1.25848	2.55959	1.5265	1.55062	1.87724	2.56177	2.20137	3.37677	1.8651	2.8618	2.20472	2.47074	0.487605	1.82991	2.09096	2.19183	1.97408	1.38671	0.188692	2.25417	0.344994	1.27314	0.928504	1.83703	1.08038	1.61839	1.32395	1.73221	1.84976	1.95472	2.73656	2.76939	1.93124	2.43665	2.91331	3.16829	2.00407	4.04837	-2.86216	-2.10911	-1.69799	-3.77557	-2.16777	-0.332785	-1.8593	-1.95967	-2.37109	-1.76537	2.72977	2.75347	-0.98649	1.87798	-1.69331	1.61738	1.95569	1.36032	2.30096	2.21268	-2.09141	0.634181	2.23611	-0.911345	2.30229	-1.99112	1.91883	1.48731	-1.9455	0.930758	-0.0224869	-1.65731	-1.23943	1.5806	-3.59789	-2.1674	-3.63199	-1.92488	-1.13827	-0.194307	2.36971	0.148697	-3.03296	-2.14622	-0.882787	2.26752	2.92703	-2.88405	-0.921607	-1.98765	-1.82436	-2.16025	-2.45297	-1.15961	-2.31737	2.17145	1.57531	-3.02473	-1.90808	-0.113375	-3.84936	0.829298	0.569587	-0.79364	-0.131126	-0.616927	-2.02682	-2.19975	-1.46999	1.01817	0.97079	2.2321	-1.66413	-1.13362	-2.361	2.15333	-2.562	-2.80234	-2.15232	-1.94757	-2.55083	-2.0042	2.4611	2.02064	1.77841	-2.17239	0.701309	0.303316	1.22632	1.88458	-0.894796	-1.43927	-2.53205	1.49033	0.453117	2.80311	-0.746687	2.033	-0.597898	-2.97981	-2.09559	-2.192	-0.955425	1.75283	2.58592	1.50709	-3.27657	-3.36972	-1.31091	-3.22515	0.31373	-1.31126	1.84959	1.98538	1.87108	-0.664105	1.33113	2.72143	1.98146	2.49967	2.48791	-2.09226	4.41686	-0.046739	2.52937	1.82354	-1.53288	2.09824	-2.14214	-1.26525	-1.71734	-2.95837	-0.643086	-1.17932	-1.41659	-1.04801	-1.63133	-0.953978	1.13271	-1.46345	-0.642655	-1.36779	-1.14809	1.3453	2.87507	0.267702	1.22381	-2.64508	-0.698808	-0.840772	-1.03318	-1.275	-2.13043	-2.41287	-1.66389	-0.914866	1.12257	-3.00773	0.0889783	-2.48554	-2.33945	-1.00056	-1.8674	-2.52055	2.15116	-1.56674	2.21467	2.24731	-2.42532	-0.64517	-1.31599	2.15706	-2.54599	3.7355	2.68857	-1.31048	-2.82053	2.36339	-1.20715	1.85335	-1.2283	0.113101	-1.47629	-1.8499	-2.06472	-1.14084	0.0717242	-0.732485	-2.72598	1.7764	-0.986793	-2.15681	-0.656886	-1.0079	-2.17606	-1.59204	2.73156	-1.99583	1.71907	-2.06554	-2.12539	-1.22458	0.809447	-1.27129	-1.42771	1.77813	1.35137	3.1412	2.51344	1.44477	2.56468	1.91336	-0.345098	2.09652	2.47761	2.00227	2.24387	2.51653	-1.35457	-0.136045	2.48388	2.53383	-0.61111	0.602549	-1.4453	1.48706	2.06049	0.534337	-0.88513	-2.40489	-2.77988	0.595553	-0.274623	-0.864174	1.69024	-2.08708	1.20655	0.201014	-0.98903	1.98091	-1.47582	-0.777541	-1.91636	-2.31068	2.06873	-0.512206	-1.47878	-1.08541	-1.54359	-2.73531	-1.66076	-0.895142	-2.08762	1.69483	1.4292	-2.09001	-1.48781	2.00542	1.52133	-2.1389	-1.34349	-0.590361	0.0867214	0.372142	1.47337	-2.00094	-1.9686	-1.72516	4.693	-1.55991	-1.66834	0.0758969	-0.938723	0.961399	3.01249	-2.16952	-2.44564	-1.964	-0.194554	-1.00574	-1.58486	-1.61773	1.62143	-1.68404	-1.41522	0.597452	-1.21885	-3.04261	-2.22012	-0.0725182	-2.63672	1.85049	1.69047	0.598114	-1.81046	-2.1531	1.81595	1.93449	0.952929	-3.6587	-0.768027	0.858131	0.0831453	-1.71593	1.08342	-1.58368	1.04489	0.418601	-1.80422	-0.104209	-1.85623	-1.28858	-1.8384	-0.426391	-1.40621	-1.69662	-1.27204	2.29055	-1.51695	-2.36693	3.14174	0.989155	-1.95543	-1.07758	-0.82569	-1.73672	-2.9636	3.58111	3.68188	4.92016	-3.58422	-2.55085	-1.26917	-1.90594	0.633228	1.57106	-2.02289	-2.23762	-1.98561	-0.38794	1.23341	-0.801016	-1.17172	-1.68096	-0.366733	-0.20789	-1.11623	0.558494	-1.40319	2.31384	-0.094474	1.59714	1.58876	2.33392	-1.76125	-2.17276	-2.42767	2.4786	1.95618	-1.86933	-2.32367	-2.19152	1.48468	1.62736	1.51144	2.57345	-1.71566	-1.7849	-2.22767	-1.59134	1.00319	-2.51966	3.37376	1.29451	2.8766	-2.18189	-1.77943	1.02567	-1.69227	1.7994	1.99722	2.25099	0.49737	-2.24811	-2.04449	-1.47902	-1.56713	-0.185341	1.89138	-1.22488	-0.218097	-2.11584	-0.480345	1.5133	-0.52866	0.138673	-1.99947	-0.301927	-1.14112	3.02812	-1.79405	1.75329	-0.638886	2.42052	2.40733	2.52326	1.95681	1.10975	0.59823	1.62879	-2.24894	-1.56028	0.575306	1.89578	-0.909168	-0.266631	-1.37039	-1.25873	0.33042	-0.0583948	-2.06571	-1.87569	-0.69723	-1.55361	-1.28751	-1.22127	-0.937015	-1.74513	-0.849063	-1.52824	0.119239	-0.920071	2.44577	-0.174884	0.558737	-1.3019	2.42267	-1.15406	-1.72973	-1.42864	1.87467	-1.09222	-0.451647	-2.23071	2.44829	2.32609	1.64965	1.78606	-1.66779	1.96571	-0.224382	-1.86913	1.94542	-2.49472	-2.23753	0.0844147	-2.05105	-4.4927	-0.684524	-2.43407	-0.492246	-1.98981	-2.32689	-1.95564	-1.17969	2.15421	1.92032	1.5294	2.41417	0.811309	-1.73641	-2.25326	1.10091	-1.50709	-1.58294	-1.02654	0.891881	-1.92997	4.00524	1.05335	2.35334	1.8599	-1.02425	2.80229	-0.321675	1.0732	-1.67196	-0.776886	1.89978	-1.94436	-0.745834	1.74363	-0.271371	0.271249	2.38723	0.721587	0.00770189	0.248583	0.790832	-0.185462	-1.36192	-1.1334	0.28153	0.605134	-0.0039622	1.22202	1.92296	1.22737	-0.203833	0.180624	1.76799	0.838912	0.890065	-1.89314	-0.780406	0.987025	1.29384	1.25638	0.323716	0.723054	0.69651	0.56078	0.736223	2.76343	0.323061	1.54662	-1.13605	-0.768862	1.7662	0.236655	1.10022	1.38503	1.82271	0.817073	0.926146	1.12219	0.919496	0.795942	1.19369	-1.27033	-1.16819	0.967677	1.09778	1.04843	1.56158	1.651	1.39578	0.316583	1.48019	0.631215	-0.485118	-0.246812	0.520966	0.407192	1.54706	-0.232578	1.96003	0.46231	1.43576	1.04662	0.504881	-0.845018	0.499664	-0.849754	-2.02853	2.38342	1.36958	1.18723	-2.75403	0.334747	1.54128	2.37348	1.61168	-1.11533	2.29851	-0.850025	0.287249	1.16826	-1.38428	0.723349	1.60227	1.59419	-0.824155	-0.234648	1.20085	0.20446	-1.13741	0.72823	0.859363	-0.30745	0.685793	1.86914	0.954273	-0.356031	-1.86552	1.74051	0.519384	0.0171267	-0.0375806	2.1018	0.0429769	0.1791	0.111203	0.357353	-0.44289	0.954857	1.4376	-0.741472	-0.724867	1.19255	3.87244	1.08479	2.63945	1.2074	-0.823499	1.04738	1.38437	0.173752	0.178101	0.698977	-0.348026	-0.0500689	0.996522	1.62287	-0.981273	-0.979445	1.30545	0.750096	2.20163	0.743542	2.43732	0.954837	0.566174	0.67902	1.53459	0.489732	0.20512	-0.051993	0.0447987	1.69527	0.506677	0.988278	0.851167	0.910641	0.986169	1.1681	2.58403	-2.20322	-0.0030548	-0.277932	-0.591388	0.561631	0.313573	-1.09882	0.73588	1.61217	0.727142	-1.15513	1.6595	0.0349002	0.216077	1.07766	0.984184	1.08782	0.588731	1.36364	-0.250462	1.24242	-0.600079	1.17482	-1.15382	1.10136	2.3973	1.55922	-1.56408	0.535897	2.17187	0.589333	2.21441	0.709127	1.31062	1.55554	1.56417	2.40694	1.97455	2.34852	1.78956	0.247248	0.550172	5.03168	-1.57177	0.88589	0.520121	0.244373	0.051568	-0.223184	1.19796	1.9676	1.31288	-0.689639	3.05139	2.22121	-0.48714	-0.259967	1.61411	0.786463	2.17225	0.693348	-0.816924	0.0150028	-0.213831	0.923304	-0.80356	1.1629	-0.15912	0.148223	1.32924	-0.0054681	1.19337	-0.0007582	2.16762	1.50585	-1.06967	1.69183	1.6812	-0.270071	0.664456	0.681333	0.541728	-0.616043	0.0622262	2.41355	2.0726	1.40018	1.10782	0.748709	1.10858	-0.0860987	1.03153	-0.576743	1.27293	-1.28134	0.706473	0.665149	1.25366	-0.558918	0.0290532	0.106456	0.241193	0.989627	-1.16898	1.78959	-0.134853	-0.575474	0.845421	-1.20934	-0.403586	0.542821	0.0760318	0.606878	0.661406	1.14778	-0.402822	2.35999	0.230631	0.33672	1.27296	-1.50794	1.26508	-1.01618	-0.369646	0.816691	-1.0332	0.72669	-1.10046	1.18303	0.459449	1.31558	1.06891	3.33681	1.59075	0.984083	0.856807	0.725209	2.41928	2.43105	0.628107	1.18426	0.328546	0.44521	-0.71175	0.258146	-0.408468	3.18296	2.21475	0.74655	3.73175	-0.897149	1.28175	-1.3392	1.85432	1.64044	2.56321	-0.0812903	0.249179	1.95624	1.1882	2.58497	2.57941	0.795755	-0.586878	-0.515321	0.740438	2.15943	2.42321	1.99817	0.689767	0.62022	2.63041	1.67106	0.243116	0.13101	2.2243	-0.373007	-1.07853	-1.75061	0.384215	2.91214	2.21295	-0.444941	-2.20854	-0.183218	-1.3135	0.216467	3.22259	2.50523	3.68943	3.19586	1.86656	-0.120632	-0.556657	1.60231	1.90443	0.257532	0.0226814	1.38795	1.72264	1.64646	0.0558003	1.38542	-0.628984	-0.0546724	3.73954	0.950159	2.04344	0.157463	1.2555	-0.308972	-1.00242	3.13395	-0.456404	-0.558088	-0.610242	-0.679999	0.204018	-0.558712	2.21751	2.44593	0.164071	0.66153	1.06212	0.113822	2.42999	1.44765	1.14124	-0.519476	-0.896828	0.974515	3.0322	-0.660936	-0.282138	1.92596	0.936298	-2.05266	1.48333	0.579998	-0.490663	0.957117	-0.314986	0.954295	1.22363	0.584557	-0.690498	1.9756	-0.312355	-0.755006	-0.387012	1.83329	1.50892	-1.80249	0.00307198	2.33283	0.485433	-0.485452	0.751248	1.29723	0.585415	0.612904	0.936678	0.757397	1.70888	2.89389	2.70571	1.73244	2.02874	0.292475	-0.463116	-0.631799	0.832038	0.506273	1.4316	1.16848	2.39909	1.57788	0.934887	0.315845	0.241585	-1.0661	-0.116656	0.224472	0.678943	1.32745	-1.69093	0.899503	0.911588	1.79456	-0.723354	0.224451	-0.54116	-0.992749	0.25841	1.68201	0.153203	-1.98344	0.0307439	0.363307	-0.185653	0.118635	1.03615	-0.845702	1.22354	1.53216	1.07272	-0.532477	1.55585	-0.0711936	1.50757	-1.33607	-0.185597	2.00519	-1.17415	0.749523	1.95892	-0.0683239	0.100759	0.738228	1.76216	2.77442	-3.17822	1.21344	1.55306	0.147546	2.52357	0.544807	0.688841	2.38808	0.918617	1.7123	0.411438	0.339479	0.226211	-0.300862	2.23245	-0.620622	-0.401375	2.20269	0.300721	1.10759	0.230405	1.03081	0.876547	-1.93602	1.15004	1.15209	-0.451209	1.43204	-0.674537	1.33662	0.525118	1.52012	2.1674	-0.0776773	1.51298	-2.0654	-0.576218	0.312436	-0.28457	1.38158	1.1524	1.26633	-0.432761	-0.796842	1.36374	0.688709	2.28433	3.11126	-0.313505	0.185108	0.689345	1.18219	1.72265	0.873888	1.90973	-0.250758	0.754076	-0.98152	-0.551789	1.5129	-1.14595	0.459546	-0.0813253	0.137042	-1.36109	1.02371	1.83193	0.794459	0.629917	-1.61989	1.62485	-0.0376064	0.43601	-0.246792	-0.406721	1.26551	1.4994	2.10921	2.55114	0.475961	-0.0379885	1.07316	-0.190533	-0.193839	0.130292	0.424474	-1.05957	0.664941	-0.943683	2.51831	0.741417	0.16304	-0.341808	-0.374013	0.61845	-1.64048	1.62842	0.481376	-0.416393	-0.121538	1.07552	0.758327	2.22889	1.69014	-0.139936	1.92442	2.46758	1.7113	2.29691	1.51886	1.76983	-1.27479	0.288692	-0.447898	1.08192	0.799881	1.70152	1.59561	0.217944	0.429823	0.742186	2.11145	-2.19565	1.06251	-1.22887	0.0416491	-0.0715987	-1.17767	-0.0721378	2.55875	0.920314	1.76187	1.2285	0.415549	1.21707	-0.474758	0.0434283	-0.911061	-0.0781876	-0.158079	1.77896	1.37482	0.741239	0.629729	-0.442748	-0.561121	-0.938107	1.192	1.379	-0.37821	1.10176	0.265113	1.1131	0.221723	-1.05752	-1.36351	2.36481	2.35262	-1.76556	-3.2028	-0.868395	0.891066	-1.91137	-2.01215	2.89097	-0.562729	-1.06651	-1.84709	3.22169	2.79969	2.12661	-1.2383	-1.51264	-1.90497	2.83093	1.43112	1.56891	0.583363	-1.07729	0.999772	-2.11664	-1.22378	-1.50437	-1.14386	-2.65137	2.08868	1.98537	-0.914118	-1.49512	-1.9393	-1.62703	1.43174	-2.81959	-2.00154	-1.11573	-0.861139	-2.19234	-1.98108	1.2172	-1.89499	-1.2821	-0.981644	4.2345	0.994632	1.0697	-2.21276	-0.902966	2.17604	-1.61969	-0.851641	1.3427	-0.589733	0.339693	-1.60558	-1.25334	-0.381601	-1.00968	-1.65613	-1.31511	-1.77251	-2.67713	0.692212	-1.90574	-1.21919	-1.34247	3.44037	5.14082	-1.49166	1.34687	-1.19785	-2.65195	-0.928853	-1.38898	-2.13243	-2.8893	2.11715	-1.465	0.702671	-1.80241	1.46012	-2.49878	2.14706	0.583635	-1.04771	0.562839	2.32555	-2.91062	-1.82899	-2.60856	1.1403	-0.341937	-1.95442	-1.95753	-1.19945	2.52513	3.08961	2.15055	3.13216	2.44323	2.39364	1.19633	0.757333	0.665972	1.63932	2.08203	1.90753	1.29521	2.37228	1.82479	2.52096	2.06047	-0.129693	-4.43106	-3.69945	2.09041	-1.76924	-1.70109	-0.0030912	-2.75042	0.587727	-0.68236	0.938782	-0.292002	1.86909	-1.21129	-1.16996	-1.4347	-1.43618	-1.05883	-1.3909	-0.726928	-0.813301	-1.33063	-1.31	1.89472	-0.578836	-1.11909	-0.751228	-2.017	-1.16595	-0.495883	-0.909934	-0.810713	-1.94154	-1.6738	-1.54955	0.811903	1.22855	1.47253	1.73888	0.214789	-2.25315	-0.801463	-2.02808	-0.899101	2.04589	1.84485	2.83276	2.49402	2.15214	2.63133	-0.133104	2.11203	1.56149	2.80361	2.57806	2.75993	-1.55975	-2.63602	1.78172	-1.85857	-3.13478	1.96382	-1.35	1.21893	1.98539	-1.9847	-1.68181	-1.91289	1.79029	1.79674	1.98743	1.91116	-1.75958	-1.3455	2.59806	0.284033	1.91862	2.20973	-0.770102	2.81931	2.53205	-1.03395	-1.79455	-1.67436	2.13618	-1.87978	-0.136908	-1.70666	-1.97858	-0.605282	-1.78935	-2.26102	-1.90113	-2.27078	-0.65147	-1.39033	-2.26531	-0.544817	-2.60097	-2.78216	-2.42858	-1.86424	-0.479782	-1.35137	-1.42446	0.722483	-1.99273	-1.79807	-1.80722	0.185573	-1.83014	2.26487	1.1718	0.933588	-1.35192	0.693919	1.06502	0.334353	1.20551	0.480788	0.887316	1.79721	0.964429	0.779272	-0.193985	0.312285	-1.98896	1.03569	0.392531	0.898369	1.08582	1.19045	1.13919	1.07194	1.1598	1.34672	0.500518	1.37963	1.24228	1.00038	1.07662	1.17589	1.01098	0.554675	0.560928	1.14105	1.65348	0.949216	0.731799	0.289009	0.930683	1.06488	1.0296	-2.25504	1.43707	1.8333	-2.0515	2.00515	1.69028	-1.56474	2.02964	0.889484	1.4243	1.71852	1.23609	0.367579	-1.0008	1.2304	-0.423309	1.08233	0.543816	2.28299	1.61926	-1.2857	1.88597	-1.70384	1.17806	1.93458	-0.336657	1.37623	1.53881	0.765313	1.56658	-0.307482	1.75939	1.78906	1.59872	2.47766	1.44438	1.61991	1.21957	1.67781	1.82677	1.7794	1.82895	1.94527	1.53125	1.89776	3.39741	1.40642	1.88354	-1.61071	3.58811	-3.05961	0.946165	1.08543	0.546998	-0.619612	-0.0343537	4.91545	3.83089	-1.66497	-1.93233	-1.73252	-2.45162	-0.62595	0.260593	0.0759112	1.67457	-1.58377	2.17427	-1.38401	2.06484	0.747089	-2.26264	0.70397	0.643051	-1.59401	2.96211	1.23336	2.06662	2.27411	0.207256	2.30339	-0.448557	0.554003	2.02964	-0.698055	-2.01327	-1.30447	2.35537	2.49836	2.16269	-1.79132	2.1734	-1.55626	0.733146	2.17032	1.89499	-0.597702	-0.658203	-1.29664	2.47361	-0.498235	-0.844545	2.38916	-1.96731	-1.84735	-1.89726	0.0937898	0.988444	-0.250094	-0.257988	1.43994	-1.67608	-0.533632	-1.61434	-0.902307	3.53878	-1.53567	-1.14372	-2.7816	-1.52054	-1.17076	-1.35367	-1.1328	-0.854048	-0.989772	-0.765309	-2.31134	-1.17042	-0.0653471	2.71368	-2.49816	-2.19817	-2.55156	0.525786	2.28438	3.28078	0.666143	3.02417	-0.144826	-2.31602	-0.0608607	1.04225	2.55771	1.96317	1.94211	-0.158461	-0.0021151	0.204376	-0.0362412	-0.0704226	0.124221	-1.44117	-1.85858	-0.551806	-1.36397	-1.64012	-0.366003	-1.09691	0.069678	0.110974	0.802369	-0.458927	1.4706	0.537405	0.440661	-1.29775	2.71711	-0.0548515	1.83671	1.0109	1.2231	0.790345	-1.8397	1.23189	0.588505	0.291381	0.663382	0.439339	-1.28808	-0.240117	0.126794	1.67442	-2.24385	-0.700729	0.0335719	-0.969529	-0.694796	-1.70414	0.20195	-0.272046	-0.979867	-1.143	0.29908	-1.19988	-0.99828	-0.207917	-0.720505	0.232214	0.375017	-0.836089	0.0165416	-0.612385	0.0828658	0.736713	-1.01424	-0.999765	-0.317974	-1.77711	-1.78048	-1.42001	2.66158	-0.701758	-2.68352	1.99528	-2.12615	-0.292026	-3.40106	-2.47828	-1.26759	-2.14207	-1.63158	-1.43708	-1.3638	-1.3083	-2.06199	-2.8459	-0.744951	-1.97997	-1.71229	-1.82049	-2.07867	-1.86772	-1.98619	-0.790686	-1.70978	1.95904	1.57227	1.58676	1.95458	2.1865	0.166721	2.93124	0.212516	2.77841	-1.36038	1.60214	1.75039	2.44268	-1.38323	-1.53792	-1.60787	-2.3682	-2.37436	-1.85146	-1.44211	-0.967571	-1.51327	-0.487323	1.9969	1.92507	1.75455	0.851771	1.30703	1.88032	2.35469	2.80277	1.84607	2.13756	2.22176	1.61094	2.18612	-2.49768	0.790794	0.548712	-1.22864	2.43378	-1.50812	-0.970813	-1.8281	-2.08841	-2.62119	-0.901306	-1.78645	-1.24594	-1.78266	-1.26569	-0.300305	-1.94556	-1.32335	-1.81052	-1.40654	2.08765	2.76512	-1.94392	-2.49769	-0.28116	2.85417	0.965004	-2.042	-3.01281	-2.65735	-2.1746	-3.04848	-1.15463	-1.01831	-3.37488	-1.48475	-1.21752	-1.43252	-3.29123	-1.14459	-3.14219	-1.44901	-1.52862	-1.83241	-0.903115	2.29883	-0.0706092	-0.353098	-1.18738	-0.512488	-0.447635	-1.07622	-2.68904	-2.50719	2.81875	-2.66964	-1.55557	-1.97553	-2.11721	-2.16841	-2.43687	2.074	3.04712	-1.73515	1.47065	-3.07303	-1.2244	-1.43559	2.05763	0.965289	-2.69754	-2.03652	-2.11041	-2.26986	-1.52649	-0.947919	1.1174	2.08804	2.25409	-1.94389	-0.971452	1.40427	4.74177	-2.08927	-0.89437	-2.17528	-1.55553	-1.49293	-1.91298	-1.10574	-0.905066	-1.65612	-1.103	-1.56159	-1.4	-1.86944	-2.48988	1.76849	1.96012	2.23233	-2.65374	-2.23172	2.08743	2.482	1.29249	1.01453	0.543677	-0.418751	-2.34413	-1.57711	2.02099	2.85924	1.19866	-2.3197	1.45177	-0.943434	1.74424	2.23831	1.46686	-1.83628	1.8336	1.89571	1.44221	1.40516	2.20559	2.36494	1.59641	1.55339	2.8582	1.14311	0.706633	-2.17273	-2.0735	-1.75835	-1.29623	-0.808946	-1.99508	-2.00409	-2.00817	-1.85411	-1.45781	-1.47356	1.9892	2.59507	0.12904	-0.124014	-2.13103	-0.112211	-2.02812	-0.858046	1.37427	-0.113109	-0.116111	0.454134	2.26129	1.51811	1.57642	-2.02699	2.59553	1.91682	1.74438	-0.0092259	0.192554	-0.174979	-0.511067	-0.117616	-1.79101	-0.986309	-0.800424	0.773647	-2.80187	-0.987115	-0.664429	-1.17781	-1.48743	-0.0727251	0.822995	0.645215	1.1032	-0.216184	0.316174	0.229773	1.13813	2.47353	0.974159	1.82427	2.531	-1.59858	0.419813	2.21914	-2.58743	-2.87668	-3.06363	-1.95146	-2.39632	-2.2526	-2.32051	-2.7482	-2.5897	-1.58777	-1.93498	-1.79209	1.87304	1.89255	-2.31011	2.00708	2.54116	3.119	-1.7425	-2.09131	-2.75001	-2.05558	-0.72427	-0.291825	-1.88753	-1.60662	-2.535	-1.46059	0.56575	-2.5772	2.82765	-0.988472	-1.09384	-1.20343	-2.59688	-2.30399	1.97515	0.340514	-1.68953	-2.46633	-0.97178	-0.178857	-2.24686	-1.01127	-1.38307	-1.67992	-2.5075	-1.96284	-2.72205	-2.03609	3.00418	-1.93505	-0.968923	-1.1742	1.75259	1.70676	-1.24225	-1.64833	-1.8183	-1.51367	-2.53483	-1.26461	5.09826	4.51199	-0.116271	0.832435	-2.48443	-1.49433	-1.32642	-1.48227	-2.17588	4.82409	1.85022	-1.42256	1.82176	-1.25123	-2.30303	-2.32274	1.64593	1.58896	-2.69949	1.67167	-1.73465	-1.02409	2.38812	-1.64513	1.29161	-2.16449	-0.412915	-3.25263	-1.94787	-0.914087	-2.84355	0.877487	-1.46129	-1.38412	-1.78566	-2.37587	-1.3823	-1.37348	-1.29589	-1.81681	-0.704481	1.59048	-1.12264	2.44483	-1.90051	-2.08023	1.07593	0.45853	-1.32696	-2.04276	1.83615	2.3674	-0.85699	-1.04177	-2.11454	-1.90947	-1.46218	-1.32998	-1.28539	2.26961	1.43306	1.80118	-1.08949	-1.58632	-2.66784	1.57876	-2.89162	-1.96927	1.95429	-0.253375	1.31676	2.28787	2.05991	2.36557	1.74084	1.59251	1.63436	1.90782	1.53018	-3.55908	1.14327	0.175628	-0.809586	-2.22441	-1.29975	-3.112	-2.94069	-3.19924	-1.21628	-0.90887	2.34272	1.53328	2.08024	1.8375	-2.38805	-3.58305	-1.57106	-1.44612	-0.492776	-1.71545	-0.959874	-0.947368	1.11948	-2.4177	2.80793	-1.81721	-1.4127	1.75324	-0.664919	-1.577	-2.34042	-1.53328	-2.01269	-0.600451	3.45354	-1.23382	-1.93242	2.03628	-1.79626	-1.31876	-1.37247	0.44125	-0.736994	-2.20349	2.34154	1.7278	1.93013	-1.92212	-3.94159	-0.97315	-1.39165	-1.92386	-0.768351	-0.93119	-2.18843	-1.95238	-1.42248	-1.95911	-1.61835	-1.21172	2.7961	-2.04085	-2.23229	0.326933	2.07607	-1.92076	-1.49114	-1.41133	-1.88191	-1.32607	-1.92184	-2.547	-1.3163	-0.766295	2.15052	-2.07929	2.55964	2.31715	-1.85061	-1.0645	-1.17535	-1.94891	-2.72265	0.183801	1.24874	-0.795379	0.0540733	1.93024	-2.92438	2.02631	-1.80432	2.16239	-1.94132	-1.69473	1.88785	1.4705	-0.343126	-2.47806	1.58062	1.39107	-1.66089	-3.23221	-3.11615	-1.16925	0.396299	1.84138	-2.71974	-2.05623	-1.19254	-1.57667	-1.28791	2.44755	1.7631	1.5384	1.64686	1.90428	1.79375	1.99182	2.72236	2.3304	2.47418	-0.416974	-0.749483	-1.20149	2.44688	-1.82383	1.62486	-0.146977	-3.32267	1.36803	1.53336	1.61041	2.25931	2.66577	-2.81141	3.10572	2.18461	1.24701	1.57476	1.33949	1.80441	2.29137	-2.10511	1.83399	0.261463	-1.59677	0.517753	2.76663	1.82581	1.2341	5.04684	-1.76564	-0.0985518	-1.34716	0.658874	1.06055	-1.56626	1.83518	2.19355	2.48176	2.30613	2.0337	-0.213367	-1.51715	-1.38514	1.88808	-1.50371	1.51073	1.59515	1.01332	1.87246	-2.19361	-3.21171	-1.33156	-2.83196	-1.97711	0.64574	-1.33262	-1.46601	-0.884519	-2.72838	-2.32402	-2.05272	-1.77413	-1.96701	-0.893859	-2.27586	1.37908	-2.74302	-1.9859	1.44819	2.30249	-1.68283	-2.22074	1.43628	1.78307	-0.280609	-0.844368	0.744177	3.37457	1.52418	1.52832	-0.0787189	0.00663981	-1.20041	-1.67605	1.96173	-0.912907	1.17545	-0.345958	-0.582764	1.10475	1.45274	1.01746	0.400456	-1.1638	-0.270316	1.69962	1.69902	2.30948	2.03095	1.0463	-1.28345	-1.17428	-1.44559	1.1717	2.80284	1.00807	-2.21184	0.659614	2.92059	1.32585	2.27514	1.03041	-1.12962	-2.07994	-0.646545	-2.88967	-1.42526	2.20333	-1.33386	-3.04501	-0.76119	-1.13002	-1.35705	-2.82719	2.34196	1.77721	-0.651017	1.8479	4.36841	2.08284	1.51483	1.00506	1.43017	1.05205	-1.70703	-1.27041	-1.47006	0.952888	-1.71059	2.89508	2.85939	2.37745	1.40829	0.644889	-3.35947	-0.517645	2.06058	-1.2723	0.729349	-2.28213	-2.58452	-0.769757	-1.25295	-2.91804	-2.57657	-1.52103	2.15289	2.04753	1.81443	1.20121	1.17281	-1.07899	2.43285	2.52254	2.17371	1.38148	2.19913	1.69651	1.44461	2.03157	1.7294	0.1991	1.54423	2.95022	2.04183	1.81287	1.73583	1.49574	1.56819	1.97638	0.624895	1.77471	2.6501	2.04141	2.03473	1.99619	2.03854	2.04266	1.80744	1.96929	-1.03855	0.794398	2.19829	1.88304	1.88699	-0.982828	-0.490781	-0.444756	-1.901	-2.27009	-1.30426	-1.06406	1.99564	2.50332	2.02558	2.24203	1.77176	3.69709	-1.32288	-1.47467	-2.0439	-1.97516	-1.93113	2.90888	0.252481	-0.0191194	0.75666	0.396626	0.80345	1.31035	0.921797	0.0620479	0.707734	1.02763	0.946552	0.0286377	0.724933	1.19136	0.850027	1.5967	1.15431	1.73937	0.960686	1.37333	0.678589	-1.13625	-0.384272	2.4426	2.74912	1.47557	2.21386	2.62636	1.66893	2.69773	2.87601	2.00437	-1.52226	-2.06099	1.70066	-2.58257	-1.78441	-1.04535	-3.47874	2.23152	2.04604	1.03215	-2.34639	-0.967441	-0.342236	-0.799764	1.95843	1.12143	0.102579	0.102004	-1.19869	-0.242717	-1.57098	-1.78522	-2.75008	-0.993455	-2.79084	-1.90928	-0.125676	2.05788	2.3234	0.262131	2.66297	1.74799	2.56089	-2.10802	-2.08662	1.87412	-0.191428	1.76554	0.145386	-2.57062	-1.82591	1.77526	1.51646	0.318326	-2.14678	0.154449	-2.06039	2.73889	1.92811	2.18228	-2.41165	2.27539	-1.00838	-1.87831	-3.89185	2.08397	-1.62406	-2.41258	-2.33339	-2.44225	-2.53896	-1.72298	-1.39571	2.34878	-1.90581	-2.711	-2.71581	0.836938	-2.79354	2.15732	-0.614145	-0.728027	-1.82965	1.75668	-1.035	-0.767215	-1.0092	-0.717554	-2.02774	-0.820752	-1.35005	-1.40704	-0.312291	1.32089	0.0691155	0.847453	2.5191	2.58873	2.64227	2.30373	1.93755	2.4947	2.12394	-1.3437	-1.70219	-2.10314	0.264541	1.12631	2.25583	-0.69003	1.4718	3.14331	-3.30328	-2.55251	2.88072	0.773109	3.01916	2.06515	-1.4804	0.361077	0.924907	2.17414	2.05361	2.79385	-1.35982	-2.39403	-1.21839	1.68127	1.19865	1.45257	1.8248	1.37705	1.17192	1.15873	2.58414	1.8407	-1.53739	-1.9599	-2.20022	-2.08566	-1.65121	-0.840775	1.93253	-2.80482	1.91863	1.99345	1.70096	1.95708	1.85956	-2.31489	1.48806	-1.89113	-1.25689	-1.68032	-1.97821	-0.0128242	1.11376	0.632955	1.44053	-1.91799	1.05118	-0.294405	-0.875662	1.14955	1.19642	2.9776	-0.648706	0.181075	-0.0371558	1.21498	-0.021482	1.88983	1.26647	1.53835	2.73188	-2.68328	0.750845	0.353525	-1.8298	2.13005	-3.20401	1.19945	1.45979	1.07272	2.22683	-1.67995	1.95556	1.46101	2.65796	-1.28969	0.0682492	1.98537	-1.98111	-2.14803	-0.415135	-1.54568	-0.966725	-0.0787985	-1.23663	-2.33039	-4.12757	-4.64871	-2.57565	-0.676846	-2.96881	-2.32039	-1.5549	-1.95251	-1.90176	-0.219567	2.57196	1.8834	1.68992	-0.970232	-1.42018	2.71073	2.15488	-2.83163	0.489747	1.97231	3.02631	3.61716	-1.25069	-1.19601	-2.15259	-1.51912	2.74425	0.755843	2.46643	-4.83533	-1.53989	-1.12922	3.83306	-3.25554	2.68328	-0.563007	-0.960391	3.00093	2.58207	1.68756	-1.33846	2.52545	0.699195	-1.43892	1.23424	1.36352	-0.0521965	2.20368	2.87675	2.60971	2.5602	-1.88622	2.74731	2.31804	-1.01572	3.07609	2.54008	2.87157	1.13806	1.21801	2.97096	2.41716	2.81664	2.2122	2.02913	2.45225	-1.87355	-1.91144	-1.4941	-1.64744	-1.9479	-1.97875	1.61977	-1.56489	-3.0284	-1.02603	1.70661	-0.17326	2.14376	-1.91633	1.53538	2.66113	-2.41438	-2.60582	-2.18799	-2.06579	-1.147	-1.21015	-0.948407	-1.0344	-2.11424	2.32717	3.77478	-3.61962	-1.02517	-0.73532	-0.0949163	5.7607	0.341229	-1.38884	-1.23021	-1.88668	-0.136604	1.23164	-0.446151	-2.13324	-0.300435	1.44333	1.13937	1.44753	-1.70716	1.96732	2.11587	2.6465	2.65873	1.71575	1.46617	-1.35894	1.91257	-0.290247	2.31762	0.646241	-0.211643	-1.40038	-2.89195	-1.72624	1.30242	2.27207	2.5959	2.53226	4.08354	3.72452	1.56451	2.8323	1.19072	2.60639	-1.32117	2.00833	2.32737	2.24318	1.87244	2.51111	2.0154	1.75509	-1.32064	2.51929	2.39629	1.90602	2.36669	2.14284	1.74196	2.34899	1.85447	-1.65113	1.30867	1.0538	1.86678	1.94455	2.465	0.27607	2.61123	-2.10675	0.299887	0.325749	-1.74852	-3.72171	0.695618	-2.8731	1.74838	0.682878	0.320453	-1.90995	-2.26025	2.15918	2.57979	-1.60373	-1.62485	1.10375	1.57675	-2.58563	2.09518	1.53921	2.92006	-0.787735	-3.77393	-1.50109	-1.07781	-2.67266	0.454097	-1.08292	0.199764	-1.30213	1.08152	-0.998243	-1.18069	-0.280947	0.698546	-1.10175	-0.738021	0.448748	-0.106203	0.138039	-0.796184	-1.30421	-1.1746	-2.26447	3.17124	3.29733	2.46868	3.43136	2.13171	3.21202	-2.42612	-2.48309	0.0534967	-2.45885	-2.40773	-1.94353	-1.95185	-1.36989	-0.852735	0.900696	-2.42021	-1.2599	1.87135	-1.48081	3.18322	-1.12418	4.19627	-2.90718	-1.9242	-1.72882	-0.405632	-1.73865	-1.49642	-0.814849	-2.63052	0.410521	-0.625482	-1.38986	2.16851	2.7365	0.0519144	1.88167	1.22105	-2.75341	-1.8383	2.59987	-0.12394	2.07811	2.45575	0.959776	-1.87134	-1.54572	-2.08943	1.47805	-1.21389	-1.53407	-1.18277	-1.64419	-1.01516	-1.30511	1.99084	0.376123	1.93604	-2.1384	-1.22367	2.04909	-1.77028	-1.4172	-1.7887	1.58229	-3.25789	-0.956312	-1.59511	1.70571	2.02826	5.03387	4.63123	2.29847	2.59503	2.73036	1.53059	0.836601	2.36735	1.42412	-1.92502	0.0370234	1.76562	2.6904	-1.711	-0.146837	0.180856	-3.32827	-2.88447	-0.562444	2.59932	-2.74408	-2.18156	-1.25984	-0.0349932	2.718	1.92566	-1.79857	-2.09746	1.66283	-1.81964	-2.34135	-1.0948	-0.575734	-0.4246	-0.928634	0.46789	-1.55514	2.47276	0.136605	-0.511101	2.03816	-1.39806	-1.91624	2.15109	-2.21375	-3.4323	1.38391	-1.54521	-1.8532	-1.45857	-0.781215	-2.19101	1.33601	-1.32396	-1.66848	-2.75502	-1.34593	0.464226	0.768836	2.09722	-2.53962	1.78693	-1.14911	-0.0716486	-2.33992	-1.1278	0.186112	0.599547	1.93451	1.52554	2.86331	2.0579	-2.08525	0.844609	-0.285537	-1.58744	-2.20037	-1.09969	-2.79976	0.797226	-3.00619	2.69979	2.57381	1.21404	1.3315	-0.112989	1.60208	-0.654136	2.23684	-1.27642	-0.401089	2.32374	-1.61995	-2.34477	1.68718	1.33751	2.48364	2.2868	-0.48021	2.18552	-1.78724	-0.41753	-0.790678	2.07272	0.955845	-0.569642	1.2094	2.81617	1.13312	2.34815	0.633826	-1.31575	2.16514	-0.992815	0.206555	-1.58448	-0.175756	-1.04317	-1.37748	-2.56157	1.58201	1.89279	1.18831	-2.04912	-1.47791	2.49547	-0.879652	2.03268	2.41574	1.83412	0.922043	1.89963	-2.4242	-0.734774	-0.360628	0.164171	-1.61429	-1.75669	-1.72499	-1.57596	-1.922	-2.91917	1.4279	1.28207	2.13772	2.3553	-0.566282	-0.966478	2.29839	-1.58451	-0.761715	-2.69523	-2.10859	-2.80659	-1.28091	0.605988	3.34355	-2.5636	3.24649	-1.0512	-1.379	-1.03362	-1.25249	0.469259	-1.27563	-1.28865	-1.27444	1.65207	1.15163	-1.81987	-2.37982	1.67828	-0.852537	2.15378	-1.61384	1.47142	0.0514788	-0.619224	-0.811591	-1.68464	-1.92327	-0.795258	-1.88002	2.61913	0.441643	-1.33988	1.13074	-0.0919893	2.64345	-0.981926	-2.08189	-1.12244	-2.12028	-1.11931	-0.839961	-1.4242	0.304235	3.82725	-2.49442	-2.06982	-2.32509	-2.13818	-1.74746	-2.0568	-1.65609	-1.19891	-1.07639	-0.803066	3.14026	-1.71835	-1.52887	-1.9157	-1.82141	-2.27223	-1.70635	-1.26873	0.110431	-1.75395	1.66447	-2.61501	2.22055	-1.19293	0.806257	-1.44815	-1.78738	2.22088	-1.3533	-2.0954	-0.791257	-1.42	-2.44129	-2.60614	-1.96863	-1.19162	-2.98251	-1.09361	1.00551	1.48104	-0.536464	-1.86867	-2.63058	-3.51073	1.31356	-2.31948	1.9643	0.514268	1.57969	2.41095	-0.764013	-0.582057	2.40203	2.75967	0.187079	-1.31672	-1.58204	-1.10124	2.71985	2.33164	1.7197	-1.72694	-1.11778	-1.41869	0.10257	1.84377	1.81566	1.88172	1.87707	1.13854	1.83443	1.70265	2.11352	1.27543	-0.188906	2.02531	1.96592	2.27098	2.08752	2.67626	2.60726	1.71058	2.09883	3.06361	2.05416	2.11306	1.19117	2.04799	2.73227	2.23405	2.79753	2.16925	2.46131	1.36635	-0.944378	-1.80055	-1.88862	2.82251	0.737321	1.94673	-0.484788	-1.70286	-1.44135	4.85256	2.51919	2.84667	-1.89791	-2.25903	-2.63723	-1.91434	2.75196	-2.00236	-1.75242	-0.771696	-3.5497	3.07591	1.46353	1.97338	1.91057	2.64105	-1.13826	2.11747	-1.42996	-2.01732	2.7591	-2.34318	1.57734	-3.09763	-2.69993	2.05849	-1.2506	-1.3452	-1.54763	-1.23087	-1.44684	-0.856212	-1.26454	-0.766854	-1.56405	2.43142	2.10659	2.39013	2.90562	2.76546	-0.872942	-1.01353	1.7408	-2.5999	2.17605	1.91254	-0.751347	2.35966	-1.22846	-0.296186	2.29406	-1.57206	0.855846	0.04903	1.33766	-1.57288	-0.0849492	2.26088	0.968536	-2.15041	-0.204559	1.37678	0.901576	0.894104	1.41113	-0.175475	1.38236	-1.81008	0.843674	-1.81543	-1.06206	-1.67283	-1.60881	-2.06264	-0.0838763	1.81356	1.71917	-0.267107	-0.264159	-2.82799	-2.36967	-2.48881	-1.56201	-2.1243	-1.4413	-1.51285	-2.25959	-1.63476	1.4155	1.47238	-1.51146	0.3977	1.46946	1.70881	-1.3581	2.96471	2.3948	2.78666	1.95335	-2.45045	-0.167821	1.91565	-2.64345	0.0623629	1.61416	2.0457	2.40535	2.25486	2.11061	2.71608	2.36049	2.31578	3.20356	1.53471	2.02991	1.38576	-1.23848	-1.31179	-2.1121	1.16689	1.68139	-2.45819	2.73797	3.40301	-2.37256	-0.184982	-0.783973	-1.3285	-1.85045	5.52705	-1.28453	-2.23928	1.4404	-2.01997	0.252222	2.40158	1.75378	1.64538	2.48457	2.24798	1.37004	1.60674	1.87324	1.08143	-1.2639	2.35497	1.66797	0.501389	1.18208	1.18528	2.19175	-0.980412	-1.38722	2.22276	1.8475	2.066	2.83533	1.78338	2.35869	2.28501	3.06486	2.35615	2.82392	2.63973	1.52852	1.61449	1.12	0.921391	2.68947	2.37891	-1.32379	-1.60726	2.45804	2.11723	1.97132	2.43721	1.86714	1.73668	-1.46236	1.00028	2.15236	2.65304	0.0451957	-1.82025	-1.28258	-1.72649	2.69897	-0.290437	-1.89417	-0.956226	-2.01194	-1.12601	-2.62404	-1.11729	-0.442623	-1.58526	-1.32272	0.539603	-3.56373	1.70171	0.553603	0.510924	-2.42341	1.10262	-1.61633	2.30919	-0.206856	-1.95549	-2.01072	-1.62775	-2.42881	-0.990464	-1.11948	-1.3902	-1.93296	-2.24396	-0.0805512	-2.44306	1.68213	1.91064	-2.48015	2.65658	2.14651	0.759391	3.11624	2.09602	-1.17846	-0.239037	1.82695	2.42296	-1.34987	-1.42764	-2.4786	-2.23846	-2.8886	1.75424	1.90664	-1.77362	-1.10148	-0.358506	-0.485341	1.07788	-1.54364	2.31986	-3.66313	2.5342	2.17776	1.8899	-2.43027	-1.25879	-0.87094	-2.41601	-1.08579	-1.26277	-1.98282	-1.86574	-1.95611	-0.0255813	-2.39289	1.00189	-1.22171	-1.75113	-0.3452	-1.48565	-2.30565	-2.00223	-1.82988	-1.31874	3.11022	2.3297	2.40313	-2.00124	1.08077	2.40048	1.77294	0.889939	2.98456	2.03302	1.77758	1.75234	1.0428	2.04345	1.19263	-0.840488	2.63199	1.96104	-0.0545661	-2.92855	-1.53206	-0.176917	2.04736	1.5006	-1.9865	-0.595428	1.77959	2.15039	1.95759	-1.19862	-1.48384	-1.87476	-2.04753	-1.1148	-2.08385	1.65643	-2.01767	2.19187	1.72944	-2.16187	-0.22209	-0.952883	-1.39444	-1.57397	-1.31213	-1.10299	-1.85645	-1.70784	-2.60212	-0.814765	-1.09866	-2.806	-0.424173	-1.3825	-0.899405	-1.227	-1.62819	-2.61546	1.70933	-0.965815	-0.622405	-0.835189	2.21033	2.45805	1.50148	2.13893	0.758982	0.557127	-3.1026	1.16659	2.1386	1.93565	1.81323	1.81037	2.55425	2.4088	1.85598	2.29073	1.06547	3.12952	-1.62531	-1.81062	1.89048	2.3648	-3.53782	1.72414	2.63135	1.73589	-1.4842	0.249315	-1.42355	0.74345	-0.839087	-0.966461	1.6797	2.03534	2.18069	1.5027	2.2742	0.836889	-1.19645	3.04046	0.181867	0.496789	-1.97249	-2.20791	-1.43803	-0.974386	-0.96903	-1.32322	-0.0594602	-1.41383	-1.43435	-2.95132	0.0913253	-1.51053	-1.07975	-1.784	2.19876	0.53721	1.67699	1.62197	1.68025	2.03445	2.16927	1.43652	1.86811	2.78188	4.75934	-1.75363	-2.43705	-1.62826	-1.87365	-1.33606	-1.71211	-1.59427	-2.14057	-1.90319	0.945676	-1.14149	-1.52339	1.26034	-2.1852	1.69122	-3.30339	-2.01953	-2.64382	1.24534	1.0689	2.24592	1.78989	-2.13852	-1.83952	2.22437	2.4702	-1.4828	-1.177	-1.45916	-1.30418	-2.06668	1.76136	0.796168	-2.13932	2.60621	-2.29499	-0.73111	-2.02582	-1.41641	2.10117	1.4457	-1.96427	-1.35759	0.124025	-0.886953	1.04777	-3.29356	-1.16237	2.61648	-1.23898	-2.08291	-1.79348	-1.25742	-0.450818	-1.47558	-0.84446	-1.29767	-2.50167	1.80314	-2.56884	1.99116	-1.23693	-0.325314	-2.80633	-0.847431	3.3454	-1.59069	1.96327	0.0292138	0.279403	2.48705	-1.01489	-1.68964	-0.0357994	-1.0561	-3.26844	-0.649127	-1.31082	-0.545081	1.245	-1.26386	-1.33994	1.23748	1.98187	1.70679	0.925821	2.64546	3.31854	2.30088	1.78809	1.32405	0.577785	2.15528	2.23365	0.437069	0.958545	-0.382895	0.927108	1.67808	0.0265547	-0.255812	1.40877	-0.0666766	0.760069	1.53242	0.352921	2.36111	0.903446	0.685083	1.46993	1.94511	0.362591	0.373477	0.987597	1.48707	1.24582	1.10016	0.932234	1.30838	2.04933	1.68051	0.377567	0.148884	1.72879	1.70307	0.458191	1.88769	1.24712	1.51462	1.79423	0.740133	0.857506	0.805058	-0.590125	1.01599	0.309538	0.238171	-0.518763	1.35035	1.49352	0.404933	1.98499	1.59848	0.0772337	-0.480972	1.02849	-1.2411	1.27671	1.2094	0.995877	0.526929	0.714763	2.07788	1.9614	0.650189	0.411135	0.715639	-0.163709	1.1789	1.67599	1.27095	2.69687	2.45958	3.20257	-1.49215	1.96567	-0.925877	-1.17726	-1.17253	0.163316	0.611039	1.32019	1.2049	0.845521	1.36982	0.373863	-0.195433	1.35325	0.455923	-0.430041	1.99682	2.12236	1.36746	-0.295843	1.1098	-0.407913	-0.159814	0.578764	2.25649	0.548861	1.39053	0.652883	0.382751	0.390666	0.921708	0.921178	-0.161177	0.5551	0.996992	2.15282	0.407275	1.05012	-0.366603	1.93545	1.02449	1.17967	-0.832555	-0.276937	0.651609	1.06184	2.47282	0.504872	-1.20618	-0.193179	1.24105	0.150482	0.921439	0.896756	0.957211	-0.329984	1.27345	0.110023	3.94029	3.83496	-2.16016	-0.954335	1.40906	2.03593	-1.26461	2.58136	1.77699	2.85631	2.62578	2.56557	2.28027	2.71243	2.72543	-1.27144	0.117516	2.28938	2.13711	-0.853097	-1.62359	-2.21051	-0.0838192	2.49333	-2.66613	3.04998	1.15471	2.0379	1.93597	-1.29202	0.315172	-0.508638	-1.21181	-1.53774	-1.68551	1.58479	-2.00455	-0.171631	-1.60407	2.53333	2.57303	1.87713	1.42713	-1.76636	-2.46276	-2.99365	-1.39005	-1.02801	-2.67962	-1.88295	-1.33361	-1.19079	-1.28516	2.78401	-1.55964	-2.24014	-1.50575	-0.552777	2.1003	1.53947	2.28177	3.697	4.19286	0.8499	-0.647407	0.323728	-1.55084	-0.603409	-1.70383	-1.10271	1.05077	1.62118	2.03332	-2.89799	1.38046	2.03736	1.49583	-1.89919	-1.5819	1.97885	-1.99286	2.36969	-0.711749	0.67901	-1.46599	-1.27495	0.5859	-0.0570335	1.832	1.39814	-1.87823	-1.87469	0.0683183	-0.97455	-2.24256	-2.65086	-2.20707	-2.71233	-0.846332	-1.38885	-1.61882	-0.987885	0.838356	-0.758871	-1.98946	2.58197	0.355426	-0.891256	-1.61212	-2.39388	-1.40191	-1.79226	-1.91408	-1.85423	0.262086	-0.806961	3.07437	2.88391	-1.75354	-3.09591	-1.10488	-2.29214	-1.61595	1.7205	0.910898	0.00529095	0.0670953	0.765873	0.91373	-2.61859	-1.76499	-1.42644	-1.2876	-2.61205	2.14743	-0.199167	-2.0327	2.79887	-2.88201	-2.16267	-2.82025	-1.3634	-1.27069	1.4319	-2.10758	-1.60775	-1.63676	-0.781187	-2.28019	-1.69666	-1.52956	-1.59803	-1.47909	-1.6734	-2.99662	-1.92066	1.98349	2.04493	1.99263	1.27575	1.70754	-1.71223	0.792489	1.78836	2.23386	-1.9788	1.73813	1.35272	1.94601	0.963244	-2.17975	-1.70553	-2.29616	-2.76693	1.474	1.39983	0.282709	-0.230058	0.0297799	-0.804645	-0.615101	-0.505538	-1.0744	-0.869054	-0.262497	-1.51764	-2.06144	-2.44326	-1.83664	-2.78211	-0.211862	-1.24834	-2.90724	0.777634	-2.33258	-0.713374	0.384235	-3.25437	0.13458	2.0311	2.59423	1.78194	1.53463	2.5341	2.20358	2.27003	2.42773	1.54502	1.63014	1.05796	0.282511	-0.162376	1.63547	1.44387	2.30611	1.4476	1.04895	-1.78257	-1.90495	-1.87882	-2.83036	-1.57221	1.66182	-2.61716	-1.66342	-1.26202	-1.06796	-1.95552	1.64946	1.46304	-2.16288	-0.834146	0.739435	-0.984495	-2.12522	-1.19749	-1.40036	-1.36849	-1.21431	-0.830491	-2.08617	-0.629139	-1.2707	-2.03822	1.66632	-2.05199	0.711453	-0.981437	1.03847	-2.2396	2.47086	1.50902	2.18666	-0.62299	-2.88011	1.86984	-1.79571	-1.52981	-1.04559	-0.742978	2.35785	-1.72239	-2.26186	2.571	2.25021	-1.87983	-1.53437	-1.19573	-0.614577	1.69703	1.73186	4.94304	2.71907	2.47733	2.06247	1.79821	-1.40739	2.35295	2.39411	1.44214	-1.46376	-0.863202	-0.797132	-1.4031	-0.105838	-1.29482	-2.16387	-1.62303	0.0272122	-1.96225	-1.35274	3.20161	-1.10304	-1.81348	-1.89157	3.7269	-2.10269	-1.84585	-0.160185	-1.79668	1.63564	-0.738235	-1.62526	-1.56722	-0.802646	2.26118	1.7177	-0.774753	-1.21752	-1.03171	-0.612454	-1.01777	-1.48722	-1.66263	-1.31429	2.29704	-1.56598	-2.05599	-1.13389	-0.604956	1.58179	-2.21563	-0.341581	-0.379028	-1.92065	-0.199939	-1.43976	-0.853336	2.88395	-0.731157	4.34632	-1.09945	-1.60254	-0.916443	0.207989	-1.81036	-1.36543	2.1464	-2.69716	-1.28999	-1.06404	-1.45184	-2.78523	-1.50325	2.34195	0.642123	-0.10255	1.10531	-3.35767	2.15967	-1.41848	-0.532898	-1.2631	1.20769	-1.42476	-0.661907	-2.8528	-1.70561	1.99606	-1.28948	-2.6425	-3.0031	-2.56778	-2.04853	-0.970585	-1.88642	-2.2262	-0.579233	-1.28176	2.92454	-1.69932	-1.00084	-0.954514	-0.271706	1.84062	-1.73518	-0.666045	-0.863851	-0.994494	-1.64804	-1.46754	1.62075	-2.09367	-1.50746	1.53047	2.26835	3.58253	-1.85597	-1.4624	1.84494	-1.39117	-1.70906	-1.51798	-0.817257	-1.82475	-1.57227	-2.0252	-1.53235	-1.74085	-0.532272	1.45729	-1.15844	-2.37198	-0.812395	-1.45274	2.41148	-0.675451	-1.18753	2.20372	-1.42555	-0.465435	-1.44467	-2.34768	-1.64301	0.876807	-2.20425	1.92458	2.65244	1.04048	1.88272	1.33279	1.61879	2.12854	0.0307658	1.60548	1.19777	1.54739	1.37881	1.4488	1.68145	1.93299	2.17478	2.51763	-2.07447	-1.3531	2.59844	0.911512	3.37356	-0.613996	-1.73446	2.09587	-1.93279	0.52359	2.43073	0.566804	-2.42274	-1.62165	2.10097	-2.06265	2.86288	1.41463	2.39506	-0.650226	-1.16716	2.48714	-1.50546	0.00182292	2.73069	2.52169	0.486356	-0.203369	2.54212	0.567696	1.31547	3.01901	3.02681	0.833414	0.989955	3.44791	2.10221	1.46194	2.63915	0.31426	-0.570499	0.719999	1.1686	1.96637	2.46373	1.06805	-0.731158	1.16701	2.74221	3.00202	-2.35813	1.71573	2.53218	2.04325	1.68139	1.71847	2.37296	2.06017	2.81195	2.29015	2.18005	1.30014	2.10849	1.59012	1.3652	1.9263	3.85735	-2.49957	-1.37507	-1.83978	2.80705	1.23078	-2.03389	-0.740549	-2.26283	2.35324	-0.219442	-1.04535	2.03216	-1.68524	-1.72253	-2.27717	-2.13178	3.21	1.8837	1.69316	-1.98481	-1.94134	3.45483	-1.23848	-1.90559	1.3199	-1.2518	-0.669067	-0.494943	1.65358	-1.93745	-0.37289	-3.15379	-3.85432	1.84252	-1.37744	3.15875	1.86808	-2.66847	1.69802	1.33262	3.04868	-2.29952	-0.630366	0.751642	1.60587	-1.3443	0.0315274	0.807613	-0.849808	0.0872542	0.0718172	-0.914809	-1.83843	-2.62261	-1.85354	-1.55492	-0.998002	-1.47635	-1.55317	-0.60695	-1.71222	-0.311802	-0.487099	-0.330322	-1.37502	-1.70617	1.06577	3.34628	-0.0434698	-2.07396	-2.50414	-1.40943	1.0134	-1.65517	-2.74288	2.27914	1.105	1.80681	3.17054	2.6345	-2.51663	1.51605	2.11999	-0.244897	2.29485	-2.34215	-2.09874	2.36687	1.526	1.96607	1.79749	1.845	2.35024	1.66493	1.38981	1.20797	1.90037	2.03237	1.87398	0.347712	0.570839	2.6379	2.72404	1.56395	1.9267	-2.23342	-2.21732	-2.55492	-1.10067	1.75391	1.91844	2.25282	-2.57988	-1.36379	-2.56384	-1.37947	-2.33174	-2.77515	-2.95357	-1.93981	-0.482167	-2.50495	-2.56946	1.89299	-2.23348	-2.0728	-1.21765	-2.37509	-1.64669	-1.73374	2.16909	-0.228996	-2.40134	-1.91965	-2.02093	-2.22748	-1.77177	-2.45215	-1.63595	-0.648964	-0.689996	-1.22929	-1.22896	0.0858355	-0.0355978	-0.903348	1.59165	-1.48399	2.23794	-1.31046	-1.99882	1.73456	-0.394308	-0.748362	-2.65044	2.09102	-1.83583	2.03111	2.30846	2.41064	1.36333	-1.68636	-1.5804	-1.36691	-1.90501	-2.02264	-1.01583	2.2141	-0.547202	1.10605	0.0349001	-0.0594534	1.9258	-1.14268	-0.558298	-2.14405	2.15101	1.38779	1.84707	2.20725	-1.63686	-0.0205962	-2.01164	1.74832	2.80422	1.19736	-2.79473	-3.47121	-1.5139	1.32201	-0.168877	1.63006	-0.270983	-1.09063	1.39982	2.27811	-2.00658	-1.75122	-2.14502	-1.64941	-2.00362	2.67434	2.94873	-1.82684	-1.83413	1.68776	-1.1481	1.67321	2.41696	2.0668	2.31062	2.80498	2.64823	1.4277	2.59525	2.20903	-1.97198	-1.10247	-2.9068	3.3618	-0.358121	2.46177	-2.18002	-1.2649	-1.10311	-1.88842	-1.57252	2.69938	1.51832	2.71596	0.594678	-0.401315	-1.94983	-2.99306	-1.70726	1.43549	1.10116	-1.92967	-2.68103	0.968653	1.41403	-1.56294	1.75274	3.39192	1.81736	-3.95758	3.11071	-3.69047	-3.30703	-2.56543	-1.51158	-1.74903	-0.418352	2.31598	2.70754	2.46128	0.951014	0.264707	-3.3824	1.37821	-0.0628917	-2.58416	-1.72088	1.92886	1.95417	-1.98872	-1.77931	0.358955	1.42376	2.14537	-1.61448	1.74802	-1.60815	1.10733	-2.07603	-2.04496	-1.61671	-1.06538	-0.960729	-2.19304	2.16037	1.02284	2.01158	-0.494134	1.3742	2.36663	-1.31845	-2.05912	2.84756	3.50309	2.31141	4.31939	1.83181	3.43003	1.00696	-1.47531	1.85388	-1.51721	-0.43021	-1.41917	1.95129	-2.48358	-1.89761	-3.52395	-2.75265	-2.21762	2.53308	-2.72749	-1.83551	-1.21879	1.65204	0.208314	-0.543075	-2.62201	-1.63049	2.28735	-0.924761	2.51211	-3.24661	-4.03522	-1.54023	-1.42545	-1.78154	2.15576	2.78721	1.18729	2.17214	2.88427	2.65113	2.52346	2.30353	-3.09952	1.65655	-2.27941	2.57419	2.88005	1.72124	1.05945	2.05264	1.72661	-2.68629	-2.76656	-1.15925	2.1043	1.68628	0.856474	1.075	2.20736	2.15511	2.06876	3.22723	2.17022	-0.870827	-2.80703	-2.33342	-1.95202	-1.62	2.20803	1.04199	2.15213	-1.88366	-1.11309	1.28857	1.33463	-1.14158	-3.00109	-2.01231	-2.13892	-1.56553	-1.32931	-2.11793	-1.1021	-1.17837	-2.06871	-1.38173	0.576546	1.52263	-2.12807	-0.411737	-2.31962	-1.92448	-1.0365	-1.1573	0.478258	-0.273926	-2.33267	2.74414	-1.48233	-1.34345	-2.35339	-1.47189	-1.50221	-0.471868	-2.11052	-1.20251	1.62838	0.444381	-1.69949	-1.17938	-1.0529	-1.85958	-2.12916	-0.469594	-0.58486	1.96109	-1.70202	-2.89515	-3.38979	-3.99322	-2.09563	-0.789564	0.847903	0.939759	-0.0001481	2.58042	-1.91718	-1.98165	1.70815	-1.18926	-2.60248	-2.39578	-1.50725	2.04198	-1.23827	-0.664639	-1.24472	-0.572899	0.458339	-1.25221	-0.0350906	-0.912385	-1.04194	0.332795	-0.0721019	-2.31281	0.357265	-0.350385	-1.9111	-1.11009	-2.1319	-1.69389	1.21861	1.70232	-2.68146	-3.69869	2.07925	-2.201	-2.0291	1.26698	2.26544	-0.184822	-1.62491	-1.72426	-1.62631	-0.925546	-2.28713	-1.95148	-1.48379	-0.933755	-0.349909	0.470349	1.6336	-1.19561	-1.79626	-0.234641	-0.0926153	-2.04348	1.4467	-2.02361	-0.907829	-2.16374	-1.81156	-2.97803	2.02269	0.473926	-1.10748	-0.881075	-1.38802	3.12186	0.492622	-1.63187	-1.01929	-3.06097	-1.40762	-1.43231	-1.92225	-1.59831	-2.28988	1.94755	-1.50873	2.34656	0.710644	1.97749	1.51015	2.64832	1.70766	1.09808	-2.1621	-2.44852	-1.12085	-1.98652	-2.22876	1.72352	1.01967	0.643406	2.70178	2.37075	2.20082	1.25873	0.522849	1.61041	-1.76891	-1.61351	1.02885	-1.85707	1.68846	1.84043	-0.299223	1.5818	-1.65184	-1.21807	-1.61353	1.95382	-1.6777	-0.468044	-1.00891	-2.1026	-0.562835	0.0854322	-0.157723	1.56188	2.17304	0.325669	-1.12632	-1.29254	1.02348	-1.87629	1.30038	-0.595784	1.76599	0.895638	-0.935486	-2.00928	0.239149	-0.0873118	0.995274	-0.826098	0.11089	-0.586617	1.59396	-0.186915	0.272633	0.0395332	-0.292556	-1.77976	-1.95644	2.04011	1.8452	0.74109	-1.2034	-1.55579	1.16189	0.585505	0.723358	1.63347	0.993626	0.865885	0.75953	-0.495809	1.22929	0.970109	-1.51585	-0.336001	-0.645095	-0.905311	1.28563	-0.361398	-1.6054	-2.79848	-1.17503	0.741575	1.48052	-1.51397	-0.628787	0.657431	0.880679	-0.774403	-2.0853	-1.53758	-0.398009	-0.672638	-1.12969	-1.14632	-0.665771	0.0504194	-1.59849	-0.713479	-0.663267	-1.89534	-2.12968	-0.551313	1.97318	-3.10848	1.96012	1.74797	-1.97744	-1.63483	1.51012	2.39716	-1.21895	3.2147	-3.07729	1.85871	-0.985788	1.8733	0.395066	2.03784	2.82383	3.16264	2.86272	3.54651	3.10601	3.73666	1.94201	1.9629	1.99869	1.83484	-1.49277	0.85893	-2.07505	-1.52432	-1.90545	-1.86104	-1.30099	-0.963123	-1.154	-1.37544	1.33095	0.0245778	2.34256	-1.1879	1.34831	1.94879	-0.0417076	1.01825	-0.0515262	-0.539688	1.50011	-1.59092	-2.01722	-0.950611	-1.18021	-2.72698	-2.23942	-1.02691	-1.30131	1.25289	1.64691	-1.41079	-2.63183	-2.02147	-1.64981	1.41983	2.45269	2.94598	-1.78219	1.59956	-1.02068	1.05166	2.51721	-1.22069	1.52403	-1.6208	-2.03824	-1.5348	2.25729	-1.42189	1.33623	-1.87113	1.2034	2.84067	2.1496	1.9044	2.69773	-1.47588	2.99819	1.30971	-2.23038	-0.41648	-0.0052047	1.38164	-0.827557	-1.07991	-1.98426	-1.38086	-2.59668	2.4646	2.35811	-0.87633	0.121791	1.23468	0.978942	1.95527	1.93165	1.36033	2.97132	3.13307	-1.52506	-1.47245	3.09358	1.7319	-0.59745	5.22194	1.07155	-0.396633	-2.61041	2.08612	2.99219	1.96803	1.83218	-1.68786	1.66679	1.83058	1.59188	-2.24575	2.25897	1.69319	0.0849761	2.3356	-0.755557	2.12176	1.40936	1.98941	1.72891	-1.57174	1.83069	2.35033	0.321017	1.38718	1.71589	1.77004	1.8133	1.55287	-1.8722	2.79813	2.20484	1.83535	1.80886	2.15531	1.6363	1.48115	2.51276	3.23521	2.3045	-0.0071207	-2.62352	-0.125997	1.09751	-0.598108	-0.489672	-1.7887	-1.13992	-1.89783	-0.007864	-0.911861	1.69192	2.27314	-1.97348	2.07045	-1.39521	-0.643446	-2.31265	1.52088	-0.240691	0.995725	-2.13472	-2.87136	0.167667	0.198146	-0.135924	1.05769	0.0159278	0.675561	0.208707	2.54041	2.75806	-0.592796	-1.68069	0.970279	1.67573	2.11469	1.02733	2.18679	0.172485	-1.50112	1.16	1.05018	0.571003	2.39089	-1.25096	2.50058	2.68483	-0.0416096	1.6295	0.746217	1.35036	-0.0824092	2.00157	2.42464	2.68235	2.3302	2.45519	3.10369	2.1176	2.63601	2.60752	-1.07723	0.571416	-2.30231	-1.46225	-2.16707	2.13769	2.23549	0.853115	-1.73843	-1.20657	-2.15006	-1.30091	2.18916	-2.58379	0.800796	-1.96527	2.40361	1.50374	0.919915	-1.88317	-1.65288	-0.473891	-2.22958	-1.83263	-1.70216	0.431468	-1.22566	1.48594	-0.258019	1.25202	0.63793	0.253184	1.52983	1.65522	-0.133585	0.888225	0.458934	0.951867	1.19048	-0.615495	-0.971233	1.66927	-1.19728	-1.99029	1.14462	1.95965	-2.07058	-0.587988	-3.20692	0.117694	-2.14941	2.34058	-1.74091	2.93137	2.08842	-1.16811	0.951808	2.20491	2.1237	-0.063411	-1.33269	1.93137	3.00958	-1.58863	2.26798	2.65697	2.27386	2.30308	2.52732	-2.2899	1.51649	2.27325	-1.76767	2.88272	0.492546	2.12439	1.78472	2.61957	3.14496	2.36975	2.57311	2.50743	0.69349	0.368459	1.75801	1.69645	-1.26361	1.34935	-1.51574	-0.922422	-2.17899	2.35635	-1.47342	-2.48216	-1.66639	-0.675538	2.73597	-1.13331	-1.92821	-0.429551	0.0480235	-0.567458	-0.369041	2.70156	1.25442	-3.14421	0.374503	0.992749	-1.436	-1.86514	-1.24335	-2.45507	-1.38954	-2.71709	-1.4006	-0.0424913	-0.133449	1.44142	0.985067	1.67502	2.44449	2.27654	2.10778	1.96585	1.78614	2.23741	1.57921	1.84513	2.60835	1.81919	1.24256	2.40358	-1.83696	-2.09647	-1.18006	1.23199	1.81998	-2.26711	-2.31893	1.45672	-2.77521	-0.352485	2.64237	-0.0538927	2.05028	1.08499	-1.35397	1.90589	-0.628586	-2.57342	-1.7666	-1.98857	-2.38875	-3.29647	-0.295825	-1.77122	2.44614	-0.197616	1.62486	2.64751	-0.847852	1.50599	-1.74637	1.60164	1.78665	1.668	1.67661	-2.74692	1.48863	-2.06027	-0.0439222	2.8023	-2.39919	2.72822	1.2781	-1.31009	1.8075	-0.578921	-0.0075546	-3.15629	1.1227	-1.20169	2.97372	1.35847	1.80821	2.09745	2.05903	2.31364	0.680113	1.27785	2.12725	1.86364	1.21253	1.65105	2.96203	2.22259	1.10037	1.44916	1.94419	2.74725	1.85151	0.854491	-2.06166	0.0737346	-0.51389	2.28554	1.2565	2.27862	0.701032	0.98861	2.54696	-0.984097	1.19975	1.41254	2.15263	2.4228	1.32966	2.39322	0.830351	2.79232	2.84864	0.554562	2.48263	1.0373	0.653551	2.0792	-0.411507	1.86963	1.14334	2.84365	1.56692	2.17871	-1.52355	1.25986	1.5143	1.72155	3.0741	-0.0329459	1.0577	1.89656	1.33573	1.99848	-0.246608	1.77396	-1.17432	-1.85786	3.95402	4.82307	3.0058	1.36343	2.14742	2.54599	1.98642	-0.889775	2.32697	-1.40353	2.93161	3.33211	2.11929	1.71335	0.0458394	1.69387	1.96622	2.226	-2.38169
1-EMB1	1-EMB	E11.5	embryonic	A/J	8	AJ_E11.5_314_pooled_8	0.0307393	1.04952	-0.0898941	-1.87638	-0.708214	2.24299	0.909016	-1.64827	0.675245	-1.59446	0.36408	-1.25341	1.08899	-1.25249	-1.31021	-1.36028	-0.242732	0.0052947	-1.08054	0.746768	-2.02772	0.78356	1.91599	-0.0526684	1.81641	-2.06092	-1.32897	1.60792	-1.6665	-1.82619	-1.38184	0.294956	-1.00984	-0.554955	0.51203	-0.586416	-1.91786	-1.20042	1.44098	-0.387812	0.349494	1.22182	-0.417375	0.875133	1.46177	0.83492	-1.22123	1.96336	2.88999	-0.54502	1.59833	1.0597	1.60409	1.25309	1.51282	1.50635	1.40598	1.86736	-0.248506	2.57058	1.60317	-2.23951	1.10612	1.68055	3.08938	0.0602375	-1.8706	1.74413	-1.81095	0.970993	1.41073	0.682927	-1.05298	1.59159	0.606384	-1.15599	-1.19454	1.74653	-1.70177	2.71727	-2.23082	0.0691247	0.277219	-0.670068	-1.31342	0.936661	-2.16436	0.839516	-1.82359	-0.570242	-1.58345	0.923369	-1.51193	-1.02029	2.39149	1.6453	-0.111913	-1.90056	1.27468	-1.68258	-0.442575	1.57454	1.11669	-1.28852	1.49763	1.19829	-0.509111	1.23799	-1.33122	1.4612	1.42061	-1.57459	-0.298809	-1.70936	0.121312	0.141405	-1.41771	-1.50735	-1.52938	1.65788	-0.446964	0.389913	1.11908	-1.58739	1.30285	-0.190489	-0.517976	-0.992787	1.68229	-0.813536	-1.12584	-0.755285	-1.72673	-1.25303	-1.40688	-1.98707	-0.796141	-2.49713	-2.0659	-1.35187	-0.682374	-1.98427	-1.22236	-1.72409	1.71158	1.41562	-1.54867	1.76412	-0.96153	-1.66995	-1.61793	-1.59425	-1.24285	-1.86654	-2.08496	1.91398	-1.87703	-2.18317	-1.67473	-1.95223	1.23328	-1.99809	1.78039	-1.88215	-1.5863	-2.69573	-1.98065	-1.80931	-1.94723	1.76958	-1.85359	-1.72631	-1.76048	-1.53262	-1.72131	1.50574	-1.60073	-0.861476	-1.12351	-0.858284	-1.33239	-2.49146	-1.62153	-1.32724	-1.47475	-1.21737	1.54081	0.192512	-1.1836	-1.75689	2.10039	-1.29204	-2.0507	-1.64061	-1.58896	-0.674135	1.78895	-0.941144	2.12595	-1.27684	1.40711	2.22313	1.22892	2.56389	-2.08025	2.19624	0.415876	-1.68549	-0.964777	0.422618	-1.21773	-2.14282	-1.38694	-0.980803	-1.35649	-0.817352	-1.00992	-1.66655	1.68362	1.45748	-1.77032	-1.97147	1.57792	0.308036	-1.09798	-0.98733	-1.30842	-0.389409	-1.03971	-1.06959	-2.25005	-1.66144	-2.70732	-1.84023	-1.71629	-1.16606	-1.47787	-2.61821	1.66391	-0.812036	-1.58951	-1.45465	-1.03155	-1.32968	-0.743174	-1.06468	-1.67196	1.13665	1.17673	-0.816216	-1.3162	-0.979996	1.07403	-0.82303	-1.75056	-1.93674	-1.74245	2.58185	-1.77159	-1.95398	-1.14004	-2.05219	-1.75604	-1.9204	-1.42516	-1.10215	-0.847636	-1.30158	-1.00944	-1.95772	1.70563	2.15048	-0.912852	-1.82816	-2.4562	1.34065	1.58778	-0.527009	-0.428985	-1.42248	-1.18634	-1.2855	2.37017	1.27728	-1.21561	1.91957	0.919563	1.21535	0.766358	1.51366	-1.22199	1.70912	-1.32463	-1.28766	-2.33046	-1.05634	-1.36922	1.14957	-2.57871	-0.295343	0.0925604	-1.54167	1.24523	0.299787	-1.89656	-2.23551	0.263301	-2.14824	0.961784	-2.0655	1.96051	-3.09311	-1.11175	-2.13659	-0.95776	-2.36791	-1.22876	1.3297	-1.58736	0.833635	1.34641	0.11839	-0.655206	1.37258	1.68269	1.37746	1.25779	0.967079	1.78648	1.34518	1.93397	-1.74963	-0.850348	-1.34019	-1.77861	-0.844755	-0.487646	-1.40907	2.24688	1.37521	1.4956	0.964697	-0.95244	-1.29128	1.54367	-0.163882	1.67427	-1.30071	1.63573	-1.40574	0.320391	1.32145	1.41638	0.31001	1.25699	1.30486	1.26062	0.9777	-0.95188	-1.7395	0.119464	-0.448309	-0.282431	-1.32469	-1.03197	0.831932	-1.12703	1.14175	1.80367	-2.0861	-1.61715	1.41289	1.38179	0.140458	-1.03784	0.893525	0.961428	1.1184	-2.39458	-1.75909	-1.93458	2.03258	1.8759	1.76924	1.80073	-1.13543	-1.77497	-1.64046	-2.55517	-1.41943	-2.36527	-1.52894	-2.49819	-1.99754	-1.5208	-1.87487	-1.13249	-0.783478	-1.03944	-1.26555	-0.0057466	-1.73864	-0.45522	-2.04304	0.522691	0.977245	0.618989	-1.75385	-0.991811	1.03867	1.5402	-1.02365	1.07855	-1.89168	-1.88982	-2.24364	-2.83228	0.0734327	-0.0503488	-1.34339	1.49442	-1.47755	-1.43432	0.110368	-0.804197	1.26445	-1.92709	0.995891	-0.774863	1.06088	-2.11549	-1.69769	-1.64572	0.261677	-1.76561	-1.65054	-2.09027	-2.11677	-1.73785	-1.3547	0.631096	-0.615232	1.56647	-2.46652	1.11967	-1.88053	1.40019	-2.27967	-1.82388	-2.27292	-1.64359	2.41324	-2.25852	-1.28393	-1.42769	-1.27953	-0.41784	-1.77781	-1.63072	-1.32718	-1.52227	-1.50072	-1.71937	0.159022	-1.09464	-0.735887	0.903014	-1.28482	-1.60873	-1.56872	1.09217	-1.76879	-1.31647	-0.914399	-1.63812	1.33915	-1.69568	0.64023	-1.97892	1.39901	-1.43446	2.12932	1.19616	0.436304	1.68085	-1.88056	-2.12634	-1.58465	-2.54972	2.05829	-2.1773	-2.34519	-1.81339	-2.36791	-1.9306	-1.52027	-0.868693	-0.730219	2.28163	1.19083	-2.44226	-1.69316	1.89571	3.08535	1.89791	0.951837	1.61936	1.04964	2.22745	1.18816	-1.67641	-0.568837	-0.83161	-1.86575	1.47891	2.93546	1.44725	1.36095	1.09068	1.46729	2.33699	-0.921684	-2.02281	-1.52215	-1.66632	-1.16873	1.08854	-1.933	1.60692	-0.561626	-0.674857	-1.87	-0.753511	-1.0547	-1.08249	-1.54256	-0.881783	-0.156683	1.17192	-1.65503	-0.995607	1.28633	1.3423	-0.0014753	-0.578586	1.15591	0.376633	1.62854	-0.146833	0.29203	1.05239	-2.27801	-2.30478	-1.20093	-0.836842	-1.17106	-1.19549	-1.64806	-1.4028	-1.89949	-1.53803	-1.18677	-1.91872	-0.474136	-1.03766	-2.22273	-2.27132	-1.43533	0.960103	1.84048	-2.49733	1.35995	-1.90561	-1.75351	-0.858868	1.22696	1.3854	1.29468	0.0372547	2.56821	-1.72127	-1.11859	2.54371	-1.17011	2.47129	1.25875	1.61209	-0.356555	0.0643713	1.72139	-2.21046	1.0178	-1.03062	2.25571	-2.0234	2.04795	-2.24146	1.34839	-1.63699	3.01518	0.886319	-1.25528	-0.045735	1.68379	-1.32247	1.79394	1.18519	1.23746	0.873732	1.84652	1.77673	1.44419	1.72975	2.31467	-0.53764	1.33156	2.0638	-1.4693	0.873695	1.19081	-0.410497	1.78922	1.83559	0.257522	-0.346067	-0.667186	-0.912598	-0.709227	-2.00157	-1.37316	-1.98519	1.54267	2.18455	-1.00348	1.26271	0.385275	1.76993	2.84054	0.651076	-2.52712	1.68737	-1.27652	-1.76225	-1.83948	1.98158	-2.07195	2.02134	1.65653	-0.180158	-1.75739	-1.6375	2.47997	0.552071	1.65015	-2.31729	1.5168	-0.967218	-0.860559	-1.18838	2.01765	-2.22994	1.14647	1.64653	0.996151	-2.2154	-0.754382	-1.40833	-1.54519	-1.67848	0.194037	-1.438	-1.22926	2.10452	-0.732828	-0.795261	1.4584	0.846215	0.319864	1.34709	1.93068	1.21666	1.33944	-1.51182	-1.56467	-0.573699	-0.915462	-1.02212	1.58439	1.94054	1.38016	2.36186	1.37292	1.62037	-1.10448	0.758519	0.760492	1.28355	-2.00274	-1.5544	-1.59597	-0.621493	-0.654069	-1.23882	-1.65843	1.73131	1.90347	-2.67196	0.82101	1.50736	1.42895	1.06155	4.01173	1.50489	1.75807	1.74167	-1.62812	-1.69055	-1.69973	-2.37611	-2.16145	1.67113	-1.70257	-1.10277	-1.6397	-1.74438	-1.39533	-1.19059	-1.45651	1.33105	-2.5823	-0.867461	-1.93967	-1.32858	-1.23559	-1.03995	-0.11085	-0.44498	1.3119	-1.38821	-2.09462	0.0768661	-0.99718	1.34591	1.61735	1.79597	-1.4262	-2.01113	-0.331446	-1.27804	-1.52824	0.933881	-2.38997	-1.53641	-0.26486	-1.86414	-1.66658	1.58995	2.29131	1.66241	-1.73696	-1.78511	-2.3225	1.18088	-2.70373	1.71319	1.90815	-1.63624	-0.63408	0.235806	2.71506	-0.513735	-3.22285	-0.277823	-1.31794	-1.80742	-1.89872	-0.330841	1.76854	1.25782	-0.654498	1.20222	-1.26581	1.08187	1.51474	-0.919555	-1.13096	-1.70107	2.47515	3.19955	-0.343316	-1.95929	-1.49209	-1.77852	-2.44257	-2.15988	0.930403	-1.46653	1.27748	-1.71398	-1.74684	1.95359	2.29758	1.0148	2.05786	-2.27075	1.44315	2.06836	1.28461	-1.17595	1.32153	1.35224	0.50823	-0.96281	-1.58273	0.834658	-0.833559	1.87415	-1.36266	1.51606	-0.693528	-1.56756	1.06531	-1.1307	-1.82445	-1.1365	1.57716	1.57055	-2.78693	-0.99293	-0.606636	-0.104168	-0.314964	-1.00094	-1.05143	-1.41142	-1.41457	-2.16229	1.39868	1.34321	0.980473	0.696664	1.14478	-1.07165	1.62351	1.40783	1.72315	-0.831157	1.4636	2.15277	1.32631	1.14241	-1.46926	-1.03953	-0.866171	-1.51743	-1.68989	1.31981	1.59832	1.43848	1.76067	1.63586	1.88408	1.53491	-0.852657	-1.07366	-1.99216	-0.051868	-1.22793	-1.23654	-2.12579	-1.14086	-0.876151	0.0333352	2.10936	-1.38629	-1.22284	1.09396	-1.4282	-2.21382	-1.81953	-1.29534	-2.00314	-1.06368	-1.15834	-1.74025	-1.79736	-1.19202	-1.64366	-1.63409	-0.210748	-0.373691	-1.37982	-1.59705	-1.37038	-1.26456	-1.43805	-1.19194	-2.62581	-2.01652	-1.46155	-0.2543	-0.860242	-2.11337	-2.2988	-2.28459	1.54933	2.11551	1.3215	1.04433	1.36866	1.95662	1.42431	0.658846	2.15425	2.02889	0.863182	-1.1644	-1.49144	-2.16538	-2.00874	-1.6904	-0.12942	1.30487	1.22347	1.35672	1.27849	1.59018	1.04916	1.62223	1.38717	1.45304	1.10622	1.39526	-2.32349	0.329667	-0.717014	-1.26405	1.82274	1.37273	-2.14226	2.15998	1.0735	-1.35508	-0.0591878	-1.95885	0.942471	-0.933387	-0.576182	1.04051	1.74881	1.52175	1.54806	1.61561	-1.65316	-1.40468	-1.36601	1.45791	1.11305	-1.19356	-1.81031	0.635848	-0.387171	0.286977	-1.62121	-1.32435	1.13276	-1.74696	-1.63502	-1.89187	-1.33366	1.34342	1.27859	1.90187	1.47361	1.50937	1.712	1.49935	1.45202	1.26442	1.85709	1.21138	1.10211	1.1848	1.02319	1.44861	1.71744	0.344373	1.46669	0.938158	1.48705	1.62518	-0.628139	2.09346	-1.30558	-1.1547	-2.184	-1.85415	-1.98985	-1.90634	-1.3952	-0.439518	-1.17826	-1.35717	1.23025	-1.38556	-1.36074	-0.398838	2.15755	-1.64129	-0.0230793	0.894657	-1.91234	-1.24944	-2.51476	-1.99167	-0.567988	-0.898168	-1.14069	1.54908	1.41374	1.48282	0.880402	-1.22842	-0.111215	0.752151	1.77809	2.22235	1.41697	1.75569	2.02294	2.46875	1.76887	0.792318	1.34072	-1.42297	-1.54407	-0.86825	-0.609595	-1.57354	-1.28886	-0.310614	2.09356	-2.40525	-1.72302	0.132667	-0.79834	-1.55027	-1.31416	-3.12793	-1.49667	-0.42584	-0.559536	1.46189	1.48168	-0.764447	1.50179	-1.92713	-0.916032	-0.418246	1.36387	-1.65109	1.13001	-1.52317	1.59553	1.3293	0.521921	1.52081	-1.4538	-0.746279	-1.22204	1.59503	1.0602	2.09757	0.0698721	-0.693091	-1.51527	1.68189	-0.90829	-1.4997	-1.61903	-2.35865	-1.68709	0.637852	-1.91383	1.14733	-2.00471	-1.33937	-2.12835	-2.02108	-1.99529	-1.24414	-1.56479	-0.847409	-1.47074	-1.55547	-1.23027	-0.359298	-1.6706	-1.09854	-1.75014	-0.684557	-0.62128	1.77423	-1.24436	0.0999675	0.716922	0.978656	1.86931	-1.34919	1.1511	1.09024	-1.65975	-0.837058	-2.08827	-1.00034	-0.266536	-0.824119	-1.18748	-1.62025	0.561481	-1.74032	-0.434111	-1.58762	1.84082	-2.10261	-1.98983	2.12431	-1.70281	2.85649	-0.165005	-1.75507	0.776088	1.52621	1.35126	1.66127	0.884248	1.60555	-0.727401	0.630578	-1.21924	1.73387	-2.21031	1.65128	-1.89138	-1.70686	-0.374204	0.787983	-1.71779	-1.10683	1.35444	2.16339	-1.21146	-1.83093	-1.94287	-1.46232	-1.6259	-1.47984	-1.29836	-0.360712	-1.40605	-2.39468	-2.20447	-2.20183	-0.100731	-2.54748	-0.840589	-0.560159	0.194167	-1.96008	1.44033	1.62704	1.2525	1.45423	0.529327	1.62495	1.67664	-0.190937	1.31174	0.456955	-1.68198	0.294948	-0.357028	-0.050517	-2.02221	0.85581	-0.730191	-0.0655795	0.0610805	-0.496947	0.705252	-0.574605	1.33543	-0.765643	-1.76789	-0.90637	0.403458	-1.10578	-0.240417	-1.46584	0.945758	-1.73375	-3.21453	-1.28637	0.489567	-1.33899	-2.13654	-0.828595	-1.65558	-0.245459	1.42275	1.44869	0.315996	1.03888	1.50287	1.82315	-1.92308	1.02701	-0.245127	-1.00397	-0.275583	2.21519	-0.717895	-1.7378	-0.475587	-1.04586	-1.29378	-1.75368	-0.631944	-1.64312	-1.97142	-1.7796	2.03818	0.10439	-0.917391	2.81853	1.24788	-1.11488	-1.69163	-1.46583	-1.48159	1.22915	1.9273	1.67106	-1.94251	-1.65006	-0.873477	-1.25753	-2.39576	-1.89692	1.47952	-0.959261	-2.45101	1.78179	1.10175	-1.67415	1.34546	1.29702	1.49628	-0.456744	1.47402	1.48827	-2.46195	-1.5437	1.42766	1.17686	-1.88921	-0.99746	1.37933	-1.31632	-0.654996	1.40661	-1.43362	-2.21886	-1.99428	-1.66326	-1.66791	-2.0776	-1.10451	-1.08271	-1.64026	-1.85967	-2.45219	-0.423394	1.81271	0.479312	1.0822	2.1399	1.39055	-1.38369	-1.1938	-1.17712	3.92127	-0.930633	-1.96073	-1.49223	-0.84483	-0.546534	-0.942413	-1.94937	-0.941757	-1.49993	-1.86159	-1.83049	-2.23028	-1.65417	-1.75369	0.775491	-1.70327	-1.95357	-0.384099	-0.609078	-1.11512	-0.360815	-0.437257	-0.885791	-1.03195	0.0207874	-0.963279	-1.75613	-1.57219	-1.42175	-1.26107	-1.75556	-1.23454	-1.59101	2.20536	-1.21911	-1.6856	-1.49134	-1.39372	-1.37321	-1.67625	-1.58169	-1.16959	-1.7095	0.439056	-2.16347	2.00263	-0.396446	1.57214	-1.62197	1.13593	-0.412379	-0.326937	1.60147	-0.0030466	-1.23735	-1.66888	-2.26712	2.94787	-1.85883	1.5806	-3.43652	1.35228	-1.56458	-1.53438	0.880479	0.656003	-0.909898	1.55575	1.47307	-0.755898	-1.81039	1.2946	1.56569	-1.5561	1.75895	2.53332	1.41019	1.34246	-0.4525	-1.98016	2.34794	1.97265	1.35263	1.59552	2.6265	-1.57615	-0.860274	1.65366	1.46952	1.95418	-1.14177	0.835484	0.0676544	-1.013	-1.28455	1.54837	1.32659	1.59397	1.40692	1.63823	1.57039	0.891133	1.36384	0.969356	1.57989	1.33683	1.35113	-0.655735	1.17128	1.39476	1.74166	1.2356	-2.22765	-1.44919	0.661064	-0.616318	-0.0078837	0.452313	-1.88877	1.33752	0.170543	-1.97754	-1.81516	-1.16376	-1.54208	1.8921	1.29467	1.31487	-1.09756	1.03638	-0.0671651	-0.712439	0.838898	2.06145	-1.92034	-1.63729	-1.54966	1.27342	2.55103	1.46426	1.72728	-1.43937	0.547514	-1.7664	1.95837	1.34588	1.85403	1.27874	1.62172	-1.01331	-1.9439	1.36944	2.38997	1.42199	1.53885	-1.65953	-0.99831	1.36611	1.59234	-1.84471	1.56446	1.34733	0.536962	-1.78633	-1.44316	-0.903302	-1.43296	1.56823	1.51108	-1.44513	-1.43924	-1.6475	-0.216502	-1.36339	-0.96059	-1.38699	-0.83293	-1.31684	1.41349	1.84636	1.86818	-1.98221	1.44728	1.3576	-1.21373	-2.03381	-1.75267	1.60199	1.91613	1.71371	1.6943	-2.04763	-1.62362	-1.06619	-0.797043	1.31038	-1.41861	-1.35493	0.891474	-2.10087	-1.30131	-1.60716	-0.406794	0.101577	-2.31977	0.0397358	-1.75651	1.23545	1.49487	-1.31133	-1.65253	2.49651	1.82273	0.591302	1.25136	-2.1743	-1.92612	1.39742	1.03437	1.80286	3.82716	1.46537	-0.561022	1.12622	0.0693726	-0.764143	-1.07781	1.48373	-1.66315	-1.73109	1.31851	-1.3556	0.477296	-1.75461	-1.23385	-1.05344	-1.83421	-1.27679	-0.890481	1.86974	1.64038	1.5565	1.01567	-1.42051	-1.70964	-1.32328	1.39757	1.71672	0.879788	2.3369	2.53671	2.16946	1.29153	1.10357	-0.656788	-1.3894	-0.90621	-0.633288	-1.33774	-2.23377	0.525241	1.59558	-2.17625	0.840276	0.693688	-1.20247	-2.11971	0.609176	-1.08874	-1.35273	-2.04954	1.10493	-1.71702	-1.76772	-1.20389	-1.16855	-2.18037	-1.34449	1.36371	1.33058	1.42126	1.59195	1.31617	0.839333	1.18999	-1.19313	-1.7197	-0.44462	-1.79575	-1.8676	2.2855	1.20001	1.96418	-0.0135912	1.90648	-0.951263	-2.05674	-2.00565	-1.37563	-0.782443	-0.374291	-1.00594	-1.50321	-2.54418	-1.83177	-2.12369	-1.38513	2.3757	1.36778	2.04924	1.06263	0.891467	0.647113	1.63938	1.29786	1.50438	0.724385	1.20987	1.51981	2.12369	1.4593	1.45035	-0.0472641	1.59061	1.22453	0.975408	1.26073	0.98204	0.134029	1.08949	0.622985	0.511731	0.479838	1.05901	1.39645	1.44207	1.53594	1.52658	-0.433797	1.96251	1.58097	1.49681	1.51537	2.03847	0.826959	1.04921	1.66383	1.32892	-2.10435	-1.82153	-1.96339	-1.75296	-1.96435	-1.80384	-2.86158	-1.57218	-2.33174	-1.90757	1.45984	2.06266	-1.33746	1.98621	-2.10063	1.73205	1.44183	0.569415	1.63067	1.38991	-1.68471	-0.844353	0.0545993	-1.66543	1.38716	-2.3062	1.40472	1.63124	-0.36893	0.920029	1.31011	-1.41473	-1.0272	1.53602	-1.42282	-1.9883	-2.60372	-1.73927	-1.26076	-0.722744	1.47604	0.417775	-1.51695	-1.91747	-1.53603	1.65223	1.87859	-2.33551	-0.911101	-2.64459	-0.824021	-2.26402	-2.28246	0.0301723	-1.56233	1.06755	1.70215	-3.01276	-1.69419	0.23896	-1.57532	1.84626	-1.48173	-0.980355	-0.623932	-0.303264	-2.16759	-1.62184	1.41403	2.86779	2.04763	1.66767	-1.54182	-1.21964	-1.19723	1.63354	-2.16152	-0.629066	-1.76666	-1.3404	-2.25442	-0.669947	2.19743	1.11347	1.02697	-2.16233	1.26989	0.546041	0.749453	0.718618	-1.40322	-1.61057	-2.31594	1.03725	0.487299	1.87602	-1.00429	1.84756	-1.07425	-1.44332	-1.86712	-1.85461	-1.02142	1.79315	1.42827	1.59992	-0.409634	-1.0029	-0.576003	0.278916	0.987314	-1.39582	1.58285	1.76343	1.28297	-0.93196	1.38296	0.737417	1.68859	1.61005	1.39233	-1.32452	-0.229107	-1.34287	1.93887	2.10516	-1.81505	1.5772	-1.61676	-0.817196	-2.21797	-1.95754	-0.097653	-0.971433	-1.79624	-0.767497	-1.22225	-1.19675	1.06931	-1.75084	-0.620453	0.295362	-0.863967	0.123771	0.208976	1.40353	1.67565	-2.32454	-0.561506	-0.0804062	-1.07442	-1.34269	-1.13101	-0.229493	-1.73939	-0.358616	0.680992	-1.8557	1.14595	-0.742299	-1.85784	-1.62171	-1.63463	-1.95565	1.23132	-1.3166	1.32562	1.64612	-1.92204	-0.591393	-1.63844	1.56201	-1.11506	1.76568	2.56872	-1.34007	-1.5332	1.29478	-1.99508	2.02553	-1.27262	-2.3813	-1.52759	-1.09791	-1.42922	-0.272039	0.423521	1.15147	-1.92566	1.3478	-1.40858	-1.97995	-1.16344	-1.48681	-2.26749	-1.83099	1.8301	-1.80361	1.26759	-1.66577	-1.86103	-0.98388	0.90446	-1.755	-2.45484	2.00709	0.67571	0.789201	1.6808	1.10032	0.892137	1.13109	0.912825	1.13228	1.55414	1.59957	1.29702	1.22452	-1.85188	0.413672	1.34531	1.16256	3.12363	-0.569924	1.37423	2.32461	1.74995	0.996017	-1.00329	-2.17668	-1.08628	1.16705	-0.563493	-0.453305	1.58294	-1.82468	1.75136	-0.765011	-1.07152	1.46185	-0.344489	-2.04688	-1.76593	-2.10201	1.61628	-0.659626	-1.32155	-1.97206	-0.908959	-2.77244	-1.41794	-1.02188	-1.96017	1.94975	0.971095	-1.68433	-1.48295	1.32079	0.760129	-2.12845	-1.18564	-0.356428	-0.185717	0.304527	1.32003	-1.36741	-2.04371	-0.0866774	-0.509955	-1.98096	-1.9957	1.04518	-1.43441	0.831431	1.72109	-1.33565	-2.45873	-2.02525	0.191893	-1.11213	-1.57088	-1.28915	1.23626	-2.42594	-2.59484	0.0628274	-0.971129	-1.9907	-2.26618	-1.0377	-2.77254	1.60932	0.853428	-0.606332	-0.142649	-2.13165	2.01417	1.96204	0.804356	-0.846847	-1.93463	-0.579014	-0.211925	0.213584	2.51775	-1.74116	2.1146	-0.486805	-1.38037	-0.767919	-1.23186	-1.9359	-1.71279	-0.535846	-1.41997	-1.093	-1.08979	1.30923	-1.54012	-2.18305	2.19614	1.20087	-1.31391	-0.880542	-0.572997	-1.3872	-0.372307	2.33836	2.30874	1.3738	0.254247	-1.6666	-1.1353	-1.46557	2.6567	1.2346	-1.56806	-1.77249	1.07206	2.20195	3.26601	-1.06284	-1.4791	-1.68866	2.20543	1.40325	-1.23302	1.55434	-1.37847	0.295138	0.528167	1.367	0.742398	0.105173	-1.08725	-1.78993	-1.61519	1.3593	1.79407	-1.62545	-2.41781	-0.653906	1.46499	1.86463	1.1556	2.0164	-1.47769	-1.9818	-2.07378	-1.40043	0.977965	-0.247779	1.00437	1.50839	2.10327	-1.53398	-2.43876	1.33821	-1.31914	1.40721	1.9518	1.87316	-0.558266	-0.964063	-0.861027	-1.77054	-1.49807	-0.406069	1.25751	-1.34306	-2.0582	-1.87451	-1.15585	1.0625	-0.744412	0.194178	-1.97261	0.0461789	-2.18591	1.18077	-2.02253	-0.629654	-0.791703	1.92026	1.36268	1.46712	0.869241	0.482435	0.836758	0.979186	-2.36195	-1.70088	-0.80577	4.28829	1.45357	-1.25522	-1.58529	-2.12472	-0.144723	-1.59806	-0.948771	-1.67091	-0.859896	-1.32916	-1.09032	-0.909902	-0.944368	-1.58044	-0.55879	-1.53807	-0.526233	-1.14648	1.25924	-1.52903	0.0824761	-1.42231	1.17133	-1.41331	-2.08748	-2.52483	1.62525	-0.908769	-0.762838	-1.16036	1.34447	1.64682	1.18568	1.26876	-1.8	0.720007	2.63789	-1.96034	1.50329	-1.95775	-2.11017	-0.196575	-2.07852	-0.847709	-0.853806	-2.25332	0.950132	-1.98116	-1.73547	-2.11811	-1.92069	1.50864	1.58459	1.36665	1.23161	1.5058	-1.50862	-2.46351	-0.141189	-1.60535	-2.05618	-0.916609	1.01531	-1.61711	1.54568	1.81226	1.87819	1.80485	-0.789518	1.90577	-0.183943	0.932326	-1.90211	-2.05835	1.16956	-1.67669	-1.64009	0.564301	0.880896	-0.714899	0.660099	0.742397	1.6286	0.606609	0.315827	-0.630291	0.339821	-1.34569	1.61511	0.114919	1.44257	1.61382	0.45437	0.660112	1.0681	1.09101	-0.0473552	1.7454	-0.532448	-0.799092	1.47808	1.6801	0.680085	2.15537	0.0600688	0.444598	1.49587	2.08836	1.337	0.734801	0.880979	1.36338	-1.1192	1.35703	0.937349	-0.868456	1.48567	1.40105	1.69607	-0.605735	-0.370746	-0.490886	-0.0363793	0.359872	-0.60031	-0.264412	-1.36012	-0.553855	-0.650254	-0.0228831	1.16759	1.30768	0.349253	-0.26283	1.19224	0.229552	1.6313	0.400565	0.822967	0.330949	1.39498	1.61279	0.649652	0.524177	1.15194	0.748568	0.135699	1.53751	0.92557	0.0337503	-0.701391	1.7977	1.31691	0.728924	-0.73774	-0.182805	1.99243	1.99918	2.72355	0.845788	2.17376	-0.315141	1.61448	1.4122	-0.267281	1.56413	1.49916	-0.456581	0.957299	-0.41804	1.22861	2.20008	0.583658	1.29158	0.0850173	-0.728884	0.632714	1.20588	2.1247	-0.349382	-1.6606	2.37229	-0.112889	2.75252	0.873221	1.89353	1.92195	-0.263023	0.883215	2.23692	0.773166	0.743099	2.45068	-1.69229	-0.698401	1.51387	2.48642	-0.399052	2.98821	1.76373	0.802895	1.12764	-0.313384	0.708787	-0.881724	1.27525	0.699745	-1.23897	0.364939	1.30754	-0.981273	-2.02239	1.53431	1.91101	-0.171319	1.92412	1.26731	0.148967	0.867309	0.629705	1.27364	0.440016	-0.87537	1.64076	-0.281798	1.45297	0.799461	1.26359	1.76339	1.36537	0.742116	1.46647	1.78196	-1.44751	1.21838	0.147227	0.697971	0.976621	0.880014	0.715859	1.09133	1.4364	1.04045	3.13418	0.970652	0.712392	-0.0002385	-0.725793	0.521472	1.1165	0.685937	1.09242	-0.190614	1.25726	-0.784758	1.03434	-0.532365	0.663343	0.461743	0.879198	-0.473323	1.41792	1.85707	-0.156142	1.99726	0.175355	0.705566	1.80625	1.08251	0.813419	0.798318	1.56017	0.836223	-0.264941	-0.126149	0.768183	0.407513	-0.319196	-0.827202	0.718812	2.09404	-0.382805	1.62058	2.29832	1.1836	2.23573	1.75354	1.9792	-0.72921	0.107177	1.78128	2.01478	1.2199	3.01463	-0.816924	-0.240149	0.966002	0.946623	0.866211	-0.58014	2.19916	0.70602	0.777301	0.219366	0.156818	-0.0546582	1.51288	0.856295	-1.56343	1.60781	1.9319	0.736864	1.05251	-0.772844	1.35522	-0.377602	0.250802	1.20155	0.444156	2.49639	1.39511	-0.151124	1.46145	-0.610431	0.577305	0.575136	0.246006	-0.0243289	1.258	1.87155	0.110375	-0.0176503	0.808147	1.43132	-0.975838	1.94383	-0.62827	-0.776139	-1.12753	-0.493021	1.59848	0.874341	-1.25463	-1.19772	1.09823	-0.134222	-0.92454	-0.391111	0.37626	0.574105	0.837308	-0.372821	1.52707	1.41364	-0.757994	-1.51118	-0.369646	0.629228	-0.388925	-0.231566	-0.398602	1.91886	-0.713258	1.69075	-0.864786	0.74174	-0.794165	-0.272744	0.407478	-1.44115	1.07502	0.495921	-1.18818	-0.56033	0.165051	-0.49553	0.319641	-0.785841	-0.604466	1.74933	1.47922	0.585859	1.5778	-0.266722	1.55528	1.87376	1.75689	1.47369	1.24611	-0.432643	0.384958	0.467545	0.780803	1.79572	1.31539	1.52381	0.24571	0.828362	0.49027	1.54415	1.45868	1.13783	0.422271	0.30542	2.30029	0.900686	1.49339	-0.173973	1.09905	0.0103864	-0.0789167	0.50627	-0.860792	1.22157	1.21938	-1.45946	-0.392176	1.88619	0.375143	-0.828545	2.16586	1.36857	2.53386	1.43884	0.293421	-0.846193	1.10961	0.738779	1.76025	-0.578327	-0.661148	2.09843	0.103569	1.4271	1.14926	0.967559	1.10381	-0.719201	2.34622	0.722347	0.684178	1.00169	0.211859	1.31563	0.828952	1.32926	-0.895737	0.00385245	-0.141577	-0.491019	1.51617	1.33123	1.51264	-0.19849	-0.561293	0.21145	0.0166645	-0.563743	1.6006	1.34443	0.868462	1.24745	-0.0786552	-0.401098	1.52851	-0.197231	0.33386	1.41992	-0.181591	-0.0769728	2.09204	-0.322364	1.33602	0.616854	-0.164552	-0.125985	0.867232	-0.261271	1.05584	1.05594	1.15226	-1.14602	-0.446821	1.27189	0.740534	-1.44394	0.53388	0.990287	-0.581058	-0.244983	-0.569516	1.84865	1.69465	0.789658	-1.02278	1.15297	1.67382	0.921698	0.405596	1.53424	2.52029	2.09837	-0.109522	-1.11118	0.300081	-0.425696	3.38159	-0.102207	1.82654	1.71623	0.677586	0.637035	0.240183	-0.722319	-0.560659	0.173386	2.09862	1.46874	-0.419889	1.62751	1.80547	-0.603805	2.04211	0.691329	0.937421	-1.34335	-0.755969	0.986846	2.26116	1.32165	3.07703	1.86659	-0.432002	0.476145	2.80309	-0.0203479	1.04198	0.618601	2.07747	1.69805	0.603764	1.2684	-0.689701	-1.22541	0.806093	1.85884	-0.60459	1.56469	0.319668	1.97111	2.54272	0.904604	1.67109	-0.915694	-2.39441	1.66512	2.4168	-1.19224	1.75289	2.54038	1.8706	-0.240376	1.78457	1.66795	-0.398035	0.650751	1.92794	1.13014	1.65218	-0.231221	1.20622	0.717921	1.22889	0.375117	1.69469	0.53924	1.55648	1.29924	2.17493	1.50995	-0.716054	1.67226	-0.7597	1.44644	1.68417	1.70124	2.3396	1.12267	0.50511	-0.428645	-1.08621	1.10236	0.147887	0.946597	1.36343	0.791354	-0.748145	1.12699	1.39927	1.25533	1.82581	2.09491	1.15241	-0.754046	0.78104	0.235285	1.15618	1.60624	2.21431	1.43229	-0.568782	-1.95012	1.44441	1.22447	-0.133037	2.18943	-0.111494	0.818075	-2.5624	0.224278	0.811116	0.83605	0.592205	-0.280225	-0.578839	-0.150092	0.625886	-0.0588489	0.639437	1.51284	1.50196	2.43719	2.35892	0.863672	0.522735	2.55063	-0.332656	-0.418618	1.62178	0.846736	0.790406	1.70552	0.279323	2.04197	1.01282	2.06597	-0.239344	0.0973676	1.46399	-1.08692	2.39786	0.824751	-0.2132	-0.720796	-0.367193	0.546781	1.6744	0.819832	0.0282687	1.61535	1.58041	1.59492	1.77522	1.4496	2.09832	-1.22721	1.79304	1.63962	1.06753	1.32934	1.80104	0.47212	1.1042	1.9235	0.239605	1.45822	-0.616965	0.302385	-1.02174	-1.36113	1.56212	-0.960813	2.29921	1.71479	2.30333	-1.27567	1.40592	0.83853	1.6272	0.261054	-0.335525	-0.987457	2.15413	0.845436	0.222087	1.06774	0.936433	-0.348505	-0.342187	-1.10634	-0.324892	1.633	1.89888	-0.25945	0.166052	0.921081	0.588622	-1.02259	-1.52929	1.22077	1.17024	1.69495	-1.09957	-0.334112	-1.54988	1.16473	-2.13822	-1.40606	1.76445	-0.542559	-1.62145	-1.66468	2.34032	1.35443	1.19967	-0.842862	-1.58838	-2.03583	1.52133	1.63231	2.12189	2.0081	-2.22286	2.11209	-1.33847	-1.03018	-1.49525	-1.96733	-3.35119	1.76285	-0.166331	-0.94788	-2.24638	-1.7824	-0.139356	1.54395	-2.23345	-1.12492	-1.61784	-1.17106	-2.37964	-1.22273	1.5763	-1.80454	-2.75326	-1.49813	-0.240088	1.62778	1.65284	-1.57356	-0.806104	0.420995	-1.42277	0.0207622	1.26202	-0.980944	1.71519	-1.58539	-1.57221	-0.708012	-0.421415	0.726438	-1.49004	-1.81071	-2.68924	1.28153	-1.50765	-0.688567	1.27404	1.91154	0.779038	-1.67972	0.502531	-1.11438	0.618331	-0.646876	-1.58546	-1.50452	-2.0181	1.38146	-1.62771	-0.901568	-1.60509	0.947263	-2.05426	1.32786	-0.0869447	-1.0036	0.160331	1.0839	-1.22953	-1.90219	-0.816178	1.59706	-0.68667	-1.50332	-1.82561	-1.2749	1.45243	0.906818	1.4814	1.36899	1.25852	1.72791	1.21479	1.43598	1.52875	0.434632	1.8223	1.68629	1.73971	1.86283	0.418075	1.77529	1.3013	-1.24654	-0.495921	-1.59234	1.85391	-1.21098	-0.797221	-0.599601	-0.359201	0.824603	-1.2449	1.17969	0.0130391	1.3985	-1.33768	-1.06455	-1.25243	-1.27758	-1.27161	-1.31772	-0.822964	-0.892472	-1.82995	-0.599168	0.986353	-0.746718	-0.844274	-0.559886	-1.62763	-1.23919	-0.678825	-1.04676	-0.239977	-2.16986	-1.3368	-1.48206	0.856957	1.22567	1.81634	2.19327	0.809856	-2.09513	-0.4463	-2.03594	-0.339331	0.97036	1.09994	1.84278	1.5694	1.23549	1.40451	1.50998	1.78028	1.10794	0.560258	2.6521	2.93459	-1.71069	-2.805	1.86933	-1.6201	-0.491057	1.3404	-1.41695	0.155155	1.78136	-1.51175	-1.36575	-1.57544	1.54995	2.14132	0.879211	1.50706	-1.3695	-1.34953	1.67657	0.101422	1.21514	2.69477	-0.48001	1.60506	1.29662	-0.131752	-1.26304	-1.76394	1.62591	-1.62998	0.853668	-1.28398	-1.89893	-1.75335	-1.1333	-1.93164	-1.9522	-1.99158	-1.23134	-0.942812	-1.78034	-0.713916	-2.70086	-0.448854	-0.161174	-0.914023	0.286363	-1.64085	-1.24805	1.06092	-2.00442	-1.50303	-1.34379	-0.136972	-1.04278	1.31393	1.38635	1.33768	-1.12641	1.33782	1.25841	-0.757515	1.21136	-0.0282092	1.30598	0.548713	1.61913	1.35193	2.4902	2.2189	-1.47831	1.43193	0.662916	1.30599	1.2281	1.17612	1.31765	1.46358	1.05568	0.537733	-0.287041	1.18627	1.44196	1.16958	1.15274	1.24421	1.10652	0.811013	1.14331	1.40416	1.24502	1.61975	1.86246	1.12648	1.29467	1.08825	1.59071	-2.13895	1.38454	2.24947	-0.956184	0.857434	0.291303	-0.664792	3.06226	1.53797	1.20785	1.83282	2.34893	1.65121	-0.967436	1.5337	0.305341	2.0967	0.477282	1.15406	1.33269	-1.40579	1.45622	-1.69276	0.904967	1.53823	-1.06124	1.7598	1.54769	2.92771	1.668	-0.179533	1.8607	1.60961	1.59873	1.81009	1.02847	1.60062	1.42421	1.92746	1.93073	1.79388	1.39238	1.75012	1.79408	1.68571	2.16415	0.440099	0.450844	-1.63479	2.21194	0.672017	1.73437	2.0516	2.26929	0.279728	0.697433	0.0674504	3.03207	-1.63669	-2.12887	-1.2888	-1.74499	-0.987414	0.115764	-0.411645	1.01736	-1.72922	1.33125	-1.5813	3.14092	1.01176	-1.64273	1.1036	0.772865	-2.11795	2.1542	1.96067	1.69696	1.32138	0.908137	1.71885	-1.33279	0.643327	1.62148	-1.27927	-1.90627	-1.09059	1.99723	1.84166	1.98124	-0.884704	1.61696	-1.49222	1.44362	1.07933	2.04322	-0.211832	-0.726068	-1.3211	0.950678	-1.01463	-0.971366	1.72838	-2.76821	-1.62572	-2.25458	-1.42118	1.8199	-0.430318	0.817132	1.13011	-1.61674	-0.933711	-1.67716	-0.966882	4.85017	-1.71646	-1.64404	-1.68355	-1.61907	-1.40895	-1.27859	-1.72035	-0.968786	-0.956925	-1.23821	-2.24384	-1.4516	-0.124068	0.0727518	-2.00071	-1.8967	-1.29752	-0.872076	1.1504	2.40121	-0.256107	2.11352	1.43051	-0.416929	1.01795	1.42181	2.58736	2.09285	1.74453	1.6595	-0.0582328	0.127012	-0.287445	-0.238291	2.73805	-1.54264	-1.84566	-0.511233	0.022424	0.632877	-0.740798	-1.041	-0.410341	-0.995018	-0.860734	-0.422641	-0.500852	-0.304506	-0.550691	-0.783615	1.36797	-0.0548515	0.573521	0.392712	-1.19588	0.514158	0.924372	0.994055	0.318726	-0.672991	0.00210065	-1.14228	-0.700887	-1.58454	1.18119	-0.538805	0.045835	-0.262491	-1.09483	-0.890781	0.215674	0.760998	-0.985366	-0.500115	-1.31329	-0.773278	-0.400861	-0.496443	-0.3755	-0.415479	-0.987917	-0.67527	-0.820688	-1.28038	-1.312	-1.42462	0.662973	2.19097	-0.744765	-1.11936	-1.33078	-1.43362	-1.58603	-1.81645	2.04422	-1.01436	-1.36778	2.03553	-2.14168	0.248212	-2.39689	-1.81958	-1.34743	-1.88586	-1.84959	-0.652703	-1.80072	-1.04097	-2.04486	-2.58823	-0.862545	-1.61979	-1.77097	-1.21721	-1.85634	-1.58555	-1.52722	-1.33617	-1.40756	1.7051	1.88871	-1.31925	1.50507	1.54114	-0.6914	1.4718	0.692465	1.32718	-1.16055	1.33656	1.46282	1.47568	-1.44215	-1.79042	-1.63319	-2.05112	-1.63288	-1.66111	-1.82819	0.0966708	-2.36687	0.603984	1.00381	1.6689	1.7747	1.44086	1.21224	1.42759	0.877669	1.56622	1.32948	1.57071	1.94064	1.47789	2.74948	-2.01388	1.40432	0.737288	-1.93399	1.10091	-1.65282	-0.907785	-1.59728	-1.93059	-1.71262	-1.44515	-0.866369	-1.39654	-1.3476	-1.38658	0.922009	-0.328271	-1.45778	-2.02088	-1.56775	1.86434	3.02587	-0.936547	-2.64795	-0.35593	1.71341	2.06493	-2.21806	-2.36395	-2.44556	-2.24837	0.455407	-1.82356	-1.32147	-1.34259	-1.06354	-1.37383	-1.51046	-0.612723	-1.03355	-1.87592	-1.50585	-1.4344	-2.03309	-1.17871	1.95742	1.14637	-0.352236	-0.961225	-1.33957	-0.274496	0.404673	-2.21609	-1.49389	1.06516	-1.73628	-2.31047	-1.50235	-1.81214	-1.99863	-1.64787	2.04191	1.66019	-1.24806	0.467505	-1.53771	-1.50282	-2.28497	1.74529	2.32692	-1.60332	-0.78328	-1.95009	-1.14846	-2.19382	1.08261	1.45864	1.52872	1.68116	-1.40382	-1.30274	1.39806	0.767539	-0.967921	-1.18108	-2.22166	-1.86804	-1.16469	-1.34372	-0.791	-1.0476	-0.927006	-0.914412	-1.57684	-1.31306	-1.93241	-2.08658	1.26724	1.0453	1.40131	-2.22594	-2.01865	1.49937	2.31781	1.46658	2.10937	0.515797	-1.06359	-1.40458	-1.22821	1.68116	1.47201	1.93159	-2.74394	1.1588	-1.7446	1.40406	1.4174	1.02271	-2.15009	1.46026	1.38932	1.1889	1.17404	1.63424	1.73762	1.27376	1.2964	1.86222	0.970965	1.63112	-2.18198	-1.98313	-1.74896	-1.52363	-1.18388	-1.41442	-1.49788	-1.82973	-1.79938	-1.86109	-1.4845	1.30396	2.28828	-0.185218	0.308165	-0.874113	-0.0538615	-1.73038	-0.448411	1.48343	-0.679567	-0.414615	0.0480677	1.96	1.25445	1.29768	0.792761	1.59805	1.88897	1.5697	-0.212588	0.22516	-0.21683	-0.840592	-1.5203	-2.47874	-0.992559	-0.147157	0.195509	-2.23146	-0.725864	-2.30017	-1.25476	0.232844	1.30341	-0.476535	0.77903	-0.651495	0.03922	0.236953	0.0992174	0.498428	1.41673	-1.16999	1.90403	1.56164	-1.72713	1.08525	1.94349	-1.03323	-1.79298	-1.95749	-1.52165	-0.633794	-1.96699	-2.07146	-0.951393	-2.12915	-1.86457	-1.88684	-1.77726	0.355108	0.255418	-1.83769	1.06621	0.733192	1.20963	-1.87379	-1.90699	-2.14659	-1.52382	-0.554015	-0.204389	-1.53962	-1.4705	-2.11598	-1.29028	1.60116	-2.36315	1.37993	1.0952	-0.438764	-1.32951	-2.06142	-1.95821	2.0374	0.028254	-1.24642	-1.78324	-1.44868	-2.81171	-1.0068	-1.01679	-1.74174	-1.43681	-1.77969	-1.86034	-2.31291	-2.60744	1.62387	-1.66628	-0.0673163	-1.73948	1.36992	1.49826	-1.18852	-0.960551	-1.64475	-1.13925	-2.3244	-1.10348	0.229377	2.10237	0.748314	0.562614	-1.7801	-1.40326	-1.18985	-1.52087	-1.65451	0.469064	1.44166	-1.59141	0.859233	-1.27615	-1.69075	-2.11659	1.53096	1.48004	-1.03963	0.676062	-1.66394	-1.10363	1.26772	-1.57615	1.6015	-1.20456	0.498883	-1.71797	-1.8124	-0.212647	-0.616856	1.04421	-1.81067	-1.73921	-1.81801	-1.14447	-1.45286	-0.294772	-1.22083	-0.695027	-0.674209	1.76095	-0.873656	1.52023	-1.22601	-1.88234	1.60277	-1.10894	-1.7653	-1.97192	1.81317	0.989989	-2.68242	-0.841867	-1.67382	-1.38683	-1.26782	-1.49278	-1.36649	1.63904	1.71668	0.79455	-1.46228	-1.6396	-1.76056	1.78619	-1.65024	-1.77729	0.174717	-0.0059546	1.38035	1.77019	1.94787	1.37207	1.80238	1.8834	0.219397	1.28071	1.69276	-1.00597	1.24171	-0.0787731	-0.691057	2.00214	-1.39132	-2.05061	-2.56793	-1.79412	-0.648522	-1.11171	1.57956	0.343802	1.6455	-1.27235	-1.64091	-0.427112	-1.57896	-1.58752	-0.973215	-1.9225	-1.24146	-1.29599	-0.180073	-2.0134	1.63886	-2.37059	-1.7112	1.13707	-1.21965	-1.51468	-2.39417	-1.71009	-1.96278	-1.57544	-0.0042142	-0.921045	-1.52412	1.26109	-1.74304	-1.20198	-1.12615	1.4038	0.530786	-1.67298	1.48036	1.30402	1.40946	-1.50444	-1.89604	-0.353069	-1.56594	-1.73614	-1.40746	-0.809377	-1.43819	-1.99909	-1.35968	-1.44992	-1.96735	-2.49501	1.56584	-1.25266	-1.53413	-0.447175	1.9076	-1.95439	-1.92994	-0.836617	-1.14766	-1.77158	-1.9198	-1.94811	-0.848953	0.378764	1.74799	-2.14813	2.50029	2.03348	-1.60049	-1.62719	-1.59187	-2.37375	-1.71731	0.469844	1.68453	-0.727717	-0.0361565	0.977719	-2.15981	1.15135	-1.52459	0.698459	-1.26884	-1.53919	1.75385	1.3617	-0.071558	-1.99965	1.46323	1.4686	-0.412159	-2.0487	-1.99499	-0.456723	-0.226048	1.97746	-2.14365	-1.03798	-1.05279	-1.36003	-1.29197	1.51214	1.58229	1.50606	1.27835	1.16604	1.36821	1.44438	1.46802	1.46697	1.75013	-0.817993	-1.32943	-1.23544	1.95709	-1.76146	1.45012	1.47961	-0.215351	1.16743	1.58957	2.32844	1.35836	2.15389	-2.13624	1.3577	1.19646	-0.322793	1.87648	0.929178	0.182052	2.14922	-1.83859	-0.225848	1.63416	-1.31225	2.27404	2.39497	1.12114	1.10484	-1.41075	-2.33975	0.203793	-1.6861	1.43721	0.931032	-2.74759	0.755604	1.42994	0.994576	1.73407	1.24034	-0.871877	-1.50976	-1.06735	0.759472	-1.4784	1.48214	2.06328	1.8628	1.60577	0.0476957	-2.09035	-1.28281	-0.846138	-2.60849	0.269765	-1.52265	-1.48244	-1.01807	-2.4015	-1.41863	-1.8675	-1.14691	-0.926271	-1.09461	-1.47619	1.05276	-2.52869	-2.15492	1.74278	1.51994	-1.62466	-1.61656	-0.281971	1.84166	0.526984	-0.0422665	0.269293	2.16732	0.441383	0.796436	1.78483	-0.877663	-0.528486	-0.637957	-0.0228182	0.159946	0.519846	0.00855433	-0.0962472	0.53271	0.107924	0.171684	1.01057	0.0672749	-0.561156	-0.336363	1.27974	1.05563	1.64294	1.22486	-1.9278	-2.18413	-1.42573	1.04616	1.84296	1.00659	-2.01788	2.00776	-0.0527341	1.28959	1.15509	0.450087	-1.41492	-1.09869	-0.549929	-0.787195	-1.01859	1.88997	-1.41548	-1.26013	-0.594402	-1.47408	-0.178901	-1.09968	1.73698	1.02205	-0.958022	0.791693	1.05067	0.866046	1.76281	-0.800607	0.9215	1.35043	-2.06916	1.75976	0.873797	2.15089	-1.70194	1.89995	1.67077	1.02201	1.83825	0.963836	-2.39173	-0.711262	1.64737	-1.42987	1.97026	-1.7204	-1.65074	0.168711	-0.432803	-2.35403	-2.10134	-1.42214	1.58332	1.29169	1.41758	1.9632	1.26305	-0.764177	1.95124	0.911626	1.78104	1.18441	0.604225	0.604886	0.67103	1.72507	0.451546	0.486462	1.12754	1.15473	1.57944	1.22174	0.849208	1.13245	0.865395	1.83241	-0.151339	1.00272	0.764793	1.74765	1.39036	1.41006	1.69764	1.48095	1.1079	0.731902	-0.0403894	-0.0028855	1.81428	0.956518	0.548811	-1.17799	-0.922384	-0.71033	-1.54363	-1.96548	-1.59396	-0.905548	1.5254	1.71995	1.42565	1.87681	1.90834	2.0699	-1.29521	-1.58247	-1.90327	-2.01887	-1.84101	0.652541	1.93741	0.837231	-1.35733	-0.822583	-1.22948	-0.681081	-0.500187	2.19027	-0.594806	0.841044	-0.822747	0.437375	-0.773057	-0.422804	-0.89866	-0.563019	-0.787101	-0.962109	-0.182091	-0.553394	-0.742948	-1.30136	-0.477032	1.89043	1.81082	1.10777	2.2045	1.4935	0.956521	1.29958	1.4627	1.26384	-1.68355	-2.12006	1.6832	-1.64898	-1.08718	-0.934641	-2.57828	0.773126	1.77121	1.326	-2.24885	-1.10957	-0.536997	-0.726663	1.90563	0.736558	-0.460099	-0.422012	-1.13949	-0.688672	-1.53319	-1.65786	-1.94829	-0.99994	-2.04023	-1.22127	1.23455	1.7017	1.07033	-0.190788	2.13029	1.43062	1.88693	-1.86318	-2.27854	1.75311	-0.158719	0.909868	1.15476	-2.31442	-1.93786	0.838541	2.49428	-0.244145	-1.70269	0.97464	-2.16979	4.19801	2.29923	1.48651	-1.24148	1.42427	-0.880042	-1.43389	-3.08118	1.18033	-1.81911	-1.1597	-2.00518	-1.60506	-2.23934	-1.50473	-1.71543	1.94857	-1.8688	-2.16535	-2.77159	1.25802	-2.1924	2.05782	-0.77763	0.329082	-1.37354	2.04494	-0.0252724	0.0446097	-0.128436	-1.34482	1.31077	1.97545	0.704394	0.0596098	-0.282429	2.44501	0.587089	0.89771	0.491603	1.85507	0.731929	1.54161	1.18517	1.53568	1.54379	-1.56233	-2.10235	-1.61709	-1.37959	2.51875	1.83831	-1.23415	0.95262	1.72558	-1.99736	-1.76964	0.256952	0.444308	2.16262	1.92646	-1.59639	0.341861	1.43256	0.735541	1.85615	1.71463	-1.29812	-1.75197	-2.01582	0.893527	1.13848	1.04267	1.42465	1.00972	1.05599	1.87129	1.70067	1.62706	-1.96315	-1.68943	-1.28216	-1.38264	-2.30527	1.20757	1.85996	-1.99163	1.64983	1.90099	1.43473	1.01096	1.05676	-1.22596	1.80792	-2.63044	-1.28534	-1.72332	-1.23416	-1.00846	1.02635	0.915092	1.24292	-1.37811	1.15421	-0.122823	-1.1601	0.0126333	1.70704	1.24923	-0.839705	0.727467	0.827009	1.16196	-0.293311	1.5236	1.42462	1.36581	1.8872	-2.79336	0.276851	1.23836	-1.4147	1.98625	-1.83361	1.19631	1.98942	0.803769	0.665409	-1.31432	1.52041	0.790619	1.74982	-0.0125697	-0.429562	2.33121	-1.51823	-1.54973	-0.943555	-1.07359	-0.881905	1.08503	-1.13182	-2.27195	-1.9684	-1.03755	-1.62029	-0.0245722	-2.96808	-1.71424	-1.11635	-1.9502	-1.2613	-1.68569	1.6763	1.28741	1.54377	-1.14383	-1.57572	1.59491	1.84152	-1.70534	0.367572	1.57252	1.48096	1.21675	-1.244	-1.36659	-1.98261	-1.72571	2.21112	0.811063	1.73	-0.194049	-1.13815	-0.844881	1.04554	-1.32834	1.06274	0.740311	-0.89319	1.60459	2.12851	1.70668	-1.77109	1.38691	0.0828811	-1.56993	1.96487	1.2533	0.83804	1.10971	1.68221	1.35272	1.26789	-1.74039	2.34276	1.66965	-1.19699	1.41847	1.80114	1.50579	1.70194	0.347029	1.494	1.27733	1.71421	1.55545	1.68992	1.13981	-1.67572	-2.45319	-1.02203	-1.64967	-1.60755	-1.31514	1.04316	-0.406796	-1.58571	-1.39468	2.00415	2.27724	0.410496	-1.69932	0.948961	2.23503	-2.20384	-1.91639	-0.663466	-2.3705	-0.91595	-0.581904	-0.825339	-0.812694	-1.48064	0.0106972	2.45987	-2.24145	-1.1837	-1.03173	-0.756752	0.14811	-2.74183	-1.76846	-1.03647	0.0097952	2.24454	0.0872306	-0.832805	-1.81004	0.155283	1.56615	1.77007	1.91083	1.07104	1.20346	1.12753	1.34252	1.97914	1.72543	0.888229	-1.25615	2.33053	0.321474	1.31774	-1.3563	1.44394	-0.909245	-2.24406	-1.8041	1.69405	1.68318	1.34958	1.57007	1.10154	0.287147	1.15377	1.59061	1.23153	1.10127	-1.31754	1.13313	1.70118	2.21094	1.8205	1.26408	1.73595	1.70548	-0.0619468	1.56664	1.72361	1.65099	1.59108	1.36518	1.16351	1.31878	1.49765	-1.69349	1.14399	1.82231	1.35375	1.53563	1.0521	-0.221613	1.28694	-1.19595	1.73846	0.692164	-1.17232	-0.99991	1.30201	-2.13558	1.02358	0.158162	1.31763	-1.36645	-2.32101	1.85986	1.21827	-1.13668	-1.56139	1.9247	1.45287	-2.47089	1.41226	1.6074	1.79442	-0.53744	-1.06368	-1.4741	-1.25495	-2.84363	-0.115754	0.230977	1.59431	0.19914	-0.184187	-0.133886	-1.17967	-0.691916	-0.0728452	-0.218466	0.663871	-0.744638	1.35918	-0.657917	0.557712	-1.35535	-0.748696	-1.78121	1.34433	1.92985	1.34464	1.60035	1.40939	0.202696	-1.46126	-1.22533	-0.910922	-1.99484	-1.28148	-1.77196	-1.56577	-1.60368	3.92733	1.14553	-2.05889	-1.54352	0.987793	-1.85739	1.04328	-0.710295	-0.318843	0.747618	-1.74796	-1.53489	-1.06207	-1.73106	-1.76992	-0.905559	-1.50965	0.635018	-0.309157	-1.02555	1.88678	1.91544	0.515638	1.8364	1.51185	-2.07203	-0.568954	0.899751	0.21623	1.07923	1.88358	0.00854457	-1.72857	-1.08469	-1.80721	1.15432	-1.03829	-1.48197	-1.3306	-1.39032	-0.098563	-1.5643	1.33532	2.92994	1.77485	-1.89858	-1.66006	0.727288	-1.19118	-1.79973	-1.65257	1.50328	-1.51479	-1.06003	-1.47281	1.59108	1.79301	0.0831389	-0.200047	1.86118	1.33922	1.54896	0.962273	2.65259	2.67785	3.59879	-1.44338	-0.224965	1.72108	2.13763	-1.52124	2.597	0.989716	-1.503	-1.50009	1.29781	4.57461	-1.19305	-2.01379	-1.65362	-1.76314	1.51975	1.66789	-0.594006	-0.592778	1.29418	-0.934365	-1.46389	-1.43321	-1.34578	-0.0806031	-0.622857	1.04964	-2.40417	1.3863	-2.06556	1.1745	1.74016	-1.18218	-1.29655	1.72337	-1.52348	0.192344	0.896991	-1.64305	-1.52126	-1.72048	-2.29636	-1.83684	2.36916	-1.11938	-0.0295077	-0.903096	-1.87587	1.19894	0.869463	2.2885	-1.73882	2.21129	-1.15151	-1.2197	-2.30208	-1.17053	-1.24602	1.10453	1.78481	1.85949	1.39093	1.67515	-1.66938	1.19496	0.135865	-1.51532	0.0496337	-1.38518	-2.11729	0.716801	-2.23495	1.17108	2.47078	1.97807	2.21381	-0.245989	1.6654	-0.573771	1.57472	-1.30771	-1.35045	1.27801	-2.00458	-1.3016	1.70352	1.16279	1.71779	0.545199	0.142046	1.36906	-1.91967	-0.617545	-1.78466	1.43237	1.0011	-1.60389	1.66349	1.63408	0.511288	2.1324	1.86656	-0.245306	0.385189	-1.18076	0.514494	0.451189	-0.741883	-1.51272	-1.28106	-0.693811	1.07639	1.40618	1.66964	-1.90106	-1.62469	2.0608	-1.38416	2.0484	1.39525	1.73091	1.61621	1.82459	-1.03706	-0.91151	0.409068	0.415884	-1.22171	-1.73666	-1.86927	-1.75203	-1.35159	-1.45984	1.24779	0.585836	1.09938	2.31052	-0.602638	-1.11721	2.05748	-1.17495	-1.60022	-1.97048	-1.15051	-2.22169	-1.41975	0.079414	0.760999	-1.86556	1.0244	-1.67632	-0.595688	-1.36624	-1.93869	0.555226	-1.01567	-1.83549	-1.88702	1.50289	1.06534	-1.48058	-1.05238	2.27402	-1.08464	1.96233	-1.63516	-1.89087	-0.948411	-0.73143	-1.0895	-1.3064	-1.47159	-0.772676	-1.02974	1.70933	0.22584	-1.41847	2.0103	1.49804	1.94779	0.946423	-1.36634	-1.64722	-0.420193	-0.843796	0.0821198	-0.438287	-1.35136	0.331816	-0.810349	-1.92703	-1.62943	-2.11936	-1.9248	-2.25887	-1.40914	-1.78123	-1.89578	-1.08432	2.58176	-1.0743	-1.77396	-2.0189	-1.66877	-2.37393	-1.29018	-1.30015	0.183592	-2.37278	1.32648	-1.29095	1.46686	-1.11877	2.75848	-1.54131	-1.94407	1.50249	-1.96554	-1.77547	-1.05314	-1.45997	-2.28164	-1.93976	-1.83315	-1.08222	-1.4206	-0.984559	0.311696	1.4269	-1.45983	-0.9811	-0.612183	-1.69852	1.33252	-2.8018	1.32146	0.567704	1.59676	1.50938	-0.368144	-0.781668	1.60822	2.00884	-0.532891	-1.65388	-1.15731	-1.05706	1.01489	0.912545	0.945251	-1.44894	-1.01777	-1.52922	2.29508	1.89847	1.54019	1.25124	1.37259	1.10437	0.861869	1.60738	1.01685	1.47346	-0.193018	1.56841	1.38667	1.55947	0.977711	0.598764	0.871784	1.24549	1.70157	0.312161	1.10531	0.641131	0.960401	1.62756	1.79391	0.922321	2.85763	1.73332	2.04111	0.894904	-1.08436	-1.70821	-1.49303	1.13342	0.111222	0.923295	0.3451	-1.10392	-2.31981	-0.0630931	1.47762	1.27467	-2.23343	-1.99589	-1.73212	-1.85844	1.4869	-0.779561	-1.1425	-1.47002	-1.83105	1.91539	1.32627	1.0495	1.04252	1.76478	-1.36201	2.01973	-1.09366	-1.596	1.72201	-0.58047	1.99036	-2.49099	-2.63948	1.59734	-1.73389	-1.36567	-1.21022	-1.74167	-1.37269	0.761054	-1.14294	0.324106	-1.60195	0.962115	1.6596	1.27285	1.82949	0.836493	-1.97339	-1.77353	1.1559	-1.87561	1.65994	1.27333	-1.44039	1.67816	-1.41864	-1.03497	1.42062	-1.43677	0.868065	-0.200325	0.947242	-1.5353	-1.79087	1.89032	1.24144	-2.09677	-1.46296	1.13851	1.1782	1.29947	1.04121	-0.556458	0.780153	-1.62256	0.268801	-1.60216	-1.2839	0.336505	-1.26234	-1.46418	-1.39624	1.36944	1.30832	-0.121501	0.440903	-1.67296	-1.38985	-2.66243	-1.32794	-1.84943	-1.19863	-1.24511	-1.62477	-1.52923	0.776519	1.43097	-1.46389	-0.352351	1.36332	1.71844	-1.29854	1.87051	1.47747	1.74581	1.14206	-1.86202	0.0239276	0.309927	-2.52488	-0.411551	1.32069	1.27101	1.50189	1.28491	1.38194	1.55022	2.14092	1.69114	1.41973	1.34749	0.847054	1.18766	-2.14642	-1.58104	-1.63694	1.3799	1.66707	-1.92895	1.0552	2.61039	-0.97798	-0.580739	-1.27374	-0.744072	-2.36878	1.33892	-0.852983	-2.13968	0.246843	-1.64154	-0.965442	1.75405	1.53457	1.21115	1.21048	1.52596	1.12999	1.74577	1.92059	1.10588	-1.74869	0.491852	-0.0876775	1.18801	1.01061	1.38459	1.95895	-1.43081	-0.969798	0.945155	1.37253	0.974027	1.69986	1.80174	1.43812	1.25394	1.52043	1.43694	0.207091	1.19464	1.46797	1.00979	1.14239	0.804734	1.29793	1.32542	-1.31532	-0.962621	1.78957	1.69719	1.6923	1.63612	2.10761	1.40499	-1.3199	1.38903	1.9869	1.68873	1.28449	-2.13186	-1.93657	-1.91464	2.04377	-0.815078	-1.54205	-0.387182	-0.0392312	-1.80676	-2.30609	-1.13471	0.295534	-1.052	1.22811	0.824125	-1.06224	2.39947	1.46453	0.932394	-1.57896	0.685801	-1.74218	1.62102	-0.402379	-1.68517	-2.00421	-1.55625	-0.120732	-1.53355	-1.13172	0.0245735	-1.70359	-1.93752	1.12916	-2.0933	1.15172	1.14947	-1.87217	1.17062	1.35164	1.18076	1.81458	1.3649	-1.70251	-0.903901	1.42321	1.27559	-1.17828	-0.0671105	-1.98771	-2.32053	-2.06207	1.22095	1.46501	-1.44424	-1.06782	-1.32179	-0.140921	1.09618	-1.52076	2.08689	-1.22431	1.04528	1.15185	1.3623	-1.27322	-1.4727	-1.07002	-1.76564	-1.38611	-1.58118	-1.91282	-1.79915	-2.14904	-0.126329	-2.52331	1.42707	-2.19033	-1.91816	-0.684879	-1.59467	-2.32226	-1.70711	-0.831651	-1.88917	1.50179	0.88396	1.45041	-1.35915	1.17922	1.132	1.50116	0.7122	1.90712	1.32819	0.867066	1.56337	0.937753	1.43035	2.08458	-0.875911	1.41255	2.28441	-0.503514	-0.858679	-1.54905	-0.94735	1.58297	1.25915	-1.92248	-1.1068	1.6017	1.674	1.51509	-1.01412	-1.84868	-2.17223	-0.961587	-1.01239	-1.8415	2.07076	-1.86728	1.59325	0.876796	-2.21257	-0.981221	-0.586332	-1.6591	-0.79146	-1.36074	-0.237897	-1.92903	-1.81417	-2.34294	-2.1924	-0.702516	-2.48188	-1.8617	-1.18573	-0.833147	-1.67741	-0.950368	-2.24106	1.74287	-1.47962	-1.65434	-0.833521	1.9451	1.96758	0.983537	1.30527	1.83644	0.760204	-1.9546	1.42408	1.53568	1.37578	1.7865	1.77013	2.02782	1.55522	2.26414	1.93863	0.686276	1.84796	1.61189	-2.06177	2.24061	1.71961	-1.45255	1.04507	1.00419	1.55478	0.242028	-0.565891	-1.76248	0.0495128	-1.53224	0.00073625	2.15908	2.2503	1.26816	1.75204	1.30056	1.92351	0.49124	2.10892	2.24435	1.01632	-1.83925	-2.16664	-0.870823	-0.905046	-0.781746	-0.768497	-0.154996	-0.895844	-1.50091	-1.14121	1.48223	-1.48609	-1.15791	-1.97774	1.29403	0.7935	0.0994726	1.58579	1.21741	1.32199	1.7	1.1696	1.15653	1.78305	-0.176633	-1.53914	-2.1222	-2.3762	-0.660514	-0.851073	-1.84118	-0.142589	-0.0354266	-0.228841	0.166291	-1.75575	-1.68155	1.40959	-2.0268	2.0298	-1.71647	-1.76778	-1.8782	1.61796	-0.552822	1.69374	2.24587	-1.50074	-1.79473	1.3981	1.62471	-1.41328	-0.0858561	-1.92164	-1.65108	-1.57928	2.24252	0.893991	-0.658045	1.39472	-1.90201	0.602281	-1.73699	-1.08352	1.46251	0.647128	-1.76831	-0.0527841	-0.15396	-1.15754	0.517485	-1.4984	-1.90703	1.04588	-1.87725	-1.94589	-0.951486	-1.6616	-1.17314	-2.09596	-1.86778	-1.45045	-2.0695	1.29411	-0.945883	1.63755	-1.17628	0.714409	-2.03428	-0.994607	1.94065	-1.60828	1.92071	0.576038	0.743834	1.70124	0.197988	-0.263114	0.623308	-1.6017	-1.68093	-0.752834	-0.97565	1.16078	1.86776	-1.36367	-1.8999	0.959747	1.6146	1.91834	1.16681	1.005	1.00326	1.88049	1.59781	0.337592	-0.177756	1.30112	1.53984	0.372285	1.13163	0.95093	0.654973	1.01518	0.984182	0.408386	1.14394	1.66225	0.535151	1.10512	0.280584	0.0717546	1.2664	0.954221	0.362729	0.620121	1.85956	-0.242539	1.33058	1.55183	0.368606	1.1049	1.11744	1.29938	1.38733	0.245662	-0.585361	1.12913	0.853831	0.904241	1.72471	1.47265	1.38204	1.66211	1.31393	0.738831	0.770626	1.17255	1.48124	0.98014	1.89297	0.354524	0.617973	1.27067	1.38497	1.88288	0.916546	1.41283	0.216929	-1.88843	1.17659	0.38875	1.35594	1.34176	1.1105	1.18549	0.929252	2.07241	1.49125	1.28298	1.26183	1.70156	1.90188	0.763203	0.755042	1.05571	0.93882	1.2785	1.23098	0.0615227	1.86745	1.02259	0.331512	1.19484	0.176134	1.09038	1.69528	0.930827	0.476369	0.518478	-0.614007	1.13084	1.23677	0.687482	1.20384	1.69849	2.18516	1.0312	0.0817859	1.91719	-0.429119	-0.308205	-0.747988	1.59459	1.0876	0.994468	1.33418	0.892566	0.452574	1.86078	0.803039	0.124645	0.839254	0.960924	1.20617	0.809456	0.895549	-0.0539961	1.19134	1.21495	1.20367	0.642655	-0.415308	1.06614	0.449765	2.29912	0.840724	-1.40689	0.937836	1.15653	1.8264	1.74071	1.39789	0.910085	2.19475	1.26023	-0.798476	1.59998	2.4369	-1.97021	-1.7893	1.5496	1.28316	-1.50031	1.40644	0.672713	1.84082	2.03962	1.43647	1.17473	1.6941	1.61587	-1.34962	-0.0156757	1.88497	1.34358	-1.07921	-1.21274	-1.22672	2.24563	1.60186	-2.29283	1.53857	1.58019	1.18734	2.25877	-1.68156	1.88222	-1.25662	-1.11676	-1.47612	-1.2902	1.06985	-2.1723	2.20541	-1.44898	1.43015	1.54521	1.25662	2.81104	-1.5045	-2.08006	-2.79273	-1.42323	-1.14765	-2.08225	-1.98102	-1.29122	-0.9372	-1.13396	2.37806	-1.8998	0.692271	-1.07017	-0.610332	1.18877	1.2121	1.13183	0.613358	1.50246	0.842064	-1.45557	1.51241	-0.479492	1.99053	-1.94916	-1.57733	1.15212	0.208935	1.70471	-1.97518	1.7004	1.2365	1.35286	-1.55184	-1.48864	1.59256	-1.47399	1.01154	-1.57625	2.28238	-1.78098	0.862044	0.864782	0.293133	2.16636	2.27783	-2.10428	-3.10394	1.06023	-0.393266	-1.70107	-1.73442	-1.40728	-1.45202	-1.08113	-1.12251	-1.63347	-0.815359	-0.965059	-0.836956	-1.76476	1.50484	0.408978	-0.734012	-1.53119	-2.38808	-1.53135	-1.66391	-1.8023	-1.02539	-1.0772	-1.42213	2.31123	1.3822	-2.1261	-0.104091	-0.877997	-2.41203	-1.67606	1.77688	0.814888	-0.715631	0.863465	0.511645	1.02385	-2.60819	-2.20912	-1.69336	-1.41775	-2.37025	1.57844	-0.325795	-1.50552	1.68867	-2.21139	-2.0056	-1.76227	-1.33723	-1.64287	1.80871	-1.99392	-1.31832	-0.80506	2.14217	-2.6493	-1.38481	-1.44216	-1.29158	0.25213	-0.481386	-1.8207	-1.90296	1.24137	2.05906	2.13013	1.46833	1.2556	-2.36103	0.839259	0.965315	3.04838	-2.03526	1.20915	1.38866	1.90267	2.22914	-1.60443	-0.909811	-1.7625	-2.1946	0.253304	0.640954	-0.167271	-0.348155	0.17689	-0.937778	-0.876533	-0.828352	-0.876854	-1.00146	1.98075	-1.88255	-2.19048	-1.40184	-1.9055	-1.71388	-0.668108	-1.32783	-2.03379	0.914722	-1.85841	0.29104	0.61982	-1.31956	0.774017	1.84323	1.39399	1.81427	2.04631	1.65962	1.63774	1.17205	1.7465	1.21474	1.65268	0.547287	-0.527092	-0.112474	1.6941	1.96021	2.1382	2.37146	0.942016	-1.48944	-1.73575	-1.79489	-2.49888	-1.45936	1.25515	-1.75913	-1.4271	-1.24984	-1.71565	-1.61941	1.5196	1.52934	-2.3124	-1.65322	1.2465	-0.93838	-1.87726	0.0220506	-2.34412	-1.39956	-1.04877	-1.35366	-1.16099	0.36491	-1.32303	-2.03449	1.42407	-1.87981	1.26239	0.45859	-0.296612	-1.52376	1.62604	1.52318	0.905272	-0.573617	-2.60754	1.05991	-1.63298	-1.48416	-0.98244	-0.922109	1.0742	-1.16326	-1.79493	1.77303	1.37079	-0.276016	-1.77292	-1.43257	-1.74221	1.31408	1.56994	-0.458817	1.85896	1.40346	1.96606	1.40337	-1.6041	1.15586	1.4863	1.86504	-1.36155	-1.02096	-0.878768	-0.943434	0.165434	-1.03739	-1.66308	-1.38171	-0.593044	-1.72654	-1.21359	1.09426	-1.83975	-0.0252513	-1.89916	2.60795	-1.88588	-1.9602	-0.95494	-2.27408	1.1045	-1.47739	-1.72717	-1.40676	-0.577537	1.75872	1.77238	-0.94348	-1.43641	-1.32072	-1.27214	-1.24797	-1.39561	-1.62517	-1.68785	1.66984	-2.15783	-1.76491	-1.03278	-1.3399	1.78963	-1.38931	-0.647634	-0.228214	-1.58318	-0.359011	-1.21668	-1.94545	1.7113	-0.852408	3.2485	-1.26783	-1.70825	-1.70467	-0.303742	-1.72619	-1.58076	0.181488	-2.33783	-1.65065	-1.63134	-1.42466	-1.51912	-1.70912	2.21818	1.70434	-0.059579	1.44805	-1.77314	2.14936	-1.41559	-1.20012	-1.28963	-0.576727	-1.48262	-0.965197	-2.8528	-1.41863	1.10991	-1.54473	-1.57639	-1.69511	-1.64684	-2.06061	-1.53833	-1.66564	-1.63921	-0.486231	-1.61671	2.49747	-2.45672	-1.2239	-1.19588	-0.800906	1.30064	-1.87296	-1.097	-0.987665	-1.12583	-1.39166	-1.27223	-0.906404	-2.06501	-2.08412	0.878726	1.97556	1.11755	-1.98781	-1.4702	1.86438	-1.64262	-1.64727	-1.58521	-1.1981	-1.87438	-1.4084	-2.01492	-1.50012	-1.66527	-0.361416	0.211382	-1.81693	1.31719	0.218727	-1.72598	1.10089	-1.15123	-0.898932	1.3719	-1.3071	-0.648792	-0.886941	-1.20558	-1.64113	1.0318	-1.85652	2.00842	2.06496	2.05369	1.92745	1.2327	2.07602	1.85096	2.28628	1.47035	1.27621	1.66644	1.32316	1.19148	1.43173	1.77227	2.15751	1.65437	-1.98372	-1.00834	1.70807	1.46805	1.48881	1.57987	-1.90692	1.67859	-1.81061	2.15833	2.87496	1.63668	-1.96765	-1.27788	0.499682	-1.26297	1.86594	1.28648	1.10274	1.16715	-0.451059	1.84504	-1.90858	0.861045	1.12036	1.44102	-0.690708	-0.382115	1.3172	-0.174643	0.708079	1.45183	1.79941	0.937943	0.60156	1.51116	0.747696	1.37711	1.32473	0.675251	-0.743478	0.519502	0.388433	0.60282	1.20098	0.815851	-0.632746	0.310928	0.961213	1.51923	-1.57034	2.05937	1.56859	1.1652	1.47518	1.38915	1.81907	1.10365	1.46133	1.58986	2.12556	1.38882	1.71283	1.32289	1.23438	1.0627	1.27122	-1.73564	-1.88642	-1.80473	1.64098	0.919978	-2.70207	-0.61322	-2.55392	1.53796	-0.804959	-0.733592	1.27253	-1.17365	-1.83946	-1.09365	-1.69253	0.506875	2.59657	1.68828	-1.97014	-1.98795	-0.115296	0.406301	-1.59922	1.84881	-1.5381	-1.21501	-0.984531	1.28207	-1.21266	-1.56047	-1.8231	-1.01839	1.69236	-1.39771	1.86463	1.6058	-0.496049	1.23216	1.70074	1.50612	-1.21013	-0.194761	0.219515	1.18448	-1.26318	-0.942603	1.32835	-0.928095	2.72659	0.890712	-0.948157	-1.74787	-1.8911	-1.6744	-1.55324	-1.23662	-1.38763	-1.31504	-0.922068	-1.87385	-0.288698	-0.45907	-0.348309	-1.75293	-1.95452	0.736995	1.88195	-0.595985	-1.89001	-1.54071	-1.76086	1.70434	-1.60964	-2.07961	0.886831	0.436633	1.82834	1.70717	1.28386	-2.28334	1.52921	1.51863	1.06624	1.55228	-1.86208	-2.08722	1.66738	1.39653	1.51918	1.65863	1.79074	1.72214	1.3949	1.75677	0.782208	1.44097	1.62124	1.57534	-0.300521	-0.648226	1.88713	1.19027	1.72227	2.04082	-1.16419	-1.75365	-0.760545	-1.01171	1.68143	1.25364	1.77139	-1.95257	-0.740325	-1.38109	-1.71458	-2.43805	-1.86201	-0.1093	-1.73215	0.970147	-0.643194	-2.44838	1.21807	-2.13336	-2.26243	-1.58542	-2.04422	-1.95796	-0.605928	1.02186	-1.94042	-1.97754	-1.81681	-1.19026	-1.99073	-2.20557	-1.93752	-1.39438	-0.748867	-0.545872	-1.24941	-0.994909	-0.569704	-0.768584	-0.625582	1.40273	-1.65921	1.68452	-1.18566	-1.44096	1.37817	-1.21478	-1.55245	-2.11478	1.36516	-1.27018	3.50818	1.89673	1.95567	-0.127022	-0.984195	-2.62138	-1.86385	-2.12948	-1.42324	-1.98797	1.78624	-0.676178	1.46534	0.764811	2.44205	2.03218	-1.11246	-0.66695	-1.60961	1.20602	1.67103	1.67419	2.0052	-2.16472	1.92754	-1.81217	1.4744	1.98213	1.86261	-1.82415	-1.36527	-1.64295	1.5582	-1.03598	1.49552	-0.285099	-1.87483	1.91632	1.76303	-1.39178	-2.07431	-1.66718	-1.6406	-1.85901	0.684646	1.94244	-1.41167	-1.78558	1.60438	-1.64382	0.697955	1.4677	0.615164	1.61966	0.873941	1.65758	1.55593	1.78652	0.803597	-1.89334	-2.02743	-2.47076	1.97605	-0.658441	1.08342	-1.76813	-1.34287	-0.88144	-1.67023	-2.04559	1.79851	1.68443	1.74231	0.0878555	0.903599	-1.62229	-2.60007	-1.5831	1.05653	0.115732	-1.62111	-2.41737	0.928235	1.28286	-1.39674	1.55651	1.72745	3.96603	-0.723104	2.23837	-0.238813	-0.371058	1.99631	-1.20827	-1.79854	0.393333	1.34616	2.25171	1.59185	2.30569	-0.189343	-1.42385	1.73829	-0.180747	-1.52674	-1.79683	1.28364	1.70664	-1.88444	-1.9829	0.358955	1.02798	1.61848	-2.18719	1.7957	-1.67197	1.4157	-1.5487	-1.88928	-1.32274	-1.24174	-1.22755	-1.87517	2.93001	2.48772	1.88976	1.69899	1.82516	1.87294	-1.33129	-1.86097	1.57357	1.62047	1.95242	0.797225	1.61981	1.53308	0.661309	-1.14892	0.931701	-1.386	-0.580103	0.158627	0.794268	-1.77826	-2.84546	0.653303	-2.07652	-0.991865	2.38542	-2.22356	-1.72425	-1.85146	2.11458	1.66883	-0.902874	-1.87756	-1.68633	2.09286	-1.12443	1.92683	-2.20197	-0.508424	-0.925293	-1.48684	-1.37311	1.46728	1.86579	1.06062	1.20192	1.35951	1.30448	1.44683	1.38409	-1.90201	1.3128	-2.58495	1.44743	1.33627	2.09826	1.61401	1.60333	1.65808	-2.12738	-1.33728	-1.57047	1.46391	1.43394	0.749214	0.808286	1.49353	1.55204	1.02917	1.844	2.10261	0.756655	-1.79824	-1.59781	-2.16799	-1.84161	1.03984	0.439322	1.57576	-1.14722	-1.91274	0.706818	1.22041	-0.292504	-1.91375	-1.13119	-1.42225	-1.82301	-1.57515	-1.64759	-1.06836	-1.66544	-1.86756	-2.17455	2.87611	2.60207	-2.068	-1.85597	-1.93285	-1.71676	-1.19068	-1.33698	0.67742	0.572788	-2.13033	2.0668	-1.7926	-1.49003	-1.6403	-1.77519	-1.31344	-0.97439	-0.587423	-1.52686	1.51888	0.441921	-1.49419	-0.846825	-1.73557	-1.16236	-2.24384	-1.79901	-0.803115	1.87319	-1.11194	-0.554184	-1.95465	-1.84939	-1.58003	2.12783	0.0385529	1.00293	-0.212564	1.51119	-1.86184	-1.40535	0.611526	-0.475265	-0.574223	-2.23454	-1.38423	1.13843	-1.35573	-0.66745	-0.394053	-0.046974	-0.38569	-1.81289	-1.06216	-0.903085	-0.787795	1.40275	-0.0617796	0.255115	-0.125926	-0.0291634	-1.71158	-1.88324	-1.34603	-1.36708	1.17855	1.11898	-1.92987	-0.380111	0.103997	-1.30381	-1.71282	0.254305	1.32566	-1.20077	-2.08271	-1.58931	-1.8151	-1.26127	-2.0145	-1.36207	-1.04629	-2.17817	-1.38285	0.858497	1.15927	1.34966	-2.44523	-0.713704	-0.390628	-2.28954	1.50741	-1.59025	-1.37841	-2.4183	-1.85587	1.10616	0.737911	1.12085	-0.931391	-1.43103	-1.36711	-0.694544	1.02966	-0.876641	0.956796	-2.02435	-1.75938	-2.37822	-1.92225	-1.56227	-2.11157	1.5792	0.751243	2.00783	0.441461	1.86652	0.932618	2.06709	1.63535	1.46787	-1.84109	-0.372731	-1.5462	-1.52703	-1.44803	1.62127	1.10049	0.729639	1.87645	1.40236	1.54637	1.47025	1.60781	1.4396	-1.87385	-1.57549	3.25959	-1.56715	1.65145	1.41115	-0.831893	1.20861	-2.00979	-1.37252	-1.37619	1.65186	-2.05561	-0.568891	-0.89984	-1.83437	-0.276705	1.47613	-0.251333	1.35694	1.9252	1.8961	-0.856251	-1.28142	1.77877	-2.18859	0.888885	-0.389083	0.213298	-0.8311	-1.74727	-0.241722	0.363036	1.40678	-0.787176	-0.747996	0.0309685	-0.749141	2.31736	-0.0143018	1.09503	0.583096	-0.39156	-1.74094	-1.64935	1.83378	0.820268	0.581705	-1.00673	-1.12261	-0.0933092	0.650233	-0.188645	-0.76511	0.831153	0.139078	0.57385	-0.902256	0.249277	0.129534	-0.541583	-0.977742	-0.481756	-0.786453	-0.19475	-0.461916	0.849543	-1.18435	1.17519	-0.971171	-0.63165	-0.520347	-0.112282	0.0180665	0.178258	-1.14889	-0.478128	-1.01178	0.816312	-0.40754	-1.26636	-1.54805	-0.852051	-0.937525	-1.76507	-0.284342	-0.725898	-0.534152	-2.1923	-1.15709	2.52461	-1.7869	1.92147	1.81223	-1.91581	-1.73244	2.06894	1.32173	-0.628852	2.41924	-1.05204	1.87869	-0.613568	1.55933	1.01768	0.484613	1.50813	1.59902	0.937099	2.01601	0.963585	1.11939	2.12153	1.15446	1.66887	2.38748	-0.817947	-1.41013	-1.64308	-1.52751	-2.35681	-1.30731	-1.79254	0.730302	-1.78113	-1.66079	2.1177	0.123997	1.28251	-1.24983	-0.568764	0.589706	0.0931798	0.85022	1.36045	2.76125	1.01357	-1.83658	-2.04457	-2.20443	-2.4139	-2.25231	-1.24215	-0.731099	-1.47959	0.541592	1.55112	-1.77495	-2.28906	-1.99406	-1.68185	0.0890152	1.64063	1.55864	-1.79844	1.40666	-1.19325	1.11079	1.05313	-1.51658	1.93996	-1.70448	-1.23389	-0.847276	1.60876	-1.82559	0.971656	-0.391882	0.923256	0.747038	1.55753	1.48195	2.28285	-1.71387	3.18866	-0.0088617	-2.09982	-0.0243555	0.289879	1.20652	0.333595	-1.13184	-1.48002	-1.10011	-0.853855	1.51846	1.07346	1.02929	0.509143	1.33137	-0.0320944	1.15916	1.37367	1.16537	1.59211	0.782297	-1.71399	-0.794352	1.38962	1.98875	-1.00746	1.14887	2.5265	-1.31321	-2.2008	1.44188	1.65959	1.3953	1.70065	-1.58115	1.19075	1.37602	1.43422	-1.892	1.1593	1.78006	-0.597742	1.20246	-0.968818	1.6888	1.18097	1.88259	2.10147	-2.05177	1.55703	1.36287	-0.254901	1.52088	0.365162	0.717481	1.92298	1.83868	-1.8842	1.32925	1.21027	0.678064	1.19346	1.5324	1.81364	1.19199	1.59575	1.31175	1.83449	-0.111052	-1.96523	0.421904	1.07131	-1.22755	-0.152826	-1.78084	-1.98564	-1.2517	-1.0737	-0.754938	1.36562	2.08277	-1.45149	1.64116	-1.70096	1.93308	-2.21852	1.7801	-0.18542	1.42971	-1.44185	-0.538294	0.699818	-0.0730343	-0.168886	1.603	0.275153	0.434246	0.514801	1.59015	1.41871	-0.714045	-1.57308	1.42547	1.25598	1.74077	2.09677	1.28593	1.0084	-1.68503	0.83354	1.51577	-1.15468	1.50096	-0.758281	1.51979	0.760611	0.882033	1.53014	2.29313	1.33948	-1.42042	1.73935	1.52948	0.964306	2.19168	1.66507	1.21171	1.77348	0.94283	1.62829	-1.29572	-0.0241203	-2.03584	-1.35131	-1.97886	1.31694	1.48255	1.95781	-1.97273	-1.37107	-1.36623	-1.90786	0.259777	-2.86735	1.44769	-1.80481	1.89943	1.04696	0.856273	-1.50714	-1.84647	0.258948	-1.61203	-1.92005	-1.97562	-0.848756	-0.336026	0.327051	-0.406395	-0.0908826	-0.982436	-0.130465	-0.268686	-0.34236	-0.484976	-1.19651	-1.22567	-0.713542	-1.15213	-1.13253	-1.02766	1.75243	-1.0552	-2.24587	1.68842	1.46549	-2.27243	0.314465	-2.50879	-0.786543	-2.02629	1.12857	-1.68343	1.79778	1.60002	-1.59983	1.248	1.61185	1.15265	-0.0347876	-1.22896	1.73107	1.61281	-1.6512	1.35486	1.32758	1.36323	0.986802	1.69836	-1.84195	1.25769	1.78522	-1.51128	1.49845	1.75519	1.14719	0.762219	0.96092	1.40631	1.37089	0.863624	1.42413	1.11279	1.51348	1.10002	0.705409	-1.2378	1.33422	-1.46311	-1.34263	-2.02354	1.70141	-1.25529	-1.3675	-0.315818	-0.441118	2.32655	0.372082	0.0206217	2.43387	-0.830293	-1.66406	2.18898	1.43855	1.21303	-1.62974	1.68442	-0.237405	-1.97103	-1.57035	-1.31905	-2.01022	-1.17279	-1.92051	-1.17327	0.610733	-1.74419	0.118916	-0.0536538	1.75412	1.63806	1.99414	1.95089	1.50437	1.42855	1.70046	1.15791	1.20122	1.14816	1.86707	1.86094	1.88676	-1.67707	-1.13951	-2.20131	1.99023	1.86812	-1.92518	-2.31497	1.5677	-2.04075	1.3851	2.05639	0.491492	1.5141	-0.399388	-1.23264	2.51684	-0.887958	-1.88196	-1.32152	-1.93014	-1.32463	-2.25465	-0.757947	-0.070344	1.76808	-0.870489	1.61832	2.05427	1.45391	1.63935	-1.71731	2.07332	1.29512	1.69756	2.40425	-0.916264	1.67283	-1.0979	1.10026	2.47575	-1.66609	1.28573	1.27622	-1.63612	1.42449	-1.49556	-0.808984	-1.93099	1.21265	-0.814969	2.99875	2.03124	1.41344	1.7438	1.27508	1.31289	0.994953	1.2971	1.74818	1.68171	1.80312	2.4765	1.74581	1.60303	2.03834	1.97125	1.3274	1.38676	2.03224	1.44439	-1.42426	1.24189	0.166236	1.65121	1.64591	1.96498	0.923176	1.54712	2.43384	1.93941	1.15347	1.78586	1.90785	1.45482	1.44184	1.29031	1.82771	1.53635	1.67443	1.26913	1.63179	1.76506	1.88869	2.52119	0.418779	1.44716	0.733239	1.41762	1.70264	1.69471	-2.18269	0.967721	0.123576	1.16641	0.678487	0.848293	2.22766	1.61922	0.52079	0.723297	0.533054	1.36022	2.39299	-1.5014	0.39731	0.292933	1.99385	2.89345	2.22665	1.78651	2.25922	-1.38554	1.4575	-1.08359	1.58689	1.84014	1.85942	1.44814	1.12614	0.648297	1.32074	1.61838	-1.64678
1-EMB1	1-EMB	E11.5	embryonic	A/J	8	AJ_E11.5_315_pooled_8	0.61277	1.15435	0.670291	-2.00297	-0.0485767	1.07177	1.73605	-1.42312	1.0708	-1.25646	0.262643	-1.1446	0.812238	-1.35461	-1.44188	-1.45666	0.250742	0.337501	-1.23264	2.29157	-1.95925	-0.0583736	1.68083	-0.360804	1.73132	-1.71135	-1.45912	1.80366	-1.75426	-1.87779	-1.44087	0.268812	-1.54989	-0.642711	0.575908	-0.824718	-2.03881	-1.29205	1.70418	-0.496719	-0.128581	1.32942	1.5663	1.31305	0.852536	1.24507	-0.906417	1.20296	2.06103	-1.42932	2.16145	1.16119	1.64734	1.07094	1.77982	1.08808	1.63381	1.38935	0.961649	3.46773	1.61224	-2.042	0.832477	1.55911	1.63076	0.841126	-1.44466	2.14861	-1.51149	0.716028	1.04572	1.23294	-1.16487	1.67544	0.797498	-1.22619	-1.43587	1.47595	-2.04437	0.748975	-2.05008	-0.56089	0.111121	1.09078	0.174493	0.464408	-1.43417	0.508382	-2.38967	-0.78264	-1.34706	1.2672	-1.6513	-0.908407	1.50482	1.92927	0.624442	-1.44993	1.30322	-1.47068	-0.393816	0.899661	0.866703	-1.32241	1.6395	0.70092	-0.563589	0.686896	-1.04927	0.915234	1.92161	-1.9247	-0.632821	-1.81792	0.540234	0.175137	-1.17121	-1.27827	-1.94876	3.45963	0.131023	-0.222867	2.50625	-1.61401	1.44626	-0.212839	-0.976833	-1.38777	1.64311	-0.995353	-1.66233	-1.47642	-1.79954	-1.45217	-1.37549	-1.86343	-1.3142	-1.93125	-2.00965	-1.39165	-1.68337	-2.11223	-1.09785	-1.79282	1.72838	1.49234	-1.58804	1.00631	-0.295831	-1.71476	-1.07846	-1.80842	-1.5313	-1.7977	-2.25087	1.43978	-2.15392	-2.19256	-2.17705	-1.98271	1.80925	-2.54173	1.42893	-2.20674	-1.5756	-3.12188	-1.90119	-2.1497	-2.04179	1.99069	-2.01906	-1.64371	-1.49428	-1.74127	-1.76884	1.92096	-1.53749	-0.206224	-0.991318	-1.71467	-0.755905	-2.05576	-1.7789	-1.47014	-1.74413	-1.20373	1.39603	0.576669	-1.49818	-1.9616	2.02632	-1.19971	-2.37592	-1.24091	-1.09398	-1.35938	0.132557	-2.71434	-0.665235	-1.43232	1.88776	-0.680588	1.22883	2.49675	-2.09619	1.9947	0.0760244	-1.73855	-0.586594	0.267482	-1.53128	-2.0896	-1.03008	-1.4278	-1.58086	-0.938671	-1.19386	-1.76917	0.673693	0.571503	-1.54358	-2.10911	1.14445	0.267721	-1.366	-2.05134	-1.44559	-0.826889	-0.706626	-1.54721	-2.63676	-1.75973	-2.379	-1.76722	-1.56592	-1.21279	-1.55176	-2.95804	1.60658	-1.16187	-1.63495	-1.07924	-1.52954	-1.12381	-0.38261	-1.00225	-1.85556	1.13374	1.25232	-1.76682	-1.92792	-1.28244	1.77689	-0.821178	-2.50826	-1.81749	-1.73814	-0.204703	-2.19584	-1.93153	-0.936899	-2.23153	-2.42415	-1.79284	-1.17497	-1.44542	-0.979576	-1.5278	-1.03034	-2.10444	1.27729	2.51459	-1.22895	-1.85971	-2.58238	1.10566	2.19316	-0.305873	-0.612957	-1.27173	-1.04047	-1.35008	2.1425	1.53865	-1.34278	1.40261	1.15773	0.593855	1.41728	0.889057	-1.5719	1.07742	-1.34511	-1.05597	-1.22762	-1.68197	-1.84953	1.22912	-2.0765	0.161161	-0.148054	-1.55882	1.20361	0.510067	-1.60417	-1.84099	-0.586606	-2.43922	1.16508	-2.15173	2.00851	-3.31393	-1.5425	-1.78164	-0.810008	-2.26874	-0.912668	0.987553	-1.82036	0.364214	1.21367	0.0280525	-1.0772	1.38447	1.28722	1.67148	1.63455	1.14623	1.55742	1.41545	1.42395	-1.55606	-0.992754	-1.39422	-1.75366	-0.945995	0.177868	-1.57298	2.13788	1.74601	1.98205	0.135538	-0.823635	-1.56457	0.917457	0.286267	1.44835	-1.2028	1.64737	-1.21758	-0.201879	1.61556	1.41229	0.173177	1.38449	1.24846	1.07565	0.902265	-0.916433	-2.12198	-0.692552	-0.836938	-0.329793	-1.4329	-0.813755	1.43548	-0.814189	-0.965114	2.06578	-1.70325	-2.41622	1.21255	0.619175	-0.270031	-1.49984	1.1333	0.265384	0.943908	-2.55251	-0.945922	-1.91103	1.76317	1.57393	1.72327	1.83143	-1.29448	-1.79632	-2.0047	-2.28979	-1.55749	-2.53646	-1.61117	-2.739	-2.04243	-2.13039	-2.42759	-1.34772	-1.1628	-0.79257	-1.36985	-0.20738	-1.24875	0.553817	-1.20987	0.358998	0.913978	0.498546	-2.12098	-1.04658	1.82748	1.36713	-1.24989	0.911846	-1.40478	-2.20361	-2.04058	-2.68078	0.0458203	-0.363273	-1.61601	-0.659407	-0.649526	-1.76182	0.172984	0.533649	1.35491	-2.06207	1.15223	-1.52997	0.946951	-2.01837	-1.68654	-1.44524	0.734569	-2.30483	-1.91546	-2.45717	-0.778711	-1.64234	-1.69564	1.54728	-0.486383	1.45715	-3.01845	1.16969	-2.44814	1.18835	-2.0164	-2.28584	-2.31786	-1.84072	1.81788	-3.0873	-1.54806	-1.7996	-1.86198	-0.590763	-2.04141	-0.83724	-1.66624	-2.01342	-1.78565	-2.15536	-1.03487	-1.34218	-1.11361	0.590992	-1.7201	-1.6506	-1.23621	1.43692	-2.07812	-1.93394	-1.2337	-1.70026	1.30134	-1.40156	1.22337	-1.3202	1.38091	-1.21131	2.22121	1.12374	0.32812	1.24757	-1.61562	-2.64636	-1.46668	-1.91284	1.66959	-1.81688	-2.45355	-1.67296	-1.58253	-2.6837	-1.10616	-1.30967	-0.6567	2.4314	1.81847	-2.58419	-2.17312	-1.03617	2.92454	2.07801	1.32797	1.67333	1.13125	2.07863	1.29244	-1.67375	-0.697746	-1.76639	-1.25574	1.58998	2.42053	1.36032	1.02534	1.11912	1.33832	2.61236	-1.06854	-2.08042	-2.3727	-1.88752	-1.76206	1.01849	-2.45032	1.71845	-0.862262	-0.97819	-1.92571	-1.30177	-1.13951	-1.53727	-1.33575	-1.77289	0.109787	0.196399	-1.5896	-1.57303	1.56011	1.45392	0.448358	-1.12424	0.34619	0.625375	1.39579	0.105701	0.190742	1.05641	-1.94209	-1.77666	-1.03578	-0.677275	-1.27668	-1.24644	-1.64606	-0.32792	-2.06172	-0.601736	-1.5287	-1.23642	0.365839	-1.22472	-2.16363	-2.55903	-1.7766	0.789271	1.46441	-2.30247	1.01404	-2.47511	-1.63622	-0.855962	1.05669	1.48734	1.32328	1.0244	1.78871	-1.62151	-1.05231	2.14652	-1.93509	1.29275	0.306806	1.25191	-0.926838	-0.242323	1.47919	-2.18406	1.36372	-0.955302	2.09158	-2.25808	1.85203	-2.71969	1.34201	-1.57747	1.77552	0.911064	-1.69308	0.417757	1.3414	-1.48066	1.08054	1.27472	1.54256	0.568003	1.9198	1.71201	0.846517	3.04357	2.05681	-0.601603	1.31767	1.22185	-1.99006	1.54567	0.748764	-0.160028	1.94394	1.52502	0.47322	-1.87791	-0.950439	-0.171697	-0.661913	-2.18774	-1.71565	-1.68017	2.09996	2.66209	-1.20548	1.48503	-0.140387	1.90908	2.56862	1.06008	-2.43605	1.39556	-1.40527	-1.71352	-2.42972	1.93144	-1.5709	1.88251	1.65966	-0.277552	-1.95997	-1.35944	2.10868	0.810116	1.47599	-2.39631	1.60149	-1.99755	-1.10963	-1.56631	1.4355	-1.14959	1.22581	1.65799	1.21621	-2.5128	-0.675448	-1.42712	-1.74249	-1.88078	-0.694658	-2.26306	-1.35534	1.11643	-1.11599	-1.38822	1.15717	0.39727	0.533953	1.46579	1.78987	1.6351	1.32184	-0.91813	-1.87622	-0.528129	-0.947878	-1.13507	1.49012	1.51379	0.940935	1.85348	1.89405	1.61258	-1.14663	0.72279	0.0306107	1.39538	-1.75987	-1.68867	-1.93174	-0.898017	-0.968173	-1.24464	-1.98799	1.87913	2.05096	-1.80101	0.0082957	1.36691	1.32596	1.70865	2.11664	1.7546	1.85836	1.62623	-1.5443	-1.78518	-1.00674	-2.10409	-2.0057	1.47871	-1.96614	-1.05977	-2.46154	-1.70202	-1.61421	-1.33675	-1.47074	1.18035	-2.25425	-0.882031	-1.62223	-1.27017	-1.26549	-1.21392	-0.0033542	-0.393559	1.15953	-2.25167	-2.1445	0.481932	-1.87973	0.714907	1.75109	1.56634	-0.587274	-2.52109	-0.36141	-1.3699	-1.70602	0.300978	-2.78838	-2.19396	-0.774336	-2.6878	-1.80649	1.50757	1.87621	-0.52605	-1.82491	-1.93428	-2.39545	0.849529	-3.05531	1.78162	1.11873	-1.38404	-0.802215	0.0647827	2.18613	0.292862	-2.39854	-0.242464	-1.39554	-1.60326	-1.97871	0.635797	1.73056	0.913866	-1.69621	1.0263	-1.43807	1.29909	1.78316	-1.40139	-1.53377	-3.2076	2.29808	-0.624252	-0.531394	-2.13487	-1.62001	-1.80083	-2.81311	-2.25247	1.66506	-1.46715	1.30572	-1.71055	-2.2392	2.25762	2.02065	1.51944	1.79509	-3.0735	1.5533	2.15901	0.577671	-1.02798	1.17762	1.09832	-0.894222	-0.929027	-1.33752	0.414388	-1.01685	2.17648	-1.88234	1.59837	-0.531844	-1.63833	0.841112	-1.83792	-2.14126	-1.20989	1.15141	1.11694	-2.37715	-0.848123	-0.441806	-0.37135	-0.264276	-0.912183	-0.762709	-1.38919	-1.33513	-2.07724	1.4062	1.55656	1.43982	1.36103	1.30017	-1.03881	1.71595	0.882693	1.73415	-1.60354	1.84747	2.29398	1.30103	1.4127	-1.37726	-1.01559	-0.506934	-1.55579	-1.69355	1.54404	1.6991	1.43254	1.54178	1.81569	1.75637	1.7532	-0.73113	-1.16828	-1.8416	0.35811	-1.17549	-0.971784	-2.11347	-1.61358	-0.962383	0.0970151	2.38847	-1.1228	-0.99249	1.54334	-1.3991	-2.16352	-1.95949	-1.19392	-2.1554	-1.04913	-1.09593	-2.22259	-2.10876	-1.44767	-1.22136	-1.52722	-0.496588	-0.414314	-2.04803	-1.72683	-0.991215	-1.24743	-1.09349	-1.14756	-2.45807	-2.05865	-1.2154	-0.0010817	-0.712043	-2.20726	-2.47441	-2.1616	1.61435	1.05472	1.21722	0.898723	1.41701	1.9717	1.38114	0.416988	1.56189	2.15465	0.977674	-1.90667	-1.35805	-2.23236	-2.33803	-1.88063	0.613583	1.34329	1.63759	2.0584	1.47716	1.50608	1.1291	1.84181	1.5303	1.47028	1.20562	1.50489	-2.90849	0.356163	-0.79408	-1.49595	2.12029	0.9194	-2.32986	2.9508	0.660109	-1.12445	-0.151255	-1.40738	0.962231	-1.78921	-1.09251	1.32003	1.7137	1.55093	1.34958	1.81159	-1.7656	-1.24948	-1.28148	1.37798	1.11442	-1.40347	-1.72043	0.335758	-0.568914	0.588729	-1.57661	-1.11832	1.42238	-1.76405	-1.97831	-2.17848	-1.11673	1.64632	1.55326	2.0281	1.46276	1.56189	1.48999	1.3956	1.50212	1.273	1.24556	1.51908	1.15462	1.23727	1.04784	1.1779	1.48362	0.60368	1.2071	1.15062	1.57488	1.64249	-1.52416	1.70646	-1.12112	-1.26506	-1.79485	-1.43124	-2.00692	-2.1286	-0.994471	-0.388269	-0.357553	-0.928789	1.21793	-0.972493	-0.583078	0.238296	1.71254	-1.68788	-0.48087	1.55776	-2.12518	-0.963501	-2.45754	-2.15174	-1.87899	-0.599613	-0.935319	1.48659	1.4224	1.42517	0.38695	-1.80846	-0.174177	0.876671	1.15961	1.66432	1.11252	1.83912	1.75517	2.84383	1.86973	1.16553	1.25113	-1.37833	-1.50554	-0.92847	-0.646128	-1.80521	-0.891449	-0.0124927	2.02261	-1.7049	-1.81059	0.552223	-0.695277	-2.17587	-1.71697	-1.76569	-1.79446	-1.20484	-0.718972	1.6382	1.22864	-0.658832	1.39882	-1.64007	-0.657939	-0.38264	1.63238	-1.22015	0.896044	-0.981325	1.75488	1.30045	0.270113	1.62348	1.98831	-0.300507	-1.17476	1.71956	1.31353	2.09232	0.499802	-0.616927	-1.1098	1.34708	-0.660644	-1.28497	-2.51764	-2.45955	-2.44971	0.229895	-1.99308	1.0393	-3.01384	-1.04762	-2.1582	-1.94087	-1.7738	-1.52405	-1.88693	-0.78338	-1.52038	-1.4414	-1.31182	-0.693977	-1.79937	-1.00143	-1.88272	-1.16303	-1.34613	1.75963	-1.27684	0.193995	0.846282	0.952462	1.99965	-1.74003	1.52184	1.32659	-1.38916	-1.06347	-1.9213	-1.8524	-0.355822	-0.704294	-1.43997	-1.64897	1.21665	-1.71651	-0.34514	-1.52136	1.69328	-2.02482	-1.13116	1.7863	-1.2994	1.8065	-1.80387	-2.24824	1.22381	1.53043	1.31748	1.79143	0.902221	1.80637	-1.00313	0.307539	-1.30704	2.07909	-3.26189	1.47271	-1.95178	-2.0013	-0.723943	0.579459	-1.82535	-1.3142	2.32131	2.09879	-1.49817	-2.1661	-2.10959	-1.44367	-1.94535	-1.64419	-1.69735	-0.783749	-1.78717	-2.61844	-2.38784	-2.22134	-0.232595	-2.85401	-1.16455	-0.788594	0.165946	-2.0887	1.28762	1.89475	1.44675	1.39647	0.779142	1.85552	1.75153	0.0353609	1.0728	1.86803	-1.5315	0.38362	0.362226	-0.322407	-1.57245	1.44916	-0.1878	0.0236085	-0.150725	-0.8946	0.613568	-0.813424	1.24334	-0.915231	-1.44486	-0.712898	0.365693	-1.02832	-0.306434	-1.97463	1.94524	-1.44037	-3.0618	-1.59838	-0.377564	-2.09742	-2.1005	-0.753698	-1.86067	-0.264029	1.59054	1.14833	0.403291	0.990664	1.82975	1.74041	-2.09802	-0.31977	-0.620046	-1.40699	2.71584	3.38819	-0.834363	-2.19115	-1.4951	-1.02488	-1.55983	-1.85182	-0.392388	-1.59129	-2.0779	-2.26389	1.507	0.229895	-1.20777	4.74875	1.62325	-1.92154	-1.24569	-2.22625	-1.86582	1.15368	1.56929	1.79427	-1.87023	-1.2702	-1.00238	-1.40658	-2.18659	-2.02231	1.30021	-1.31788	-2.92969	1.13083	-0.657584	-1.97292	1.2712	1.03876	1.69403	-0.67652	1.52883	1.51595	-2.50089	-1.75283	1.56042	2.16077	-1.94773	-1.19049	1.72032	-2.0786	-0.144107	1.69846	-1.78726	-1.93061	-2.34749	-1.70744	-1.34972	-2.16147	-0.956318	-1.47123	-1.95923	-1.84151	-2.31098	-0.942656	1.46495	0.222863	0.820397	1.79801	0.794215	-0.749431	-1.1309	-0.290243	2.86633	-0.725842	-2.0142	-1.25733	-0.574524	-0.279404	-0.928028	-0.915084	-0.785324	-1.73668	-1.47895	-1.5212	-2.34273	-1.64049	-1.91464	0.371936	-0.66967	-1.95951	-0.351256	-0.796505	-0.641368	0.065939	-0.384524	-0.934073	-0.90193	0.0158174	-1.00414	-1.7989	-1.68286	-1.32523	-0.805899	-1.28438	-1.10712	-1.47938	2.31306	-1.41724	-1.61296	-1.29547	-1.51103	-1.58489	-1.5269	-1.51647	-1.33205	-1.80186	0.856567	-1.48675	1.64184	-0.379805	1.32042	-1.51433	1.50266	-0.572977	-0.710348	1.51588	0.19263	-1.56401	-2.04629	-0.377212	2.31851	-1.79852	1.42117	-3.44814	1.16135	-1.59477	-1.54361	1.14341	0.805873	-0.646419	1.5344	1.68449	-0.578231	-2.02753	0.978398	1.5696	-2.02077	1.70953	1.58908	0.866184	1.44925	-0.402874	-1.54884	2.11281	1.80297	1.37958	1.72092	3.38349	-1.47875	-1.00504	1.67159	1.35991	1.26064	-1.09573	0.497187	0.188293	-0.996975	-1.56388	1.68177	0.950959	1.51239	1.55049	1.72789	1.46306	1.63876	1.19373	0.749149	1.44072	1.35624	1.674	-2.12302	1.28047	1.17833	1.63278	1.14508	-1.90302	-1.46894	1.18672	0.0987463	0.946288	0.401526	-2.13974	1.5598	0.1405	-2.15625	-1.96237	-1.42641	-1.5679	1.78194	0.799758	1.68222	-1.29825	0.70363	-1.33333	-0.38963	1.00094	1.72771	-1.82397	-1.51418	-1.67667	-0.02266	2.24129	1.90962	1.39511	-1.73941	0.251532	-2.12497	1.69426	0.935844	1.85464	1.38856	1.93691	-1.63374	-2.15881	0.32147	2.18265	1.70063	1.42849	-1.94314	-1.06678	1.43391	1.5287	-1.87753	1.46948	1.40515	0.518244	0.350332	-1.45037	-0.734926	-1.30598	1.56337	1.69479	-1.42539	-1.53726	-1.45577	0.300634	-1.22078	-0.852756	-1.70801	-1.04334	-1.33559	1.64821	1.04967	1.67691	-1.84341	1.48848	1.60157	-1.26106	-1.8309	-1.51245	1.53508	1.71785	1.63101	1.40841	-2.09188	-1.60179	-1.51936	-1.29527	1.6718	-1.58592	-1.89226	0.903485	-1.99854	-1.33001	-1.08439	-0.843552	0.699123	-2.8729	-0.364205	-1.60644	1.63529	1.54873	-1.02544	-0.519099	2.88951	3.77863	2.57279	0.888338	-2.08963	-1.96075	1.44464	1.04696	1.7108	3.15453	1.48315	0.191341	1.18304	-1.72057	-0.691784	-1.29685	1.55028	-1.59538	-1.76469	1.35702	-1.36835	-0.0351946	-1.57995	-1.44591	0.342106	-1.67093	-1.61093	-0.558683	1.79365	1.42203	1.31872	1.04239	-1.51458	-2.10997	-1.10937	1.0246	1.42435	2.04644	1.72606	2.65888	2.01792	1.21285	0.865523	0.935717	-1.33428	-0.998096	-0.452864	-1.15009	0.389227	4.111	1.49178	-1.80655	1.2116	1.00468	-1.87698	-2.12482	0.633731	-1.67938	-1.40818	-1.72125	1.32837	-1.54797	-1.65842	-1.49099	-0.962169	-0.940506	-2.43903	1.27541	1.37747	1.47275	2.20024	1.33169	1.05375	1.32337	-1.18696	-1.61283	-0.775415	-1.33918	-2.01137	2.26039	0.800706	2.50758	-0.545728	1.99042	-0.899277	-2.27386	-2.14073	-1.34624	-0.991446	-0.369755	-1.18364	-1.3968	-2.67031	-2.01282	-2.22201	-1.44606	1.80701	1.46955	2.38268	1.68776	1.04089	0.945288	1.68708	2.11186	1.51662	1.22666	1.31401	1.60374	1.81271	1.26	2.38296	-1.34486	1.42207	1.58895	1.49566	1.15759	1.16056	0.685061	1.00588	0.536817	0.600685	0.648913	1.17029	1.69137	1.18726	1.35634	1.97294	-1.73845	1.77552	1.82871	1.22608	1.0046	1.63352	0.582827	0.967836	1.67304	4.28904	-2.7209	-1.6911	-1.55647	-1.6288	-2.41708	-1.06808	-2.45371	-1.98423	-2.31666	-1.59493	2.02367	2.4036	-1.08402	2.07055	-1.95583	1.94508	1.64197	0.882147	1.63455	1.65082	-1.87962	-0.67242	0.160565	-2.08494	1.45737	-2.23937	1.48013	1.66035	-0.560572	0.342525	1.00287	-0.709013	-1.05833	1.42282	-1.96431	-2.07837	-2.31252	-1.99934	-1.35744	-0.548861	1.67336	1.27287	-1.28339	-2.08496	-1.69106	1.75587	1.32024	-2.36809	-1.33247	-1.69321	-1.33049	-1.99343	-2.19405	0.154619	-2.06727	1.20864	1.10641	-3.41537	-1.7444	0.432422	-2.27348	1.32846	-0.0640853	-0.22552	0.0790924	-0.694537	-2.49929	-2.22399	1.10408	2.6183	1.6247	2.37155	-1.51927	-1.4221	-1.56947	1.54755	-2.23573	-1.44958	-1.57388	-1.44706	-2.09265	-1.3008	0.66696	1.21001	1.37133	-2.53281	0.971474	0.898018	0.399574	0.619527	-1.78783	-1.89952	-2.30141	0.993525	0.532401	1.02016	-0.834225	1.5772	-1.64879	-1.75903	-1.80111	-2.45491	-0.987829	1.68119	1.46419	0.577834	-0.847999	-1.60577	-0.632827	-1.12965	0.896875	-1.13489	1.33078	1.49917	1.15953	-1.58798	1.41786	0.928033	1.377	1.93056	1.42171	-1.36315	1.61927	-0.826958	1.06236	2.7274	-2.06876	1.7464	-2.53508	-0.971283	-2.57264	-1.70542	-0.200656	-0.826055	-1.75561	-0.82447	-1.07849	-1.183	1.15156	-1.86761	-0.902788	-0.793721	-1.03122	-0.024103	6.00138	1.23668	2.20346	-2.29987	-0.988762	0.216328	-0.570223	-1.29763	-1.56049	-0.294185	-1.6793	-0.208305	0.625467	-2.03447	1.59759	-1.07808	-2.20774	-1.74714	-1.59762	-1.94454	1.29392	-1.60979	1.27502	1.23968	-1.98077	-1.23504	-1.12228	0.971919	-0.974541	1.9165	3.21298	-1.3267	-1.75472	1.18475	-2.18299	1.71576	-0.746238	-1.36231	-1.89189	-1.30419	-1.78215	-0.55087	0.0602183	0.646516	-1.85479	0.927715	-1.43766	-1.29929	-1.41164	-1.6258	-2.17104	-1.87593	2.1958	-1.95254	1.25451	-1.78846	-1.64845	-1.64824	0.938554	-0.972958	-2.79092	1.76283	1.17492	1.01443	1.74043	1.47582	0.607014	1.07914	1.41678	1.30651	2.01249	1.37287	1.58187	1.37051	-1.33048	0.0622416	1.04305	1.49867	1.64855	0.464133	1.25044	1.91174	0.822119	0.901383	-0.968281	-2.38043	-1.58332	0.923359	-0.501904	-0.653094	1.55321	-2.38104	1.7879	-0.967875	-1.07484	1.67923	-0.674669	-2.20396	-2.17602	-1.98009	1.01894	-0.326116	-1.16388	-1.76948	-1.05492	-2.37326	-1.6896	-0.88263	-1.82376	2.57269	1.48464	-0.999102	-1.29021	1.68571	0.869519	-2.61399	-1.18579	-0.453897	-0.399337	0.0329139	1.17214	-1.54599	-1.75369	-0.988316	0.967575	-1.71268	-2.0011	0.767552	-1.14857	1.08117	1.24583	-1.59567	-0.983309	-2.15273	-0.342993	-1.38658	-1.36848	-1.20041	0.847566	-1.84885	-2.0179	-0.234283	-1.33346	-2.15131	-2.24997	-1.0329	-2.71588	1.68458	1.16281	-0.141555	-0.779604	-1.83949	2.20017	1.62593	0.585567	-1.49646	-1.45582	-0.195929	-0.234794	-0.282824	1.55575	-1.32701	2.40335	-0.413448	-1.72526	-0.640784	-1.17128	-1.94187	-1.78579	-0.415861	-1.32443	-1.19365	-1.36988	1.30923	-1.73674	-2.19699	2.3713	1.37237	-2.12819	-0.816769	-0.385337	-1.55909	-1.16114	3.11429	2.42672	3.19143	-0.378849	-1.39747	-1.16517	-1.59354	1.80996	1.34265	-1.69778	-1.91525	0.284325	1.69371	2.51722	-1.14477	-1.23382	-1.58753	1.29118	1.65954	-1.47634	1.03501	-1.48408	1.08435	1.02125	1.63502	-0.927424	0.112207	-0.965494	-2.00248	-1.56544	1.39035	1.832	-1.94305	-2.50193	-1.44808	1.31748	1.82817	0.927008	2.01993	-1.66884	-1.65753	-1.80855	-1.06629	1.05781	-0.532047	2.31393	1.62116	3.03968	-2.28128	-2.27581	1.53587	-1.15976	1.27362	1.71092	2.05837	0.955135	-1.52998	-1.25752	-1.76731	-0.653616	0.0384503	1.14791	-1.27172	-0.564667	-2.06519	-0.304715	0.566713	-0.396422	0.213044	-1.85475	-0.967865	-2.43839	1.33991	-2.05174	2.38478	-0.549877	1.25947	1.4081	1.45145	1.02954	1.04697	0.481144	1.46443	-2.4747	-1.59755	-1.06691	3.08756	0.592824	-1.03206	-1.58548	-1.8558	-1.21393	0.0831023	-1.41514	-1.86636	-1.15247	-1.4558	-1.16007	-1.56559	-1.0195	-1.69597	-0.827578	-1.72716	-0.393465	-1.76146	0.932338	-1.16844	0.495813	-1.40623	1.57635	-1.24268	-1.98628	-1.43919	1.5632	-0.489962	-0.621916	-1.73435	1.61862	1.46233	1.40468	1.41423	-1.50356	0.358711	3.15005	-1.71962	1.32605	-2.35065	-1.62784	0.283921	-2.2458	-1.66274	-0.791215	-2.54712	0.82076	-2.04199	-2.11201	-2.48634	-2.08579	1.60546	1.44166	1.63068	1.57292	1.49471	-1.66342	-2.0619	0.109647	-1.54154	-1.83242	-0.326004	1.19408	-1.81225	2.09122	1.91367	1.55274	1.52031	-0.721088	1.5856	-0.099309	1.18182	-1.7632	-1.87334	0.751168	-1.84605	-0.959652	0.980413	1.32462	-0.0562596	-0.563966	0.82468	1.37231	0.154391	-0.0573607	0.685139	-0.651846	-0.300396	0.978448	0.12924	1.08311	1.4044	1.2397	0.768886	-0.269905	0.188322	0.502763	1.19145	0.946071	-0.48081	0.0482205	0.58074	0.682489	1.86936	0.844943	0.0812037	-0.123656	1.82425	1.55101	1.68466	1.04216	1.2173	-1.0336	1.41778	1.98394	-0.1159	1.09765	2.30073	1.85813	0.507044	1.37712	1.12145	1.40604	1.13716	1.77641	0.866207	-0.616225	-0.157108	0.402563	-0.210034	1.2966	1.25101	-0.265799	-0.0164659	1.07968	0.622381	0.972033	-0.656866	0.167888	1.72662	1.18737	1.486	1.43415	0.535641	1.0866	1.35861	1.11656	-0.0779533	0.705031	-0.0849619	-1.17907	2.26182	0.867682	1.04573	-0.347398	0.915141	2.20026	1.72261	3.24567	0.802368	1.97802	-0.333843	0.990253	1.23093	-0.557844	0.736301	1.41361	-1.20715	0.3818	-0.357928	0.611519	1.74753	0.419922	-0.0943817	0.126758	-0.810707	1.61972	1.04972	1.90285	0.320614	-1.51491	1.60211	-1.2164	2.50464	0.023964	2.02142	1.39593	-0.254388	1.92427	1.20286	1.30386	0.465395	1.88475	-2.03176	-0.862071	1.46043	1.91487	0.158101	2.00513	2.05305	0.824936	0.760391	-0.314925	0.525355	-0.0553255	1.76946	1.03452	-1.66474	-0.538091	1.4965	-0.385536	-2.30101	1.40924	1.51524	1.48828	1.63147	2.09049	0.209172	0.170633	0.612082	2.23179	0.890619	-0.146969	1.6913	-0.0143639	1.70723	0.550692	0.561477	2.1906	0.878641	0.892758	1.07913	1.67355	-2.43812	1.29849	0.145928	-0.0410543	0.930974	0.723127	-0.17824	1.18271	1.78661	0.622602	1.36066	1.008	0.571857	-1.15694	1.29156	0.203285	-0.692264	1.52298	0.582598	-0.398057	1.47334	-0.485861	0.798483	0.893631	0.648466	-0.201178	1.25567	-0.209358	1.53873	1.11577	1.10461	1.00761	1.79176	0.45774	2.84349	1.10194	-0.292256	1.52768	1.68245	1.52845	0.730457	0.379541	2.38296	0.485543	-0.61367	0.292988	0.637289	1.08658	1.17268	1.35528	2.45575	1.45433	2.45291	1.63009	2.04254	-0.818828	0.713169	1.22318	2.21484	1.73578	0.637538	-0.168642	-0.023372	0.980708	0.864555	1.07922	-0.607729	1.37355	0.368472	0.905292	-0.705388	-0.209201	0.265058	1.90282	1.0042	-1.75786	1.46354	1.90245	1.82348	0.932042	0.128736	1.21974	-0.703581	-0.179037	1.55714	0.188789	2.63382	1.47709	0.473131	1.0769	0.0927181	-0.602778	-0.576743	-0.28739	0.659399	1.51044	1.21446	1.67444	0.0708233	0.817239	0.417796	-0.483942	1.46329	0.650569	0.225086	0.0644371	-0.923417	1.42223	0.62899	-0.467939	-1.0963	1.50315	-0.367575	-0.107022	0.0172566	1.03973	0.320768	1.06531	-0.430333	1.12106	0.784625	0.181665	-1.64404	0.464911	0.550698	-0.162958	-0.523537	0.962342	1.98548	-0.262036	2.2902	-1.22183	-0.689591	-0.317006	-0.796002	1.01393	0.619082	0.525286	0.127988	0.252979	1.15328	0.034922	1.37419	0.0128245	0.787326	0.688492	2.24675	1.475	0.74655	1.64952	-0.481858	1.44805	0.0999898	0.523026	0.578118	0.618964	-0.30368	1.18509	1.27922	0.540217	0.998328	1.18297	0.605928	-0.275927	1.4687	-0.358456	1.56912	2.27779	0.828699	0.190585	0.655533	2.23091	0.767791	1.44915	1.02033	0.908497	0.899304	0.253878	-0.861183	1.28192	0.948439	0.707651	-0.546594	-1.26797	1.11965	1.72989	0.40411	2.09962	1.64623	2.43766	1.29624	0.624588	-0.253925	0.163028	0.204292	1.61158	-0.508724	0.739257	1.42424	1.33754	1.05884	1.06356	1.99183	-0.397016	0.232398	2.03218	1.51563	0.365202	0.561458	0.600011	1.20017	1.10412	1.1061	0.257932	0.139768	-0.488717	0.753162	1.59224	0.16827	1.64053	1.21246	-0.547358	0.439767	1.27584	0.860877	1.67582	1.39194	0.347225	0.941206	-0.129142	-0.582128	1.401	-0.767318	1.00568	1.62522	-0.453084	-0.28981	2.05507	1.77633	-0.104949	0.727961	-0.724663	1.16546	0.966527	-0.244648	0.100004	1.04812	0.472451	-0.87709	0.401072	1.38969	1.12912	-1.78653	1.18322	1.18477	0.484189	0.348841	1.07734	1.56622	1.44205	0.812369	0.0753227	0.595665	1.52672	1.28145	1.21188	1.50258	2.44228	1.51206	0.448664	-0.594453	1.14991	0.0147148	1.94367	-0.14765	1.42925	1.2718	-0.254226	0.596466	0.251144	-0.858905	-0.531551	1.20386	1.62382	2.0074	-1.05507	1.49662	1.79328	-0.681637	2.42063	0.53268	-0.997842	-1.53358	0.0561869	2.35303	0.696195	1.25466	1.37827	1.37843	-0.497441	0.493951	1.43541	0.23717	0.766731	0.400683	1.77693	1.37344	1.58019	0.964185	-1.15779	-1.05305	0.129531	1.55385	-1.4679	1.12499	0.298558	0.802348	2.23368	0.290664	0.585455	0.349496	-0.661612	1.54976	1.68052	0.291813	2.07576	1.69052	1.61987	1.35922	1.74141	1.34368	-0.833996	0.976196	1.50746	1.05393	1.33147	-0.46426	1.04678	0.898302	0.216255	2.02057	1.07041	0.514252	0.625098	0.944491	0.879963	1.22397	0.576433	1.50852	-0.399484	1.26144	1.55128	1.45136	2.12049	0.257628	2.12097	-0.170021	-1.56339	1.03019	-0.389697	0.680264	0.966125	0.916888	0.101453	0.0754116	1.37895	0.989642	1.82952	2.47122	0.367315	0.489283	0.35969	0.0859852	1.31429	1.08176	1.65551	1.34943	-0.568782	-1.92626	1.32217	1.42983	0.393519	1.99894	-0.40858	0.574481	-1.51734	0.459946	1.08641	0.95795	0.549743	0.903625	0.57144	0.968397	0.557613	0.282366	-0.0288604	1.91396	1.3136	2.13143	1.63659	0.585958	1.08602	1.39653	1.484	0.378058	1.14735	0.247412	0.611934	1.46852	-0.306386	1.52566	0.98915	2.46369	-0.271004	-0.0684852	1.0741	-1.19918	2.41214	0.583268	0.985966	0.0299002	1.24509	0.815863	1.72452	0.899868	0.0761272	1.14612	1.61466	1.25351	1.94761	1.53501	1.9816	-0.518563	1.51829	1.35275	1.11728	1.73323	1.38595	1.51448	2.44989	1.66312	1.81842	1.42493	-0.543242	0.302385	-0.288221	0.880832	1.01129	-1.4222	1.40387	1.69111	2.36868	0.570672	1.65018	0.851392	1.96115	0.450231	0.636371	-0.90386	1.76982	1.70754	-0.486153	0.938183	0.852734	0.271852	-0.0701419	-0.852147	0.129316	1.22514	1.19024	1.48202	1.27583	1.70957	0.516368	0.939578	-1.75756	1.30867	1.2651	1.74089	-1.45883	-1.3115	-0.5446	1.17792	-2.21118	-1.71657	1.81354	-0.686238	-1.32374	-1.86658	2.7227	1.65688	1.77024	-0.971828	-0.873341	-2.32974	1.05278	1.82204	2.94783	1.29808	-2.35878	1.73271	-1.28007	-1.12579	-1.45837	-1.50544	-0.764094	1.43775	0.406753	-0.937601	-1.7786	-1.89886	-0.816115	1.43141	-2.46261	-0.867525	-1.6178	-1.48372	-2.10436	-1.57163	1.33472	-2.26704	-0.594624	-1.2265	3.48538	1.88448	1.42959	-1.81299	-0.340584	0.589515	-1.30142	0.971685	1.60229	-0.749092	1.67931	-0.823615	-1.01971	-1.13484	-0.619284	0.933072	-1.62814	-1.73714	-1.93965	1.26265	-1.78279	-0.951439	1.11085	2.21877	1.75244	-1.58192	0.0536895	-0.978592	-0.258638	-0.772956	-0.970968	-2.00732	-2.15094	1.0583	-1.60195	0.269317	-1.46611	1.49347	-2.09428	1.25053	-0.666133	-0.88029	0.29773	1.33224	-1.43716	-1.68548	-1.26112	1.72207	-0.836015	-1.65264	-2.08041	-1.80519	1.6053	1.33112	1.68154	1.60563	1.67784	1.83854	0.873498	1.28357	1.26193	0.052903	1.56378	1.58081	1.79853	1.82143	0.477823	2.06173	1.72028	-0.943324	-1.0503	-2.20672	1.73963	-1.40983	-2.09795	-0.0330251	-0.515306	0.447448	-0.780749	1.0968	0.514619	1.26463	-1.19501	-1.1195	-1.14674	-0.808566	-1.19434	-0.999636	-0.733455	-1.07268	-1.62116	-0.983838	0.886955	-0.57682	-0.494237	-0.2547	-1.51176	-0.871223	-0.634812	-1.01805	-0.0534407	-2.13008	-1.17967	-1.22775	1.08753	1.40951	2.13779	1.88418	1.12661	-2.16388	-0.278384	-1.73896	-0.461349	0.530526	1.45742	1.98274	1.62458	1.09759	1.61483	1.02508	1.4556	0.612653	0.951241	3.12295	3.40356	-1.79692	-2.77468	1.98421	-1.68085	-0.633751	1.36964	-1.37327	0.061754	1.20054	-2.1607	-1.46042	-1.66987	1.05013	2.02946	1.35328	1.57146	-1.55012	-1.42096	1.47196	0.365818	1.04657	1.9902	-0.127742	1.92454	0.967014	-0.437674	-1.61869	-1.78525	1.55078	-1.67928	0.438076	-1.21757	-1.62417	-1.83794	-1.21924	-1.63165	-1.84267	-1.81681	-0.269774	-0.841195	-1.66206	-0.861431	-2.50262	-0.658834	-0.489877	-1.24118	0.044702	-1.49446	-1.29878	0.807684	-2.14041	-1.50196	-1.67936	-0.263899	-2.19305	1.42294	1.21339	1.27651	-1.3473	1.40151	1.35233	0.0939747	1.17258	-0.713328	1.28008	1.76583	1.47095	1.19912	1.75705	2.04599	-1.85885	1.43869	0.701072	1.41491	1.20039	1.03806	1.55803	1.35945	1.35165	1.08224	0.752233	0.617541	1.3715	1.22997	1.64636	1.30151	1.07795	0.454607	1.25203	1.47101	1.21994	1.82558	1.01822	0.887217	0.906648	1.34576	1.26693	-2.21803	1.51178	1.7229	-1.87723	1.71211	0.623238	-0.943913	2.49032	1.29431	1.32661	2.05991	2.80273	2.56944	-1.26708	1.77196	0.29336	1.44761	0.693364	0.446831	1.03568	-1.81397	1.47382	-2.09476	1.27818	1.54485	-0.776894	1.83132	1.86695	2.42238	1.74404	0.518326	1.76453	2.26584	1.53628	2.05402	1.29854	1.83434	1.52861	2.11522	2.28017	1.79514	1.36806	1.96586	1.76499	1.72393	1.74694	0.385818	0.090993	-2.06398	2.29315	0.0105708	1.96208	2.53815	1.94242	0.323593	1.02894	1.39154	2.11919	-1.5831	-1.59162	-1.43662	-1.55559	-0.781409	-0.192381	0.853521	1.15295	-1.57991	1.35302	-1.53514	3.2844	0.792783	-1.50179	1.5278	0.974571	-1.54193	2.27739	2.2114	1.55223	1.18467	1.20025	1.83501	-0.465845	0.784621	1.31042	-2.33009	-1.68485	-1.90384	1.87007	1.69185	1.36234	-1.77031	2.0113	-1.75522	1.08219	1.19911	1.70967	-0.468627	-1.16246	-1.3915	1.58461	-1.32389	-1.22966	1.61068	-2.69865	-1.61493	-2.223	-1.11718	1.71478	-1.57559	0.575938	1.23859	-1.23224	-1.23564	-1.66779	-1.1283	3.37654	-1.68444	-0.678593	-1.84915	-2.03915	-1.41136	-1.36368	-1.47224	-0.893749	-0.873737	-1.27599	-2.34409	-1.54572	1.32086	1.38608	-1.85725	-2.08306	-1.93897	-0.907347	1.32155	2.13585	0.442049	4.03751	1.20497	-0.986954	0.718853	1.27257	2.48855	1.95713	1.73414	0.916079	0.040575	0.267302	-0.351503	-0.152947	2.32764	-1.66683	-1.91416	-0.649991	-0.259371	0.443998	-0.753331	-1.164	0.648211	-0.995018	1.48161	0.194818	-0.602071	0.722322	-0.601965	-1.23059	0.434198	-0.586694	0.277355	1.0109	-0.555404	0.545854	1.35305	1.52616	0.631082	-1.10061	-0.500603	0.155153	-0.0955562	-0.0514392	-0.435701	-0.0082874	0.0759096	-0.459372	-0.733511	-0.48675	0.677165	0.572828	-0.142952	-0.766451	-1.27655	-1.27387	-1.02205	-0.34883	-0.30731	-0.457076	-0.991176	-0.723822	-0.346137	-0.704287	-1.46347	-0.86753	-0.274293	0.0783842	-0.870734	-0.691624	-0.956674	-1.53857	-1.71166	-1.89546	2.18625	-1.36544	-1.38703	2.01125	-2.03385	0.615732	-3.14385	-1.61562	-1.60611	-1.91408	-1.54494	-1.33529	-1.65371	-0.710728	-2.54448	-2.71519	-0.531739	-1.76599	-1.69759	-0.95508	-1.61257	-1.43481	-1.75622	-1.00051	-1.7265	2.00267	1.7124	-0.420873	1.28846	1.62554	-0.508655	1.68612	0.379143	1.34421	-1.14676	1.56023	1.5975	1.69392	-1.41166	-1.13219	-1.75369	-2.30628	-1.68122	-1.86483	-1.72802	0.610126	-1.98363	0.462099	1.64412	1.80106	1.70811	1.33348	1.33878	1.32483	1.4588	1.78799	1.2042	1.79979	1.67464	1.54354	2.42579	-2.34622	1.37556	0.518195	-1.66114	1.11075	-1.31934	-1.31231	-1.80775	-2.09557	-2.08368	-1.57801	-1.15049	-1.39751	-1.53067	-1.37019	0.48055	-0.566238	-1.86453	-2.77289	-1.8111	1.76803	3.59962	-0.698291	-2.96919	-0.0025475	1.86769	1.91799	-2.20328	-2.63854	-2.26628	-2.59405	0.382921	-2.47312	-0.930892	-1.95603	-1.62603	-1.33906	-1.54534	-1.69607	-1.09418	-2.04189	-1.39717	-1.54891	-2.02155	-1.07179	4.34128	0.0228502	-0.243463	-0.946215	-1.09899	-0.261549	0.575407	-2.20586	-1.60341	1.09884	-1.96031	-2.75412	-1.75212	-1.93581	-1.99617	-1.90892	2.13158	1.58454	-1.21697	-0.112362	-1.82553	-1.81466	-0.732839	2.08037	2.33258	-1.44458	-1.6041	-2.15205	-1.62626	-1.86561	0.54388	1.8026	1.57298	1.33018	-2.07604	-1.19847	1.55542	1.24297	-1.17546	-1.02764	-2.3	-1.81746	-1.32156	-1.57104	-1.15397	-1.41252	-1.38222	-0.835697	-1.68497	-1.21747	-2.25197	-2.37108	1.42062	1.56084	1.76894	-2.48461	-2.00221	1.34126	2.26478	0.866382	1.72198	-0.956895	-1.13084	-1.97784	-1.84031	1.80708	2.04128	1.20902	-1.91284	1.05685	-1.47091	1.39896	1.69003	1.1091	-2.40131	1.49819	1.07812	1.29825	1.09028	1.33787	1.50033	1.43539	1.13973	4.14612	0.682564	0.923707	-2.2002	-2.08288	-1.86694	-1.53561	-0.854017	-1.70438	-1.45112	-1.81711	-1.87684	-1.65703	-1.21135	1.17145	2.18663	-0.0169037	0.00543278	-1.08427	-0.66107	-1.97098	-0.463543	0.128907	-0.41803	-0.321003	-0.114003	1.43791	1.38896	1.1506	0.955191	1.78334	1.75067	1.62557	-0.0776277	0.0231509	-0.233675	-0.464819	-2.0675	-2.8862	-0.9515	-0.604373	0.177473	-2.65924	-0.897647	-2.56396	-1.22393	1.09327	2.87539	0.516504	1.60439	1.55185	0.781537	1.9326	1.14947	1.5581	1.42276	-0.782382	1.28261	1.17818	-1.88998	0.87657	1.86644	-1.20304	-2.16078	-2.45207	-2.35169	-1.51637	-1.75831	-2.1483	-1.69556	-2.52177	-2.04089	-2.47936	-1.83486	1.02383	0.664083	-1.94437	1.22063	1.08341	0.764134	-2.20706	-2.10037	-2.09775	-1.67872	0.852903	-0.432517	-2.03768	-1.50393	-1.97651	-1.77188	1.79622	-2.09295	0.968302	0.848544	-0.300876	-0.610311	-2.21683	-2.15185	1.36069	-0.717847	-1.36945	-1.26826	-1.01743	-1.00707	-1.12565	-1.48699	-1.34686	-1.46267	-1.72319	-1.66762	-2.39811	-2.66517	2.34258	-1.38685	-0.189835	-1.87097	1.4327	1.46938	-0.761461	-1.01244	-1.61705	-1.29985	-2.69361	-0.942606	1.47342	2.25167	0.598857	0.178506	-2.00735	-1.14185	-1.40749	-1.55456	-2.39916	0.405573	1.94954	-2.23329	1.07684	-1.52138	-1.8543	-2.03397	1.49714	0.982736	-1.93105	0.881536	-1.9457	-1.09947	1.39789	-1.84098	1.57168	-1.46087	0.295974	-2.1921	-1.58402	-0.811997	-0.920539	1.08067	-1.73497	-1.76739	-1.90289	-1.42369	-1.08074	-0.838509	-1.57355	-1.51804	-0.726297	1.28578	-0.858138	2.10875	-1.42364	-2.08025	2.34391	-1.09462	-1.63613	-1.70857	1.72118	0.80595	-2.51805	-0.811148	-2.1124	-1.4804	-1.48185	-1.28241	-1.4208	1.81065	1.39674	1.01211	-1.34468	-1.78113	-2.08123	0.785494	-2.29088	-1.97872	2.76616	-0.961715	1.40473	2.06219	2.70556	1.48962	1.75358	1.95982	0.508284	1.42106	1.57714	-1.26736	1.51544	0.0554305	-0.901194	0.782465	-1.38766	-2.13703	-2.57931	-2.6451	-0.805715	-1.02284	1.8322	0.534117	1.7304	-0.111438	-2.08542	-0.897338	-1.5431	-1.5753	-0.844005	-1.81147	-1.06146	-0.372926	-0.527006	-1.95744	1.74817	-2.65672	-1.20002	0.872657	-1.28776	-2.02598	-2.49455	-1.83312	-1.95937	-2.00003	2.61749	-1.73748	-1.6988	1.34957	-2.70768	-1.57708	-1.4166	1.28178	0.289378	-2.39808	1.45445	1.23355	1.76332	-1.13922	-2.13038	-0.33735	-1.37799	-1.60105	-1.91877	-1.10551	-2.2662	-2.29121	-1.49658	-1.99291	-2.28093	-2.60377	3.70738	-1.68678	-1.34465	2.26227	2.03086	-1.99472	-2.06346	-0.715293	-1.15805	-1.4178	-1.95339	-2.27828	-0.165544	0.0124607	1.26545	-2.38644	2.52365	2.53238	-1.24118	-1.45052	-1.27287	-2.09459	-1.83131	1.53895	1.97313	-0.659542	0.301168	1.01205	-2.40545	0.893498	-1.79333	1.07598	-1.38367	-1.56831	1.92059	1.38268	-0.255865	-2.01826	1.19441	1.83846	-0.976663	-2.40833	-2.43963	-0.718939	-0.249412	1.81126	-2.23772	-1.37788	-1.3508	-1.35602	-1.324	1.56954	1.72273	1.549	1.39438	1.26214	1.49304	1.71649	1.78737	1.42674	1.1189	-0.983585	-1.22116	-1.306	1.92467	-2.51633	1.06657	1.31808	-0.526941	1.25679	1.49874	1.28959	1.79972	1.8831	-2.54449	1.30465	1.61179	0.232327	1.66205	1.57953	0.442018	1.78896	-2.36233	0.154924	2.15827	-0.858668	2.29179	2.95557	1.32217	1.29249	0.21174	-1.91759	-0.376574	-1.42436	1.36037	0.852729	-2.80622	1.33413	1.39678	1.16651	1.57425	1.37302	-0.843499	-1.23973	-1.33629	1.50339	-1.37159	1.84301	1.74106	1.80463	0.630647	0.104252	-1.98131	-1.17929	-1.51589	-1.49413	0.917699	-1.61793	-1.67278	-0.883838	-2.22024	-1.61611	-2.04147	-1.32232	-0.606023	-1.52262	-2.32028	0.322737	-1.9666	-2.52909	2.14746	2.06144	-1.43289	-1.74997	-0.493644	1.75537	1.76683	-0.756435	0.184073	3.3115	1.1056	1.48644	1.23857	-0.305853	-1.0102	-0.34774	1.36648	0.0952765	0.606034	0.808763	-0.38653	0.715946	1.56343	1.11942	1.33526	0.748832	0.564924	0.525239	1.81193	1.67519	1.38414	1.26954	-1.49225	-1.76179	-1.26291	0.826529	1.24337	-0.605468	-1.70781	2.06732	4.35689	1.29447	1.70994	0.326805	-1.26999	-1.28546	-0.707611	-1.26902	-1.74558	2.06543	-1.40171	-1.407	-0.737381	-1.39484	-0.949364	-1.90183	1.60914	0.46781	-1.29735	1.10503	1.21839	0.480992	1.93573	-0.524061	1.11955	1.9929	-2.37774	1.11314	1.50811	1.79323	-1.65292	1.79085	1.67408	0.697992	0.926677	1.3014	-2.56491	-1.12841	1.58224	-1.90714	0.923456	-2.16174	-1.39513	0.15062	-0.89497	-2.63525	-2.17391	-1.55289	1.68843	0.893348	1.16462	1.10861	0.841184	-0.909401	1.6062	1.29532	1.6111	1.3494	0.772413	0.37687	0.956381	1.72038	0.932444	0.417724	1.45727	1.45637	2.07479	1.40737	0.897679	1.20741	0.691335	1.80657	0.0479269	1.04078	1.10946	1.00602	1.32882	1.77265	1.28182	1.46207	0.928858	0.477542	-0.878719	-1.16138	1.59855	0.778179	0.569094	-0.948553	-1.30926	-0.647329	-1.42268	-2.03955	-1.03929	-0.785285	2.06268	1.99052	1.43811	1.36866	1.92576	2.97325	-1.34212	-1.30464	-1.968	-2.00516	-2.19646	0.768145	1.41567	-0.547116	0.345235	-0.496988	0.106484	1.28402	0.960784	1.06121	1.03586	0.746062	0.89264	0.169161	0.169721	0.786223	-0.145423	0.567182	0.047849	0.935078	0.822706	0.826643	0.210923	-0.720359	-0.152254	1.48107	2.0608	0.999664	2.0114	1.03794	0.700059	1.42043	1.57361	1.75116	-1.3856	-1.79717	1.05744	-2.33737	-1.57667	-0.466252	-2.6792	0.876449	1.88391	1.52665	-2.37404	-1.09475	-0.464221	-0.727279	2.00882	0.401667	0.475388	1.06145	-1.13949	-0.796198	-1.50413	-1.71375	-1.95777	-0.776269	-1.96228	-1.61624	1.90649	1.61529	1.2483	0.268488	-0.319069	1.24508	2.17794	-2.07526	-2.37729	2.04409	0.281347	1.12948	0.927709	-2.3709	-1.80428	-1.21411	-1.53102	-0.351762	-2.28592	0.107843	-1.90323	-0.335603	-0.456621	-1.11898	-2.19551	-0.934208	-2.17354	-1.2274	-3.00985	-0.449886	-1.73962	-1.31488	-2.52742	-2.02543	-2.38569	-1.51079	-1.21972	1.9442	-1.74919	-2.62715	-3.04287	0.820185	-2.34819	-0.567899	-0.649665	-0.69888	-1.78108	1.57727	0.192185	-0.788633	-0.0968783	-0.616389	0.214001	1.24857	-0.654666	-0.388533	-0.304751	2.12543	0.176256	0.464396	1.03722	1.56884	0.675594	1.14841	1.72613	1.77891	1.39474	-1.75362	-2.03776	-2.41002	-1.69834	1.52641	0.793726	-1.01053	0.916958	1.69252	-2.14425	-1.51974	0.0650785	0.727882	1.90845	1.99032	-1.54086	1.05747	1.43396	1.06195	1.97736	1.33931	-1.78005	-1.61814	-1.52298	2.29463	1.21974	1.26069	1.36813	0.917313	1.18125	1.47896	1.68488	1.9323	-1.84487	-1.47199	-1.43977	-1.73507	-1.88409	0.991824	1.72106	-2.30906	1.80934	2.03895	1.46949	1.63585	1.49077	-0.78831	1.87603	-2.04764	-1.17924	-1.91051	-1.45268	-0.620738	1.38114	0.624523	1.04559	-1.38202	0.455479	-0.395515	-1.05185	0.333906	1.05053	0.80593	-0.785383	1.02306	0.442442	1.41731	-0.194055	1.52668	1.1962	1.38461	-1.64415	-2.7675	0.54013	1.1325	-1.54007	1.92195	-1.74267	7.42925	6.45216	1.0735	0.77351	-1.5754	1.38484	1.11059	4.76385	-0.445934	1.31907	2.30354	-1.61511	-1.26314	-2.06516	-1.28605	-1.32035	0.830162	-1.32456	-2.46521	-2.39762	-1.59096	-1.81042	-0.421685	-3.00625	-2.31592	-1.09006	-2.17972	-1.68931	-1.47108	1.98328	1.6794	1.84598	-1.12208	-0.811877	1.58748	2.20326	-1.78589	-0.0097789	1.60572	1.53167	1.44367	-1.58311	-1.14647	-2.16114	-1.68611	2.33563	0.625338	2.30762	-0.453732	-1.69629	-0.667228	0.995555	-2.23816	1.17069	0.724727	-0.840387	1.63605	2.00763	1.5269	-1.18045	1.54815	0.211212	-1.40023	2.13352	1.81917	0.682355	0.770948	1.61155	1.5615	1.53566	-1.5318	2.20973	1.74456	-0.89183	1.28245	1.65456	1.71885	1.68158	0.0307542	0.923738	1.31956	1.49074	1.76126	1.64961	0.694176	-1.7094	-0.861952	-1.47169	-1.36044	-1.74889	-1.07961	0.697368	-0.913533	-1.59481	-1.09392	1.78781	0.843153	0.359233	-1.97688	-0.433742	0.476617	-2.47879	-1.33744	-1.26685	-2.17148	-1.08244	-1.00727	-0.790432	-1.43336	-1.66105	0.517179	3.62505	-2.66846	-1.21741	-0.600474	-0.754351	0.918021	0.507303	-1.47614	-0.702039	-0.220441	1.39807	0.805572	-0.239391	-1.8193	-0.0846218	1.52879	2.10364	2.21075	1.45527	1.50783	1.72809	1.16603	1.89089	1.65298	1.06438	-1.25568	2.23947	1.3603	1.13644	1.0288	0.761587	-1.11349	-2.06909	-1.99037	1.70647	1.54245	1.20726	1.73047	1.4471	1.05267	1.31428	1.53498	1.43702	1.75764	-1.79004	1.24221	1.68673	2.0088	1.66611	1.11537	1.51065	1.60635	0.48389	1.60442	1.63947	1.703	1.45598	1.47248	1.23765	1.56488	1.5434	-1.64474	1.27185	1.57529	1.33257	2.24873	1.58642	-0.134337	1.12617	-2.01028	1.18592	0.699975	-1.02357	-0.646306	1.09664	-1.88979	1.37838	-1.35575	0.733168	-1.69404	-2.21658	1.9329	1.17251	-1.42412	-1.65416	1.61615	1.3357	-2.49906	1.65331	1.91707	1.68192	-0.690225	-1.21993	-1.55965	-1.14519	-2.58328	0.0579288	1.53218	1.9474	0.796325	1.19465	1.56638	-0.835996	-0.364639	0.893572	-0.12752	0.850242	0.407248	1.2128	0.796682	1.0839	-1.24048	-0.638759	-1.52756	1.49821	1.65316	1.43647	1.63126	1.59432	0.799785	-1.55299	-1.34667	-0.670646	-1.86316	-1.49128	-2.03924	-1.60654	-1.65502	2.99063	1.12965	-2.04892	-1.80437	1.30027	-2.22488	0.71592	-1.11202	-0.0979443	0.873763	-1.78854	-1.53083	-1.0806	-1.50198	-1.68881	-1.29894	-1.71855	-0.0404716	-0.513394	-1.27486	1.66105	1.47101	0.670002	2.48063	1.66083	-1.98188	-1.18606	1.30632	0.587743	1.39908	2.64791	-0.918783	-1.67714	-1.65647	-1.92611	1.87627	-0.96086	-1.46616	-1.21279	-1.42848	-0.677894	-1.86049	1.18817	1.74724	1.80557	-1.87507	-1.59003	1.08021	-0.884717	-2.31195	-1.86887	1.15814	-2.58114	-0.925019	-1.5759	1.45694	1.71196	2.9418	2.32665	1.5433	1.3025	2.01184	1.35411	2.24908	2.66943	2.66165	-1.39674	-0.118216	1.94044	2.53149	-1.16267	2.43147	0.88636	-1.62703	-1.88917	1.39413	3.07929	-1.88529	-2.11085	-1.69153	-2.06311	1.72192	0.979575	-1.22502	-0.867376	1.56129	-1.73655	-1.78771	-1.42702	-0.881406	-0.413285	-0.688068	1.53217	-2.1703	1.33272	-3.30649	0.880809	1.79328	-1.71391	-1.75302	1.34121	-1.04938	-0.47301	1.04179	-1.50992	-1.20656	-1.76625	-2.08056	-2.05329	2.17288	-1.43533	-0.401358	-0.884484	-1.21613	1.52038	0.875382	1.17404	-2.39834	1.42558	-1.34709	-1.35698	-2.32766	-1.62597	-2.09985	0.882792	1.31865	1.51436	1.47392	1.52405	-1.74898	0.810327	0.318994	-0.978223	-0.661397	-1.15206	-2.29066	0.869592	-2.33887	0.61731	2.254	2.28097	1.88881	-0.0567576	1.52465	-0.382513	1.36611	-1.24892	-1.36365	1.41181	-1.84294	-0.996067	1.53641	1.18702	1.83296	1.96301	0.0126075	1.13518	-1.90852	-0.944576	-1.38166	1.22253	1.1355	-2.05222	1.86742	1.52872	-0.643343	2.4424	1.22669	-0.178251	0.679652	-1.43337	-0.330919	-0.0412478	-0.543378	-1.7925	-0.777842	-1.57807	0.874315	1.38924	1.6995	-2.38869	-1.48113	2.13911	-1.23426	1.98966	1.58279	1.68867	1.92327	1.7964	-1.39572	-1.15597	-0.0687949	0.143795	-1.16411	-1.66425	-1.98566	-1.26048	-1.8519	-2.07319	0.965996	0.824552	0.888721	2.20414	-0.616568	-0.776429	2.19093	-1.46581	-1.55606	-2.03109	-1.20817	-2.28648	-1.55161	0.387151	0.908174	-1.7804	1.53215	-1.29094	-0.982357	-1.17235	-1.59471	0.952778	-1.00018	-1.97761	-1.46262	1.45822	1.48988	-1.82437	-1.26463	1.92734	-1.05978	2.27883	-1.66177	-0.282681	-1.76317	-0.857089	-1.01772	-1.0177	-2.0291	-0.770749	-1.5092	1.47434	-0.261945	-1.49631	1.35905	1.12938	1.44184	0.792205	-1.53588	-1.15482	-1.42793	-1.41896	-0.559763	-0.504076	-1.48721	1.46023	-0.925436	-2.23371	-1.95725	-1.74092	-1.96394	-2.14304	-1.35186	-1.63953	-1.86512	-1.3259	2.39113	-1.46839	-1.61786	-2.36919	-2.03993	-2.84868	-1.53625	-1.37408	-0.20736	-1.86184	1.36761	-1.60622	1.53776	-0.803029	-0.581746	-1.83265	-2.11437	1.65285	-2.35792	-1.5008	-0.737645	-1.29888	-2.15578	-1.81605	-1.74435	-1.16954	-2.05515	-0.971519	0.344201	1.73873	-1.49582	-1.47235	-1.4759	-1.45722	1.26163	-2.81726	1.25022	0.559401	1.41765	1.62965	-0.232708	-0.958492	1.37848	2.20571	-1.30963	-1.74278	-1.23628	-1.14295	0.879281	1.18288	0.973015	-1.6846	-2.09518	-1.36583	1.51442	1.54185	1.35847	1.3272	1.62992	1.11769	1.01603	1.45988	1.21574	1.77299	-0.61249	1.50951	1.35388	1.66686	0.88126	0.358664	1.32521	1.48863	1.33776	0.872557	1.17088	0.787047	1.47957	2.08836	1.27459	0.945044	1.4722	1.38836	1.40558	0.881432	-1.08436	-1.82005	-1.89029	1.19827	0.103256	-0.530194	-0.547281	-1.0568	-2.25737	3.93217	1.52954	1.03727	-2.04478	-1.42753	-1.84379	-1.61153	1.32661	-0.738401	-1.84239	-1.01955	-2.31774	2.02047	1.52618	1.41546	1.02241	1.45611	-1.43667	1.57276	-1.28922	-1.84193	1.38886	-1.48896	1.93736	-3.03621	-1.82838	1.704	-2.70993	-0.948302	-1.5598	-1.66	-1.10871	0.972755	-1.37465	-0.103469	-2.14106	1.29267	1.57061	1.90719	1.83543	2.01293	-2.02487	-1.10114	1.57566	-2.22847	1.52243	1.00138	-1.12821	1.54549	-1.21301	-1.40541	0.993513	-1.47431	1.06157	0.206574	1.11918	-1.63944	-1.95968	1.69185	0.891371	-2.53404	-1.21028	0.958667	1.48457	1.16169	0.864312	-0.59384	0.912386	-1.62281	0.929654	-1.78476	-0.853487	0.799661	-1.32798	-1.80005	-0.45614	1.59739	1.35508	-1.27971	0.732094	-1.94507	-1.67325	-2.51631	-1.31688	-2.23001	-1.04831	-1.28764	-1.95369	-1.86619	0.723581	0.867705	-1.73744	-0.165958	-0.045043	1.72745	-1.24509	1.83307	1.54423	1.49177	1.3084	-1.91119	-0.187385	0.648083	-2.63201	0.868174	1.58857	1.65842	1.56638	1.56961	1.16969	1.43282	1.70525	2.15187	1.75763	0.93357	0.401727	1.46758	-1.8114	-1.11865	-1.63826	0.915644	1.66578	-1.89413	1.73418	2.68558	-1.24759	0.22824	-1.28461	-0.957764	-2.29701	1.62486	-1.07846	-1.81784	0.628637	-1.44708	-0.27224	2.06119	1.70268	0.812043	1.50065	1.84934	1.65479	1.11503	1.75135	1.08126	-1.87272	1.45334	0.509762	1.18582	1.28648	1.34047	1.93016	-1.64848	-1.21169	1.27601	1.15339	0.938439	1.96893	1.85552	1.47846	1.29515	0.267532	1.62563	0.0905164	1.81815	1.50967	1.1581	1.35907	1.11625	1.26542	1.18394	-1.85726	-1.52779	1.39213	1.50956	1.53589	1.81694	2.1117	1.64794	-1.06568	1.16794	2.17536	1.65214	1.09341	-2.25098	-1.62862	-1.5558	1.95921	-0.333331	-2.05426	-0.568143	-0.819416	-1.8474	-2.42991	-1.01115	0.137336	-1.11143	0.630316	0.784114	-1.70586	2.3584	1.39299	0.715363	-1.48076	-0.464238	-2.3132	0.963676	-0.899665	-1.85281	-1.92508	-1.71121	-0.720681	-1.23414	-0.982621	-0.510727	-1.87329	-2.24737	0.773381	-2.61987	0.661887	1.51889	-2.1117	1.45571	1.31618	-0.327038	1.5053	0.945976	-2.26877	-0.512515	1.45536	1.42011	-1.2584	-0.626821	-1.99661	-1.80495	-2.41194	1.05164	1.42862	-1.84066	-1.66138	-0.930049	-0.0776408	1.59265	-1.22118	1.15328	-1.1754	1.4482	1.54588	1.69439	-1.8984	-1.36273	-1.24718	-2.20122	-1.14219	-1.4944	-2.0025	-1.99403	-1.94769	0.176144	-2.32448	0.849607	-1.73705	-1.60391	-0.0060458	-1.4381	-1.61604	-1.40554	-1.90239	-1.68037	1.82144	1.36182	1.87557	-1.48867	1.29394	1.4079	1.01864	0.578027	2.14236	1.52773	1.2236	1.65963	0.840558	1.4211	2.10444	-0.735986	1.36446	2.23182	-0.11545	-0.624934	-1.51888	-1.04132	1.77151	1.42239	-2.20352	-0.927863	1.71749	1.92622	1.6846	-1.09406	-2.19369	-2.43843	-1.39425	-1.10743	-2.41147	1.97011	-1.60152	1.74161	1.09321	-2.09688	-1.30446	-1.25624	-1.37115	-1.49949	-1.42062	-0.768061	-1.95162	-2.231	-2.62643	-2.24713	-0.679756	-2.28372	-0.936504	-1.62584	-0.277949	-1.65446	-1.62819	-2.13249	1.3112	-1.65335	-1.46948	-1.27196	2.11759	1.78291	1.0365	0.843127	1.62638	0.68554	-2.01277	2.10209	1.70764	1.1928	1.62726	1.48222	1.78873	1.0052	1.56182	1.55255	0.992459	1.93061	0.969031	-2.17259	2.67929	1.45642	-1.79912	1.47149	1.76484	1.96216	0.780503	-1.33036	-1.60958	0.552634	-1.68989	-0.378587	2.20562	2.02304	1.39181	1.76041	1.26319	1.57576	0.30586	2.81536	1.00684	0.882108	-2.14906	-1.72356	-1.46704	-1.0199	-1.21085	-1.16764	-0.0425641	-1.70666	-1.5112	-1.24792	0.772744	-1.43839	-1.0935	-2.1998	1.01467	0.0191144	0.360075	1.37317	1.15765	1.79799	1.8394	1.60774	1.49096	1.77621	3.00085	-1.16777	-2.23251	-2.3048	-0.738703	-1.0885	-1.71691	0.268185	-0.976068	-1.44822	0.531237	-1.50027	-1.73631	1.76267	-1.76344	1.80085	-1.5931	-1.61139	-2.01584	0.877123	0.287258	1.46151	2.2987	-2.01263	-1.71919	1.24827	1.11095	-1.08289	-0.700331	-1.86391	-1.64702	-2.17287	1.66771	0.294866	-1.20424	1.17024	-1.97728	0.58255	-1.86572	-0.971834	1.43631	0.710924	-1.46382	-0.561588	-0.457726	-0.676776	2.11946	-1.91824	-1.89584	1.26687	-1.6245	-1.79164	-0.998581	-1.63015	-1.04507	-1.96024	-1.59353	-1.19543	-1.58438	1.34072	-1.82853	1.72239	-1.36814	0.537112	-2.36567	-1.12704	1.96818	-1.88857	2.04547	0.981128	0.0801401	1.28737	0.497752	-0.377275	0.669615	-1.35517	-1.95138	-1.92399	-1.86462	0.595759	1.47458	-1.57472	-1.6053	1.05859	1.76319	1.33774	1.39486	1.16248	1.59195	2.24945	1.25359	1.0123	1.35132	0.945004	1.43227	0.310603	1.19816	0.72594	0.496868	0.968235	0.544395	-0.653069	0.981895	1.28299	1.21801	1.01732	1.03193	2.08301	0.631454	1.11217	0.522804	1.27932	1.07576	-0.0812112	0.741871	1.48232	0.356733	1.11901	1.11744	0.853524	1.536	0.897943	-0.664093	0.421621	0.927947	1.14714	1.56227	1.37399	1.34278	1.34109	1.30239	0.520802	0.0206749	0.660344	1.3231	0.966505	1.52319	0.699253	0.724662	1.75579	1.14642	1.17139	0.968412	1.35322	0.467362	-0.186106	1.35008	0.739882	1.50206	1.52681	0.948902	0.913969	0.937946	1.72237	1.32367	0.936951	0.717602	1.36556	1.22967	0.845145	1.08484	0.67329	1.40151	1.54886	1.18858	-0.168754	1.58223	0.279298	0.242965	0.35089	0.0483956	1.18553	1.37359	0.984918	0.115645	0.236409	-0.134467	1.30198	0.907664	1.15003	1.07362	1.40339	1.58871	0.793561	-0.101674	0.874701	-0.204616	-0.262298	0.272014	1.75996	1.28569	0.788082	1.0674	0.59685	0.633943	1.63995	0.546898	0.185618	0.94169	0.985879	0.641163	0.620256	1.12715	-0.237023	2.16623	0.983375	1.12339	0.43439	-0.443594	0.794677	0.83145	2.11496	0.856143	-1.54329	0.883382	1.27703	1.18326	1.21824	1.60507	1.0365	1.03766	1.38272	-1.57393	1.74721	2.4475	-2.0249	-2.18971	1.55608	1.60321	-1.93374	1.84482	1.28806	1.79963	1.9138	1.5383	1.17356	1.70272	2.24178	-1.48577	-0.782516	1.99887	1.62193	-1.08265	-1.13137	-1.3039	2.23655	1.57017	-2.08976	2.04131	1.39936	1.3749	1.75775	-1.38312	3.24574	-0.0516925	-1.4103	-1.28566	-1.52266	0.972877	-1.69899	1.33913	-1.20927	1.41565	1.58295	1.42786	0.40704	-1.84798	-2.21832	-2.0904	-1.68262	-1.17421	-2.30209	-1.87062	-0.728546	-1.0279	-1.12143	2.05708	-2.04372	0.426978	-1.15517	-0.590054	1.09323	1.45397	1.43107	2.13139	1.57789	0.823564	-1.04356	1.3531	-1.64267	1.07299	-1.99604	-1.608	1.07902	0.414976	1.26219	-2.17472	1.55835	1.19519	1.04885	-1.86071	-1.43229	1.46313	-1.37467	1.43784	-1.14207	2.47423	-1.73593	0.00363079	1.53181	0.355324	1.48838	1.68192	-1.6554	-2.25818	0.956443	-0.418018	-2.0537	-1.75224	-1.31367	-1.67724	-1.10438	-1.28427	-1.57723	-1.24871	-0.135169	-0.828735	-1.74064	0.953085	-0.0968107	0.0668184	-1.41504	-2.4076	-1.5397	-1.64978	-1.83283	-0.890195	0.484382	-1.15804	2.32097	1.34212	-1.75377	-0.817698	-0.726737	-2.63104	-1.16354	1.19775	1.20221	0.698029	0.59816	1.09955	1.02519	-2.68249	-1.7678	-1.75115	-1.4692	-2.33584	1.29667	-0.802834	-1.82922	1.36242	-1.91417	-1.89883	-1.71995	-1.33723	-1.22802	0.637572	-2.57992	-1.34223	-1.31082	0.981345	-2.44657	-1.30818	-1.64154	-1.22104	-0.337649	-0.79328	-1.93188	-1.72828	1.13449	1.76	1.94432	1.31258	1.70693	-2.11361	-0.363889	1.15622	3.25205	-1.9572	1.68675	1.11917	1.89324	2.79254	-1.39329	-0.233348	-1.5816	-2.02577	-0.255008	0.00127561	-0.306285	-0.531357	-0.086882	-1.06892	-0.69462	-1.23803	-0.772198	-0.87394	-0.572347	-1.57826	-2.55799	-1.74446	-1.52628	-1.97079	-0.586239	-1.22947	-2.06246	0.208774	-1.64135	0.251676	0.624517	-1.89802	0.658946	1.90459	0.722293	1.29575	1.77015	1.88632	1.66935	0.534403	1.77295	1.0887	1.66328	1.04955	0.594983	-0.384582	1.65188	1.99999	2.5198	2.12298	0.747721	-1.73096	-1.69808	-1.7819	-2.58257	-1.53164	1.36759	-1.58411	-1.59696	-1.19188	-1.32318	-2.59707	1.47766	1.59067	-2.0375	-1.34727	1.42786	-1.26961	-2.02463	-0.690133	-1.51666	-1.53912	-1.5018	-1.36454	-1.5255	0.0390451	-1.06115	-2.01761	1.35387	-2.26903	1.05341	0.224403	-0.241784	-1.68217	1.54933	1.21407	1.28116	-1.24771	-2.43791	1.28346	-1.74837	-1.44516	-1.17912	-0.818961	0.964396	-1.31253	-1.46563	1.55754	1.21438	-0.770918	-1.5972	-1.10214	-1.56167	1.24069	1.65952	1.46906	1.35349	1.73668	1.86884	1.45813	-1.80089	1.6511	1.53627	1.96614	-1.72203	-1.7574	-0.971025	-0.506964	-0.0784202	-1.11318	-2.04266	-1.60888	-0.453424	-1.63459	-1.22005	1.12729	-1.50402	-1.29556	-1.70331	1.69382	-1.71264	-1.54216	-0.613083	-1.92606	1.59378	-1.5922	-1.80172	-1.55951	-0.500099	2.15016	1.20476	-0.828527	-1.27026	-1.19183	-1.57342	-0.977206	-1.47738	-1.6042	-1.53629	1.54195	-2.16539	-2.28539	-0.706315	-0.761338	1.7209	-2.03793	-0.545877	-0.566518	-1.63923	-0.23641	-1.35567	-1.931	1.76383	-1.05455	2.29313	-1.8725	-0.97843	-1.34442	0.170055	-1.69794	-1.605	0.32866	-2.50613	-1.40924	-1.71274	-1.32408	-1.02836	-1.19412	2.22727	1.51562	0.0629653	1.20277	-1.87322	2.20044	-1.17527	-0.336872	-1.09598	-0.701954	-1.47373	-0.683261	-2.57303	-1.41085	1.65811	-1.3703	-1.77961	-2.51904	-1.82341	-2.09212	-1.21052	-1.54465	-1.5096	-0.0133157	-1.32884	1.9344	-1.93737	-1.47593	-0.935614	-0.4593	1.04044	-1.70687	-0.455919	-1.0277	-1.20362	-1.69666	-1.46485	-0.0818516	-1.67416	-1.21299	1.20303	2.09663	1.71707	-1.98553	-1.2422	-0.891529	-1.10652	-1.74302	-1.73809	-1.75293	-1.81037	-1.37933	-1.96454	-1.5028	-1.97646	-0.0793248	0.288116	-0.830432	0.827666	0.243623	-2.26751	1.17403	-0.53335	-0.743014	1.05783	-0.81636	-0.0037163	-1.22783	-1.72132	-1.43082	0.635561	-2.1847	1.74819	1.9562	1.9386	2.03158	1.5656	2.00092	1.89626	0.794872	1.55928	1.41891	1.32126	1.25048	1.25718	1.33079	1.34231	1.75079	1.69592	-1.76169	-1.48449	1.80684	1.29313	1.98209	1.41973	-1.97404	1.48894	-1.74019	0.842005	2.86345	1.55092	-1.8764	-1.85255	1.00745	-2.02205	-0.281502	0.816514	1.20585	0.240843	-0.434501	2.19631	-1.36847	0.751522	1.77209	2.01044	-0.0213349	-0.642078	0.74464	0.229512	0.0580111	1.61421	1.36043	0.376958	0.252682	1.1209	0.750514	1.47926	1.4047	0.674941	-0.372076	0.164818	-0.103139	1.5768	1.40079	0.775273	-0.531669	0.536047	0.406173	1.47375	-2.11547	2.03859	1.48729	1.68219	1.51466	1.99072	1.67341	1.31734	1.6669	2.02073	1.93242	1.2722	1.94288	1.20246	0.810296	1.77295	2.2825	-2.05923	-2.02505	-1.9903	1.67316	0.94115	-2.76658	-1.17123	-2.69456	1.52006	-1.2178	-0.879327	0.0546049	-1.8213	-1.71153	-1.67579	-1.67927	1.08043	2.71043	1.10146	-1.96225	-2.01247	2.83567	0.432868	-1.59813	1.85287	-1.2786	-0.859604	-0.885401	1.43675	-1.12404	-0.385586	-2.1142	-1.32022	1.71812	-1.49732	1.31662	1.51484	-1.00194	1.05995	1.78907	1.53091	-1.32002	1.65255	0.76546	1.34415	-1.44036	-0.806801	1.16656	0.720853	2.47284	-0.151126	-0.837384	-2.01987	-2.53445	-0.895511	-1.23153	-0.520952	-1.2639	-1.33293	-0.985939	-1.79876	-0.194458	0.272431	0.0931444	-2.01513	-2.14386	0.669525	2.86197	-0.260983	-1.8243	-2.07779	-1.89949	1.86259	-1.74676	-1.87811	1.43618	0.984005	1.73652	1.62446	3.584	-2.24805	0.803711	1.61913	0.949887	1.91336	-1.63292	-1.75911	1.23174	1.36454	1.30704	1.78997	2.30552	1.86908	1.54574	1.91796	1.39137	1.56745	1.92064	1.90759	-0.465718	-0.783473	1.69539	2.08122	2.28019	2.39079	-1.9225	-1.22508	-1.43054	-1.65487	1.61132	1.54371	1.8933	-2.44829	-1.119	-1.52742	-2.29524	-2.34477	-1.96522	-0.653716	-1.51804	0.70698	-0.998575	-3.12288	1.15008	-2.4292	-1.68296	-2.07679	-2.09456	-1.53327	-0.159465	0.977604	-1.95209	-1.90433	-2.11623	-0.539715	-2.03068	-2.20643	-2.17502	-2.08469	-0.75838	-0.441499	-1.39965	-1.03067	-0.532752	-0.779855	-0.472152	1.45974	-1.48251	1.73081	-1.28899	-1.59789	1.19212	-1.59552	1.39064	-2.15598	1.3297	-2.09766	3.37382	1.89109	1.90976	0.134407	-1.31958	-1.73654	-2.0497	-1.71022	-0.736081	-2.18863	1.49944	-0.581047	1.40688	1.40637	2.89941	2.35428	-1.71731	-0.600269	-2.18282	1.08153	1.94454	1.69898	1.35308	-1.83306	1.11725	-1.46482	1.54966	1.54034	1.46595	-2.26988	-2.6935	-2.17805	2.00545	-1.24723	1.61594	-2.03576	-2.05896	1.77898	1.5316	-1.57733	-2.17793	-1.6527	-1.25567	-2.22293	3.58417	2.33655	-1.15657	-1.83639	1.54235	-1.72899	1.29557	1.37907	1.10941	1.53879	0.721837	1.57711	1.31213	1.55373	1.2088	-1.87411	-2.61836	-2.84539	4.45501	-1.1503	0.927757	-1.94676	-1.39912	-0.741892	-1.80563	-1.68608	1.79413	1.65492	2.0913	-0.231033	0.56876	-1.34262	-2.51047	-1.60176	1.06942	0.525042	-1.78266	-2.88945	0.354454	1.60436	-1.57558	1.65904	2.07097	3.44801	-1.35951	0.88823	-0.921876	-1.34664	0.870972	-1.1189	-1.8708	0.530124	1.18992	1.83336	1.6419	2.32929	0.453652	-1.34665	1.42972	-1.29102	-1.62386	-1.88589	1.4897	1.71334	-1.73372	-1.50081	-0.691143	1.63521	1.45806	-1.95284	1.75671	-1.61595	0.806271	-1.22793	-2.24106	-1.7224	-1.00309	-1.40797	-1.93613	2.74895	1.9356	1.53421	1.31016	1.30223	1.65155	-1.8349	-1.0465	1.80627	2.46455	2.15916	2.92362	0.955722	1.69033	-0.109134	-1.20387	0.971873	-1.54926	-0.586691	-0.393784	0.764809	-2.17776	-3.00513	-0.398522	-1.95883	-1.07011	2.78743	-2.42806	-1.90013	-1.80063	1.99519	1.75087	-0.612073	-2.55164	-1.95086	1.8606	-1.46225	1.4289	-2.51872	-1.20266	-0.783878	-1.54775	-1.41514	1.41391	1.89759	0.52925	1.22613	2.19928	1.66908	1.68248	1.3519	-2.47153	1.69826	-2.03635	1.14074	1.78125	1.61074	1.83347	1.6051	1.35755	-2.28499	-1.83122	-1.52364	1.61496	0.994966	0.338521	1.25165	1.34242	1.25979	1.43924	0.59422	1.73842	0.803671	-1.7624	-1.76095	-2.04431	-1.76656	0.907969	-0.592779	1.705	-1.63034	-1.9713	1.18899	0.469262	-1.32096	-2.33315	-1.25182	-1.44383	-2.19982	-1.9594	-1.54222	-1.45664	-1.28281	-1.89356	-2.456	2.30084	2.07885	-2.14795	-1.15682	-2.21657	-1.7682	-1.14794	-1.85418	0.315438	0.980908	-1.90457	2.22225	-1.90165	-0.956834	-1.96034	-2.3778	-1.36282	-0.821979	-0.834584	-1.4185	1.43058	0.689998	-1.45146	-0.74577	-1.5682	-1.59243	-1.71727	-1.81096	-0.579388	2.35913	-1.35317	-0.495967	-2.15568	-2.22164	-1.25922	1.38761	0.745737	1.66623	-0.272016	1.93767	-2.24678	-1.61457	0.688774	-0.357004	-0.528033	-2.0229	-1.23712	1.47776	-1.21239	-0.176741	-0.694566	-0.468142	-0.120063	-1.75525	-1.36215	-0.917031	-1.06931	0.827909	-0.332628	-0.331141	0.0924826	-0.103174	-2.15634	-2.02447	-0.696395	-1.68539	1.23148	1.41908	-2.1022	-1.01097	0.462668	-0.793941	-1.39154	0.161268	1.71547	-0.931021	-1.72452	-1.12613	-1.90124	-1.30348	-1.77444	-1.73988	-1.10121	-2.15216	-1.57083	0.549057	0.560881	1.4337	-1.91227	-1.45498	0.202856	-2.06199	1.67386	-2.15839	-1.22304	-1.45713	-1.75746	0.739791	1.42519	1.22965	-0.863489	-1.44267	-1.40714	-0.0339199	1.62279	-1.00813	0.263497	-2.6732	-1.50333	-2.27615	-1.96095	-1.23852	-2.28123	-0.780259	0.198745	0.471921	-0.131388	-0.791739	0.573988	2.26214	1.44447	2.00625	-1.94144	-0.979903	-1.22706	-1.249	-1.6572	1.79231	1.1178	0.819228	1.38396	0.896358	1.74081	1.45139	1.24142	1.42708	-1.85272	-1.95545	2.74931	-0.988779	1.86507	1.2866	-1.11325	1.51581	-1.89231	-1.0292	-1.08359	0.804657	-1.81773	-0.535742	-1.0298	-1.87815	-0.0855248	1.60839	0.00521093	1.41831	2.02652	1.48418	-0.666895	-1.17306	1.8315	-1.55864	1.54548	-0.339526	1.39801	-0.285001	-0.349566	0.0794648	0.260061	1.23723	-0.163419	-0.308781	0.500486	0.267694	1.20489	0.294961	0.811045	-0.774884	-0.80935	-1.20161	-2.11156	1.14913	0.83442	1.09449	-0.927701	-1.52045	0.164059	1.82215	-0.780433	0.14079	0.998815	0.555264	1.27401	-0.7332	1.11045	1.80582	-0.896743	-0.514076	-0.429321	-1.15498	-0.102949	-0.887109	1.31063	-0.555455	0.5501	0.029202	-0.72869	-1.08768	0.381021	0.158688	0.554362	-0.392227	0.120345	-1.07585	-0.350713	-0.252293	-1.22881	-1.32722	-0.516086	-0.816515	-0.987568	-0.267729	-0.902936	-1.45792	-2.25301	-1.32658	2.52461	-2.23743	1.97733	1.7778	-2.08963	-1.62074	1.74882	1.76413	-0.708211	-0.241972	-2.01533	1.75664	-0.578768	1.41652	0.425946	0.596202	1.39765	0.992411	1.48833	1.53397	1.04959	1.3811	1.82248	1.43735	1.60401	2.31242	-1.10483	1.59948	-1.39097	-1.21141	-2.56394	-1.45921	-1.72906	0.261399	-1.25177	-1.58109	1.86412	-0.6061	1.35963	-1.34209	-0.79591	0.855853	0.140976	0.984531	1.48228	0.997998	1.24851	-1.64544	-1.91529	-1.96407	-1.7301	-2.08669	-1.17382	-0.90018	-1.54983	1.10045	1.50754	-1.57204	-2.61934	-2.23896	-1.72548	1.53862	1.41703	1.50584	-2.33918	1.1384	-1.20616	1.08301	0.901878	-1.91405	1.83592	-2.03041	-1.70955	-1.23506	1.97645	-1.54882	1.25928	-0.446344	0.844336	0.931916	1.68871	1.70995	2.17519	-1.34523	-0.359568	-0.190309	-1.41653	0.076545	1.26178	1.33948	0.530377	-0.894925	-1.40878	-0.493772	-1.11175	3.24322	6.85872	1.28573	-0.584044	1.59196	-0.10808	1.41476	1.52032	1.60931	2.08746	1.38973	-1.97067	-0.706954	1.52402	1.84676	-0.776512	2.63087	2.84516	-1.18363	-1.9021	1.14465	1.99902	1.61354	1.33061	-1.64564	0.927235	1.51583	1.83707	-2.07487	1.27689	1.58581	-0.0312845	1.23505	-0.723854	1.55474	1.22426	1.56982	2.27373	-1.79419	1.51296	1.64191	-0.297115	1.66994	1.80003	0.903134	1.76064	1.81259	-1.57062	1.93998	1.40586	1.12072	0.992143	1.57566	1.53182	1.65256	1.68559	1.25788	1.78289	-0.311788	-1.84579	0.510169	0.421799	0.904432	0.259749	-1.62534	-1.44525	-1.77618	-0.39952	-1.12547	1.50481	2.00335	-1.47535	1.52704	-1.27692	1.38587	-1.65183	1.88191	-0.263646	0.49601	-1.71245	-1.39562	0.782354	0.103321	-0.813039	0.86747	0.518071	0.583347	0.248475	1.45029	1.35732	-0.835785	-1.72469	1.36096	1.41563	1.87972	1.6688	1.09273	0.410755	-1.38488	1.46686	1.9648	-1.12646	1.45901	-1.58736	1.43571	1.42519	0.374942	1.45145	1.42414	1.54069	-1.77167	1.83955	1.24741	1.1749	2.26462	1.72871	1.84487	1.39042	1.13138	1.65023	-1.63603	-1.49522	-2.44285	-1.4006	-2.12365	1.92039	1.49988	1.98546	-1.21053	-1.35997	-1.60603	-1.51919	1.16829	-2.54284	1.3148	-2.13487	1.13041	1.1415	0.366742	-2.12393	-1.89162	-0.649413	-1.82605	-2.06078	-2.11804	-0.848756	1.58104	1.0842	-0.258019	0.61327	-0.688309	0.403613	1.06484	0.701929	1.45624	0.502651	0.528237	1.0082	0.637507	-1.24565	-0.968909	1.62478	-1.5978	-1.89957	1.46227	1.87368	-2.21599	-0.209676	-2.4622	1.71743	-2.03334	1.35831	-1.53894	2.46971	1.68472	-1.10713	1.22591	1.32866	1.1938	-0.0229302	-1.05899	1.71258	1.57995	-1.40019	1.44671	1.62848	1.074	1.33745	1.47087	-1.88007	1.23961	1.6883	-1.42627	1.48784	1.98353	1.26865	1.31789	1.11077	1.54617	1.55551	1.30633	1.80429	1.49596	1.17728	1.35748	0.854327	-1.3279	1.32809	-1.3717	-1.11283	-2.12021	1.76354	-1.37726	-1.97984	-0.211839	-0.487521	2.30726	0.0429028	-0.177273	1.93442	-0.461405	-0.705241	1.2371	1.93581	1.89999	-1.62769	0.591541	-0.1783	-1.98951	-2.20605	-1.57936	-2.38809	-1.24831	-1.67248	-1.34319	6.58405	-1.85385	0.764747	1.89009	1.66604	1.37478	2.26194	1.4195	1.34991	1.26638	1.85516	0.917394	1.27602	1.77651	1.66573	1.55707	2.37042	-1.92738	-1.68637	-2.12178	1.18623	2.13847	-1.5391	-1.97514	1.65147	-2.35379	0.987794	2.26001	0.544147	1.79653	0.0315356	-1.33583	1.49443	-0.824039	-2.12062	-1.53318	-1.8909	-1.45247	-2.27603	-0.857931	-0.341721	1.15082	-0.0284921	1.35489	2.30219	0.147366	1.73649	-1.88201	2.04741	1.26218	1.73457	1.94969	-1.25289	1.61015	-1.61492	0.543261	2.21403	-1.52761	1.01345	1.13013	-1.4511	0.780477	-1.46383	-0.144343	-1.72222	0.853907	-1.37046	2.55203	1.56805	1.4489	1.80256	2.04116	0.92952	0.983288	1.06206	1.84791	1.63433	1.33048	1.50194	1.31799	2.06931	1.44546	1.28777	1.74626	1.73277	1.79002	1.24548	-1.7101	0.892188	-0.568898	2.31651	2.22398	1.86581	1.29206	1.17151	2.2923	1.68071	1.15325	1.7981	1.98662	1.84715	1.60088	1.48816	1.72307	1.90242	1.5719	1.62595	1.34957	1.28417	1.30308	1.93536	0.4714	1.18055	0.924345	1.53662	1.43343	1.22896	-1.98502	0.290638	0.582708	0.706953	-0.0672619	-0.534623	1.51131	1.18255	0.10539	0.911552	-0.0653535	0.812958	1.13337	-1.63095	3.69585	1.9129	2.26068	1.9309	1.92804	1.42187	1.86859	-1.44951	2.24484	-1.6233	1.22335	1.87243	1.95587	1.58074	1.11841	1.21469	1.07179	1.66733	-1.80237
[truncated: 13,530,638 more chars]
