# Supplementary material for: Temporal dynamics of the developing lung transcriptome in three common inbred strains of laboratory mice reveals multiple stages of postnatal alveolar development
Source: PeerJ. 2016 Aug 9;4:e2318. doi: 10.7717/peerj.2318 (PMC4991849; doi:10.7717/peerj.2318)
Supplement: Data S3 [file peerj-04-2318-s003.txt]

MGI_ID	Gene_Symbol	PC1	PC2	PC3	PC4	PC5	PC6	PC7	PC8	PC9	PC10	PC11	PC12	PC13	PC14	PC15	PC16	PC17	PC18	PC19	PC20	PC21	PC22	PC23	PC24	PC25	PC26	PC27	PC28	PC29	PC30	PC31	PC32	PC33	PC34	PC35	PC36	PC37	PC38	PC39	PC40	PC41	PC42	PC43	PC44	PC45	PC46	PC47	PC48	PC49	PC50	PC51	PC52	PC53	PC54	PC55	PC56	PC57	PC58	PC59	PC60	PC61	PC62	PC63	PC64	PC65	PC66	PC67	PC68	PC69	PC70	PC71	PC72	PC73	PC74	PC75	PC76	PC77	PC78	PC79	PC80	PC81	PC82	PC83	PC84	PC85	PC86	PC87	PC88	PC89	PC90	PC91	PC92	PC93	PC94	PC95	PC96	PC97	PC98	PC99	PC100	PC101	PC102	PC103	PC104	PC105	PC106	PC107	PC108	PC109	PC110	PC111	PC112	PC113	PC114	PC115	PC116	PC117	PC118	PC119	PC120	PC121	PC122	PC123	PC124	PC125	PC126	PC127	PC128	PC129	PC130	PC131	PC132	PC133	PC134	PC135	PC136	PC137	PC138	PC139	PC140	PC141	PC142	PC143	PC144	PC145	PC146	PC147	PC148	PC149	PC150	PC151	PC152	PC153	PC154	PC155	PC156	PC157	PC158	PC159	PC160	PC161	PC162	PC163	PC164	PC165	PC166	PC167	PC168	PC169	PC170	PC171	PC172	PC173	PC174	PC175	PC176	PC177	PC178	PC179	PC180	PC181	PC182	PC183	PC184	PC185	PC186	PC187	PC188	PC189	PC190	PC191	PC192	PC193	PC194	PC195	PC196	PC197	PC198	PC199	PC200	PC201	PC202	PC203	PC204	PC205	PC206	PC207	PC208	PC209	PC210	PC211	PC212	PC213	PC214	PC215	PC216
MGI:2182928	Gpr116	-0.98923	-0.01001	-0.05874	0.04182	0.01681	-0.01509	-0.00924	0.06399	-0.04769	-0.04252	0.00332	-0.00839	-0.00615	-0.01119	-0.00277	-0.03375	0.01181	0.00282	0.00269	-0.00147	0.00575	0.00141	-0.01651	0.00066	0.02068	0.01153	-0.00213	0.00271	-0.01067	0.01363	0.01436	0.00392	0.0074	-0.00564	-0.01824	-0.00476	0.00682	0.00213	0.00247	0.00738	0.01241	0.00013	0.00843	-0.00166	0.00037	-0.0078	0.01559	-0.00583	-0.0235	0.01839	0.00326	-0.009	0.00917	-0.00704	0.01615	-0.00427	-0.00001	0.01201	-0.00244	-0.00235	-0.00143	0.00173	-0.00199	-0.00524	0.00803	-0.00288	-0.00193	0.0042	0.00036	0.00049	0.00164	0.0039	0.00147	-0.00664	0.00185	0.00128	-0.00173	-0.00809	0.0057	0.00867	-0.00303	-0.00216	0.00342	0.00047	0.00152	0.00396	0.00343	0.002	0.00366	-0.00539	-0.0111	-0.00374	0.00281	-0.00136	0.00007	-0.00639	0.00686	-0.00158	0.0004	0.00081	0.00553	0.00375	-0.00351	-0.00497	0.00223	-0.00636	-0.00163	0.00121	0.00057	0.00265	0.00467	0.00199	0.00329	-0.00338	0.00482	0.00121	-0.00312	0.00885	-0.00172	0.00479	-0.00392	0.00375	0.00444	-0.00196	-0.00027	0.0015	0.00229	-0.00141	-0.00051	0.00323	0.00101	0.00688	-0.00342	-0.00085	-0.00154	0.00112	0.00106	-0.00398	0.00337	-0.0002	-0.00038	0.00098	-0.00366	0.00157	-0.00088	-0.00193	0.00847	-0.00093	-0.00523	0.00385	0.00225	-0.00423	-0.00115	0.00032	0.00317	0.00261	0.00367	-0.00003	-0.00235	-0.00277	0.00031	-0.00404	-0.00061	0.00004	0.00047	-0.003	0.00284	0.00153	0.00135	0.0013	0.00403	0.00133	0.00286	0.00045	0.00579	0.00047	-0.00188	0.00072	0.00317	0.0021	-0.00059	0.00183	0.00656	-0.0021	0.0015	0.00101	-0.00127	0.00013	-0.00121	0.002	0.00374	-0.00283	0.00265	-0.0032	-0.00015	0.00044	-0.00066	-0.00295	0.00171	0.00219	0.00102	0.00219	0.00029	0.00283	-0.00314	-0.00135	-0.00005	-0.00371	-0.0031	-0.00505	-0.00274	-0.0007	-0.00179	0.00219	0	0
MGI:1346021	Slco2a1	-0.98488	0.0434	-0.09877	0.02395	0.03416	-0.05362	0.01262	0.03424	-0.03105	-0.00427	-0.00149	-0.01593	-0.00684	-0.00012	0.00467	-0.02442	-0.0272	0.00786	-0.01292	0.02318	-0.00571	0.02177	0.01315	0.00304	0.00683	0.00618	-0.01612	-0.02699	0.02106	0.01211	0.01171	-0.01034	0.01384	-0.01075	0.0069	0.00222	0.00147	0.02524	-0.00067	-0.00611	0.00744	0.00337	0.00471	-0.00561	-0.00512	0.00954	0.00016	0.01125	0.02291	-0.00188	0.00109	-0.00501	0.01516	-0.00857	-0.00604	0.00287	-0.0056	0.00795	0.00529	-0.02156	0.00202	0.00895	0.01331	0.00179	0.00528	-0.00112	-0.00277	-0.00575	0.00242	-0.00019	0.00208	-0.00016	0.0109	-0.00115	0.01217	-0.00315	-0.00109	-0.0179	0.00693	-0.00476	0.00136	-0.0006	0.01051	0.00066	0.00746	-0.00079	0.00294	-0.00094	0.00422	-0.01065	-0.00951	0.00031	0.01558	0.00012	0.00225	0.01025	-0.00137	-0.00221	-0.00321	0.0025	-0.00629	0.00045	-0.0005	-0.0047	-0.00253	-0.00107	0.00684	0.00099	-0.00032	-0.00128	0.00629	-0.00069	-0.00021	0.00229	0.00032	0.00495	-0.00088	0.00542	0.0057	-0.00098	-0.00818	-0.00751	0.00249	0.00036	-0.00173	-0.00173	-0.00393	-0.00099	0.00175	-0.00059	-0.00654	0.00414	-0.00347	-0.00168	0.00074	0.00207	-0.00048	-0.00505	0.00542	-0.00481	-0.00089	-0.0037	-0.00584	-0.002	0.0049	-0.00757	0.00397	0.00955	0.00563	0.00662	-0.00019	-0.00522	-0.00661	-0.00176	-0.00066	-0.0098	0.00112	-0.00194	0.00031	-0.00092	0.00689	-0.00273	0.00245	0.00337	-0.00584	0.00201	-0.00378	-0.00211	-0.0012	0.0048	-0.00543	-0.00188	0.00485	0.00313	-0.00465	-0.00195	0.00682	-0.00145	0.00431	-0.00977	0.00395	0.00296	-0.00247	0.00122	-0.00315	0.00449	0.00032	-0.00187	-0.00132	0.00078	-0.00281	-0.00592	0.00019	-0.00405	-0.00101	-0.00068	0.00617	0.00073	0.00127	-0.00506	0.00085	0.00149	-0.0017	0.00102	0.00116	-0.00135	-0.00102	0.00611	-0.00181	-0.00284	-0.00066	0	0.00308	0.00377	0	0
MGI:894696	Serping1	-0.98461	0.09256	0.05129	-0.02316	-0.0485	0.00689	-0.01513	0.0394	-0.01724	0.00079	0.02555	0.02506	0.00944	0.04642	0.01922	-0.01381	0.00575	0.00655	0.0349	0.02199	-0.00208	0.01739	-0.0138	0.02	-0.00804	0.00392	0.01233	0.00046	-0.00925	0.00938	0.01518	0.01082	0.0018	-0.01023	0.01071	-0.011	0.01425	-0.00681	0.00114	0.016	-0.01145	0.0046	-0.00866	-0.01213	-0.00142	-0.0068	0.01249	-0.00653	-0.01042	0.02863	0.00693	0.00876	-0.0034	-0.0127	0.00104	0.01273	-0.00879	-0.00247	-0.0059	-0.01013	0.01529	0.00451	0.0092	-0.00307	-0.01144	0.00824	-0.00505	0.00454	0.01639	0.00529	-0.00938	0.01079	0.00495	-0.00391	0.00199	-0.0045	-0.00171	0.00089	0.0047	-0.00312	0.00166	-0.002	-0.00884	-0.00288	0.00633	0.00751	0.00198	0.00718	-0.00682	-0.00434	0.00175	-0.00133	-0.00083	-0.00288	0.00022	-0.00146	0.00436	0.00139	-0.00349	-0.00253	-0.00193	-0.00237	0.00154	-0.0131	0.01066	-0.00713	0.00487	-0.00306	0.00287	0.00154	0.0078	0.00739	0.01206	-0.00444	0.00456	0.00526	-0.01233	0.00124	0.00175	-0.00425	0.00131	0.00247	0.00262	-0.00228	-0.00265	0.00278	0.00799	0.0057	0.01005	0.00068	-0.00651	-0.00099	-0.00237	0.00151	-0.00214	0.0018	-0.00047	-0.0018	0.00089	0.00221	-0.00069	0.00115	0.00617	-0.00253	0.00409	0.00074	-0.00209	-0.00179	0.0037	0.00149	-0.00493	0.00093	-0.00003	0.00019	0.00212	0.00658	-0.00126	0.00317	0.00124	-0.00346	-0.003	0.00468	-0.00212	0.00234	0.00328	0.00023	0.00135	-0.00047	-0.00305	-0.0028	-0.00032	-0.00252	-0.00181	0.00395	-0.01275	-0.00431	-0.00305	-0.0038	-0.00168	0.00608	-0.00563	-0.00066	-0.0037	0.00718	0.00012	-0.00062	0.0048	-0.00295	0.00314	0.00139	-0.00219	0.00042	-0.0033	0.00374	0.00005	-0.00009	0.00411	0.00138	0.00355	0.00257	0.00112	-0.00023	-0.00707	0.00216	0.006	0.00627	-0.00435	0.00131	0.00512	-0.00454	0.00161	-0.00569	-0.00053	-0.00034	0	0
MGI:95851	Gsn	-0.98326	0.04189	0.11815	0.01628	-0.0286	0.03412	0.03916	-0.01851	-0.00626	0.02457	-0.02183	-0.0273	-0.03465	0.00704	-0.01795	-0.00301	0.02478	0.01444	-0.01254	0.00692	-0.00834	-0.00326	0.01156	0.00674	0.01205	0.02168	0.0331	0.02447	-0.02214	0.00554	-0.00343	-0.00306	0.00144	0.00022	0.00296	0.00236	0.00722	-0.01595	-0.00819	0.01427	0.01674	0.01115	0.01681	-0.00287	-0.01428	0.00435	-0.00202	-0.01608	0.00663	0.01654	-0.01784	0.00621	-0.00828	-0.00021	0.00417	0.01942	-0.00796	0.00139	0.00574	-0.00375	-0.00156	0.00428	0.00612	-0.00312	-0.00112	0.01478	0.00375	0.00396	0.01211	0.00963	0.00427	0.00471	0.00543	-0.00481	0.00179	0.00258	-0.0098	0.00406	0.00114	0.00676	0.0031	0.00605	0.0026	-0.00056	0.01308	0.00254	-0.00502	-0.00146	-0.00841	-0.00605	0.00084	-0.00192	0.00015	-0.00283	-0.00392	-0.00381	0.00091	-0.00045	-0.00142	0.00029	-0.00128	-0.00488	0.01175	-0.00279	0.00414	-0.00503	0.0003	-0.00174	0.00927	0.00038	-0.00427	0.00141	0.00526	-0.00073	0.00492	-0.00326	0.00081	0.00824	0.00725	-0.00402	0.00518	0.00099	0.00724	0.00508	-0.00207	-0.00647	-0.00281	0.00378	-0.00051	0.00276	0.00193	0.00548	0.00444	0.00472	-0.00075	-0.00762	0.00246	0.00055	-0.00276	-0.00056	-0.00405	0.00045	-0.00131	0.00062	-0.00095	-0.00396	0.00634	0.00381	-0.00223	-0.00145	-0.00062	0.00211	0.00044	-0.00325	0.00417	-0.00298	-0.00056	0.002	-0.00123	0.00282	-0.00272	-0.00601	0.00413	-0.00265	0.0017	-0.00637	-0.00273	-0.00175	-0.00436	0.00063	-0.00087	-0.00121	-0.00331	0.00491	-0.00307	0.00546	-0.00216	0.00153	0.00315	-0.00184	0.00182	0.00426	-0.00364	-0.00307	-0.00399	0.00182	-0.00023	-0.00395	0.00349	0.00263	-0.00343	-0.00297	-0.00123	-0.00275	-0.00046	-0.00397	0.00095	0.00388	0.00279	0.0013	-0.00143	0.00253	-0.00255	0.00127	-0.001	0.00696	-0.00154	-0.00094	0.00233	-0.00118	-0.00392	-0.00128	-0.00309	-0.00159	0	0
MGI:107728	Myo1d	-0.98318	0.03849	0.04873	0.05033	0.08224	0.01574	0.07573	-0.0035	-0.03828	-0.00479	-0.01903	0.00803	-0.01398	0.02416	-0.01137	-0.0026	0.02879	-0.01939	-0.02605	-0.02861	0.00707	0.01581	-0.00661	-0.01222	0.00539	0.0025	0.00026	-0.02654	0.02474	0.00219	-0.0007	0.01213	0.01731	-0.01429	0.00658	0.00656	0.00285	-0.00117	-0.00067	-0.00705	-0.00608	-0.00912	-0.00165	-0.0067	0.00015	-0.01139	0.01099	0.01099	0.0115	-0.01995	0.0009	-0.00669	0.00801	-0.00314	0.00267	-0.0025	0.00138	-0.00406	0.00239	0.00334	-0.00131	-0.00546	-0.00568	-0.00111	-0.01262	0.01301	-0.01275	-0.00036	-0.00032	0.00143	0.00065	-0.0124	-0.00356	-0.00077	0.00337	0.0034	0.01201	-0.0068	-0.00343	0.01428	-0.00784	0.00008	0.00454	-0.00123	0.00233	-0.00314	-0.00118	0.00041	-0.00306	0.00327	0.00271	0.00868	-0.0125	0.0027	-0.00277	-0.00854	0.00323	0.00634	-0.0012	-0.00197	-0.01751	-0.00337	-0.00088	-0.00458	0.0068	0.00911	-0.00819	0.00007	0.0043	0.00316	0.00333	0.00252	0.00267	-0.00033	0.00672	-0.01257	-0.00373	-0.00417	0.00294	0.00307	-0.001	-0.00117	0.00143	-0.0125	0.00771	0.00294	0.00079	-0.00117	-0.00309	0.00006	-0.00325	0.00724	0.00266	-0.00881	0.00594	0.00751	-0.00004	0.00791	0.01328	-0.00028	-0.00156	-0.00017	-0.00428	0.00536	-0.01022	-0.00585	0.0004	0.00199	-0.00401	0.00087	0.00677	0.00013	0.0032	0.00269	-0.00211	0.00449	0.00174	0.00554	0.01067	0.01052	-0.00329	-0.00957	0.00542	0.00443	0.00701	-0.00069	-0.00299	-0.00384	0.00024	0.00108	-0.00507	0.0033	-0.0099	-0.00301	0.00232	-0.00366	-0.00114	-0.00928	-0.00013	-0.00127	-0.00006	-0.00504	-0.00194	0.00263	0.00288	0.00075	-0.00162	0.00023	0.00174	0.00167	0.00821	-0.00244	0.00077	0.00413	0.00408	-0.0007	0.00394	0.00482	-0.00316	0.00031	0.00288	0.0025	-0.00696	-0.00309	0.00733	-0.00321	0.00547	0.00389	-0.00262	0.00804	-0.00488	0.0051	-0.00392	0.00267	0	0
MGI:96897	Lyz2	-0.9821	0.09787	0.01642	-0.00583	-0.02045	-0.0217	-0.02934	0.09836	-0.00225	-0.00811	0.03837	-0.00246	0.01101	0.00573	-0.02327	-0.02543	-0.04983	0.00887	-0.01932	-0.0026	-0.01496	0.00292	-0.00522	-0.00153	-0.00366	0.00359	0.02756	-0.01709	0.00533	-0.00276	0.01992	-0.00618	-0.00107	-0.00481	-0.00815	-0.02233	-0.00085	0.0037	-0.02292	0.00089	0.00601	-0.009	-0.01451	0.00613	-0.02157	-0.00686	0.01698	-0.00474	0.00263	-0.00497	-0.00091	-0.00647	0.00336	-0.01578	-0.0065	-0.0159	-0.00581	-0.00331	-0.00628	-0.00628	0.01346	0.01799	-0.00205	-0.00255	0.00278	-0.00992	-0.0038	0.00719	0.00065	-0.00114	0.00372	-0.0067	0.00009	0.0025	0.00933	0.00852	0.00431	-0.00624	-0.00429	0.00062	0.00945	0.0083	0.0005	0.00457	0.0074	-0.00331	0.00197	0.00126	-0.00252	0.00606	0.00024	0.00289	-0.00011	0.01	0.00231	-0.00513	0.00476	0.00058	-0.00438	0.0029	0.00891	-0.00065	-0.01147	-0.00138	0.01047	-0.00691	0.0007	-0.00576	-0.00455	-0.00809	0.01075	0.00234	0.00236	0.00033	-0.0003	0.00261	-0.00825	0.00505	-0.00164	0.00873	0.00667	0.00468	0.00372	0.00062	0.00059	0.0003	-0.0005	-0.00494	-0.00418	0.00036	0.00361	0.01077	-0.00621	-0.00141	-0.00024	-0.00114	0.00416	-0.00469	0.00277	0.00084	-0.00379	-0.00311	0.00138	0.00877	0.00595	0.00225	0.00129	0.00252	-0.0056	-0.00376	0.00482	-0.00041	-0.00374	0.00018	-0.00178	-0.00209	0.00397	-0.0067	-0.0007	-0.00047	-0.00702	-0.00098	0.00305	0.00441	0.00014	-0.00265	-0.00345	-0.00367	-0.00151	-0.00237	0.00478	0.00202	0.00269	-0.00397	-0.00435	-0.00025	-0.00093	-0.00138	0.0031	-0.00324	0.00076	0.0039	0.001	0.00006	-0.00501	-0.00442	-0.0024	0.00104	-0.00371	0.00611	0.00062	-0.00333	0.00121	0.00583	-0.00099	-0.00142	0.00275	-0.00081	0.00105	0.0028	-0.00313	-0.00554	-0.00056	-0.00279	0.00245	0.00393	0.00229	0.00492	-0.00173	0.00497	0.00242	0.00003	-0.00209	-0.00008	0	0
MGI:1915802	Smim14	-0.98169	0.05055	0.04285	0.06759	-0.01169	0.05597	0.03058	0.04886	0.01097	0.01296	0.01449	-0.05051	-0.00819	0.04514	-0.02261	-0.01328	0.01417	-0.02857	0.01253	0.01211	0.02154	0.02642	0.02927	-0.01049	0.01117	-0.02365	-0.00981	0.01852	0.01567	-0.02326	0.00428	0.01108	0.01522	-0.01653	0.02087	0.00318	0.00403	0.01641	0.00322	0.01495	-0.01098	-0.0112	0.01787	-0.01826	-0.00617	0.01082	-0.01065	0.00092	-0.01089	0.01198	-0.00632	-0.00158	0.00475	0.01321	-0.01302	0.00744	0.00408	0.00987	-0.0047	0.00582	0.00436	0.015	0.00945	-0.02395	-0.0144	0.00124	-0.00388	-0.00616	0.00353	0.00625	-0.00131	0.00738	0.00766	-0.00673	-0.00511	-0.00908	0.00641	-0.01207	-0.00381	0.00203	-0.00604	0.0085	-0.00274	-0.00579	0.01023	-0.00986	-0.0011	0.00693	0.00114	-0.00419	-0.00746	0.00482	-0.00773	-0.01856	0.00244	0.00676	-0.00259	-0.00307	0.0128	-0.00524	-0.00239	0.00145	0.00291	0.00002	0.0015	0.00418	0.00452	0.00032	0.00311	0.00853	-0.00096	0.00099	0.00037	-0.00206	-0.0094	-0.00759	0.00166	-0.00636	-0.00713	0.01459	-0.0019	0.00518	-0.00462	-0.00168	-0.0021	-0.01099	-0.00419	0.00458	0.00281	-0.00564	-0.00707	0.01084	0.00105	-0.00248	-0.00451	0.00388	-0.00209	0.00205	-0.00836	0.00911	0.00512	-0.00486	-0.00539	-0.00416	0.00875	0.00166	0.01345	-0.00315	0.00121	0.00025	-0.00018	-0.00137	0.00241	-0.00342	-0.00102	-0.00424	0.00093	0.00792	0.00006	-0.005	-0.0008	0.00496	0.00433	-0.00472	-0.00336	0.00061	0.00345	0.00393	0.00683	0.00599	-0.00201	0.00101	0.00458	0.00783	-0.00274	0.00499	-0.00793	0.00165	-0.00223	-0.00411	0.00224	0.00635	0.00284	-0.00096	0.00384	0.00433	0.00515	-0.00111	0.00186	-0.00726	-0.00974	0.0019	-0.00359	-0.00527	-0.00202	-0.00207	0.00154	0.00904	-0.00008	0.00285	0.00544	-0.00014	-0.00208	-0.0043	0.00801	0.00321	-0.0072	-0.00248	0.00436	-0.01224	-0.00291	-0.00921	-0.00476	0.00226	0	0
MGI:87874	Ace	-0.98079	0.00937	-0.09109	0.01832	0.00468	-0.08238	-0.07314	0.03722	0.00063	0.00391	-0.00673	0.03325	-0.00081	0.0491	-0.02603	-0.01542	0.00783	-0.00925	0.03333	-0.00501	-0.01723	0.01271	0.01575	0.01242	-0.0023	-0.00908	0.02018	-0.01183	0.01326	0.04254	0.01826	0.00236	0.00916	-0.00724	-0.00378	-0.01083	-0.00783	-0.00364	0.00804	-0.00512	-0.00409	-0.00462	-0.00854	0.01247	-0.01128	-0.00149	0.02422	0.00759	0.01503	0.01465	-0.01089	-0.00232	0.02306	-0.0069	0.00405	-0.01945	-0.00273	0.00315	0.00965	-0.0137	0.00045	-0.00322	-0.00386	0.00507	0.00593	0.00421	-0.00038	0.00377	-0.00169	-0.003	-0.00046	-0.00811	-0.00478	0.00388	0.00392	0.00581	0.00152	-0.01826	0.00507	0.00294	0.00407	0.00422	0.00709	0.0009	-0.00547	0.00123	-0.00419	0.00327	-0.00384	-0.00719	-0.00178	-0.00684	-0.00923	-0.00514	-0.00065	0.00941	0.00195	-0.00222	-0.00183	0.00317	-0.00312	0.00198	-0.00423	-0.00035	0.00718	0.00134	0.00237	-0.00503	-0.0007	0.00375	0.0019	0.00742	0.00346	-0.00241	0.00287	-0.00529	-0.00611	-0.00228	-0.0019	-0.00257	-0.00302	-0.0036	0.00874	-0.00045	0.0021	-0.00107	0.00616	0.00263	0.00101	-0.001	-0.0003	0.00725	-0.00123	0.00432	-0.0039	0.00349	-0.00042	-0.00594	0.007	0.00094	0.00529	0.00193	-0.00364	-0.00081	0.00253	-0.00714	0.00803	0.00436	-0.00705	0.00478	-0.00538	-0.00452	-0.00684	0.00359	-0.00041	-0.00567	0.01003	-0.00256	0.00355	0.00075	-0.00135	0.00151	0.00365	-0.00305	-0.00174	0.00014	-0.00174	0.00104	0.00338	0.00253	-0.00318	0.00733	0.00137	0.00406	0.00499	-0.00196	0.00407	0.00082	-0.00105	0.00177	0.00669	-0.00078	0.00403	0.00025	-0.00067	0.00808	-0.00223	-0.00496	0.00073	-0.00337	0.00149	-0.00355	-0.00163	-0.00099	0.00517	-0.00398	-0.00061	0.00184	-0.00437	-0.00091	0.00443	0.00439	-0.00294	0.00324	-0.00435	-0.00144	0.00226	-0.00388	-0.00094	-0.00201	-0.00105	-0.00192	-0.00464	-0.00452	0	0
MGI:1917912	Clic5	-0.9797	0.09257	0.0666	-0.01212	0.03935	-0.05309	-0.06378	0.0313	0.05458	-0.03521	0.00453	0.00626	-0.01429	0.06117	-0.03517	-0.01814	0.0219	-0.00178	-0.00609	0.01636	-0.02258	-0.00275	-0.01987	0.00036	-0.00873	-0.00451	0.00188	0.02901	0.00048	-0.0059	0.01462	-0.00363	0.01834	-0.00499	0.01119	0.00213	0.01873	-0.01196	0.00741	0.00152	0.00117	0.00029	0.00486	-0.01076	-0.00644	-0.01038	0.02126	-0.00445	-0.00717	0.01365	-0.00152	0.0052	0.00213	0.0003	0.00323	-0.00478	-0.00147	-0.00326	0.0041	-0.0065	0.00372	-0.00264	-0.00483	-0.0049	-0.00379	0.01107	0.00351	0.00027	0.01692	0.01038	-0.0072	0.01085	-0.0057	-0.00091	-0.00248	0.00595	-0.00167	-0.00153	0.0073	0.00171	0.00704	-0.00082	0.00311	-0.00513	0.00114	0.01064	-0.00468	-0.00269	-0.00088	-0.00615	-0.00445	0.00456	0.00789	0.01089	-0.00114	0.00214	-0.00035	-0.00104	-0.0001	0.00258	0.00045	0.00608	0.00105	0.00602	0.0046	-0.00079	0.0019	-0.00276	0.00132	-0.00147	0.00113	0.00263	0.00195	-0.00605	0.00001	0.0013	0.00059	0.00663	0.0028	0.00217	0.00613	0.00476	0.00316	-0.002	-0.00375	-0.00396	-0.00207	0.00054	-0.00216	0.00273	-0.00511	0.0016	0.00043	0.0111	-0.00023	-0.00327	0.00086	0.00301	0.00027	0.00055	-0.00327	-0.00196	-0.00944	0.00073	0.00559	-0.00428	0.00044	0.00495	-0.00548	0.00248	-0.00103	-0.00511	0.00078	0.00072	0.00697	0.00029	0.00077	-0.00406	-0.00449	-0.00336	0.00289	-0.0019	-0.00549	0.00086	-0.00047	-0.0038	0.0012	-0.00107	0.00391	-0.00522	0.00371	-0.0034	0.00204	0.00283	0.00491	0.00237	-0.0021	-0.00672	0.00465	-0.00095	-0.00075	0.00093	0.00051	0.00264	-0.00245	-0.00056	-0.00809	-0.00298	0.00032	0.00353	-0.00158	-0.00597	-0.00354	-0.00241	0.0007	-0.00061	-0.00032	-0.0018	0.00182	-0.00157	-0.00016	0.00376	-0.00183	0.00238	0.00109	-0.00047	-0.0034	-0.00145	0.00231	0.00024	0.00361	-0.00124	-0.00038	0.00126	0	0
MGI:1915044	Shisa5	-0.97969	0.05606	-0.02515	0.00668	-0.06251	-0.04549	0.04173	-0.01386	-0.00085	0.06089	0.0228	-0.04766	-0.03666	0.06738	-0.00225	-0.01614	-0.03169	-0.01544	0.02842	0.012	0.00112	0.04718	-0.00656	0.00282	0.02408	-0.00846	-0.00083	0.02953	-0.00337	0.00003	0.01497	0.01459	-0.01213	-0.01658	0.01837	0.01722	0.01076	0.01734	0.009	0.01224	0.00277	0.00428	0.02894	-0.01378	-0.01957	-0.01022	0.00429	-0.00589	0.01366	0.01459	-0.01069	0.01297	0.01542	-0.00702	0.00759	0.00244	0.00403	-0.00083	0.01333	0.00202	0.00078	0.00591	0.00367	-0.01688	-0.01728	0.00063	0.00188	0.00575	-0.00165	0.00516	-0.00034	-0.00369	-0.00456	-0.00615	-0.00469	0.00175	-0.01025	0.00223	0.00373	0.00175	0.00642	0.00869	-0.00473	0.00414	0.00471	0.00537	-0.0013	-0.002	-0.00652	0.00199	-0.0007	0.00045	0.00263	-0.00418	-0.00957	0.00711	0.01274	0.00775	0.00522	-0.00192	-0.00168	0.00706	0.00632	0.00119	-0.0093	0.00356	-0.00265	-0.00551	0.00908	0.01004	-0.003	0.00764	0.00372	0.00275	0.00477	0.00314	0.00573	-0.00774	0.00298	-0.00195	-0.00071	0.0105	0.01224	-0.00587	0.00741	-0.00292	0.00547	-0.00497	0.00678	-0.00081	-0.01209	-0.00067	-0.00289	0.00876	0.00844	-0.00719	-0.00211	-0.01064	0.00025	0.00878	0.00232	0.00269	0.00115	0.00007	0.00002	-0.0001	0.00458	0.00559	0.00149	-0.00414	0.00277	-0.00364	0.00631	0.00741	-0.00085	0.00069	0.00426	0.00037	-0.01064	-0.0047	0.00731	0.00604	0.00387	0.00662	0.00095	0.0031	0.00137	0.00236	0.00474	-0.00758	0.00611	0.00181	-0.00137	-0.00565	0.01096	0.00748	0.00399	0.00211	0.00179	-0.00448	0.00714	0.00085	-0.00287	0.00439	0.00076	-0.00155	0.00133	0.00791	0.00413	-0.00141	-0.00015	0.00717	0.0046	0.00861	0.00352	0.00414	-0.00664	0.00425	0.00724	-0.00527	0.00627	-0.00061	0.00342	0.00351	0.00167	-0.00312	0.00557	0.00894	-0.00203	-0.00401	0.00114	0.00059	0.0035	0.00027	0	0
MGI:97809	Ptprb	-0.9795	0.02339	-0.08562	0.07012	0.01682	-0.02235	0.04163	0.06667	-0.03664	-0.05128	-0.05941	-0.00426	-0.01739	-0.02031	0.01231	-0.01447	-0.0018	0.02725	-0.03335	-0.01763	0.01274	0.02392	-0.0007	0.001	0.02969	0.00451	0.01927	-0.02792	0.00847	0.00812	0.02002	-0.01708	-0.00416	-0.00029	-0.00077	0.00328	0.00633	-0.004	0.00099	-0.0034	0.02095	-0.00983	-0.00317	0.00445	0.01015	0.00522	0.01856	-0.01331	-0.02221	0.01525	-0.01452	0.00467	0.00874	0.00004	0.00127	0.0022	-0.0041	0.01232	0.0214	-0.01509	0.0067	0.00061	0.0034	0.00512	0.00727	-0.00373	-0.00231	-0.00134	0.00113	0.0051	0.00314	0.00562	0.00361	0.00109	0.00518	0.00188	0.00139	-0.00721	0.00891	0.00074	0.00449	0.00173	0.00837	-0.01144	-0.00231	-0.00557	-0.01486	0.00846	0.0047	-0.00579	-0.00117	0.00728	0.00476	0.00262	-0.00371	-0.00036	0.00238	0.00916	0.00274	0.00251	-0.00534	-0.00137	0.00059	0.00374	0.0042	-0.00048	-0.00209	0.00971	0.00358	0.01037	-0.00183	0.00224	-0.00563	0.00485	0.00181	-0.00131	-0.00932	0.00054	0.00412	-0.0007	0.00234	0.00081	0.00233	0.00446	-0.00186	-0.00595	-0.00533	0.00237	0.002	0.00851	-0.00098	0.00533	0.00397	0.0056	-0.00009	0.00048	0.00281	-0.00281	0.00084	0.00498	0.00489	-0.00057	0.00364	0.00551	0.00482	-0.00243	0.00708	0.01367	-0.00784	0.00096	-0.00031	-0.0078	-0.00888	0.00214	0.00276	-0.00071	0.00156	-0.00322	0.00241	0.00446	-0.00063	0.00128	0.00145	0.00591	-0.0028	0.00094	-0.00308	0.00197	-0.00312	-0.00203	-0.00887	0.00531	-0.00274	0.00026	0.00279	0.00025	0.00291	-0.00115	0.00351	0.0001	0.00511	0.00475	0.00167	0.00079	0.00513	-0.00292	0.00242	0.00073	0.00008	-0.00335	0.00203	-0.00407	0.00495	0.00737	-0.00085	0.01058	-0.00503	-0.00008	0.00316	0.00146	-0.00064	-0.00003	0.00048	-0.00402	-0.0072	-0.00266	-0.00111	-0.00041	0.00087	-0.00324	-0.00192	-0.00098	0.00187	0.00285	0	0
MGI:1890662	Slc9a3r2	-0.97759	-0.00196	-0.00893	0.08653	-0.00367	-0.02921	-0.04855	-0.08125	-0.01814	-0.03579	0.00194	0.01226	-0.0239	0.00446	-0.02673	-0.03712	0.03336	-0.06059	0.0123	0.02307	-0.02733	0.00188	0.02512	0.00317	-0.02336	-0.01342	0.02271	0.03655	0.00653	0.0228	0.03215	0.02966	0.03117	-0.01818	-0.00353	0.01111	-0.01112	0.00183	0.0127	0.01375	0.00124	-0.02268	0.00411	0.00011	-0.00392	-0.00209	-0.00803	0.00255	0.02312	-0.00514	-0.00292	-0.00628	0.02336	-0.00311	-0.00573	0.00283	-0.01204	0.00382	0.01924	0.0102	0.004	-0.00482	-0.00119	-0.01606	-0.01471	0.00446	0.00674	0.00469	-0.01502	-0.01368	-0.01482	0.00939	0.01463	-0.00461	0.01195	-0.01027	-0.00007	-0.01088	0.00905	-0.00563	0.00114	0.01989	-0.00823	-0.0009	0.00039	0.0144	0.00236	0.01156	-0.01274	-0.00641	0.00389	-0.00357	0.00496	-0.00501	-0.00211	0.01228	-0.00047	0.00119	0.00236	0.00164	-0.00166	0.00244	-0.00078	-0.00088	-0.01549	0.00185	-0.00083	0.00293	-0.00196	-0.00454	0.0036	-0.00429	-0.00681	-0.00049	-0.00326	0.00766	0.00298	-0.0014	0.00459	0.00656	0.00333	0.00128	-0.00127	0.00387	-0.00029	0.00241	-0.00624	-0.00508	-0.0071	0.00263	0.00123	0.00306	-0.01981	0.00454	-0.00133	-0.00148	0.01052	0.00942	-0.00416	0.00225	0.00851	-0.00223	-0.00028	0.00288	0.00568	-0.00157	-0.00387	0.0095	0.00047	-0.00534	0.00136	0.00658	0.00008	-0.00662	-0.00055	-0.00597	0.00741	0.00157	0.00121	0.00645	-0.00065	0.00358	0.00672	-0.00054	0.00009	-0.00534	0.00027	-0.01044	0.00385	-0.00084	-0.00217	0.00073	-0.00389	-0.0098	0.00203	0.00267	0.00581	0.00231	0.00656	0.00387	-0.00003	-0.00381	0.00194	-0.00287	-0.0071	0.00676	-0.00818	0.00126	-0.00953	-0.00298	-0.00012	-0.00997	0.00054	0.0032	-0.00053	-0.00087	0.00651	-0.00066	-0.00198	0.00543	0.00427	0.00269	-0.00207	0.00597	-0.00159	-0.00136	-0.00288	0.00137	0.00759	-0.00517	-0.00164	-0.00145	-0.00021	-0.00218	0	0
MGI:1338946	Acvrl1	-0.97736	0.12174	-0.04135	0.00907	-0.01772	-0.03028	0.03348	0.00579	-0.00316	-0.04846	0.03868	0.01058	-0.01382	0.00394	-0.04356	-0.04288	-0.04109	0.01919	-0.02234	-0.0057	-0.00664	0.00607	0.02499	0.00013	0.01646	0.01111	0.04266	0.00784	-0.00185	-0.01455	0.03441	0.00666	-0.0149	-0.01744	0.00554	0.00072	0.00323	0.01632	-0.00396	0.00056	0.02646	0.00163	0.00006	0.02187	0.00517	0.00129	-0.00449	-0.01482	0.01453	0.01205	-0.0129	-0.00372	0.03517	-0.00432	0.00248	0.01565	-0.00482	-0.00108	0.0129	-0.00326	0.01144	-0.01461	-0.00087	-0.00472	0.00496	-0.0075	0.00197	-0.00323	-0.01119	-0.00862	0.01257	0.0108	-0.01278	-0.0089	0.00418	-0.0002	0.00332	0.00435	-0.00475	0.00969	0.00451	0.01633	0.01399	0.00302	-0.00724	-0.00025	-0.01453	-0.00185	0.00387	0.00494	0.00898	-0.00074	-0.00009	0.00017	0.00615	0.00929	-0.0035	0.00152	0.00134	0.00129	0.006	0.01132	0.00169	-0.00117	0.01084	-0.00177	-0.00029	-0.00638	0.02485	-0.00733	0.00595	0.00129	-0.00202	-0.00806	-0.00459	0.00409	-0.00584	-0.00473	0.01266	0.00538	0.00183	0.00022	-0.00015	-0.00629	0.00546	0.00053	0.01001	0.00263	-0.00416	0.00561	0.00266	0.00023	-0.00105	-0.00315	0.00723	-0.00085	-0.00542	0.00915	0.00485	-0.00725	0.00831	-0.00469	0.00327	-0.00784	0.00491	-0.00893	0.00895	0.00616	0.00109	-0.00095	-0.00605	-0.0019	-0.00981	-0.00424	0.00752	-0.00196	0.00394	-0.00522	0.0013	0.0064	-0.00698	-0.00404	0.0042	-0.0057	-0.00861	-0.00517	-0.00091	0.00307	-0.00367	0.01147	0.00927	-0.00362	0.00771	-0.00531	0.00034	0.00443	-0.00363	-0.00646	0.00373	-0.00665	-0.00603	0.00207	0.00096	-0.0018	-0.00901	-0.00012	0.00917	0.00609	-0.00357	0.00033	-0.0032	-0.00048	-0.00497	0.00767	0.00367	0.00399	-0.00535	0.00204	-0.00566	0.00743	0.00725	0.00704	0.00163	0.00266	-0.0017	-0.00156	-0.00029	0.00319	0.00483	-0.00323	-0.00149	-0.00071	0.0017	-0.00237	0	0
MGI:1925225	Tmem50b	-0.9773	0.00795	0.06655	0.0503	0.06866	-0.00294	-0.02465	0.00395	-0.0163	0.02718	0.01727	-0.00976	-0.00389	0.0763	-0.07039	0.01161	-0.01496	-0.04768	0.01073	0.06332	-0.00992	0.01826	-0.00142	0.01021	0.00707	-0.00746	-0.00937	0.00315	-0.00548	0.01629	-0.00786	0.01056	0.0247	0.0031	-0.01936	-0.01462	-0.00999	0.02197	-0.02311	0.0166	-0.01505	0.00397	0.01275	-0.00519	-0.00946	0.0062	0.02211	-0.02179	0.00786	-0.00404	0.00145	0.00355	-0.01103	-0.00547	0.00561	-0.00742	0.0092	0.00337	-0.01923	0.01318	-0.00464	0.00181	0.01167	-0.00446	0.0065	0.01378	-0.008	0.00933	0.0174	-0.00549	0.01186	-0.00941	0.0123	-0.00305	0.00009	0.01958	-0.00828	-0.00841	-0.00436	0.00036	-0.00194	0.00405	0.01287	0.00787	0.00022	0.00039	0.01377	0.01097	0.00195	0.00187	-0.01245	0.00948	-0.00643	-0.01524	-0.00551	0.00018	0.00543	-0.00639	0.00148	-0.00247	0.00039	-0.00135	-0.0003	-0.00007	-0.00023	-0.00132	0.00739	-0.00036	0.01063	0.0092	0.00354	0.00578	-0.00032	0.00065	-0.00968	0.00989	-0.00482	-0.00924	-0.00879	0.00828	-0.00933	0.00718	0.0063	-0.00931	0.00672	-0.00582	-0.00001	-0.01094	0.00785	-0.01096	-0.00186	0.00524	-0.00172	0.00139	0.00539	-0.01277	0.00041	-0.01309	0.01437	-0.00284	-0.00513	0.01418	0.0088	-0.00282	-0.00024	0.00444	-0.00197	-0.01043	0.00573	-0.00219	0.00139	0.00029	0.00813	0.01158	0.00248	-0.00895	0.00398	-0.00153	0.00005	-0.00843	-0.00116	0.0085	0.00355	0.00108	0.01044	0.00592	0.00196	-0.00241	-0.00506	-0.0046	0.00409	-0.00975	0.00027	-0.00223	-0.00332	-0.00014	0.00225	0.00957	-0.0019	-0.004	0.00402	-0.0012	-0.00867	-0.00418	0.00275	-0.00578	0.00128	-0.01268	-0.00131	0.00838	-0.00232	0.0028	0.00092	0.00099	-0.00789	-0.00093	-0.00763	0.00138	-0.0013	-0.00023	0.00075	0.00191	-0.00118	-0.00493	0.00669	-0.00267	-0.00286	0.00786	0.00049	0.00462	0.00661	-0.00949	0.00075	0.00094	0	0
MGI:88608	Cyp2f2	-0.97723	0.03252	0.0456	0.01722	0.02455	-0.05844	-0.02216	0.074	0.01822	-0.03622	0.0682	0.00448	-0.03198	0.04928	-0.08508	-0.05315	-0.00966	-0.00508	-0.0334	0.00467	-0.00956	0.03136	-0.02669	-0.0028	0.0018	-0.01133	0.02626	-0.0021	0.01372	-0.01267	0.02816	0.00184	0.00785	0.00707	-0.00079	0.00592	-0.01555	-0.02817	-0.00894	-0.01006	0.00666	-0.00736	0.013	-0.01089	0.01494	0.00063	0.01174	-0.01207	-0.01534	0.00877	-0.00195	0.01648	0.00578	-0.00363	0.0067	0.0192	-0.00248	-0.00529	-0.00228	-0.01226	0.00333	0.00747	0.00148	-0.00611	-0.00718	0.00277	-0.00439	0.01145	0.01063	-0.00375	0.00382	-0.005	-0.00103	0.00409	0.00993	0.00385	0.00929	-0.00328	-0.00821	0.00472	0.001	0.00091	-0.00182	-0.00204	0.01197	0.00891	0.00219	-0.00164	-0.00482	0.00165	0.00158	0.01145	-0.00778	0.00505	0.00025	-0.00721	-0.00127	0.00074	-0.00491	-0.0031	-0.00311	0.00456	0.00342	0.00515	0.00623	-0.00081	-0.00597	0.00078	0.00089	-0.00519	-0.00041	-0.01238	0.00317	0.00155	0.00625	0.00293	0.00418	0.00394	0.00923	0.00086	0.00618	-0.00301	0.00414	0.00175	0.00382	-0.00146	-0.00338	0.00287	0.00335	0.00306	0.00168	0.0012	-0.00037	-0.00713	0.00897	0.0003	-0.00582	0.00343	-0.00162	0.00405	-0.00593	0.00161	-0.00074	0.01124	0.00513	0.00031	-0.00728	0.00214	-0.00215	0.00501	0.0027	-0.00285	-0.00227	0.00365	-0.00483	0.00313	-0.0075	0.00171	0.00819	0.00504	0.00382	-0.00294	0.00505	0.00302	0.00347	-0.00358	-0.00283	0.00727	-0.00199	-0.00453	0.00737	-0.00034	-0.00005	0.00223	-0.00005	0.00048	-0.00018	-0.00251	-0.00037	-0.00165	0.00359	0.00271	-0.0048	0.00345	-0.00104	-0.00309	0.00049	0.00192	-0.00115	0.0079	-0.00148	-0.0019	0.00411	0.00084	-0.00504	0.00135	-0.0027	-0.00315	0.00145	0.00337	0.00324	-0.00321	0.00458	-0.00412	0.00082	0.00456	0.0007	0.00171	0.00023	-0.00142	0.00295	-0.00142	-0.0007	-0.00042	0	0
MGI:109518	Sftpa1	-0.97687	0.07404	0.05488	-0.02807	0.03533	-0.03089	-0.07295	0.06209	0.00062	-0.01185	0.04717	0.04428	0.00335	0.04117	-0.07063	-0.04796	-0.03848	-0.01063	-0.01097	0.04031	0.00427	0.00668	-0.03457	-0.00318	-0.00439	-0.00549	0.02565	0.01765	0.01187	-0.00898	0.01256	-0.01385	0.01379	0.00244	-0.01089	-0.0115	0.00044	-0.01166	-0.00741	-0.01576	-0.00152	0.00972	0.0054	-0.00914	0.00229	-0.00923	0.02301	-0.01286	-0.00306	0.00951	-0.00666	0.00432	-0.00238	-0.02187	0.00424	-0.00295	0.00089	-0.00901	0.00301	-0.00449	0.01245	0.00189	0.00833	-0.00387	-0.00402	0.01139	-0.0032	0.00526	0.01364	0.00581	-0.00133	-0.0004	0.00886	0.00573	0.00663	-0.0014	-0.00173	-0.00959	0.00015	0.00792	0.01042	0.0029	0.00371	0.0019	-0.00104	0.00101	-0.00642	0.00727	-0.00679	-0.00792	-0.007	0.00595	-0.00157	0.0085	-0.00599	-0.00229	-0.0013	-0.00111	-0.00212	0.00545	0.00138	-0.00194	-0.00096	0.0026	0.00377	-0.00515	0.0026	0.00247	0.00156	-0.00327	0.00293	0.00264	0.0059	-0.00364	-0.00172	0.00711	-0.0019	-0.00173	-0.00318	0.00464	0.00495	-0.00468	0.00785	-0.00505	-0.00047	0.00159	0.00011	0.00088	0.00245	0.00195	-0.00141	0.00442	-0.00401	-0.00505	0.00436	-0.00018	0.00065	-0.00679	-0.00178	0.00332	-0.00281	-0.00592	0.00398	-0.00186	0.00225	-0.00041	-0.00479	-0.00079	0.00121	0.00939	0.00016	-0.00127	0.00629	0.00338	0.004	0.00286	-0.00133	0.00079	-0.00087	0.0048	0.00373	0.00701	0.00211	0.00119	-0.0014	-0.00014	-0.00196	0.00651	-0.00183	-0.00705	-0.00116	-0.00199	-0.00645	-0.00075	-0.00285	-0.00132	-0.00155	-0.00392	0.00265	0.00071	0.00195	-0.00353	-0.00481	0.0072	-0.00381	0.00449	0.00031	-0.00286	-0.00103	0.00072	-0.00077	-0.00266	0.00458	-0.00308	0.001	-0.00635	-0.00051	-0.00022	-0.00029	-0.00072	0.0028	0.00225	-0.00435	-0.0025	0.00324	-0.00298	0.00171	0.00168	0.00023	-0.00057	-0.00057	-0.00069	0.00068	0.00057	0	0
MGI:1916910	Tmbim1	-0.97681	0.11933	0.09408	0.05244	0.01988	0.01287	-0.01475	0.01297	-0.03533	0.01168	0.02555	-0.00658	-0.0332	-0.02341	0.00025	-0.0431	-0.02473	0.01129	-0.0148	0.0265	-0.02238	-0.00782	-0.01088	0.00744	0.00349	-0.00195	-0.01435	0.03298	-0.00704	0.00924	0.01237	0.00989	0.02599	-0.01073	0.01995	-0.01564	0.00879	-0.00754	-0.01924	0.01408	-0.00269	-0.01304	-0.00119	0.00104	-0.01347	0.00287	0.00865	-0.00971	0.01738	0.02223	-0.00051	-0.0086	0.0205	0.00548	0.0207	0.00823	0.00653	-0.00522	0.00708	-0.00675	-0.00735	0.00174	0.01611	-0.00112	0.00012	0.00709	0.00014	0.01634	-0.00154	-0.0033	-0.00745	0.00539	0.0123	-0.01727	0.01294	-0.00167	-0.00089	0.00027	-0.008	0.00769	-0.00304	0.00042	-0.0044	0.00997	0.00896	0.00107	0.00496	-0.00306	-0.00993	-0.00688	0.00758	0.00354	0.0005	-0.00366	-0.00335	-0.01053	-0.00084	-0.00302	-0.00844	-0.00725	-0.00197	-0.0012	0.00222	0.00236	0.00317	0.0096	-0.00069	0.00585	0.00938	0.00793	-0.00131	-0.0023	0.00599	-0.00495	0.00346	0.0082	-0.00196	-0.01262	0.00763	0.0063	0.00102	0.00345	-0.00009	-0.00268	0.00074	0.00508	-0.00088	0.0049	0.00016	0.0088	-0.00709	-0.00288	0.00016	0.00949	0.00263	-0.00673	-0.00081	0.00338	0.00356	-0.00057	-0.00136	-0.00263	0.00389	0.00516	0.00312	-0.00186	0.00929	-0.00738	-0.01059	-0.00009	-0.00319	-0.00375	0.00111	0.00218	0.00065	-0.00113	0.01129	-0.00492	-0.00296	-0.0016	0.00002	-0.00349	0.00252	-0.00002	-0.00224	0.00179	0.00189	-0.01017	-0.00751	-0.00402	0.00245	-0.00383	0.00082	0.00024	-0.00202	-0.00358	0.00106	0.00077	0.00776	-0.00385	-0.00947	-0.00672	-0.00644	-0.00135	-0.00095	-0.00231	-0.00127	0.00362	0.00336	0.00014	-0.00846	0.00386	0.00116	-0.0038	0.00429	0.00123	0.00223	-0.00019	-0.00128	-0.00159	0.00702	-0.00428	-0.00253	0.00325	0.00068	0.00516	-0.00511	-0.00363	-0.0042	-0.00242	-0.00491	-0.00161	-0.00336	0.00704	0	0
MGI:1201689	Tapbp	-0.97641	0.04159	0.00156	0.06067	-0.09918	-0.02866	0.02127	0.01539	0.00562	-0.05	0.03655	0.01375	0.02583	0.04207	-0.0039	0.00071	-0.03716	0.00731	-0.00086	0.00022	0.02326	0.02545	-0.03274	0.04165	0.00506	-0.02311	-0.01466	0.02341	-0.01923	0.02961	-0.01287	0.00962	0.00912	-0.02076	0.00177	0.01132	0.02993	0.04149	-0.01601	-0.02162	-0.00305	0.02653	0.02037	-0.00823	-0.01056	-0.00048	-0.0103	0.01652	0.01183	-0.0064	-0.015	0.01889	-0.00436	0.00452	0.00121	-0.01274	0.00053	0.01712	-0.0068	-0.00292	0.02321	-0.00349	0.02219	0.01069	-0.01345	-0.01789	-0.00074	-0.00646	-0.00083	0.00555	0.0024	0.01743	-0.00414	-0.00357	0.00866	0.01114	-0.00906	0.00232	0.01552	0.00223	-0.00305	-0.00481	-0.01397	0.00456	0.02128	0.00552	-0.00398	-0.00763	-0.0006	0.00481	-0.01572	-0.00696	0.01963	0.01178	0.00403	0.00887	0.00074	-0.0024	0.00689	-0.00649	-0.00382	0.00427	-0.00741	0.00194	-0.01893	0.00584	0.00535	-0.0129	-0.00408	-0.00327	0.00554	-0.00633	0.00185	-0.01061	-0.00323	0.00478	-0.00017	0.00421	-0.00157	0.012	-0.0008	0.00994	0.00396	-0.0043	-0.00265	0.00786	-0.00397	-0.0016	0.00283	0.00211	-0.00486	0.00402	-0.00113	0.00366	0.00001	-0.00128	0.00063	-0.00286	-0.0034	0.00723	-0.004	-0.01267	0.00465	-0.01129	-0.00498	-0.00112	-0.00132	0.0095	0.00653	-0.00094	0.00416	0.00921	-0.00523	-0.00833	0.00325	-0.00148	-0.00446	0.00048	0.00656	0.00091	-0.00321	0.00501	0.00106	-0.00519	0.0056	0.00077	0.00506	0.00173	0.00132	0.00362	-0.00675	-0.00366	-0.00385	-0.0015	0.00043	-0.00836	-0.00625	0.00328	0.00456	-0.0124	0.00051	0.00252	0.00361	-0.00686	0.00683	-0.00107	-0.01258	0.007	0.00106	-0.00397	0.00887	0.00178	0.00038	-0.00372	0.01126	0.00387	-0.00311	-0.00243	0.00467	0.00341	-0.00707	0.00018	-0.00493	0.01195	0.00559	0.00328	-0.00055	0.00047	0.00026	0.00091	-0.00021	-0.00001	0.00386	-0.00662	0	0
MGI:3617848	Sec14l3	-0.97572	0.01521	0.06603	0.00631	0.02797	-0.07845	-0.052	0.0242	0.02046	-0.03807	0.0835	0.03633	-0.02454	0.06215	-0.08352	-0.00823	0.00115	-0.03689	-0.01981	0.02891	-0.01883	0.00411	-0.00799	0.00043	-0.01901	0.00097	0.02448	0.0072	0.01949	0.00434	0.02159	0.00238	0.01979	0.01424	-0.00879	-0.00486	-0.0128	-0.02905	0.00487	-0.0029	0.00511	0.00084	0.00706	-0.00991	-0.00018	-0.00683	0.01839	-0.00589	-0.01848	0.00317	-0.00474	0.00793	-0.00157	0.00661	0.00553	0.00156	-0.00294	-0.00497	-0.00553	-0.0106	0.0129	-0.00002	0.00351	0.00103	-0.005	0.01177	-0.0041	0.01477	0.01798	0.00642	0.00113	-0.00663	0.01033	-0.0005	0.00316	-0.0034	-0.00956	-0.00298	0.00231	0.00573	0.00566	0.00844	-0.00686	0.00567	-0.00304	0.0083	-0.00097	-0.00265	-0.00649	0.00142	-0.01004	0.00634	0.00013	0.00278	-0.00704	-0.00283	-0.0021	-0.00284	0.00091	0.00195	-0.00334	-0.00119	0.00222	-0.00163	-0.0049	-0.00108	0.00262	0.00478	-0.00051	-0.00039	-0.00098	-0.00917	-0.00075	-0.0076	-0.00197	-0.00081	0.00088	-0.00331	0.00151	-0.00201	0.00038	-0.00169	0.0069	0.00508	-0.00033	-0.00115	0.00004	-0.00383	-0.0048	0.00539	0.00056	-0.0033	0.00226	0.00183	0.00233	-0.00117	-0.00252	0.00233	0.00188	0.00096	-0.00913	0.00126	-0.00041	-0.00094	0.00547	-0.00379	-0.00186	-0.00006	0.00366	0.00381	-0.00233	-0.00007	0.00075	-0.00121	0.0089	0.01359	-0.00467	0.00527	-0.00102	0.00133	0.0021	0.00333	0.0006	-0.00261	-0.00153	-0.00907	0.00353	-0.00351	-0.00552	-0.0039	0.00451	-0.00363	0.00592	-0.0026	0.00237	-0.00557	-0.0047	-0.00211	-0.00085	-0.00292	0.00175	0.00292	-0.00491	-0.00233	-0.00744	-0.00148	-0.00344	0.00392	0.00346	0.00181	0.00317	-0.0042	0.00054	-0.00953	0.00237	-0.00403	0.00045	-0.00472	-0.00188	0.00213	0.00328	0.00009	-0.00419	0.00589	-0.00181	-0.00145	-0.0014	0.00313	0.00021	-0.00805	-0.00407	-0.00203	-0.00245	-0.00175	0	0
MGI:1926944	Calcrl	-0.97549	0.06127	-0.03662	-0.0171	0.02142	-0.12979	-0.02304	0.08991	0.02845	-0.01991	0.04009	0.02197	-0.00911	0.0315	-0.019	-0.00941	0.02135	-0.01526	0.00201	0.01522	-0.00634	0.01849	-0.00327	-0.01482	-0.01605	0.00875	0.00965	0.01413	0.00003	0.01666	0.02028	0.01481	0.00094	-0.02685	-0.03544	0.01256	-0.0022	-0.01016	-0.00795	-0.00646	0.00511	-0.01602	0.02163	-0.00107	-0.00697	-0.00063	0.01379	-0.00217	-0.01322	-0.00763	-0.01429	-0.00755	0.03261	-0.00001	-0.00133	-0.001	-0.0038	0.00885	0.01392	-0.01246	-0.01279	-0.00461	-0.00442	-0.01744	0.00339	-0.00308	0.00451	0.00845	0.0062	-0.00188	0.01261	0.01072	-0.00161	0.0045	0.00746	-0.00051	0.00379	-0.00804	0.00773	0.00888	-0.01064	-0.01234	0.0017	0.00516	0.00416	0.00949	-0.0017	0.00095	-0.00083	-0.00704	0.00325	0.0061	0.01138	-0.00512	-0.00648	0.00112	0.00405	0.00633	0.00201	0.0033	-0.00349	0.00215	0.00398	-0.00423	0.00521	-0.00068	-0.00743	-0.00261	0.00132	0.00264	0.00039	-0.00435	0.00089	-0.00584	-0.0002	0.00185	-0.00508	-0.00013	-0.00301	-0.0026	0.00054	0.00023	0.01024	0.00273	-0.00198	-0.00165	0.00204	0.00085	-0.00633	0.00851	0.00615	0.00546	0.00444	0.00268	0.00942	0.00061	-0.00009	-0.00414	0.00481	0.00265	0.00115	0.00013	0.00802	0.00616	0.00906	0.00095	0.00538	0.00277	-0.002	0.00335	-0.00141	-0.00948	-0.00375	0.00482	0.00874	-0.00121	0.00797	0.00043	-0.00039	0.00659	-0.00224	-0.00045	0.00913	0.00336	0.00055	0.00054	-0.00433	0.00111	-0.00291	-0.00149	-0.00315	0.00538	0.0004	-0.00258	-0.00129	0.00774	-0.00007	-0.00188	0.00355	-0.00117	0.00632	-0.00591	0.00247	-0.00219	-0.00009	0.00574	-0.00209	-0.00571	-0.00488	-0.00034	-0.00078	-0.00152	0.00579	-0.00147	-0.00305	0.00089	-0.00333	0.00202	0.00192	-0.00044	0.00226	-0.00053	-0.00318	0.00257	0.00107	0.00462	-0.00221	-0.00059	0.00474	-0.00365	0.00123	0.00137	0.00266	-0.00024	0	0
MGI:1920932	Acer2	-0.97542	-0.07173	-0.04398	0.05875	0.05113	-0.09193	-0.05846	0.04488	-0.0183	-0.02659	0.02308	0.00954	0.00783	-0.0337	0.03491	0.02873	0.00798	-0.00099	0.01402	0.00635	0.01143	0.01704	0.05193	0.01372	0.03634	-0.0246	0.02028	-0.01104	0.00217	-0.00507	0.0114	-0.01809	-0.00326	-0.00106	-0.01199	0.00359	-0.00769	0.02558	-0.00492	-0.0206	-0.0011	-0.01348	0.00625	0.00745	-0.02867	-0.00355	0.02039	-0.00582	-0.00348	-0.01771	-0.01106	-0.01486	-0.00223	-0.01193	0.00101	-0.00706	-0.01375	0.01708	-0.01794	0.00367	0.00764	-0.0149	0.02248	-0.0134	-0.01	-0.01187	-0.01115	0.00512	0.0013	0.00691	0.01258	0.00104	0.00554	-0.00435	0.00527	0.00324	0.00269	-0.00262	-0.00926	0.00564	0.01552	0.00506	0.01012	0.00371	0.0137	-0.00253	0.00297	-0.0084	-0.00393	0.00496	-0.00436	-0.0077	0.00286	0.00467	0.00535	0.00371	0.00128	0.00272	-0.00206	-0.00211	-0.00527	-0.0004	-0.00516	0.00136	0.01079	-0.00115	0.01102	-0.00387	0.00452	0.00143	-0.00375	0.00571	-0.00626	0.0069	-0.00492	0.00063	0.00653	0.00268	0.00955	0.01154	-0.00661	-0.00393	0.00189	0.00042	0.00804	-0.00563	0.01088	0.0049	0.00537	0.01076	-0.00455	-0.00491	0.00367	-0.00264	0.00241	0.00414	-0.0041	0.00702	0.00632	0.00169	-0.01044	-0.00914	-0.00058	0.00066	0.00602	-0.00119	0.00316	0.01016	-0.00681	-0.00024	0.00627	-0.00063	-0.0001	-0.00717	0.00102	0.00173	0.00281	0.00227	-0.00385	-0.00521	-0.00036	0.00476	0.00101	-0.00154	-0.00411	-0.00052	-0.00701	0.0007	-0.00219	-0.00145	0.00031	-0.00011	0.0021	-0.00628	0.00638	-0.00562	0.00162	0.00117	-0.00495	-0.00174	0.00416	0.00543	0.00234	0.0042	0.00235	-0.00536	0.00014	-0.01078	0.00193	0.00758	-0.00314	0.00254	-0.00478	-0.00305	0.00517	-0.00068	0.00075	-0.00264	0.01024	-0.00392	-0.00528	0.00242	0.00297	0.00199	-0.00473	-0.00713	0.00193	-0.00134	-0.00067	-0.0008	0.00405	0.00063	-0.00478	0.00001	0	0
MGI:109169	Epas1	-0.97505	-0.00755	-0.14408	0.05762	0.01823	-0.06629	-0.0207	0.06419	-0.03993	-0.00207	0.01782	-0.00126	-0.02603	-0.00639	-0.00593	-0.04755	0.02212	0.01378	-0.0348	-0.02955	-0.0022	0.01974	-0.00906	-0.02145	0.00288	-0.01426	0.01917	-0.03307	0.02052	0.01113	0.01045	-0.0173	0.00887	0.00368	0.01235	0.00589	-0.00253	-0.00359	0.01489	-0.0104	0.00241	-0.0028	-0.00425	-0.00505	-0.00453	0.01554	0.01524	-0.00003	-0.0024	0.00795	-0.0106	-0.00732	0.01585	0.00102	0.00842	0.01216	0.00422	0.00921	0.00686	-0.01348	-0.00342	-0.00367	-0.00096	0.00564	0.00542	-0.00114	-0.00989	0.0053	0.00364	0.00496	0.00454	0.00048	0.00367	0.00085	0.00773	0.00801	0.00312	-0.0071	-0.0041	0.00611	0.00967	0.00648	0.00941	0.00121	-0.00433	-0.00364	-0.00566	-0.00357	0.0051	0.0004	0.00352	0.00305	-0.00129	-0.00095	-0.00241	-0.00336	0.00507	0.00622	-0.00203	0.00283	-0.00104	0.00183	0.00491	-0.00871	0.0059	0.00264	0.00259	0.00013	0.00096	0.0069	0.00509	-0.00407	0.00242	-0.00286	0.00239	0.00125	-0.00329	0.00057	0.00122	0.00122	-0.00372	-0.00089	0.00105	0.00326	0.00496	0.00686	-0.00452	0.00121	0.00159	0.00119	0.00273	0.00413	0.00168	0.0014	0.00377	-0.00269	0.00032	-0.00039	0.00365	0.00762	0.00113	-0.00819	0.00473	0.00833	0.00337	0.0008	0.00365	0.00329	-0.00381	-0.00443	0.00193	-0.00584	-0.00669	0.00229	0.00256	-0.0023	0.00422	-0.00303	-0.00046	0.00272	-0.00134	0.00112	0.00264	0.00116	0.00024	0.00048	-0.00389	-0.00096	-0.00142	0.00224	-0.00322	0.00057	-0.00017	-0.00129	-0.00107	0.00923	-0.0019	0.00459	-0.00076	0.00282	0.00051	0.00595	-0.0029	0.00405	0.00007	-0.00022	-0.00007	0.00132	0.00205	0.00063	-0.00128	-0.00235	-0.00324	0.0075	-0.00351	-0.00347	-0.00075	-0.00023	0.00108	-0.00315	-0.00581	0.00376	-0.00285	-0.00539	-0.0019	0.00352	-0.00565	-0.00491	0.00048	-0.00067	0.00081	0.00145	-0.00108	-0.00372	0	0
MGI:109516	Sftpb	-0.97474	0.11884	0.04821	-0.02682	0.02429	-0.02714	-0.06006	0.05355	-0.00495	-0.0237	0.04235	0.015	-0.02797	0.06315	-0.05761	-0.04847	-0.03131	0.00821	-0.03882	0.02483	0.00722	0.01741	-0.03313	0.00049	0.01842	-0.00395	0.0199	0.01704	0.02033	-0.01444	0.00292	-0.00247	0.00749	-0.00661	0.00107	-0.01456	0.01284	-0.00886	0.01204	-0.00499	-0.00701	-0.00053	0.00519	-0.01257	-0.00076	0.00341	0.023	-0.00483	-0.00207	-0.00137	-0.01446	0.0048	0.00542	-0.02343	0.00825	0.00128	0.00185	-0.00842	0.01281	-0.01101	0.01599	-0.00364	-0.00055	-0.0093	0.0007	0.0048	-0.01162	0.00133	0.01281	0.0044	0.0001	-0.0039	-0.00888	-0.00541	-0.00075	0.00422	0.00098	-0.01007	0.00315	0.01113	-0.00453	0.00164	0.0022	-0.00013	0.00341	0.00456	-0.00211	-0.00281	-0.00654	0.00174	-0.01049	0.01016	-0.00669	-0.00135	-0.00297	0.00609	0.00073	0.00024	0.00157	0.00598	0.00317	0.00452	-0.00866	-0.00123	0.00025	0.00064	-0.00091	-0.00206	0.00458	-0.00955	0.00286	0.00207	0.00468	-0.00234	0.001	0.00163	-0.00293	-0.00362	0.00301	0.00272	-0.00051	-0.00471	0.00392	-0.00984	-0.00247	0.00233	0.003	-0.00272	-0.0047	0.00198	-0.00263	0.00976	-0.00089	-0.00431	0.00715	-0.00242	-0.002	-0.00103	0.00048	0.00297	0.0035	-0.00321	0.00073	0.0003	0.00192	-0.00559	-0.00202	0.00265	-0.0005	0.00236	-0.00692	-0.00431	0.00007	0.0042	-0.00076	-0.00437	-0.00034	0.00122	-0.00385	0.00031	-0.00176	-0.00118	0.00687	-0.00048	-0.0011	-0.0024	0.00451	-0.00018	0.00062	0.00051	0.00076	-0.00152	0.00083	-0.0023	-0.0026	-0.00193	0.0042	0.00205	0.00492	-0.00156	0.00088	0.00424	-0.00047	0.00293	-0.00302	-0.00099	-0.00166	-0.00244	0.00018	0.00262	-0.00425	-0.00522	-0.00138	-0.00076	0.0027	0.001	-0.00246	0.00316	0.00268	0.00424	-0.00176	0.00615	-0.00268	0.00153	0.00071	-0.00095	-0.0024	0.00014	-0.00215	-0.00239	-0.0028	-0.00075	-0.00016	0.00301	0	0
MGI:96392	Icam1	-0.97448	-0.03493	0.02559	0.10293	-0.02337	0.02174	0.04954	-0.03724	0.02247	0.02203	0.02309	0.02258	-0.05025	0.04933	-0.06094	-0.04538	0.00261	-0.01594	-0.05068	0.03424	-0.00175	-0.01029	-0.01569	-0.02309	-0.01639	0.03408	-0.01209	0.04443	0.01247	-0.00771	0.00757	0.01447	0.01743	-0.00771	-0.00569	0.00031	0.02049	0.00706	0.008	0.02553	-0.00229	0.00519	0.00773	-0.00146	-0.01415	-0.02397	0.01328	0.00623	-0.00493	0.00244	0.00018	0.01741	-0.00839	0.01598	0.00839	-0.00736	0.00552	0.00513	0.01012	0.01366	0.01539	-0.01641	0.0033	-0.00792	-0.01125	0.00889	-0.00569	0.00986	0.02032	0.00277	0.00366	0.01301	0.0037	0.00921	0.0105	-0.00668	0.00461	-0.00693	-0.01189	-0.00395	-0.00501	0.01423	-0.00893	0.00264	0.0033	0.01194	-0.00456	0.00632	0.00707	0.00648	0.00459	0.00186	0.00284	-0.00308	-0.00706	-0.0078	0.01164	-0.00729	-0.00226	-0.01108	0.00792	-0.00688	-0.00465	-0.00313	-0.00766	-0.00422	0.00763	-0.0058	-0.00731	0.00841	0.01519	-0.00856	0.00038	-0.00884	0.00477	0.00019	-0.00476	-0.00517	0.01343	-0.00565	0.00209	0.01489	-0.00576	0.00782	0.00887	-0.00231	0.00141	0.0044	-0.00378	0.00237	-0.01495	0.01002	0.00145	0.00129	-0.00101	-0.00448	0.00268	0.00205	0.00092	-0.00171	0.00118	-0.00579	-0.00876	0.00195	-0.00363	-0.00093	0.00538	0.00196	0.00968	0.00958	0.00187	-0.00449	0.00497	-0.00382	-0.00385	0.00178	-0.00604	0.00317	0.00575	0.0019	0.00709	-0.00088	0.00339	-0.01439	-0.00356	-0.0083	0.00609	-0.00236	0.00434	-0.00953	-0.00523	0.00497	0.0013	-0.00728	-0.00228	-0.00546	-0.00398	-0.00133	-0.00222	-0.0044	-0.007	-0.00273	0.00714	-0.01306	-0.01505	0.00887	0.00011	-0.00614	-0.00484	0.00511	0.00055	0.00225	-0.00384	0.00293	0.00432	0.00641	0.00124	-0.00246	0.00709	0.01192	-0.00458	0.00406	-0.00298	0.00232	0.00173	0.0007	0.00058	0.00805	0.00199	-0.00305	0.01296	-0.00527	0.00461	-0.00864	0	0
MGI:1352480	Igfbp7	-0.97434	0.11133	-0.0685	0.03036	-0.02736	-0.03817	-0.03309	0.06449	0.07193	0.01336	0.0107	-0.02958	-0.01915	0.05558	0.02951	-0.0363	0.03942	-0.02538	0.04495	-0.03744	-0.0248	0.02092	-0.00371	0.01	-0.00253	-0.016	0.028	0.00467	0.00569	-0.02534	0.00193	-0.01138	-0.00289	0.00448	-0.02907	0.00213	-0.00328	-0.00259	0.00485	-0.00693	0.01675	0.00463	0.0144	-0.01303	-0.00139	-0.00754	0.0015	-0.0112	0.00173	0.00064	-0.00429	0.01534	-0.00815	0.00091	0.00463	-0.00143	-0.00484	0.00141	0.0032	0.00441	0.01272	0.00041	-0.01122	-0.00821	0.00008	0.00242	0.00072	-0.00046	0.00606	0.00852	0.00177	0.00156	-0.00394	0.00464	0.00759	0.0072	0.00133	-0.00741	0.00395	0.00576	-0.00031	0.00868	-0.00741	0.00297	0.00943	0.00695	0.00007	-0.00442	-0.00261	0.00307	0.0005	0.00881	0.0016	-0.0009	0.00079	0.00099	0.0008	-0.00082	-0.00176	-0.00555	-0.00846	0.00635	-0.0012	-0.00239	-0.00155	0.00172	-0.00138	-0.00616	0.00218	-0.00375	0.00083	-0.00247	-0.00426	-0.00082	-0.00321	0.00946	-0.00088	-0.00486	0.0023	0.00091	-0.00263	0.00242	0.00525	0.00036	-0.00058	0.00001	-0.00008	-0.00046	-0.00133	0.00584	-0.00009	0.00108	0.00064	0.00405	0.00833	-0.00541	0.00024	-0.00148	-0.00295	-0.00246	-0.01039	-0.00569	-0.00062	-0.00015	-0.00019	-0.00804	0.00322	0.00056	0.00082	-0.00215	0.00344	-0.00149	-0.00074	-0.00298	0.00299	-0.00217	0.00005	0.00174	0.0003	-0.00014	-0.002	0.00487	-0.00047	0.00307	-0.00329	-0.00021	-0.0032	-0.00103	-0.00166	-0.00047	-0.00103	-0.00026	-0.0003	-0.00128	0.00237	0.00172	0.00184	-0.00366	0.0013	-0.00248	0.00087	0.00407	-0.00183	0.00202	-0.00712	0.00089	-0.00064	0.00087	0.00071	0.00294	0.00024	-0.00216	-0.00309	-0.00087	0.0038	0.00132	-0.00052	0.00155	0.00692	0.00384	0.00086	0.00078	-0.00294	0.00023	0.00194	-0.00281	-0.00185	0.00048	0.00052	-0.00238	0.00175	-0.00201	-0.00079	-0.00327	0	0
MGI:1347245	Ceacam1	-0.97429	-0.05162	-0.00407	0.1078	0.07481	-0.01691	-0.03131	0.06399	-0.04613	0.00223	0.02177	0.03877	0.02813	0.01168	-0.00732	-0.05339	-0.01168	-0.03414	-0.0078	0.03644	0.02416	0.01441	-0.03482	0.00528	0.02663	0.00742	-0.02179	-0.01426	0.00869	-0.00077	0.00835	0.00465	0.01356	-0.0039	0.00736	0.0045	0.01676	-0.00258	0.0024	-0.00928	-0.00378	0.0026	-0.00299	-0.00044	0.00991	-0.00141	0.02784	0.00528	0.00287	0.02463	-0.00721	-0.0145	0.01343	-0.00196	0.00378	-0.0025	-0.00257	-0.00577	-0.00647	-0.02079	-0.00573	-0.02671	0.00206	-0.00306	0.01131	0.01948	-0.00071	0.0028	-0.0137	-0.00417	-0.00956	-0.00024	0.00172	0.01174	0.00655	-0.00482	-0.00208	-0.01143	-0.0043	0.00043	-0.00651	0.0079	-0.00351	0.00346	-0.01148	0.00635	0.01128	0.00402	-0.0002	0.00548	-0.01522	-0.00312	-0.00572	0.00861	-0.0006	-0.00539	0.01101	-0.00587	-0.00907	0.00681	-0.0106	-0.00182	-0.00252	-0.00401	0.00705	-0.0082	-0.0008	0.00023	-0.00215	-0.00718	-0.00098	-0.01099	-0.00334	0.00244	0.01039	-0.00014	0.00363	-0.00957	0.00892	-0.00706	-0.00049	-0.00022	0.00931	0.01521	-0.00313	0.00566	-0.00083	0.01481	0.00915	0.00584	-0.00575	0.00536	0.0024	-0.00326	0.00138	0.00163	-0.00321	-0.00008	0.00088	0.00019	-0.00292	0.00738	0.00811	-0.00144	-0.00086	0.01348	-0.00317	-0.00269	0.00274	0.00816	-0.01384	-0.00788	0.00839	0.00305	0.00356	0.00325	0.00222	0.00242	-0.01157	0.00777	0.00717	-0.00994	0.01182	-0.00529	-0.00575	0.00314	-0.00512	0.00259	-0.00087	-0.00393	0.00496	-0.0057	-0.00506	-0.01373	0.00732	-0.01148	-0.00139	0.00692	-0.00059	0.00644	0.00172	-0.01848	-0.00283	0.00906	-0.00489	-0.00795	0.00408	-0.0055	-0.0098	0.00245	-0.00558	-0.00539	-0.00003	0.00413	-0.00501	-0.00697	0.00576	-0.00417	-0.00826	0.00312	0.00058	0.00149	0.01314	-0.00349	0.00139	0.01122	-0.00374	0.00287	0.00487	-0.00881	-0.00388	-0.0055	-0.00443	-0.00358	0	0
MGI:104552	Tns1	-0.97418	0.11112	-0.03086	-0.00923	0.07136	-0.00446	-0.01967	-0.06587	-0.01343	-0.04117	-0.06268	-0.02222	-0.06553	-0.00791	0.05388	-0.00961	0.00719	0.0434	-0.02199	0.03116	-0.03267	0.01976	-0.00348	0.00505	0.02098	-0.00018	0.01254	-0.00106	-0.0044	-0.01268	0.00183	-0.01725	0.01356	-0.01234	0.01949	0.017	0.00589	0.00496	-0.00827	0.01661	0.01782	0.01045	0.00623	-0.00623	0.00451	0.00238	-0.005	-0.00895	0.03348	0.02122	-0.00934	0.01497	-0.01045	0.00095	-0.0094	0.01835	-0.0011	0.00373	0.00688	-0.01051	0.00588	0.01059	0.00195	0.00996	-0.00384	-0.00132	0.00474	-0.0037	0.00982	-0.00446	0.00473	0.00101	0.00777	0.00038	0.00604	0.01128	-0.0114	0.00021	0.0017	0.01202	0.00625	0.00586	0.00262	-0.00552	-0.00265	0.01385	-0.00526	0.00062	0.00078	0.00365	0.00662	0.00136	-0.00552	-0.00278	-0.00056	-0.00543	0.00381	-0.00408	-0.00657	-0.00417	-0.01114	-0.00417	-0.00189	0.00402	-0.00089	-0.00153	0.0064	-0.00506	0.00044	0.0044	-0.00389	-0.00114	-0.00789	-0.00605	-0.00337	0.0002	0.00135	0.00103	0.00902	0.00495	-0.0098	0.00182	-0.0034	0.00218	-0.00564	-0.00316	0.00053	-0.00276	0.00998	0.00046	-0.00923	0.00195	0.00088	0.00157	0.00691	-0.00288	-0.00359	-0.00007	0.01219	0.00114	-0.00646	0.00015	0.0019	-0.00555	0.00226	-0.0032	-0.00056	0.00386	-0.00202	0.00301	0.00131	0.00014	-0.00908	0.00056	-0.00116	-0.00067	0.00326	-0.00253	-0.00249	-0.00226	0.00607	0.00272	-0.00305	0.00671	0.0028	-0.00061	0.0063	0.00062	-0.00139	0.0038	0.00045	0.0002	0.00255	0.00825	-0.00883	0.00168	0.00123	0.00098	0.0023	-0.00833	0.00121	0.0057	-0.00223	-0.00385	-0.0033	0.00308	0.00643	0.00295	0.00195	-0.00246	-0.00071	-0.00304	-0.00021	-0.00182	0.00323	-0.00484	-0.00186	0.00048	0.00412	0.00305	0.00502	0.00318	-0.00065	0.0013	0.00128	-0.00028	0.0004	0.00522	0.00037	-0.00253	-0.00353	-0.00154	0.00037	0.0037	0	0
MGI:1924819	Limch1	-0.97382	0.10021	-0.02893	0.02426	0.01737	-0.08524	-0.08982	0.04589	-0.01579	-0.0599	0.0164	0.05548	-0.02487	0.02154	-0.02821	-0.04585	-0.01071	0.02796	-0.03322	0.01597	-0.02224	-0.00371	0.00654	-0.00568	-0.01067	0.03016	0.02871	0.00612	-0.00895	-0.01484	-0.00654	-0.00382	-0.00509	0.00183	0.01107	-0.01013	0.02309	-0.01018	-0.01102	0.00479	0.00763	-0.00717	-0.01029	-0.00825	0.00101	-0.00617	-0.00095	-0.01609	-0.00256	0.01886	0.00769	-0.00145	0.01043	-0.00914	0.0077	-0.00424	-0.00461	-0.00131	-0.00136	-0.00916	0.01587	0.02027	0.00134	0.00455	-0.01354	-0.00045	0.00358	0.0009	0.01167	0.00373	-0.00202	-0.00082	0.00225	0.0022	-0.00391	0.00275	-0.0049	0.00228	-0.00251	0.00624	0.00195	0.00241	-0.00277	0.00949	0.00211	0.01119	0.00128	0.00403	-0.00093	0.00396	-0.0004	0.00786	0.00579	-0.00932	-0.00002	-0.00192	0.00198	0.00385	0.0004	0.00337	-0.00922	0.00546	0.00097	0.00681	0.00466	0.00052	0.00468	-0.00125	-0.00146	-0.00161	0.00372	-0.00152	-0.00144	-0.00262	-0.0005	0.00143	-0.00694	0.00658	0.00801	0.00936	-0.00784	0.00418	-0.0027	0.00668	0.00643	-0.00283	0.00683	0.00465	-0.0041	-0.00243	-0.00282	0.00093	-0.00271	0.00249	-0.00039	0.00156	-0.00073	0.00195	0.00873	0.00062	-0.00415	0.01138	-0.00191	0.00472	0.00021	0.00207	-0.00142	0.00029	-0.00106	-0.00146	-0.0005	0.00547	0.00765	0.0048	0.00148	0.00392	0.00141	-0.00628	-0.00176	0.00025	-0.00184	-0.0007	-0.00115	0.00526	-0.00091	0.00217	0.00375	0.00063	-0.00085	0.00614	0.00254	-0.01082	0.00953	-0.00006	0.00488	0.00377	-0.00506	-0.00154	0.00372	-0.00024	0.00009	-0.00528	0.00623	-0.00805	0.00457	-0.00389	0.00418	0.00457	-0.00487	-0.00099	-0.00055	-0.00241	-0.00552	-0.00067	-0.00565	-0.00598	-0.00214	-0.00079	-0.00086	-0.00024	-0.00012	0.0031	0.00047	-0.0013	-0.00259	-0.00282	-0.00333	-0.00323	0.00257	-0.00864	0.00542	-0.00104	-0.0068	-0.00518	0	0
MGI:1918954	Arhgef3	-0.97377	0.00211	-0.03884	0.10134	-0.00303	-0.10971	-0.05408	0.00876	0.00785	0.00426	0.04664	0.06979	0.02138	0.00598	-0.01835	0.01903	0.02446	-0.01808	0.00822	-0.0082	-0.00415	-0.02711	0.03329	0.0368	-0.00355	0.01617	0.00775	0.00497	0.00522	0.00546	0.02391	-0.00555	0.01259	-0.02414	-0.00631	-0.01198	-0.00368	-0.00568	-0.02427	-0.01041	0.03371	-0.01603	0.01054	0.00295	0.00861	0.00417	-0.01366	0.00195	0.00694	-0.00063	0.00281	-0.0219	0.01907	-0.00027	0.00535	-0.00248	-0.00264	0.0253	0.00749	0.01253	-0.00383	-0.01533	-0.00484	-0.00771	0.00335	-0.00735	-0.00927	-0.01173	-0.00664	0.00237	-0.00167	-0.0175	-0.00575	0.00164	0.00618	0.00028	0.00707	-0.00597	0.00315	0.0061	0.00939	-0.00283	-0.00849	0.00974	-0.01168	0.00193	-0.01709	-0.01408	0.00425	0.00037	0.00508	0.01383	0.01335	-0.00643	0.00496	0.00194	0.0014	0.00453	0.00413	-0.00572	-0.00369	-0.00488	-0.00646	0.00266	-0.00554	0.01237	0.00435	0.00606	0.01255	-0.00127	-0.00825	-0.00454	0.00019	-0.01233	0.00718	-0.00245	-0.00625	0.0074	-0.00567	-0.00797	-0.00102	-0.01865	-0.0014	0.00293	0.00305	-0.00257	0.00065	0.00127	-0.0036	-0.00538	0.00085	-0.00197	-0.0144	-0.00433	-0.00284	-0.00777	-0.00771	0.00438	0.00465	0.00121	-0.00085	0.0058	-0.00007	0.00145	0.00266	0.00508	-0.00278	0.00129	-0.0039	0.00201	0.00061	-0.00625	0.00485	-0.0005	-0.00034	-0.00127	0.00048	0.00267	0.00152	-0.00012	0.00196	-0.00002	0.00424	0.00252	-0.01193	0.00736	0.00024	0.00147	-0.00642	0.00003	-0.00186	0.00169	0.00556	-0.00228	0.00565	0.00685	0.00391	0.00519	-0.00154	0.00838	0.00378	0.00252	-0.00824	0.00126	0.00239	0.00341	-0.00418	-0.0009	0.00018	0.00359	0.00176	-0.00276	0.00399	-0.00682	-0.01091	-0.00328	-0.00085	0.00007	0.00989	0.01328	0.00717	0.00214	-0.00318	-0.00169	-0.00394	0.0017	-0.0076	0.00026	0.00446	-0.00815	0.00017	-0.00474	-0.0096	0.00103	0	0
MGI:1316648	Ahnak	-0.97369	-0.0005	0.05139	0.03336	0.09637	-0.06456	-0.00602	0.01225	0.00057	-0.06642	-0.00484	-0.03426	-0.02617	-0.00196	-0.02304	-0.0486	0.03568	0.00555	-0.05494	-0.02779	-0.01843	0.01329	-0.0268	0.00449	-0.0067	0.04924	0.0264	-0.01006	0.03017	0.02537	0.0049	-0.02006	0.00237	0.01876	0.01993	0.02192	0.02223	0.01014	-0.00803	0.02416	0.00195	0.00215	0.00631	-0.00164	-0.00964	0.00544	0.0079	-0.01757	0.03769	0.00493	0.00661	0.01361	-0.02416	0.01556	-0.01273	0.00038	0.0145	-0.01193	0.01947	-0.00874	-0.00289	0.00282	0.00813	0.00998	0.00148	0.0133	-0.01635	-0.00194	0.02514	-0.01167	-0.00061	0.00607	0.00158	-0.00405	0.00317	-0.00363	0.00467	0.00104	0.00458	0.01026	0.00042	0.01295	-0.00701	-0.01212	-0.00763	0.00479	-0.00703	-0.00767	0.00242	0.01486	-0.00686	0.00405	-0.00182	-0.00005	-0.01588	0.00274	-0.01091	0.00691	0.01123	-0.01504	0.01269	0.00765	0.00418	-0.00876	-0.00507	0.00089	-0.00677	0.00112	0.00176	0.00189	-0.01307	-0.00433	-0.00192	0.0084	-0.00442	-0.01234	0.0032	0.00417	0.00813	-0.00023	0.00042	0.00124	0.00779	0.00778	-0.00195	-0.01703	-0.00591	-0.00573	0.00408	-0.0034	0.00521	-0.01173	-0.01366	-0.00412	-0.00313	-0.00686	0.0075	0.00151	0.00099	0.01018	0.0021	-0.00295	-0.00228	0.00861	0.00498	-0.00563	0.01155	-0.00543	0.00351	-0.0064	-0.00336	0.00085	0.0014	-0.00023	0.00486	0.00745	-0.00306	-0.00437	0.00116	-0.00335	0.00045	0.00563	0.00774	-0.00232	-0.00401	-0.0059	-0.00377	-0.00238	-0.00197	0.00028	-0.0033	0.00952	0.0004	0.00003	-0.00136	0.0005	-0.0074	-0.00219	-0.00801	-0.0142	-0.00827	-0.00148	0.00416	0.00914	-0.0059	-0.00535	-0.00443	0.00816	-0.00033	-0.00607	0.00165	-0.00837	0.00271	-0.00016	0.00945	-0.00729	-0.00522	0.00204	0.00005	0.00421	-0.00151	-0.00618	0.00414	0.00428	0.00675	-0.00587	0.00267	0.00118	-0.00444	-0.00292	0.00136	0.00597	-0.00065	0.00162	0	0
MGI:1920904	Ccrl2	-0.97315	-0.07392	-0.08318	0.04768	0.00171	-0.05329	-0.07735	0.02705	0.02805	-0.00469	0.02111	0.07763	0.01539	-0.01926	-0.02189	-0.0148	-0.00064	0.03649	0.00421	0.04921	0.01308	0.0405	0.02089	-0.00009	0.00123	0.01719	-0.00632	0.01148	-0.02588	0.00719	0.02338	0.00749	-0.01904	-0.00711	-0.01833	-0.00306	0.00876	0.00457	-0.0291	-0.01846	0.01056	-0.01193	0.00318	0.01802	-0.00112	0.00772	0.00664	0.02064	0.00011	0.00125	-0.00403	-0.01028	0.02039	0.0092	-0.01558	0.0144	-0.0195	-0.00282	0.00782	0.00267	-0.00549	-0.01052	0.01843	-0.00602	0.00665	0.0171	0.01115	0.00461	-0.01344	-0.00358	0.00781	0.0007	0.00213	0.00343	-0.00757	-0.018	-0.0001	-0.00296	0.00714	0.00524	-0.00706	0.0008	0.00146	0.01045	0.00071	-0.0025	0.00817	-0.01616	-0.00715	-0.01597	0.0051	-0.01506	0.01031	-0.00434	-0.00125	0.00644	0.00086	0.00901	0.00542	0.01163	-0.01339	0.00712	-0.01171	-0.01015	-0.00113	-0.00487	-0.00015	0.00339	0.00254	0.00002	0.00027	-0.00143	-0.00118	0.00802	0.00332	0.00466	0.00423	0.0025	0.00858	-0.00108	-0.00228	0.00645	0.0085	0.00906	-0.00296	0.00052	0.00964	0.00092	-0.00223	-0.00233	0.00654	0.00294	-0.00472	0.00295	-0.00198	0.01077	-0.00198	0.00535	-0.00167	0.0027	-0.00329	-0.01823	-0.00266	0.00733	-0.00158	0.00278	0.00557	0.00415	-0.00686	-0.00643	-0.00443	0.00451	0.00956	-0.00187	0.00291	0.01414	0.01413	-0.00663	0.00029	-0.0001	0.00037	0.00931	-0.01022	-0.00654	0.01059	0.00453	0.00175	-0.01409	-0.00114	0.01252	-0.00533	-0.00434	0.00621	-0.01398	0.00986	-0.00163	0.00532	0.00258	0.00502	-0.00833	-0.00197	0.00658	-0.00704	-0.00008	-0.0128	0.00146	0.0074	-0.00471	-0.00753	-0.00485	0.00027	0.00076	-0.00559	0.00005	0.00307	-0.00672	0.00645	-0.00455	-0.00236	-0.00277	0.00516	-0.00253	-0.0056	0.00561	-0.00128	-0.00304	-0.00075	-0.00415	-0.00361	0.00422	-0.00349	-0.00391	-0.00682	0.00161	0	0
MGI:104695	Scnn1g	-0.97228	0.07703	0.03314	0.01447	0.09688	-0.01145	-0.04873	0.07471	-0.05032	0.03208	0.06529	-0.00334	-0.00575	0.02268	-0.01526	-0.07585	0.02953	-0.05072	0.00576	-0.0312	-0.0179	0.01961	-0.00402	0.01839	0.02135	0.01717	0.01005	-0.02227	-0.01389	-0.02306	0.00429	-0.0171	0.02167	0.00436	-0.0032	-0.01528	-0.00434	0.00237	-0.00577	-0.01217	-0.00206	0.00963	0.01182	0.00873	-0.00924	-0.00136	0.02162	-0.0056	-0.0011	0.00951	-0.00192	0.01371	-0.01976	0.00058	0.00254	-0.01101	-0.00535	0.00127	-0.0081	-0.00152	0.0034	0.00328	0.00342	0.00536	0.00286	-0.00201	-0.01362	-0.00073	0.00367	-0.0059	0.00604	0.00643	0.00413	0.00457	0.01287	0.01598	0.00085	0.00506	-0.00298	0.01157	0.00007	0.00412	-0.00317	0.01167	0.00876	0.00729	0.00213	-0.00293	-0.001	0.01291	0.00748	0.00629	0.0012	0.00029	-0.00138	-0.01983	0.00149	0.01248	0.007	-0.00487	-0.0098	-0.00221	0.01168	0.00052	-0.00579	0.00071	-0.0018	-0.00337	-0.00041	0.00282	0.00619	-0.01845	-0.00364	0.00696	-0.00295	0.01128	0.00118	0.00367	0.00669	0.0023	-0.00475	-0.00266	0.00667	0.00325	0.00367	-0.00199	-0.00109	0.00992	-0.00432	-0.00079	-0.0081	0.00827	-0.01244	0.00255	0.00201	-0.01403	0.00173	-0.00449	0.00749	0.00288	-0.00442	0.00042	-0.00647	-0.00373	-0.00592	-0.00063	-0.00211	0.00084	-0.0038	0.01197	0.00166	0.00346	0.00085	0.00227	-0.00089	-0.00073	0.00053	-0.00178	-0.00011	0.0001	0.00924	0.00129	0.00462	-0.00185	0.0017	0.00378	0.00599	0.00012	-0.00188	-0.00521	0.00069	-0.00441	-0.00016	-0.00214	-0.00149	0.00334	-0.0023	0.00383	-0.0022	-0.00019	-0.00176	-0.00299	0.00794	-0.00514	-0.00858	-0.0028	0.00009	0.00243	-0.0016	0.00324	-0.00295	0.00033	0.00077	-0.00019	0.00194	-0.00513	0.0089	0.00069	-0.00242	0.00563	-0.00077	0.0004	-0.00361	0.00227	0.00033	-0.001	-0.00107	-0.00092	0.00071	-0.00024	-0.00582	-0.00458	-0.00353	-0.0009	0	0
MGI:1347095	Cd97	-0.97144	0.128	-0.09451	0.02614	0.01975	-0.00511	0.10139	0.04471	0.0139	-0.02216	0.03424	-0.04502	-0.00941	-0.01807	0.00296	-0.05468	-0.01854	0.01415	0.00642	-0.01436	-0.02374	0.02239	0.01164	-0.0058	0.00583	0.00437	0.0014	-0.00384	-0.01964	0.02831	0.02249	0.03518	0.0041	-0.00261	-0.00904	-0.00246	-0.0043	-0.0013	0.00526	0.01597	0.01672	-0.01175	0.01026	0.00154	-0.00718	0.01274	-0.0113	0.00151	0.01084	0.01356	0.00323	-0.01861	0.01686	0.00491	0.00385	-0.00156	-0.00884	0.00414	0.01037	-0.00669	-0.00202	-0.00917	-0.00193	-0.00176	0.00773	-0.00616	0.00677	0.00143	-0.00352	-0.00074	-0.00465	0.00402	0.00014	0.00327	0.01005	-0.00457	-0.00429	-0.00679	0.0032	-0.00328	-0.00013	0.00016	0.00376	0.01365	0.00344	0.01139	0.00515	-0.00243	0.00197	0.00641	0.00061	-0.00388	0.00761	0.0007	0.00513	0.00158	0.00663	-0.00197	0.00024	0.00221	0.00534	0.00145	-0.00689	0.0037	0.01272	-0.00348	-0.00158	-0.00279	0.00573	0.00025	0.00519	0.00004	-0.00015	-0.0051	0.01066	-0.00447	-0.00486	0.0026	0.00215	0.00414	-0.00382	0.00234	0.00547	-0.00459	-0.00177	0.00201	0.00539	-0.0062	0.00299	0.00179	-0.00127	0.00308	-0.00518	-0.00274	0.00053	-0.00004	-0.00636	-0.0056	-0.00195	-0.00737	0.00536	0.00227	0.00511	0.0048	0.00178	0.0036	0.00315	-0.00082	-0.00109	0.00037	-0.00453	0.00173	-0.00016	-0.00588	0.00722	0.00065	0.00191	0.00178	-0.0025	0.00931	-0.00044	-0.0012	0	-0.00007	-0.0006	-0.00497	-0.00314	-0.00199	-0.0034	0.00187	0.00423	0.00058	0.00158	0.00161	-0.00028	-0.00187	-0.00235	0.00517	-0.00406	-0.00658	0.00714	0.00406	0.00421	0.00099	-0.00364	0.00197	0.00354	-0.00409	-0.00061	-0.0001	0.00158	0.00194	-0.00142	0.00511	0.00188	-0.001	-0.00196	-0.00243	-0.00156	-0.00257	-0.00211	0.00731	-0.00162	-0.00152	-0.0021	0.00195	-0.00018	0.00407	-0.00124	0.00255	0.00314	0.00127	0.00034	0.0036	0	0
MGI:1351867	Slco3a1	-0.97119	-0.08377	-0.04972	0.08624	-0.00018	-0.0836	-0.07831	0.02945	0.00209	0.02239	0.01006	-0.02296	-0.03299	0.0604	-0.04637	-0.00308	0.04106	-0.02214	-0.01705	0.0259	-0.03761	0.04709	-0.00717	-0.01561	0.00219	0.01953	-0.0184	0.00916	0.01449	-0.00097	-0.00198	0.01247	0.00916	0.00806	-0.0163	0.01517	-0.00319	-0.00119	-0.02603	0.01615	0.01192	0.0186	0.00802	0.00388	-0.02817	-0.00644	0.02204	-0.01369	0.00268	-0.01601	-0.00154	0.01264	-0.02276	0.007	0.01058	-0.00503	-0.00665	0.00076	-0.00336	0.00255	0.00501	0.00875	-0.00669	0.00717	-0.01356	-0.00221	0.00027	0.00638	0.01006	-0.00577	-0.00496	0.01517	-0.00276	-0.00359	0.01149	-0.00796	-0.00909	0.00179	-0.00522	0.00743	-0.00425	-0.0086	-0.00202	-0.00193	-0.00165	0.00618	-0.01692	0.00265	0.00118	-0.00351	-0.00563	-0.00224	0.00717	0.00909	-0.00064	-0.00922	0.00166	0.01311	0.00365	-0.00457	-0.00322	0.00192	-0.00249	-0.00685	0.003	0.00304	-0.00582	0.00041	0.01141	0.00066	-0.00154	-0.00553	0.00197	0.01056	-0.0023	0.01083	-0.00147	-0.00126	-0.0026	0.00076	0.00594	-0.00145	0.00107	-0.01016	-0.00071	-0.00274	-0.00571	0.00331	-0.00016	0.00454	-0.00092	0.00501	-0.00451	-0.00588	-0.0001	-0.00055	-0.00953	0.00395	0.00023	-0.0049	-0.00268	-0.01107	0.00613	0.00129	-0.00008	0.00155	-0.00102	-0.00337	-0.00494	0.0011	-0.00167	-0.00932	-0.00041	0.00429	0.00084	0.00294	-0.00038	-0.00031	-0.00439	-0.00074	0.00918	-0.00371	-0.0048	0.00109	0.01096	0.00198	-0.00845	-0.00904	0.00428	0.00019	0.00713	0.00047	-0.00446	-0.00375	0.00408	-0.00303	0.00196	-0.00582	-0.00287	0.00672	0.00704	-0.00028	0.00066	0.00672	-0.0033	-0.00433	-0.00002	0.00981	0.00628	-0.00414	-0.00049	0.00371	0.00598	0.01203	0.00345	0.00043	-0.00261	-0.00055	-0.00705	-0.00416	-0.00302	0.00354	0.00117	0.00511	-0.00057	-0.00354	-0.00241	-0.00128	-0.00196	0.00009	0.00189	0.00267	-0.00678	-0.002	0	0
MGI:1931437	Smpdl3a	-0.97107	-0.0423	0.12945	0.07013	-0.02426	0.04466	0.01145	0.07722	0.00534	0.03857	0.03382	-0.01002	-0.01672	0.03039	-0.00177	0.01107	0.04819	-0.03237	0.04147	0.00383	-0.0212	0.03892	-0.00076	0.00247	0.02651	0.00294	0.0169	-0.00013	0.0209	-0.00067	-0.01704	-0.00837	-0.01623	-0.02573	-0.01718	-0.02904	0.01305	-0.01204	-0.00212	0.01787	0.02781	0.00474	0.02002	-0.01754	-0.01621	0.00256	0.01189	0.00448	-0.00803	-0.00817	-0.00735	-0.00448	-0.00072	0.00109	0.00408	0.00311	-0.00689	-0.0012	-0.00235	-0.01121	-0.0003	-0.00197	-0.01456	-0.01865	0.00239	-0.00068	-0.00087	0.01207	0.01328	0.01049	0.00375	0.01332	0.0076	0.00844	-0.00539	0.0023	-0.00563	0.00326	0.00526	-0.00996	-0.01126	0.00014	-0.00752	0.00953	-0.00786	-0.00118	0.00977	-0.00477	-0.00401	0.00263	-0.00382	0.00639	0.0033	0.02068	0.00274	-0.00861	-0.00883	-0.00546	0.00474	0.00331	0.00243	0.01287	-0.00924	-0.0142	0.01073	-0.00125	-0.00575	-0.00655	-0.00645	-0.00266	-0.00466	0.00085	0.00758	0.0036	0.00282	0.00237	-0.00519	-0.00322	0.00345	-0.00382	0.00031	0.00811	0.00318	-0.00138	-0.00253	0.00483	0.00269	0.00133	-0.00093	0.00119	0.00074	0.00482	0.01075	0.0082	0.00622	-0.00015	0.00032	0.01156	0.01735	0.0064	-0.00457	0.00442	-0.00057	0.00102	-0.00061	-0.00173	0.00832	0.00478	0.00124	0.00555	0.00336	0.00561	0.00412	-0.01911	0.00281	-0.00569	-0.01003	-0.00216	-0.0038	-0.00405	-0.00928	0.00894	0.00291	-0.0029	-0.00536	0.00897	0.00272	-0.00369	-0.00396	-0.00289	-0.00045	0.00313	-0.00505	0.00068	0.00345	-0.00075	-0.0003	-0.00159	-0.00099	0.01424	-0.0037	0.00784	0.00793	0.00498	-0.00341	0.00487	0.00105	0.00344	-0.00235	-0.00566	-0.00204	-0.01294	0.0035	-0.00293	-0.00405	-0.00653	0.00107	0.00797	-0.00699	0.00925	0.00922	0.00222	0.00422	-0.00497	-0.00517	0.0061	-0.00234	-0.00295	0.00547	-0.00855	-0.00203	0.00476	-0.00478	0.00472	0	0
MGI:107341	Ctss	-0.97091	-0.0066	-0.01002	0.01206	0.0002	-0.02007	0.08602	0.09591	0.01923	0.06046	0.09877	0.00586	0.05325	-0.00193	-0.04144	-0.06813	-0.03944	0.02407	0.02551	-0.00387	0.02473	-0.01241	-0.02684	-0.02412	0.00736	0.0002	0.04165	-0.0031	0.02201	0.00034	0.00591	0.01137	0.0019	-0.00722	0.00375	-0.01159	0.01245	0.00468	-0.01259	-0.01229	0.01448	0.01537	0.01423	0.00729	-0.02292	-0.01041	0.01052	-0.01805	-0.01732	-0.00407	-0.01972	0.00565	0.00773	-0.01836	-0.00514	-0.01641	-0.00327	-0.00005	-0.01072	0.00042	0.00913	-0.01596	-0.00787	-0.00362	0.00202	-0.00978	-0.0022	0.01521	0.00209	0.00572	0.00791	-0.01876	0.00162	-0.00314	0.00254	0.00128	0.00512	0.00482	-0.01199	0.00486	0.00551	0.00568	0.00373	0.01408	-0.0163	-0.00972	0.00346	0.00264	-0.00899	0.00029	0.0009	-0.00411	-0.00172	0.01488	-0.01463	-0.00051	-0.00439	0.01228	0.00704	0.00291	0.00992	0.00723	0.00517	0.00707	0.00744	-0.00883	-0.00422	-0.00088	0.00627	-0.00144	0.00692	0.00274	0.00651	0.0039	0.00922	-0.00198	-0.00472	0.00015	0.01184	0.00015	0.00905	0.00904	0.00833	0.00041	0.00156	-0.00387	0.0015	0.00681	0.00227	0.00118	0.00301	0.00889	-0.0056	-0.00444	0.00727	0.00172	0.00055	-0.00883	0.00938	-0.00903	0.00133	0.00245	0.00235	0.00698	0.00013	0.00141	0.00041	-0.00012	-0.00556	-0.00941	-0.00242	-0.00924	-0.00157	-0.00898	-0.00564	0.00243	0.0001	-0.00566	0.00519	-0.00301	0.00287	0.00045	0.00902	0.0026	-0.00718	0.00581	0.00151	-0.00043	0.00208	0.00371	0.01048	-0.00352	-0.0005	0.00839	0.00083	0.00409	-0.00272	-0.00226	-0.0041	0.00137	0.00342	-0.0011	-0.00529	-0.00559	-0.00224	0.00256	0.00378	0.00531	0.00037	0.0066	0.0007	0.00174	0.00624	-0.00165	-0.00143	-0.00351	0.00153	0.00295	0.00161	-0.00561	0.00424	0.00247	-0.00291	0.00381	-0.00588	-0.00181	0.00028	-0.00233	-0.00101	-0.00414	0.00045	0.00217	-0.00032	0.00173	0	0
MGI:96650	Jup	-0.97084	0.14925	-0.08394	0.05146	0.07175	0.02733	-0.02622	-0.02123	0.00771	-0.02007	0.00995	-0.03846	-0.05005	0.04481	-0.00316	-0.01136	0.02691	-0.00262	-0.00912	-0.00693	-0.01396	0.01219	-0.01112	0.00367	0.00436	-0.02221	0.00589	0.00607	0.01855	-0.01908	0.02317	0.01854	0.01141	-0.02549	0.00229	0.01106	-0.00446	0.01893	0.00497	-0.00103	-0.00861	0.0091	0.01516	0.0177	-0.00264	0.00443	0.00728	0.01323	0.00277	0.00043	-0.0118	-0.00964	0.02823	0.00014	0.02073	-0.00003	-0.00113	-0.00849	0.01028	0.00308	-0.00608	-0.00643	0.00245	-0.00188	-0.00056	0.00365	0.00081	-0.00264	0.00391	-0.01164	0.00843	-0.00636	0.00214	-0.00305	0.00227	0.01484	-0.00018	-0.00506	-0.00269	0.00753	0.0095	0.01291	0.00766	0.00025	0.0116	0.00372	0.00077	0.00581	0.01131	-0.00248	0.01221	-0.00841	-0.00298	0.00267	-0.00715	-0.00274	0.00445	0.00193	-0.00003	-0.00479	-0.00716	-0.00613	-0.00192	-0.00467	0.00392	0.00139	-0.00162	-0.0056	0.00319	-0.00661	0.00138	-0.00555	-0.00188	-0.00193	0.0058	0.00333	-0.00126	0.01374	0.00836	0.00576	-0.00232	-0.00325	-0.00262	-0.00006	0.00384	0.00048	0.00113	0.00614	0.00301	-0.00074	0.00258	0.00116	-0.00571	0.00797	0.0038	-0.00534	0.00207	-0.0033	-0.00033	0.00196	-0.00039	0.00724	-0.00032	0.00113	-0.00177	0.00396	0.00666	0.00699	-0.00219	0.00635	-0.00066	0.00165	0.00382	0.0025	0.00409	-0.00453	0.00458	-0.00004	0.00476	0.00126	-0.0036	-0.00823	0.00406	0.00254	0.00413	-0.00336	-0.00156	-0.00997	0.00058	0.00136	-0.00144	-0.00777	0.00262	0.00238	-0.00518	0.00376	0.00813	-0.00144	0.01556	0.00083	-0.00236	0.00134	0.00309	-0.00775	0.00646	0.0048	-0.00055	-0.00484	-0.00033	-0.00007	-0.00432	-0.00307	-0.00122	0.00016	-0.0034	0.00777	0.00562	0.00873	0.00273	-0.00112	0.01427	-0.00297	-0.00261	0.00819	-0.00107	-0.00226	-0.00149	0.00655	0.00538	0.00393	-0.00205	0.00616	0.00323	-0.00302	0	0
MGI:103178	Vegfa	-0.97069	-0.02579	-0.04796	0.02887	0.09844	0.00391	-0.02222	0.01057	0.01044	-0.02636	0.11223	-0.01601	0.01193	0.02656	-0.05878	0.04061	0.03361	0.00381	-0.0284	-0.00933	-0.04328	0.0062	0.04527	-0.02149	-0.01483	-0.01834	-0.00895	0.03707	0.00927	0.00363	0.03086	-0.00249	0.00986	0.02267	-0.01088	0.00612	0.02558	0.0021	-0.00161	0.015	0.03476	0.00776	-0.00351	0.00722	-0.02503	-0.02752	0.02275	-0.00626	0.00666	-0.00473	0.00613	-0.00271	-0.0134	-0.01871	0.00776	-0.0168	-0.00197	0.03799	-0.01924	-0.00254	0.00822	0.00077	-0.00268	0.00356	-0.0129	-0.0066	-0.00324	-0.00589	0.02194	-0.0056	-0.00948	0.00239	0.00975	0.00411	-0.00443	0.00742	-0.00262	-0.01011	0.00378	0.01075	0.01802	0.00058	0.01012	-0.00497	0.00055	0.01809	-0.00878	-0.01351	-0.00015	0.00557	0.00216	-0.00164	-0.0075	0.01159	0.00836	-0.01171	0.00088	0.00097	-0.01519	0.00506	-0.00137	0.00276	0.00053	-0.01374	-0.0023	0.00844	0.01005	-0.00677	0.00474	0.00318	-0.00479	-0.00943	-0.00609	-0.00172	0.00099	-0.00142	0.00469	0.01336	0.00133	-0.00425	-0.00317	0.00212	0.00378	-0.00481	-0.01285	-0.0116	0.00584	-0.00146	-0.00871	-0.00101	0.00616	-0.00251	-0.00523	0.01014	0.00434	-0.00004	-0.00256	-0.0034	0.00221	-0.01238	-0.01228	-0.01197	-0.01004	-0.00974	0.00344	0.00573	-0.00807	-0.00102	0.00986	0.00695	0.00374	0.00759	0.00245	0.00512	-0.00093	0.0001	0.00737	0.00259	-0.00625	-0.00058	-0.0033	0.00101	0.00415	-0.00103	-0.00437	0.00498	-0.00446	0.00688	-0.00258	0.00134	0.00262	0.00067	0.00198	-0.01046	-0.0025	0.00047	0.00188	0.00274	0.00643	-0.00237	0.00408	-0.00021	0.00197	-0.00486	-0.00252	0.0007	-0.0002	-0.0052	-0.00426	0.00838	-0.00323	0.00107	0.00354	0.0025	0.00193	-0.00898	0.00131	-0.00216	0.00369	0.0066	0.00365	0.00292	0.0006	-0.00039	0.00839	-0.00102	0.00885	0.00144	-0.0004	0.0113	0.00374	-0.00362	0.00622	-0.00026	0	0
MGI:105367	Il4ra	-0.97019	-0.01492	-0.08457	0.09001	-0.01162	-0.02208	0.0627	-0.0562	0.00283	0.07925	-0.01734	0.00489	-0.0082	-0.03967	0.01084	-0.06077	-0.04351	0.03827	0.01264	-0.00055	0.01144	0.00413	0.00582	0.01161	0.00977	0.03439	-0.01618	-0.00326	0.01124	0.00971	-0.01898	-0.01167	-0.0063	-0.01178	-0.00496	-0.01377	0.00476	0.02762	-0.0027	0.00622	0.02763	0.01101	-0.01724	0.01582	-0.01539	0.01783	-0.03195	0.00468	0.05038	0.01713	-0.01229	0.00712	0.01089	0.00291	0.00208	0.00058	-0.00774	0.01472	0.01123	0.0061	0.00318	0.00093	0.01122	0.01743	0.0018	0.00811	0.00374	0.00475	-0.00525	-0.02045	0.02448	0.00422	0.00986	-0.005	0.00154	-0.00569	0.00748	-0.00554	0.00061	-0.01049	0.0048	0.0036	0.00049	-0.00035	0.01104	0.00219	0.00043	0.00873	0.01039	-0.00882	0.00659	0.00532	-0.00316	-0.0186	-0.00132	0.01735	0.0062	-0.01027	0.00985	-0.00108	-0.00232	-0.01165	0.00323	-0.00829	-0.0069	0.0109	0.00789	-0.00377	0.00475	0.01528	-0.00134	-0.01166	0.00376	0.00112	0.00283	-0.00133	0.00164	-0.00359	0.00466	-0.00845	0.00317	-0.00049	0.00344	-0.00711	0.00321	-0.01318	0.00841	0.00112	0.00135	-0.00698	0.00316	0.0059	0.0078	0.0061	0.0143	-0.00175	-0.0054	0.00947	0.0028	-0.00468	0.00567	-0.00787	-0.00745	-0.01651	0.00748	0.00717	0.02028	0.00443	0.01726	-0.00067	-0.00031	0.00694	0.00822	-0.00791	-0.01232	-0.00626	0.00661	0.0015	0.00425	0.00044	-0.0054	-0.00486	0.00009	0.00174	-0.01122	-0.00379	-0.00601	-0.00862	-0.00691	-0.00905	-0.01036	-0.00257	0.00119	0.00606	-0.00152	0.00027	0.00185	-0.00941	-0.00492	-0.00108	-0.00084	0.00859	0.00109	0.00454	-0.00804	-0.00957	0.01206	0.00088	-0.00029	-0.00327	0.00442	0.00686	0.00003	-0.00707	0.00388	0.00517	0.00058	0.00207	-0.00302	0.00859	-0.00977	-0.00379	0.01113	0.02148	-0.00008	-0.00941	-0.01098	0.00133	0.00669	-0.01594	0.00256	-0.00129	-0.00338	-0.00224	0	0
MGI:2385331	Stard13	-0.9701	0.12122	-0.02407	0.0429	0.06903	0.0576	0.04947	-0.02346	-0.01489	-0.07454	0.0109	0.03906	-0.03435	-0.00806	0.02564	0.00842	0.02022	0.01832	-0.03778	-0.00381	-0.03062	0.01852	0.03405	-0.02012	0.02909	0.0385	-0.01771	0.01293	-0.02423	-0.00463	-0.00726	0.01227	0.00986	0.00198	0.00283	0.00868	0.0125	-0.01417	-0.03405	0.01051	0.01574	0.00024	0.00339	0.00079	0.01146	0.00747	-0.00847	-0.006	0.00035	0.0061	-0.0078	-0.00558	0.02636	0.01233	0.01043	0.00097	-0.00299	0.02134	-0.00621	-0.00789	0.01662	0.00577	0.00533	0.00313	-0.00783	0.02397	-0.00763	-0.01968	0.01077	-0.01081	0.01074	-0.00233	0.01697	0.00233	0.00813	0.0111	-0.01975	0.0045	-0.00361	0.01227	0.004	0.0023	-0.01524	0.00138	-0.00818	0.01358	0.00431	0.00921	0.00287	0.00019	0.01098	0.0017	-0.00355	-0.0051	0.00228	-0.00605	0.01031	0.00785	0.01185	0.00116	0.00332	-0.00365	0.00293	0.00456	0.02433	0.00812	0.00991	-0.00212	-0.00275	-0.00332	-0.00118	-0.00553	-0.00036	-0.00101	0.00933	0.00426	0.00188	-0.00374	-0.01862	-0.00183	0.00765	-0.00861	0.0061	0.00534	0.00401	-0.00423	-0.00455	0.0066	-0.00563	0.00002	0.0027	0.00385	-0.00504	-0.00727	-0.01026	0.00728	0.00309	0.01169	-0.012	0.01164	-0.00297	0.01063	-0.00016	-0.00274	0.01067	-0.01456	0.00918	-0.0065	0.00273	0.00546	-0.00418	-0.00375	-0.00141	0.00028	-0.00038	-0.00448	0.0077	0.00625	-0.00512	0.00383	-0.00125	-0.0006	0.00779	-0.01105	0.00202	0.00424	-0.00088	0.00583	-0.00554	-0.00344	0.01075	0.00621	0.00652	-0.00402	-0.00282	-0.00556	0.0009	0.01012	-0.00374	0.01213	-0.00607	-0.00424	-0.00203	0.00015	0.00897	-0.00582	0.009	0.00286	0.00112	-0.00387	-0.00017	-0.00742	0.00348	-0.00728	-0.0013	0.00383	-0.00131	-0.00725	-0.00841	0.00497	-0.00358	-0.00275	0.00275	-0.00418	-0.00154	0.00542	-0.0047	0.00191	-0.00086	0.00048	-0.00189	0.00455	-0.00426	0.00184	0	0
MGI:1329004	Slfn5	-0.97009	0.04974	-0.03917	0.04762	0.06066	-0.08732	-0.04412	0.03811	-0.00159	-0.0731	-0.03663	0.05184	0.04287	-0.01179	0.02346	0.04355	0.02114	0.02326	0.03926	-0.03586	-0.03287	-0.00268	0.0071	0.02834	0.01172	0.0096	0.00476	0.03323	-0.02401	0.04394	0.01057	-0.00934	-0.00232	0.00442	0.01116	0.01474	0.01665	0.01625	-0.00293	-0.02895	-0.02629	-0.00639	0.02211	-0.01514	0.01002	0.026	-0.00125	0.00971	0.00117	0.01519	-0.02732	0.00557	0.02992	-0.0094	0.00291	-0.00375	0.01471	-0.00096	0.00774	-0.01816	-0.01308	-0.0029	-0.00109	0.00547	-0.00323	-0.00273	-0.01229	-0.0001	0.00071	-0.00288	0.00524	0.00843	0.00343	-0.00217	-0.01227	0.01091	0.00675	-0.02547	0.01401	0.00811	0.0049	-0.01272	0.00064	-0.00622	0.00837	-0.00712	-0.00676	0.01992	0.00245	-0.01178	-0.01371	0.00928	0.00933	0.00085	-0.00789	0.01087	-0.00058	0.00201	0.00048	0.00892	-0.02015	-0.0008	-0.00231	0.00278	-0.00696	-0.00045	-0.00433	-0.00522	0.00766	-0.00353	0.00203	0.00334	0.00269	-0.0095	0.00495	0.01098	0.00953	-0.0024	0.00188	0.01147	-0.00829	-0.00861	0.00414	0.00211	0.00573	-0.0016	-0.00094	-0.00326	0.01267	0.00793	-0.00044	0.00175	0.00322	0.00506	0.00592	0.00467	0.00332	0.0115	0.00207	0.00584	0.00733	0.00447	0.00149	0.00302	0.00053	-0.01272	0.00521	-0.00308	-0.00333	-0.00647	-0.00307	-0.01956	0.00291	0.0052	-0.00311	-0.00606	0.00289	-0.00039	-0.0009	-0.00188	-0.00312	0.00151	-0.00953	-0.00755	-0.00645	0.00559	0.00684	0.00372	0.00223	0.00538	0.0009	-0.00402	-0.00556	0.00507	0.00466	0.0029	0.00125	-0.00376	-0.00307	0.0005	0.01324	0.00576	0.0039	0.00984	0.00886	-0.00497	-0.00386	0.00516	-0.00025	-0.00038	-0.00126	0.006	0.00257	0.00085	-0.01021	0.00886	-0.00147	-0.00165	0.00341	-0.00141	0.00068	0.00443	0.00492	0.00292	-0.0118	-0.00489	0.00046	-0.0113	-0.00589	-0.0095	0.00059	-0.00013	0.00935	-0.00017	0	0
MGI:107200	Cbr2	-0.96981	0.0974	0.03769	-0.02071	0.03847	-0.07125	-0.09436	0.06972	0.02209	-0.02238	0.05114	0.04289	-0.01766	0.04684	-0.08269	-0.04094	-0.01277	-0.01695	-0.01567	0.0297	-0.01215	0.02204	-0.02297	0.00016	-0.00828	-0.0191	0.02668	0.0164	0.01752	-0.00981	0.01615	-0.00632	0.01991	0.01328	-0.00638	-0.01099	-0.00606	-0.02067	-0.00772	-0.00698	0.00073	0.0033	0	-0.00362	0.00689	0.0016	0.02005	-0.01852	-0.00094	0.01104	0.0024	0.01486	-0.00522	-0.00218	0.00427	0.00849	0.00828	-0.00295	-0.00291	0.001	0.00975	-0.00644	0.00946	-0.0066	-0.00798	0.01104	-0.00064	0.0129	0.01262	-0.00417	0.00348	-0.00263	0.01104	0.00323	0.01696	-0.00114	0.00075	-0.00092	-0.00122	0.00093	0.00579	0.01168	0.0045	0.00323	0.00871	0.00702	0.01328	0.00215	-0.00819	0.00561	-0.00153	0.00884	0.00005	0.00969	-0.00058	-0.01242	-0.0007	0.00498	-0.00568	0.00272	0.00326	-0.00396	0.00059	-0.00161	-0.00237	0.00029	0.00196	0.00108	-0.0018	-0.00243	-0.00132	-0.00357	0.00136	-0.00674	-0.0005	0.00814	-0.00011	0.00047	0.00681	0.00136	-0.0031	-0.0006	0.00553	0.00112	0.00649	0.0007	0.00864	0.00548	-0.00225	0.01019	-0.00092	0.00208	-0.00499	-0.00677	0.00471	-0.00243	0.0012	-0.0008	0.00271	-0.00183	-0.00516	-0.00272	-0.00174	0.01003	0.0043	-0.00191	-0.01061	0.00251	0.00045	0.0026	0.00528	-0.00328	-0.00096	-0.0029	-0.00537	0.00221	-0.00038	0.00151	0.0026	0.00123	0.00312	-0.00198	0.00672	0.00316	-0.00021	-0.00568	-0.00218	0.00291	-0.00305	-0.00969	0.00204	0.00092	0.00098	-0.00325	0.00014	0.00269	0.00056	0.00041	-0.00074	-0.00338	0.00344	0.00156	-0.00266	0.00627	-0.00195	0.0036	-0.00445	0	0.00371	0.00426	0.00057	-0.0003	0.00664	0.00005	-0.00172	-0.00158	-0.00341	-0.00616	0.00063	0.00055	0.0008	-0.00164	-0.00127	0.00174	0.00307	0.00286	0.00341	-0.00031	-0.00203	-0.00092	-0.00151	-0.00288	-0.00393	-0.00092	0	0
MGI:1354735	Atp11a	-0.96937	0.06021	0.00827	0.05591	0.15839	0.00411	-0.02705	0.00239	-0.00688	0.01266	0.01962	-0.00866	0.0014	0.04734	-0.02258	0.04366	-0.00889	-0.00745	-0.01012	-0.07145	0.00896	-0.05415	-0.00163	-0.02084	0.00295	-0.02092	0.02342	-0.00122	0.01454	0.03778	-0.00385	0.02964	0.02335	-0.00485	-0.01402	-0.00354	-0.00582	0.00739	0.00758	0.00515	0.01153	-0.00608	-0.01617	-0.00025	-0.02333	-0.00907	0.01873	-0.02387	0.00357	-0.01581	-0.00251	0.00077	0.00124	-0.01653	0.00535	0.00285	0.00607	0.00849	-0.01087	-0.01017	0.00802	0.0144	-0.00964	0.00546	0.00767	0.00385	-0.01173	-0.00207	0.01975	0.00479	-0.00747	-0.01027	0.01679	-0.00058	0.00424	0.00372	-0.001	-0.02232	-0.01334	-0.00167	0.00623	-0.00556	0.0136	-0.00922	-0.01007	-0.00622	0.00225	0.01043	-0.0001	0.0014	0	0.00927	-0.0034	-0.00117	0.00897	0.00426	0.00546	0.00095	-0.00583	0.00556	-0.00109	0.00846	-0.00075	0.00155	0.00789	0.00048	-0.0002	0.00492	0.0089	0.0029	-0.00811	-0.00595	-0.00195	0.00301	-0.00834	-0.00325	0.00596	-0.00001	-0.00895	-0.0018	0.00269	0.00654	-0.00091	-0.00398	-0.01099	-0.00302	-0.00457	0.00406	0.00501	0.00172	-0.00459	0.01008	0.00288	-0.00306	0.00442	-0.00282	0.00407	0.00513	-0.00398	-0.00084	-0.0125	0.00273	-0.00201	-0.00881	0.00855	0.00556	-0.00365	-0.00025	0.00254	0.01068	-0.00072	-0.0067	0.00664	0.00429	-0.00236	0.00395	0.0087	-0.00521	0.00053	0.00522	0.00072	0.01038	-0.0019	0.00617	-0.00268	-0.00318	0.00314	0.00246	0.00694	-0.00534	0.00304	-0.0159	0.00628	0.00458	-0.00162	0.00586	-0.00007	0.0013	0.01184	0.00142	-0.00028	0.00197	0.00238	-0.00477	0.00599	-0.00218	0.00264	-0.007	-0.00732	-0.00354	-0.00207	0.00271	-0.00108	-0.00505	0.00081	0.0039	0.00091	-0.00368	0.00106	0.00995	-0.00136	-0.00192	0.00154	-0.00257	0.00157	0.00198	0.00122	-0.00214	-0.00586	-0.00522	-0.00445	-0.00858	-0.00132	0.00317	0	0
MGI:97167	Msn	-0.96887	0.11714	0.02976	0.05602	0.05362	-0.03654	0.00059	0.07901	0.04916	-0.08467	0.00926	-0.02291	-0.0153	0.03888	-0.05673	-0.04256	-0.0075	0.01573	-0.04942	-0.01558	-0.00171	-0.02811	0.01424	-0.00485	-0.01132	0.03304	0.00165	-0.01233	0.01448	-0.00025	0.02215	-0.00729	0.01904	-0.00376	0.02655	-0.0013	0.00629	0.01452	-0.02621	0.02096	-0.00563	-0.00745	-0.00325	0.0056	-0.01021	-0.01278	-0.00458	-0.00837	0.01449	0.01847	-0.00428	-0.00292	-0.01123	-0.02062	0.01832	-0.01292	0.00564	0.01139	-0.01494	-0.00263	-0.00708	0.0116	0.00686	-0.00065	-0.0088	-0.00441	-0.00109	-0.00262	0.01004	-0.00406	0.0081	0.00666	0.00728	-0.00124	0.00056	0.00805	0.00635	0.00835	-0.00158	0.01781	-0.01191	0.00511	0.00709	-0.00094	0.00274	0.00561	0.00063	-0.00525	0.00943	0.00002	0.01158	0.00178	-0.00245	-0.00573	-0.01059	-0.00938	0.00413	0.00645	0.00591	-0.00433	-0.01158	-0.01004	0.00458	0.00117	-0.00137	0.00431	-0.01048	0.00251	0.00098	0.00368	0.00273	-0.00303	0.00374	-0.01202	-0.00317	-0.00561	0.00531	0.00164	0.01293	-0.00284	-0.00099	-0.00554	0.00748	0.01467	0.00157	0.00914	0.0001	-0.00082	0.00267	-0.003	-0.00388	0.00211	-0.00931	-0.00514	0.01693	0.00295	0.00249	0.00095	0.00173	0.00226	-0.00372	-0.00331	-0.00147	-0.0035	-0.00166	-0.00241	-0.00568	0.00264	-0.00381	0.00799	-0.00632	0.00222	0.00209	-0.00018	-0.00824	0.00173	0.00232	0.01354	0.00168	-0.0047	-0.00949	0.0009	0.00213	-0.00782	0.00792	0.0009	-0.00211	0.00321	-0.00055	-0.0039	0.0028	0.0015	-0.0057	-0.00476	0.00391	0.00254	-0.00738	-0.00464	-0.00228	0.00452	0.00609	-0.00067	-0.00147	-0.00309	-0.00048	-0.00522	-0.00029	-0.00108	-0.00159	0.00388	-0.00105	-0.00556	-0.00106	0.00144	-0.00447	0.00222	0.00092	0.00108	0.0035	0.00072	0.006	0.00566	-0.00735	0.00452	-0.00474	-0.00522	-0.00105	0.00012	-0.00061	0.00098	0.00318	-0.0038	-0.0001	0.00461	0	0
MGI:103201	Aqp1	-0.96861	0.18015	-0.02714	-0.01404	0.01831	-0.01731	-0.07027	0.08431	0.01455	0.00157	0.04538	0.01835	0.03557	-0.02667	-0.01086	-0.05887	0.00094	-0.02135	0.01664	-0.01042	-0.01266	0.00759	0.02355	0.02232	0.00174	-0.01415	0.0033	0.011	0.00529	0.0085	0.01319	-0.01452	0.00647	0.00866	0.00712	-0.01637	0.00067	-0.00051	-0.01955	-0.02007	0.00804	0.00458	0.00202	0.00567	0.00049	0.01363	0.00691	-0.00746	0.01122	0.00094	0.00278	0.00172	0.00348	-0.00326	0.00601	-0.00244	0.0017	-0.00337	0.00137	-0.01032	-0.00398	0.00355	0.01338	-0.00609	0.00572	-0.00077	-0.01104	0.00339	0.00917	-0.00756	-0.00345	0.00412	0.00246	0.00353	0.00434	-0.00211	0.00041	0.00011	0.00068	0.00058	0.00753	-0.00206	0.00271	0.006	0.00613	0.00784	-0.0038	0.00081	-0.0029	-0.00207	0.00137	0.00283	-0.00168	-0.00165	-0.00169	-0.00687	-0.00137	-0.00012	-0.00289	0.00319	-0.00374	-0.00329	0.00919	-0.00141	0.00278	-0.00592	0.00288	-0.00245	-0.00128	-0.00053	0.00317	-0.00536	-0.00833	0.00599	0.00445	-0.00212	-0.00351	0.00507	-0.00031	0.01802	-0.00416	-0.00332	0.00202	-0.00056	-0.0024	0.00735	0.00588	0.00245	-0.00262	0.00339	0.00178	0.00409	-0.00313	-0.00707	0.00337	-0.00161	0.00135	-0.0023	0.00736	-0.00418	0.00024	0.00117	0.00426	0.00007	0.00372	-0.0016	0.00563	0.00465	-0.0014	-0.00112	-0.00289	-0.00503	-0.00373	-0.00436	0.00637	-0.00061	0.00845	-0.00349	-0.00546	0.00391	0.00482	0.00279	-0.00098	0.00202	-0.00298	0.00095	-0.00288	-0.00385	0.0004	-0.00056	0.00251	-0.00305	-0.00459	-0.00262	0.00372	-0.00398	-0.00156	0.00235	0.00092	0.00193	0.00498	-0.00495	-0.00095	0.00237	-0.00011	-0.00049	-0.0053	-0.00001	-0.00054	-0.00237	0.0022	0.00191	0.0026	0.00266	-0.00056	-0.00158	-0.00462	0.00207	0.00008	-0.00342	0.00027	0.00428	-0.00362	0.00013	0.00166	-0.00354	0.00292	-0.00223	0.00232	0.00047	-0.00048	-0.0007	0.00051	-0.00065	0	0
MGI:1096355	S1pr1	-0.96852	0.04033	-0.02098	0.02882	-0.02259	-0.05981	-0.06205	0.14187	-0.02458	-0.04256	-0.01153	0.01475	-0.01828	-0.06449	0.01793	0.01865	-0.00729	0.00231	-0.00483	-0.00625	0.02315	-0.0009	0.05888	0.00906	0.05093	-0.04771	-0.00286	-0.03008	0.03222	-0.01064	0.02141	0.03157	-0.01192	-0.01261	0.00055	-0.00666	-0.00216	0.01645	0.03672	-0.01633	-0.02408	-0.00609	0.00398	0.01586	-0.00777	-0.00722	-0.00057	-0.01513	-0.00481	-0.02183	-0.00355	0.00883	-0.0096	0.00894	0.00753	-0.0028	0.00319	-0.00332	-0.00957	-0.00332	-0.01836	0.00722	0.01174	-0.00961	0.00407	-0.01322	-0.00747	0.01732	-0.00164	-0.00219	0.00925	0.00204	-0.00873	-0.00026	0.01596	0.00375	-0.01497	-0.00393	-0.00214	-0.00038	0.00851	-0.01504	0.00902	0.00656	0.01392	-0.00245	-0.01246	-0.00076	0.00206	-0.01149	-0.00122	-0.00364	-0.00203	0.00492	-0.00323	0.0151	0.01594	-0.00545	-0.00236	-0.00087	0.00105	-0.00373	-0.00327	0.00008	-0.00438	-0.00083	0.00592	-0.00199	0.00431	0.00268	0.00176	-0.00274	0.00361	-0.00067	0.00859	-0.00572	-0.00717	0.00499	0.00498	0.00592	-0.00051	-0.00516	0.0002	-0.01534	-0.0061	-0.00653	-0.00039	0.00328	0.00367	0.00921	0.00159	0.00772	-0.00213	-0.00235	-0.00113	-0.00042	0.00431	0.00936	0.0131	0.00133	-0.00506	-0.00264	-0.01089	0.00371	0.00243	0.0011	0.00623	0.01031	-0.00133	0.00171	-0.00782	0.00354	0.00217	-0.00301	-0.00149	-0.00348	-0.00763	0.00215	-0.0018	-0.00341	-0.00369	-0.00435	-0.00216	-0.00675	0.00326	0.00795	0.00884	0.00351	-0.00127	-0.00158	-0.00032	0.00055	0.0021	-0.00388	-0.00255	-0.00206	-0.00115	0.00395	-0.00805	0.00028	-0.00289	0.0063	0.002	-0.00379	0.00961	-0.0041	-0.00831	0.00205	-0.00137	0.00487	0.002	0.00031	-0.00017	0.00129	-0.00627	0.00016	-0.00189	0.00615	0.00653	0.00722	-0.00036	0.00203	0.00618	0.00014	-0.0001	0.00457	-0.00682	-0.00093	-0.00168	0.00033	-0.00377	0.00673	0.00583	-0.00538	0	0
MGI:104678	Tm4sf1	-0.96851	0.09092	0.0921	-0.02118	-0.01918	-0.03962	0.03037	0.10756	0.02337	-0.0124	0.08183	-0.06331	-0.00485	-0.00531	0.0224	-0.03813	0.02603	-0.03456	0.01745	-0.04031	0.01462	0.00083	-0.01011	0.00282	0.00634	-0.00194	-0.00566	0.01413	-0.02893	-0.00572	0.00686	-0.01442	-0.01774	0.00389	-0.00095	0.02847	-0.00514	-0.00405	-0.00759	0.00614	0.00075	-0.01102	0.02678	0.00375	-0.00181	0.02116	0.00841	-0.03268	0.00454	0.01757	-0.00566	0.01016	-0.00628	0.02559	0.00222	0.00231	0.0053	0.01215	-0.00038	0.00156	-0.01186	0.00368	0.01681	-0.00732	0.01532	0.00137	-0.00865	0.01891	0.00522	-0.00782	0.00587	0.01448	0.00517	0.00207	0.00763	0.00272	-0.0048	0.00172	0.00322	0.00031	-0.00254	0.0069	-0.00141	-0.00207	-0.00399	-0.00634	-0.00539	0.01132	0.00422	-0.0092	-0.01082	-0.01034	-0.00256	0.00343	-0.00067	0.00492	0.01303	-0.00612	-0.00869	-0.00199	0.01776	0.00393	0.01119	0.0081	0.00764	-0.00417	0.00255	0.00267	-0.00186	-0.00731	-0.00764	-0.00349	0.00115	0.00977	0.0058	0.00373	-0.00231	0.00426	0.00628	-0.00117	-0.00562	-0.00032	0.00871	-0.00758	-0.00105	0.00475	0.00874	-0.01034	0.01128	-0.001	0.00261	0.01136	0.00548	0.00272	0.00719	-0.00201	-0.00517	-0.00474	0.00289	-0.00346	-0.00469	0.01036	0.01125	0.00605	-0.00457	-0.00083	0.01517	0.00173	-0.00644	0.00432	-0.00116	-0.00151	0.00177	-0.00155	0.00178	0.0017	-0.0059	-0.0041	-0.00326	0.0065	-0.00128	-0.00036	-0.00776	-0.00337	0.00331	0.00886	-0.0032	-0.00098	-0.0059	0.00214	0.00223	-0.00262	-0.00025	-0.00961	0.00221	-0.00104	-0.00276	-0.00089	0.00486	-0.00376	-0.0053	-0.00525	0.00173	0.00487	0.00259	0.0015	0.00433	0.0004	-0.00381	-0.0038	-0.00197	0.01546	-0.00413	0.00663	0.00297	0.00501	-0.0018	-0.01025	-0.00051	-0.00714	-0.00504	-0.0003	-0.00388	0.00021	-0.00178	-0.0082	-0.00545	0.00519	-0.00103	0.00837	-0.00006	0.0083	-0.00258	0.0009	0	0
MGI:3039635	Tmem204	-0.9683	0.15208	0.01525	0.04085	-0.0836	0.05206	0.05292	0.04582	-0.00277	-0.04824	-0.00484	0.0227	-0.01549	-0.0188	-0.01564	-0.05527	0.00301	-0.00047	-0.01008	0.03463	0.00028	0.02305	0.04645	0.0036	-0.01655	0.00876	-0.01132	0.03065	0.00672	0.00001	0.03445	0.00642	-0.00269	-0.04265	-0.00793	0.0173	-0.00494	-0.00085	-0.00062	0.00004	0.01615	0.0184	0.00278	0.00828	0.01628	0.00473	0.00211	0.00763	0.00989	0.0045	0.00663	0.00708	-0.00521	-0.00644	-0.01352	-0.00799	0.00443	0.00602	0.00001	-0.00717	0.01855	-0.00395	0.00556	-0.00467	0.00779	0.00737	-0.00455	-0.00388	0.00597	-0.01125	0.01824	0.00985	-0.00415	0.0026	0.00183	0.00033	0.00745	0.00035	0.00748	0.00282	0.00343	-0.00363	0.0005	0.00807	-0.0152	0.00541	0.00433	0.00138	0.00667	-0.00026	0.00848	-0.00025	-0.00859	0.00101	0.00085	-0.00655	-0.00597	0.00238	0.0133	0.00059	0.01168	-0.00197	-0.00205	-0.00384	0.00028	0.00822	0.00356	0.00145	-0.00623	0.00487	0.01002	-0.00591	0.01216	-0.00261	-0.00456	-0.00518	-0.00387	0.00042	0.0051	0.00254	0.00727	-0.00108	0.00379	0.01068	-0.00107	0.00088	-0.00483	0.01014	-0.00212	0.01282	0.01038	-0.00289	0.00591	-0.00139	-0.00023	-0.00323	0.00803	-0.00473	0.00579	-0.00776	0.00042	0.00479	-0.00223	0.0006	0.00083	-0.00636	-0.00006	-0.00408	-0.00077	0.00418	0.00958	-0.00145	0.00336	-0.018	0.00506	0.00396	-0.00442	-0.0074	0.00436	-0.00527	-0.00024	0.0092	0.00453	-0.00041	0.00087	-0.00254	0.00476	0.00312	-0.00124	-0.00184	0.00543	0.0041	0.00432	0.00346	-0.00271	-0.00708	0.0018	0.00236	0.00401	-0.00139	-0.00823	0.00316	0.00886	-0.00264	0.00643	-0.00079	-0.00348	-0.00184	0.00535	-0.00207	0.0021	-0.00121	0.00818	0.0002	-0.00135	0.01063	0.00267	0.00381	0.00527	0.00581	0.00581	-0.00004	0.00106	0.00893	0.00035	0.00519	-0.00542	0.00486	0.00546	0.00128	0.00408	-0.0002	-0.00286	-0.00291	0	0
MGI:103038	Stat3	-0.9682	0.13126	0.06875	0.06509	0.09914	-0.02509	0.01539	-0.0093	0.00359	0.03843	-0.07024	0.00243	-0.00177	0.00743	-0.00893	-0.00478	-0.01995	-0.01464	0.00157	-0.01335	0.0298	0.00853	-0.0218	0.03719	0.00499	-0.00826	-0.0292	-0.01784	-0.01002	0.03682	-0.00536	-0.00637	0.01095	0.02416	0.02564	-0.0081	0.00684	0.02984	-0.01076	0.01365	0.00582	0.00718	-0.01048	-0.01548	0.00116	0.00905	-0.00181	-0.03232	0.01708	-0.00985	-0.00031	0.0066	-0.01149	-0.0009	0.01014	-0.00281	-0.0045	-0.00012	-0.00497	0.01855	0.00621	0.00337	0.00024	0.00821	-0.02685	0.0042	-0.0102	0.00586	0.00301	-0.01074	-0.0106	0.00878	0.00457	-0.00489	0.0062	-0.00855	0.01552	-0.00025	-0.00816	0.00622	-0.00004	0.0037	0.00438	0	0.00195	0.00086	-0.0045	-0.01078	0.0006	0.00197	0.00363	0.00651	-0.00417	0.00717	0.00193	0.01833	0.01188	-0.00713	-0.01237	-0.0039	-0.00578	-0.00409	-0.00805	-0.00524	-0.01547	-0.01451	0.00894	-0.00499	0.01359	0.0028	0.00338	0.00081	0.00361	-0.00473	0.01038	-0.00973	0.00105	-0.00364	0.006	-0.0115	-0.01057	0.01057	0.00137	-0.00035	-0.00096	0.00458	0.00436	0.00988	-0.0002	0.00342	-0.00041	0.00229	-0.00335	0.00329	0.00359	0.00206	0.00336	-0.00568	0.00612	-0.00647	0.00846	-0.00058	-0.00597	-0.00205	0.00201	0.01268	-0.00198	-0.00579	0.00224	-0.00395	-0.00509	-0.00003	0.00387	-0.00421	0.0087	0.00683	0.0063	-0.01533	0.01126	0.00725	-0.00519	0.00235	0.00988	0.00899	0.00524	0.00458	0.00519	-0.00209	-0.00096	-0.01251	-0.00974	0.00156	0.00464	-0.00614	-0.00404	-0.00286	0.00433	0.0008	-0.00199	-0.0082	0.00576	0.00364	-0.00674	0.01193	0.00979	0.00786	-0.00532	0.00989	0.00284	-0.00844	0.00746	0.00033	-0.00405	0.00743	0.00128	0.00426	0.00311	0.00777	0.00426	0.00117	0.00397	0.00045	0.0007	0.00218	0.00521	-0.00421	0.00502	0.00243	-0.00117	-0.00328	0.00015	0.00148	-0.00368	-0.00175	0	0
MGI:1891250	Gprc5a	-0.96819	0.15848	0.08932	-0.02905	0.04271	-0.01656	-0.00538	-0.00226	0.01322	-0.00013	0.03984	0.0223	-0.04801	0.05294	-0.04213	-0.03353	-0.01751	-0.00389	-0.05665	0.02974	0.00674	0.01093	-0.02703	-0.01046	0.02173	0.01284	-0.00695	0.01819	0.01257	-0.01348	0.0296	-0.01671	0.01821	-0.01133	0.01146	-0.01462	0.0297	0.00455	0.01196	-0.01136	-0.01913	0.00137	0.00488	0.00205	-0.00438	-0.00841	0.0095	-0.00351	0.00373	0.02342	-0.00162	0.02221	-0.00448	-0.00219	0.00783	-0.01536	0.00936	-0.01559	0.00209	0.0087	0.00241	0.00706	-0.00667	-0.01184	-0.005	0.006	-0.00159	0.00461	0.00769	-0.00067	0.00387	0.00375	0.0001	-0.00237	0.00972	0.0103	-0.00003	0.00545	0.00407	0.0125	-0.00408	-0.00048	0.00029	0.00569	0.00289	0.02071	0.00244	0.00212	-0.00139	-0.00255	-0.00633	0.01173	-0.00034	0.00273	-0.01046	-0.00707	-0.0008	0.00779	-0.00201	-0.0014	-0.00843	0.00518	0.00624	0.00728	-0.00591	0.00377	-0.00487	-0.01176	-0.00538	0.00972	0.00187	-0.00405	-0.00359	-0.00007	-0.00119	0.00509	0.01342	-0.0019	-0.00276	-0.00379	-0.00289	0.00952	0.00495	0.00489	-0.0024	-0.00275	0.00065	0.00528	0.00569	0.00094	-0.00545	0.00631	0.00213	0.00142	0.00391	-0.00687	0.00012	-0.00213	0.00598	-0.00446	0.00429	-0.00192	-0.00604	0.00276	0.00175	-0.00005	-0.00272	0.00391	-0.00276	0.00296	-0.00387	-0.00188	0.00067	0.00189	0.00479	0.00106	-0.00312	0.00186	-0.00678	-0.00663	0.00147	0.00443	0.00295	-0.00198	0.00369	0.00084	-0.00737	-0.00012	-0.0007	-0.00623	0.00504	-0.00686	-0.00135	0.00173	-0.00133	-0.00449	0.0046	-0.00188	0.00693	0.00272	-0.00451	-0.00359	0.00133	-0.0024	-0.00294	0.00135	-0.00025	-0.00508	-0.00179	0.00561	-0.00373	0.0041	-0.00601	-0.00248	0.0006	0.00376	-0.00021	-0.00502	0.00622	0.00076	0.00148	0.00447	-0.00395	0.00063	0.00202	-0.00197	-0.00382	-0.00102	0.00102	-0.00652	0.00592	-0.00559	0.00272	0.00131	0	0
MGI:1098726	Emp2	-0.96818	0.19003	0.04954	-0.02002	0.05072	-0.02575	-0.01788	0.0539	0.05114	-0.04339	0.04403	-0.00933	-0.01578	0.03625	-0.03127	-0.04505	-0.02367	0.01207	-0.03195	0.00297	-0.01634	0.00523	-0.00473	-0.00325	0.0039	0.00995	0.00675	0.0131	0.00849	-0.01786	0.01478	0.0012	0.00109	-0.01035	0.00627	-0.00721	-0.00222	0.00293	-0.00006	-0.0013	-0.00002	-0.01251	0.00977	0.0005	-0.00568	-0.00202	0.01326	0.00315	0.00101	0.00482	0.00023	0.00683	0.0018	-0.00807	0.00105	0.00665	0.00478	-0.00505	0.0027	-0.007	0.00489	0.0003	0.00047	-0.00331	-0.00499	-0.00087	-0.0025	0.00312	0.01386	0.00399	-0.00173	0.00261	-0.00541	-0.00531	0.00552	0.0098	0.00232	0.00174	0.00013	0.00916	-0.0003	-0.00038	-0.00232	0.00267	0.01049	0.00882	-0.00084	-0.00311	0.00115	0.00358	-0.00085	0.00845	-0.00071	0.00637	-0.00249	-0.0121	-0.00523	0.00848	-0.00208	-0.00591	0.00114	0.00636	0.00134	-0.00296	0.00262	0.00008	-0.00128	-0.00336	-0.00399	-0.00123	0.00237	0.00164	-0.00196	0.00333	-0.00074	0.00229	0.00051	0.00247	-0.00304	0.00096	0.0061	0.00109	0.00401	0.00242	0.00011	0.00001	0.00554	0.003	0.00143	0.00048	-0.00073	-0.00153	-0.00245	-0.00482	0.00396	-0.00383	0.00289	-0.00187	0.00365	-0.00485	-0.00531	-0.00205	0.00316	0.0024	-0.00215	-0.00198	-0.00068	0.00222	0.00288	-0.00333	0.00397	0.00519	-0.00211	-0.0064	0.00484	0.00074	0.00474	-0.00212	-0.00116	0.00263	-0.0032	0.00188	0.00316	-0.0015	0.00557	0.00228	-0.0051	-0.00387	0.00021	0.00296	0.00236	-0.0023	0.00127	-0.00157	-0.00127	-0.00074	-0.00085	0.00229	0.00356	-0.00209	0.00118	0.00412	0.00069	-0.00719	0.00133	-0.00203	-0.00006	-0.00433	-0.00238	0.00193	0.00297	0.00158	0.00006	0.00068	0.00098	0.00029	-0.00417	-0.00038	-0.00023	-0.00377	0.00086	-0.00016	-0.00369	-0.00009	-0.00026	-0.00256	-0.00234	0.00066	0.00004	0.00049	0.00237	-0.00352	-0.00068	0.00065	0	0
MGI:109354	Ucp2	-0.96816	0.09187	-0.00312	0.02477	0.00931	0.00752	0.10542	-0.0797	0.01064	-0.01188	0.07048	-0.02065	0.00864	-0.0098	0.03025	-0.07524	0.00581	-0.02831	-0.006	0.01412	0.03932	0.0477	-0.02912	0.01237	-0.00993	-0.00589	0.00113	0.01437	0.01259	-0.03544	0.00349	0.02348	-0.00645	-0.00703	0.02615	0.0195	-0.03318	0.02029	0.01666	0.0462	-0.02051	0.00544	0.00269	-0.00937	-0.0119	-0.01099	0.01255	-0.01398	-0.00836	0.01284	-0.02083	-0.00753	-0.03009	-0.01282	0.00339	0.01188	0.00333	-0.01897	0.00857	0.01911	0.00337	-0.01118	0.00185	0.00832	-0.00411	-0.00154	0.0025	0.0073	-0.00234	-0.00436	0.00106	-0.01856	-0.01317	-0.00256	0.01006	-0.01189	0.00015	-0.00576	0.00404	0.01476	-0.00795	0.00845	0.00439	-0.00273	0.00074	0.00048	0.00283	-0.00752	0.00551	0.00896	-0.00077	-0.00011	-0.00799	0.00241	-0.00827	-0.00058	0.00051	-0.00702	-0.01063	-0.00773	0.00645	0.01125	-0.00343	0.00623	0.01107	-0.02036	-0.00397	0.00422	0.0061	-0.00114	-0.00701	0.01614	0.01542	0.01118	0.01538	-0.00562	0.00304	0.00203	-0.00145	-0.00156	0.00183	0.0019	-0.00128	-0.00442	0.00472	0.00462	0.00288	-0.00529	0.00715	0.00051	-0.00309	0.01191	-0.00554	-0.00377	-0.01073	0.00316	0.00919	-0.01063	0.01214	-0.00141	0.00672	0.00429	0.00633	-0.00081	0.00109	0.00059	0.00612	0.00095	-0.00269	-0.00502	-0.00127	0.00287	0.00053	0.00172	-0.00654	0.00315	-0.00168	0.00333	-0.00741	0.01123	-0.00621	0.00713	0.00148	0.00127	-0.00493	-0.00618	-0.00428	-0.00368	0.00157	-0.00195	0.00296	0.0005	0.0017	0.00165	0.00976	-0.00083	0.00337	-0.00563	-0.00292	0.0008	-0.00076	-0.00578	-0.00117	0.00723	-0.00621	0.00273	-0.01175	0.00775	0.00733	-0.00193	-0.00008	-0.0037	0.00447	0.00083	-0.00138	-0.00945	0.00267	-0.00034	-0.00636	-0.01039	-0.00279	-0.0022	0.0031	-0.00009	-0.00234	-0.0016	-0.00256	-0.00578	0.00187	-0.01094	-0.0021	0.00571	-0.0056	-0.00195	0	0
MGI:1926031	Zc3hav1	-0.96814	0.02115	0.00278	0.10827	0.08956	-0.02429	-0.03287	0.04803	0.01552	0.0284	-0.00599	0.05535	0.0379	0.01458	-0.01734	0.01275	-0.04612	0.04998	-0.00331	0.00543	-0.02044	-0.0012	-0.0147	0.05833	0.01552	-0.03122	0.04047	0.00643	-0.02924	0.04135	0.00365	0.02085	0.04022	-0.02687	0.01888	-0.00454	0.02078	0.02905	-0.00105	-0.02457	-0.01235	-0.01754	0.00515	-0.00646	-0.01756	-0.01729	0.00368	-0.01014	0.01498	0.01149	-0.01879	0.00371	0.0205	-0.0113	0.00901	-0.00211	-0.00326	0.0017	0.02498	-0.00877	-0.01475	0.00801	0.01432	-0.00396	-0.00015	0.00905	0.01539	-0.00317	-0.00202	-0.00322	-0.00149	0.00682	0.00374	-0.01034	-0.01102	0.00916	0.00371	-0.0052	-0.01928	-0.00362	0.01276	0.00537	-0.00176	0.01167	0.00973	0.00397	0.00945	0.00549	0.00437	-0.00245	-0.00043	-0.01652	-0.00565	-0.00744	0.00804	0.01044	-0.00162	-0.00263	-0.00353	0.01014	0.0042	-0.0052	-0.01594	-0.01129	0.00863	0.00943	-0.00192	-0.00458	-0.01384	-0.00744	-0.00353	0.00307	0.01684	-0.00348	0.00229	-0.00526	0.00055	-0.01123	0.01041	-0.00146	0.00827	-0.01336	0.00016	-0.00111	0.00434	-0.00207	-0.00087	0.00909	-0.00439	0.00028	0.00717	-0.00593	0.00164	0.00332	-0.00019	0.01105	0.00789	0.00014	-0.01185	0.00352	-0.00876	0.00856	0.01767	0.0083	0.01122	0.01048	0.00668	0.00469	-0.00474	-0.00632	-0.00773	0.01327	0.0027	0.01155	0.00299	-0.00101	0.00904	-0.01798	-0.00613	-0.01069	0.00646	0.0028	0.00101	-0.00029	0.00568	-0.00647	0.00832	-0.00331	0.00056	0.00985	0.00769	0.00035	-0.00715	0.00214	0.00679	-0.00437	-0.00043	-0.00584	-0.0013	0.00935	0.00887	0.00107	0.00456	0.00577	0.00681	0.00645	0.01344	0.00497	0.00086	-0.00447	0.00754	-0.00474	0.00377	0.00277	0.01174	-0.01261	-0.01038	0.00135	-0.00681	0.0184	0.00995	-0.00283	-0.00861	0.00267	0.01799	0.00462	0.00022	-0.00981	0.00935	0.00664	-0.00417	-0.00469	-0.00106	-0.00193	0	0
MGI:106215	Aqp5	-0.96767	-0.10051	-0.01593	0.07142	-0.04678	-0.075	-0.071	-0.00689	0.00746	0.04438	0.08028	0.05195	0.00774	-0.04132	-0.03478	-0.02075	0.01235	-0.03058	-0.01387	-0.0042	-0.03505	-0.00247	0.02365	-0.02503	0.02139	-0.01681	0.00141	0.01092	0.01753	0.01954	0.01548	0.00238	0.00262	0.00476	-0.02564	-0.02615	-0.00049	0.00108	-0.02225	-0.02089	-0.01587	0.00815	-0.02694	0.0171	-0.02399	-0.00265	-0.00736	-0.00128	0.00891	-0.01935	0.0139	0.00423	0.00195	-0.00282	0.0023	-0.01647	-0.00287	0.01244	0.0146	0.01609	-0.01062	0.01558	0.00164	0.00694	0.0086	-0.00937	-0.02356	0.02101	0.02856	-0.00008	-0.0018	0.00591	0.00243	-0.00804	0.01393	-0.00617	0.00353	0.00104	-0.01151	0.01095	0.00528	0.01218	-0.00283	-0.00174	0.00243	0.0183	0.00973	0.00563	0.0024	0.00194	0.00191	0.00023	-0.00466	0.00034	0.00273	-0.00739	0.00361	-0.00176	-0.00361	-0.00598	-0.00049	-0.001	0.00025	-0.0042	-0.00275	-0.00496	0.00541	-0.02307	0.01178	-0.00054	0.0064	0.00548	-0.00785	-0.01332	0.01221	-0.00483	0.01504	-0.00333	-0.00218	-0.00741	-0.00392	0.02387	-0.00732	-0.006	-0.00058	0.00871	0.00361	0.01111	-0.00606	-0.00116	0.00029	-0.0024	0.00653	0.01142	0.00555	-0.01262	-0.00403	-0.01022	-0.00036	0.00655	0.01117	0.00988	-0.00831	-0.01168	-0.00369	0.01195	0.0037	-0.00885	0.00033	0.0008	0.0048	-0.00104	0.00925	0.00506	-0.00776	0.0055	0.00155	0.00423	-0.00405	-0.00261	-0.0008	0.01522	-0.00259	0.00397	-0.0013	0.00353	0.00273	-0.00131	0.00055	0.00263	0.00741	-0.00189	-0.00204	0.00362	-0.01028	-0.00967	-0.00062	-0.00203	-0.00465	0.00238	-0.00635	0.00106	-0.002	-0.00098	0.00137	-0.00217	-0.00398	-0.00556	0.00733	0.01084	-0.01149	-0.00438	-0.00535	-0.00068	-0.00773	0.01155	0.00343	-0.00082	0.00895	0.00164	0.00451	-0.00181	0.00184	-0.00477	0.00135	-0.00076	0.00397	-0.00686	0.00125	-0.00185	-0.00064	-0.00931	0.00541	0.0016	0	0
MGI:1310002	Fmo1	-0.96756	-0.02193	-0.00089	0.05281	0.00621	-0.11785	-0.04474	0.0694	0.10185	-0.05806	0.02243	0.00209	0.00234	0.05135	0.00984	-0.02489	0.02088	-0.0349	0.01447	0.00736	-0.02196	0.0239	0.01283	0.00822	-0.02576	0.0042	0.01154	-0.00058	-0.01323	-0.00416	0.04115	0.00629	-0.00283	0.00164	-0.02374	0.04352	-0.02759	-0.0611	0.01477	0.0023	0.01215	-0.01028	0.01575	0.00049	0.01461	-0.00747	0.01296	-0.00226	-0.0329	0.03046	-0.01944	-0.00805	0.00874	0.00061	0.01565	0.00635	-0.01668	-0.00976	0.00516	-0.01237	-0.00607	-0.01205	-0.00331	0.0025	-0.00468	0.0083	0.01095	0.01464	-0.00665	0.0083	0.00559	0.00141	0.00131	-0.00693	0.01047	-0.00063	-0.00837	0.00119	-0.01288	0.00694	0.0035	0.01057	-0.00052	-0.00987	-0.00328	-0.0022	-0.00022	0.00544	0.00058	-0.01176	-0.01244	0.00383	0.00383	-0.00815	-0.00679	-0.00524	-0.00104	0.00042	-0.00786	0.00692	-0.00517	0.00703	-0.00462	0.00497	0.00562	0.00025	-0.00797	-0.00205	0.00696	-0.00369	-0.00136	-0.00526	-0.0011	-0.00298	-0.00594	0.01255	-0.01123	-0.00339	-0.00417	-0.00606	0.00604	-0.00034	0.0052	0.00387	-0.00261	0.00597	0.00452	0.00414	0.00661	0.00069	-0.00226	-0.00004	0.00526	0.00065	0.00723	0.00042	-0.00594	0.00108	0.00131	0.0069	-0.00019	0.00165	-0.0081	0.00163	0.00066	-0.00172	0.00537	0.00187	-0.01007	0.00949	-0.00189	-0.00459	-0.00844	0.00985	-0.00126	0.00305	-0.00591	-0.00311	0.00362	0.00298	-0.00326	0.00086	-0.00108	-0.00238	-0.00165	-0.00072	-0.00415	0.00631	-0.00685	-0.00107	0.00601	0.00646	-0.00787	0.00162	-0.0028	-0.002	-0.00051	-0.00635	0.00281	0.00082	-0.00588	-0.00182	-0.00708	0.00099	0.00877	-0.00127	0.0055	0.00285	-0.00763	-0.00592	0.00812	0.00047	-0.0049	-0.00443	-0.00445	0.00301	0.00312	-0.00937	-0.00508	0.00721	0.00298	-0.00554	-0.00224	0.00336	-0.00047	-0.00514	0.00112	0.00172	-0.00009	-0.00377	0.0009	0.00001	-0.00274	0.0024	0	0
MGI:2447165	Cmtm6	-0.96725	0.03979	-0.00621	0.09113	0.00014	0.02509	0.00103	0.08604	-0.05028	-0.02149	0.07403	-0.02484	-0.01583	0.04759	0.04083	-0.05879	-0.05031	-0.00861	0.0518	0.02115	0.0562	0.0445	0.01463	-0.00432	0.03699	0.01909	-0.00254	0.03705	-0.01405	0.00489	-0.01438	0.00431	-0.00908	0.00525	-0.00239	-0.02593	0.00807	0.0245	-0.02001	-0.0196	0.01774	-0.00906	-0.01219	0.01679	-0.00298	0.00482	0.00443	0.01734	0.00172	0.01649	0.01102	-0.00075	-0.00249	-0.01037	0.0135	-0.01539	-0.01213	0.00083	-0.02927	-0.021	-0.01171	-0.01108	0.00335	0.00243	0.00098	-0.00896	-0.00389	0.00942	0.01964	-0.00394	0.01146	0.02041	0.00094	-0.00008	0.01416	0.01313	-0.00074	-0.01521	-0.00046	0.00435	0.01157	-0.00899	0.0131	-0.0038	0.00588	0.0059	-0.00253	0.00743	0.00525	0.0092	-0.01435	-0.00502	-0.00309	-0.02116	-0.00111	-0.0099	0.005	0.00454	-0.00911	-0.00099	-0.00693	0.01063	0.00584	-0.00567	0.00609	0.00178	0.00232	0.00359	0.01719	0.00978	-0.00766	-0.00185	0.00672	-0.00529	-0.01402	-0.00617	-0.00173	0.01593	0.00233	-0.00715	0.00831	-0.00526	-0.00194	0.01018	0.00568	-0.00547	0.00263	0.00345	0.00746	0.00416	-0.00555	-0.00027	-0.00088	-0.00955	0.01261	0.00297	0.00306	0.00876	0.00097	-0.00394	0.00522	0.01078	-0.01142	-0.00022	-0.00113	0.00796	-0.00893	-0.00194	-0.0072	-0.01182	-0.00107	-0.00946	-0.01491	-0.0034	0.00233	0.00092	-0.00551	-0.00943	0.01274	-0.00284	0.00888	-0.0005	-0.00392	0.00927	0.00349	0.00796	-0.00538	0.00131	0.0025	0.00331	0.00525	0.00128	0.00105	0.0087	-0.0076	-0.01322	-0.01044	-0.00619	0.00158	-0.00083	-0.0156	-0.00927	-0.00439	-0.00427	0.00377	-0.00848	-0.00645	-0.00066	-0.00051	0.00791	-0.00757	0.00281	-0.00027	0.00083	-0.00631	-0.00499	0.00502	0.00273	-0.00911	0.00329	0.00027	-0.01336	-0.00406	-0.00413	0.00559	0.00905	-0.00404	0.00324	0.00631	0.00032	0.00926	0.01499	0.00068	0.00526	0	0
MGI:2384789	Tmem63a	-0.96707	0.05656	0.02697	0.11678	0.02065	-0.05476	0.13073	-0.02091	-0.02329	-0.0235	0.07864	-0.04217	-0.00767	0.00675	0.01516	-0.01339	-0.02696	-0.02071	-0.01891	-0.01949	0.01006	-0.00878	0.01443	0.01728	0.0004	0.01277	-0.00987	0.00174	0.005	-0.00268	0.01913	0.01545	0.00455	-0.00739	-0.00779	0.01411	0.01442	0.0102	-0.01904	0.00525	0.0104	-0.00497	-0.00092	0.01038	-0.00813	-0.01589	0.00493	-0.00283	0.0271	0.014	-0.02941	0.01526	0.01136	0.02135	0.0076	0.00892	-0.00469	0.00372	-0.00841	-0.01256	-0.00078	-0.02197	0.00306	0.01002	-0.00237	0.00712	0.01232	0.01417	0.00105	-0.0087	-0.00656	-0.00696	-0.00032	0.01183	0.00881	-0.01393	-0.00132	0.00418	0.00145	-0.01869	0.00121	-0.00246	0.00547	-0.00669	0.01138	-0.00726	-0.01084	0.00344	-0.02348	0.00127	0.00043	0.00801	0.01084	-0.01332	-0.00707	0.00602	0.00363	-0.00499	0.01301	-0.00193	0.00015	0.01408	0.00592	-0.02014	0.00266	-0.00091	-0.00293	-0.00162	-0.00163	-0.00294	0.00698	-0.01428	0.00538	0.0011	-0.00273	-0.00336	0.00312	0.00149	-0.00957	0.00333	-0.00529	0.00246	0.00116	-0.00252	0.00211	0.00693	0.00857	0.00425	-0.00252	-0.01289	-0.0103	-0.01521	-0.00676	0.00376	0.01271	-0.00006	0.00354	-0.00661	-0.0082	-0.01001	0.00444	-0.00731	-0.006	0.00207	0.00768	-0.01169	0.00058	-0.00792	0.00415	-0.00192	-0.0028	-0.00582	0.00071	0.00272	0.005	-0.00702	0.00544	-0.00316	0.00619	-0.00492	-0.00046	0.00307	-0.00639	0.002	-0.01011	0.01264	0.00368	-0.00026	0.00472	0.01526	-0.00326	-0.00065	-0.00688	-0.00113	-0.00544	-0.00053	0.00268	-0.00627	-0.00679	-0.00724	0.0008	0.00667	0.00877	0.00944	0.00545	-0.00639	0.01129	0.00796	-0.00043	-0.00099	0.00257	0.00265	-0.00355	-0.00538	-0.00317	0.00822	-0.01074	-0.00622	-0.00961	-0.00312	0.00122	0.00288	-0.00596	0.0013	0.00923	-0.00566	-0.00258	0.00479	0.01072	-0.00047	-0.00005	-0.00334	-0.00618	0.01151	0	0
MGI:96211	Hp	-0.9668	0.00184	0.16741	0.01909	-0.01672	-0.03581	-0.05903	0.02455	0.01874	0.00814	0.00862	0.05355	0.02894	0.06448	-0.07649	-0.02207	-0.01493	-0.00522	-0.01161	0.03137	0.01074	-0.00489	-0.028	0.00638	-0.00738	-0.03655	0.02172	0.02015	0.02315	0.00257	0.02447	0.0055	0.01486	0.02802	-0.00163	0.00231	-0.01466	-0.02519	-0.00879	-0.00138	0.01406	-0.0173	0.00635	0.01709	-0.00231	0.00654	0.00532	-0.01302	-0.01061	0.01079	0.01786	0.02582	0.01361	-0.00083	-0.00959	-0.00503	-0.00066	-0.00831	0.01079	-0.00648	0.00833	-0.00197	0.01173	-0.00644	-0.00348	0.00969	-0.00739	0.00562	0.00949	-0.01045	0.02378	0.00538	0.01208	0.01493	0.0149	-0.01013	-0.00139	0.01225	-0.00448	0.00368	0.00075	0.00809	-0.00068	0.001	-0.00708	0.0061	0.01768	-0.00295	-0.00394	-0.01409	-0.0012	-0.00799	-0.00354	-0.00349	0.01008	0.00917	0.01283	-0.00815	0.00221	0.00012	0.004	-0.00271	0.00214	-0.00804	-0.00244	-0.00987	0.003	-0.00006	-0.01203	0.00609	0.00145	-0.00629	-0.00087	-0.00676	0.00142	-0.00989	-0.00262	0.00112	0.00903	0.0064	0.00637	0.00036	0.01008	-0.00835	-0.00227	0.00359	-0.00213	0.00825	0.00281	0.00895	0.00347	0.00811	0.00226	0.00029	0.0106	0.0072	0.00195	0.00616	-0.00451	-0.00974	-0.00323	0.00194	-0.00558	0.00242	0.00696	-0.00521	-0.00142	-0.00302	-0.00007	0.01057	-0.00025	0.00058	0.00293	0.00374	0.00044	0.00438	-0.00015	0.00473	-0.00216	0.00413	0.00189	0.00241	0.00193	-0.00253	0.00565	-0.00164	0.00003	-0.00337	-0.00613	-0.00213	0.00901	0.00159	0.00511	-0.00711	0.00458	0.00192	0.00399	-0.00094	0.00308	0.0007	0.00342	-0.00565	-0.00174	0.00449	-0.00299	0.00791	0.0048	-0.00126	0.00151	0.00205	-0.00413	-0.00776	-0.00256	0.00395	-0.0026	-0.0041	0.00158	-0.00069	-0.00361	-0.00104	0.01139	0.00548	0.00531	-0.0014	0.00397	0.00084	0.00152	0.00162	0.00213	-0.00228	-0.00201	0.00429	0.00024	-0.00001	0	0
MGI:893592	Ager	-0.9667	0.17009	0.05623	-0.02837	0.0385	-0.02437	-0.04184	0.04135	0.04974	-0.05818	0.03976	0.02604	-0.01561	0.0462	-0.05609	-0.04739	-0.03875	0.012	-0.03849	0.02893	-0.01265	0.00832	-0.02843	0.00771	0.00357	-0.00571	0.00615	0.01867	0.0136	-0.03258	0.02176	-0.00492	0.01122	-0.00693	-0.0022	-0.01814	0.00161	-0.01815	-0.00511	-0.00646	0.0009	0.00377	0.00926	0.00143	-0.00143	-0.00844	0.02105	0.00408	-0.00816	0.00961	0.00437	0.01051	0.00772	-0.00167	0.00702	-0.00086	0.00063	-0.01134	0.00022	0.00008	0.01352	-0.00015	-0.00795	-0.00258	-0.00285	0.00909	0.00167	0.00242	0.00936	0.00823	-0.00157	-0.002	-0.00399	0.00038	0.00618	0.00323	-0.00038	-0.00216	-0.00381	0.01209	0.00161	0.00221	0.00346	0.00356	0.00075	0.00626	-0.00089	-0.00104	0.00195	-0.00007	-0.00286	0.00819	0.00231	0.00542	-0.00417	-0.00752	-0.00325	0.00571	0	-0.00002	-0.00026	0.00309	0.00001	-0.00154	0.00576	-0.00168	0.00041	-0.00117	-0.00056	-0.00065	0.00641	-0.00432	0.00513	-0.0014	-0.00037	0.00537	-0.00451	0.00163	0.00124	0.00234	0.0029	0.00028	0.00456	0.00138	-0.00015	0.00158	0.00101	0.00076	-0.00278	0.00446	-0.00151	0.00166	-0.00197	-0.00056	0.00505	-0.00501	0.00009	-0.00424	0.00187	-0.00241	-0.00285	-0.00224	0.00285	0.00326	0.00585	-0.00008	-0.00051	-0.00096	0.00029	0.00078	-0.0007	0.00134	-0.00103	0	0.00369	0.00323	0.00111	-0.00184	0.0006	0.00496	0.00068	0.00127	0.00062	0.0018	-0.00174	0.00241	0.00251	-0.00122	0.0031	0.00125	0.00019	-0.00306	-0.00027	-0.00159	-0.0014	0.00207	-0.00231	0.00052	0.00338	-0.00219	0.0068	0.00495	0.00297	-0.00391	-0.00038	-0.00122	-0.00227	-0.00223	0.00297	-0.00062	0.00127	-0.00004	0.00355	-0.00355	0.00142	0.00357	-0.00452	-0.00026	0.00171	-0.00451	0.00134	0.00175	-0.00365	0.00229	0.00177	0.00061	-0.0022	0.00178	0.0025	-0.00158	-0.0003	-0.00242	-0.00095	0.0013	0	0
MGI:107899	Cd36	-0.9667	0.03994	0.0855	-0.02016	0.02188	-0.08451	-0.07984	0.12805	0.04329	-0.05935	0.03588	-0.01053	-0.01509	-0.02738	-0.00823	0.01192	-0.00203	-0.01355	-0.0195	0.05699	0.00488	-0.03419	-0.03348	0.0028	-0.00445	-0.00637	-0.01096	0.01838	-0.00322	-0.00095	0.01134	-0.01736	0.03629	0.0113	-0.00183	0.00997	0.00342	0.00291	0.00083	-0.01687	0.00122	-0.00763	0.00774	-0.00234	0.00267	-0.01054	0.02247	-0.03431	-0.00125	0.00441	-0.01681	-0.01913	-0.00948	-0.00454	0.00649	-0.00123	-0.00256	0.00418	0.00942	-0.00838	0.0018	-0.00931	0.013	-0.0096	-0.00401	0.00509	0.00106	0.01072	0.00482	0.01226	0.00252	0.00919	0.01206	-0.00486	-0.00221	-0.00142	0.00104	-0.0099	0.0015	0.0046	0.0098	0.00247	0.00254	0.00419	0.00199	0.00305	0.00305	0.01802	0.00163	0.00263	-0.00193	-0.00182	0.00654	0.00109	-0.00622	-0.00359	-0.00145	-0.00529	-0.01202	-0.00202	0.0022	-0.00922	-0.01316	0.00463	-0.00144	0.00058	0.00216	0.00975	0.00741	-0.00624	-0.00047	0.00118	0.00632	0.00473	0.00503	0.00457	-0.00131	0.00594	-0.00943	-0.00742	-0.00587	0.00316	0.01191	-0.00523	-0.00084	-0.00271	0.00011	-0.00262	-0.006	0.00153	-0.00314	0.01307	0.00194	0.00035	-0.01069	-0.0095	-0.00029	-0.01439	0.00281	-0.00725	-0.00295	0.0005	-0.00326	0.00678	0.00008	-0.00094	-0.0048	-0.00735	-0.01094	0.00198	0.00657	-0.00535	-0.00719	0.00176	0.00023	0.00252	-0.00164	0.0032	-0.00658	-0.00572	-0.00937	-0.00774	0.00328	-0.00298	-0.00268	-0.00123	0.00172	0.00005	-0.0001	-0.00965	0.00064	-0.0058	-0.012	0.00296	-0.00262	0.00616	0.00498	-0.017	-0.00146	-0.00728	-0.01446	-0.00543	-0.01056	0.00364	0.0044	0.01057	0.00745	-0.00082	0.00379	0.00218	0.00602	0.00494	0.00751	-0.00693	-0.00533	-0.00572	-0.00487	-0.00053	0	0.00425	-0.00086	0.0006	-0.00108	0.00354	0.00293	0.00006	-0.005	0.00046	0.00296	-0.00819	0.00201	-0.0058	-0.00075	-0.00576	0	0
MGI:98179	Rras	-0.9662	0.12783	0.06043	0.10394	-0.0821	-0.0177	-0.04737	-0.03748	0.03127	0.0371	0.03643	0.00032	-0.0172	-0.04467	-0.02259	0.01097	-0.00155	-0.03225	0.01314	0.03174	-0.01015	0.00611	0.03157	0.00735	-0.00776	-0.00304	-0.01115	0.01948	0.00215	0.03319	0.01414	0.03463	0.006	0.00497	-0.00991	-0.00312	-0.01276	0.02434	0.017	0.00413	0.02245	-0.00662	0.00867	-0.00294	-0.02727	-0.01155	-0.01008	-0.01008	0.03052	-0.02444	0.00715	0.00106	0.00602	-0.01169	-0.00632	0.01726	-0.00642	-0.00319	0.0046	0.00193	0.0018	0.00096	-0.00341	-0.00647	0.00071	-0.00993	0.00451	0.00598	0.0067	-0.01019	0.00578	0.0207	0.00488	0.01501	0.00428	0.00411	-0.00314	0.02313	-0.00343	-0.01698	0.00791	0.00876	-0.00759	-0.00741	0.00429	-0.00011	0.01505	-0.00418	0.00396	0.01277	0.00835	-0.00361	-0.00083	0.00272	-0.00775	0.00795	0.00853	0.00244	0.00023	0	0.00159	0.00398	-0.00527	-0.00035	0.00184	-0.00317	0.01335	-0.00728	0.01288	0.00687	0.00789	0.00744	-0.00705	-0.01264	-0.00812	-0.00235	0.00146	0.00288	0.0074	-0.00063	-0.00132	0.01175	0.00251	0.00732	0.00075	-0.00739	0.01914	-0.01062	0.00377	0.00179	0.00143	-0.00352	-0.00505	-0.00434	-0.00306	-0.00096	0.00483	-0.0126	-0.00566	0.00042	0.00131	0.00474	0.00818	-0.00029	-0.00343	-0.00219	0.00294	0.00177	0.00139	0.00027	0.00023	0.00463	0.00021	-0.00083	0.00901	-0.00354	0.00801	-0.00452	0.00579	0.00228	0.007	0.00154	0.00311	-0.00562	0.00016	-0.00947	-0.00561	-0.00226	0.00277	0.00069	-0.00182	0.00989	0.0018	-0.00311	0.00052	-0.00842	0.01047	0.00389	0.00322	-0.00316	-0.00177	-0.00001	-0.00713	-0.00287	0.00325	0.00134	-0.00328	-0.00138	-0.0009	0.00886	-0.0004	-0.00506	-0.0089	-0.00472	0.00056	0.00168	0.00199	0.00989	-0.00128	0.00482	-0.00048	0.00794	-0.00963	-0.00578	0.01201	0.00407	-0.00375	0.00102	-0.00377	0.00605	0.0071	0.00245	-0.00011	0.00256	0	0
MGI:1926217	Rnase4	-0.96607	-0.06587	0.12283	0.02315	-0.03106	0.01512	-0.0035	0.08126	-0.11219	0.00194	0.08517	0.02798	0.00844	-0.03291	-0.00962	-0.00846	0.00275	-0.02267	-0.00854	-0.01841	-0.01723	0.04464	0.00233	-0.02843	0.00646	0.01088	0.00851	-0.03061	-0.00521	-0.00407	-0.00391	-0.02941	0.0062	-0.00111	0.01084	0.01849	0.00323	0.00566	-0.03413	-0.00345	0.00063	-0.00712	0.01447	0.00089	0.0018	0.0009	0.02477	-0.0078	-0.00979	0.00063	0.00351	-0.01836	-0.00139	-0.01332	-0.01635	-0.0103	0.00103	-0.00327	0.00452	-0.02845	0.01597	0.00387	0.00019	-0.01491	-0.01086	0.00351	-0.00222	0.01236	0.01276	0.01325	0.01217	0.00424	0.00205	0.01726	-0.00812	-0.00553	0.00566	0.00139	-0.01033	0.00259	0.01227	0.00404	-0.00735	0.00045	0.00053	0.01127	-0.00038	-0.0082	0.00421	0.00521	-0.00108	0.00645	0.0039	0.00404	-0.0141	-0.0017	-0.00827	-0.01674	-0.00356	-0.00233	0.00195	-0.00133	0.00254	-0.00179	0.01006	0.00267	0.00149	-0.01078	-0.00555	-0.00169	-0.00007	-0.01671	0.00733	0.00029	0.00135	0.00514	-0.00235	0.01064	-0.00675	0.00136	-0.00191	-0.00148	-0.01185	0.00318	-0.00095	-0.00484	-0.00619	0.00317	0.00425	-0.00324	0.01003	0.0025	-0.00622	-0.00441	0.00629	0.00398	0.00047	0.00349	-0.00378	-0.01227	0.00313	-0.0043	-0.00225	-0.00609	0.00123	-0.00235	0.00882	-0.00655	0.00648	-0.00007	0.00287	0.0057	-0.00972	0.01052	-0.0065	-0.00533	0.00087	0.00667	0.00214	0.0008	-0.00361	0.00168	-0.00096	0.00533	0.00248	-0.00897	0.00143	-0.00111	-0.00877	0.00334	-0.00105	0.00182	0.0102	-0.00084	-0.00054	-0.00591	0.00247	-0.00812	-0.00077	-0.00271	0.0019	0.01005	0.00977	0.00164	-0.00192	-0.00515	-0.0038	0.00177	-0.00529	-0.00657	0.00341	0.00076	-0.01458	0.00345	0.00431	-0.00391	0.00466	-0.00166	-0.00294	0.01048	-0.00188	0.0008	0.0072	0.0005	0.00095	-0.00664	0.00246	-0.00339	-0.00085	-0.00018	-0.00541	-0.00139	0.00208	0.00571	0	0
MGI:1915932	Slc44a2	-0.96592	0.04277	0.00213	0.0174	0.00528	-0.02869	0.12983	-0.10213	-0.06809	-0.01083	0.05688	0.00227	-0.04272	0.08008	-0.01004	0.03112	-0.00956	-0.01824	-0.04173	-0.00268	0.0138	0.01111	-0.00582	0.02274	0.00152	0.02852	-0.00042	-0.01054	0.02654	0.00503	0.00364	0.02229	0.01028	0.00315	0.02051	-0.04158	0.00821	0.00953	0.0104	0.00294	0.00591	-0.00792	0.01436	0.00906	-0.04889	0.00297	0.01625	0.01065	0.0041	0.01035	0.00217	-0.00885	0.00393	-0.01063	0.00058	0.00849	0.00947	-0.00556	-0.01675	0.00096	-0.00679	-0.01645	-0.0117	-0.00273	-0.00501	0.00255	0.00383	0.00409	0.01171	0.01927	-0.01588	-0.011	0.00577	0.00813	0.0035	-0.00342	0.00061	0.00549	-0.00638	0.01823	0.00575	0.00726	0.01171	-0.00884	0.00619	0.00927	0.0001	-0.00361	0.0128	-0.00245	0.01523	0.00495	0.00354	0.00591	0.00875	-0.00187	0.00108	0.01845	-0.00075	0.00922	0.00285	0.01265	0.00333	0.00536	-0.01737	0.00056	0.01113	0.00439	0.00683	0.00746	0.00169	-0.00839	-0.00377	0.00018	-0.00058	-0.00889	0.00222	0.0075	-0.00355	-0.00503	-0.00242	0.00764	0.0021	0.002	0.00436	-0.00257	0.01108	0.00794	-0.00019	-0.0031	-0.00765	0.00678	0.00729	0.00157	0.01141	0.00357	0.00354	-0.0018	-0.00553	0.00349	-0.00684	0.00635	-0.00646	0.00457	-0.00105	-0.00523	0.0023	-0.00737	-0.00144	0.00572	0.00174	-0.00108	-0.00002	0.0043	0.0042	0.00578	-0.00149	0.00139	0.00968	0.00629	-0.00096	0.00984	-0.00018	0.00431	0.00616	-0.00049	0.0054	-0.00075	-0.00634	-0.00185	0.00565	-0.00547	-0.00566	0.01296	0.00459	0.0014	-0.00771	0.00169	0.00431	-0.00503	-0.00876	-0.01883	-0.00786	-0.00907	0.00754	0.00459	-0.01287	0.00089	-0.00227	0.00526	-0.00423	0.01062	-0.00204	-0.01127	-0.00625	0.00241	0.00907	0.00416	-0.00619	-0.00404	-0.0014	-0.00458	-0.00098	0.00116	-0.00272	-0.0063	0.00348	0.00298	0.00215	-0.0035	-0.01168	-0.00135	-0.00008	-0.002	0	0
MGI:98388	Sptbn1	-0.96589	0.10087	-0.07782	0.06142	0.06311	0.02785	0.05614	0.04102	-0.0305	-0.09734	-0.05324	-0.05459	-0.01023	-0.01939	-0.00297	0.00831	0.06507	0.03951	-0.03645	-0.03122	-0.01823	-0.02127	-0.01547	-0.02707	-0.00026	0.00107	0.03617	-0.00983	0.00329	0.00573	0.01086	0.00033	0.02656	-0.00109	0.00786	-0.00187	0.01641	0.01382	0.01315	0.02746	0.01312	-0.01155	-0.00435	-0.00852	-0.00637	-0.00153	-0.00476	-0.01751	-0.00201	0.00562	-0.01015	-0.00129	-0.00532	-0.00233	0.00637	-0.01383	0.0265	0.01478	-0.00429	-0.00009	-0.01189	0.01847	0.00948	0.00335	0.00911	-0.01916	-0.00628	0.0035	0.01399	-0.00573	0.00374	0.00407	0.0062	0.00706	-0.00166	0.00031	0.00232	0.00642	0.00815	0.01068	-0.01256	-0.00421	-0.01031	0.01003	-0.00625	0.00756	0.01688	0.0059	0.00182	-0.00696	0.0033	-0.00523	0.00484	-0.00419	0.00372	0.00118	0.00056	-0.00437	0.00208	-0.0008	-0.0048	0.00931	0.00146	-0.00406	-0.00021	-0.00065	0.00167	0.00121	0.00342	0.00776	-0.00425	0.00316	-0.0036	0.00283	0.00556	-0.00482	0.00536	-0.00155	-0.00149	-0.00147	-0.0024	0.0034	0.00762	0.00121	-0.00315	-0.00256	0.00455	-0.00244	0.00838	0.00126	-0.00157	-0.00353	0.00624	0.00093	0.00265	0.00786	-0.00376	-0.00173	0.00319	-0.00227	-0.00212	0.00746	-0.00239	0.00058	-0.00331	0.00992	0.00312	0.00415	0.00491	-0.00432	0.00245	0.00188	0.00194	0.00175	0.01267	0.0049	0.00114	0.00316	0.00112	0.00168	0.00346	0.00118	0.00344	0.00027	0.0037	-0.00088	0.00389	0.00024	-0.00456	-0.00095	-0.00606	-0.00339	0.00259	-0.0067	0.00337	0.01197	0.00324	0.00604	0.00126	0.00251	-0.00153	0.00039	0.0022	-0.01275	-0.00563	0.00044	-0.00916	0.00239	-0.00548	0.0019	-0.00162	0.003	0.01006	-0.00053	-0.0023	-0.00202	-0.00659	0.00248	0.00833	0.00661	0.00923	-0.00068	-0.00046	-0.00308	0.00071	0.0008	-0.00626	-0.00569	-0.00143	-0.00053	0.00171	-0.00459	0.00052	-0.00066	0	0
MGI:1298407	Tspan7	-0.96566	-0.0698	-0.07644	0.09379	-0.05381	-0.07881	-0.02326	0.09407	-0.04458	-0.01756	0.05704	-0.02536	0.00027	-0.0445	0.02593	-0.04008	-0.00509	-0.02088	-0.03838	-0.02524	-0.01912	-0.00419	0.03723	0.00229	0.02238	0.02044	0.00957	-0.01024	0.00699	0.01112	0.00895	-0.01127	-0.02103	-0.0076	-0.00925	0.00463	-0.00753	0.01407	-0.01671	-0.02189	0.00967	-0.01399	0.03929	0.00787	-0.01032	0.04258	0.00415	0.00468	-0.00094	-0.00367	-0.01032	-0.02269	0.02249	0.00318	-0.01265	0.01299	-0.00297	0.02634	0.01376	-0.01918	-0.00329	0.01692	-0.0012	0.00054	0.00555	-0.00394	-0.00759	-0.00577	0.01098	0.00237	0.01439	0.01022	0.00297	0.0017	-0.00208	-0.00044	-0.00012	-0.00328	0.01682	0.00025	0.00083	0.00101	0.00536	-0.00386	0.01778	-0.00715	-0.01562	-0.00422	0.00201	-0.00859	0.00755	-0.00018	-0.00143	-0.00782	-0.0012	-0.00262	-0.00121	0.00507	0.00546	0.00556	-0.00679	0.0042	0.00131	-0.00927	0.0026	-0.0123	0.00731	0.00054	0.00472	0.0047	-0.0009	0.00589	0.00459	-0.00428	-0.00248	0.00285	0.00142	-0.00447	-0.00522	-0.00098	-0.00312	-0.00485	0.00921	0.00552	0.01274	-0.00007	0.00306	0.00587	0.00875	0.0012	0.00697	-0.00363	-0.00383	0.00027	0.00128	0.00331	-0.00047	-0.01147	0.00339	-0.00488	-0.00446	0.00646	0.00412	0.00191	0.00641	-0.00082	0.00362	-0.00396	-0.00721	0.00163	-0.00163	-0.01	0.00009	-0.00277	0.01153	-0.00254	0.00328	-0.00768	-0.00673	-0.00329	-0.00273	0.00993	0.00678	0.00176	0.00578	0.00369	-0.00661	-0.00217	-0.00199	0.01109	0.00301	0.00215	-0.00324	-0.00392	-0.0016	0.00072	0.00004	-0.01244	0.00176	-0.00455	0.00142	-0.00348	0.00105	0.00276	0.00123	-0.00329	0.00276	-0.00318	-0.00193	0.00115	-0.00926	0.00331	-0.00685	0.00674	-0.00124	-0.00132	-0.00063	0.00115	0.005	0.00116	0.00131	0.00193	-0.00659	-0.00282	0.00114	0.00116	-0.004	0.00491	0.00151	-0.00002	-0.0022	0.00234	-0.00404	-0.00027	0	0
MGI:95515	Fgf1	-0.9655	0.01837	0.10175	0.04915	-0.05431	-0.01555	0.08136	-0.00185	0.04292	-0.13447	-0.00019	-0.02491	-0.02093	0.07584	-0.04705	0.00144	0.02726	0.00216	-0.04081	0.001	-0.0144	0.01656	-0.0003	-0.02144	0.01216	0.01014	0.00755	0.00771	0.00765	-0.02277	0.02565	-0.01117	-0.01203	-0.00061	-0.00667	0.00233	-0.0001	-0.01185	0.00681	0.00644	-0.00986	-0.00722	0.01707	0.00652	-0.0108	0.01117	0.00394	0.02004	-0.01466	-0.00559	-0.00199	-0.00214	-0.00096	0.00622	0.00042	0.02235	-0.01648	-0.0067	0.00806	-0.00518	0.01092	0.0043	-0.00153	0.0123	0.00221	0.01462	0.00286	-0.00893	0.012	0.00614	-0.01179	0.00251	-0.01741	-0.00487	-0.0092	0.0063	0.02057	0.0054	0.00331	0.00921	-0.00836	0.00375	0.01764	-0.00039	-0.00457	-0.00293	-0.01921	0.00522	0.00934	-0.00611	-0.00124	0.02002	-0.00143	-0.00237	0.00142	-0.01201	-0.01262	0.00626	0.00962	0.0022	-0.01362	0.00376	0.01036	0.00331	-0.00771	0.00149	0.00361	-0.00659	-0.00408	-0.00387	-0.00109	-0.006	-0.00104	-0.00954	0.00325	-0.00036	0.00565	0.00237	-0.00296	-0.00727	0.00078	-0.01078	-0.00075	-0.00898	-0.00111	-0.01694	-0.00572	-0.00168	-0.0056	0.0007	-0.00702	-0.00644	0.01391	0.00062	0.00411	0.00214	-0.0078	0.00306	-0.00633	0.01062	0.00646	-0.00926	0.006	0.00701	0.0018	-0.00402	-0.00151	0.00526	-0.00713	0.00699	-0.00213	-0.00096	-0.00801	-0.00209	0.00075	-0.0058	-0.00395	-0.00037	0.01066	0.00685	0.00522	-0.0018	-0.01093	-0.00265	0.00205	0.00967	-0.00288	0.00041	0.00396	0.00957	0.00115	-0.01001	0.00304	0.00254	0.00935	0.0054	-0.00604	-0.01573	-0.00178	0.00488	0.00071	0.00928	0.00687	0.00283	0.00189	-0.00765	0.001	0.00556	-0.00199	-0.00388	0.01016	0.00122	-0.00795	0.00268	-0.0008	-0.00461	-0.00806	0.00181	-0.00565	-0.00581	0.00281	-0.00448	0.00526	0.0057	0.0045	-0.00473	0.00385	-0.01125	-0.00526	-0.00226	0.00152	-0.00952	0.00598	0.0012	0	0
MGI:1201378	Anxa3	-0.96489	0.08379	0.12336	-0.00907	0.04402	-0.04399	-0.06424	0.05269	0.05163	-0.03292	0.0589	0.05924	0.02784	0.02113	-0.05959	-0.06547	0.02487	-0.00664	0.01494	0.01101	-0.01835	-0.01839	-0.0383	-0.00076	-0.02359	0.00568	0.00982	0.00349	-0.02309	0.00049	-0.00209	0.01835	0.00537	-0.00757	-0.0273	0.0107	-0.00064	-0.02705	0.00328	0.01096	0.00657	-0.00266	-0.00566	0.0021	-0.01717	-0.001	0.03003	-0.02138	0.02285	0.00952	0.01206	-0.00429	-0.00672	-0.00698	0.00304	-0.0254	0.00095	0.00964	0.01207	-0.01086	0.00751	0.02558	-0.00481	-0.00572	0.01076	-0.00489	0.00686	-0.00001	0.02513	0.001	0.00648	-0.00021	0.01832	-0.00038	0.01221	0.00538	-0.00473	0.00181	0.00369	0.00572	-0.00603	-0.01213	0.00338	0.01031	0.0051	0.00404	-0.00039	0.00099	-0.00897	-0.00477	0.00635	0.01883	0.00613	-0.00724	0.00147	-0.00701	-0.00422	0.00339	0.00047	-0.00119	-0.01059	-0.00829	0.00897	-0.00352	0.00825	0.00659	-0.00282	-0.00212	-0.00791	-0.00534	0.00224	-0.00256	-0.00786	0.00711	0.0069	0.00232	0.00433	-0.00737	0.00319	-0.00533	-0.0043	-0.00056	0.00138	0.00019	-0.00079	0.01365	-0.00952	0.00728	-0.00971	0.0051	0.0012	-0.00127	-0.00575	-0.00958	0.0076	-0.00009	-0.00015	0.01187	0.00494	0.00266	-0.00158	-0.00215	0.00649	0.00299	-0.0048	-0.00353	0.00217	0.00106	-0.00602	-0.00458	-0.00794	-0.00713	-0.00137	0.00101	0.00033	-0.00134	0.00137	-0.00258	-0.00369	0.00505	-0.00531	-0.00218	-0.00092	0.00191	0.00224	0.00216	0.00565	-0.00398	-0.00344	-0.00451	0.00429	0.00189	-0.00162	-0.00101	0.00422	-0.00292	-0.00031	-0.00233	-0.00436	-0.00459	0.00327	0.00099	0.0109	0.00051	-0.00332	-0.00848	-0.00425	0.00324	-0.00453	0.00001	-0.00315	0.00158	0.00497	-0.00088	-0.00408	-0.00263	0.0033	0.0064	-0.00799	0.00395	0.00152	0.00305	-0.0022	0.00142	-0.00087	0.00449	0.00716	-0.0013	-0.0004	-0.00083	-0.00047	0.00236	0.00111	-0.00299	0	0
MGI:2685174	9430020K01Rik	-0.96452	0.16272	-0.05795	-0.02875	0.05052	-0.0007	0.00061	-0.04652	-0.02053	-0.06026	-0.05671	0.02998	0.00065	-0.03321	-0.0261	0.00826	0.00035	0.03531	-0.01856	0.00871	-0.01883	-0.00072	0.00876	-0.01696	0.00352	-0.01781	0.05524	-0.03846	-0.00033	0.00637	0.05951	0.00269	0.00266	-0.03617	0.02558	0.00954	-0.00672	-0.00532	0.00318	-0.01362	0.00364	-0.00472	0.00523	0.00791	-0.01437	0.00638	0.00204	-0.00677	0.01604	-0.00525	-0.01062	-0.01914	0.0187	-0.01595	-0.00358	-0.00352	0.03293	0.0084	0.01321	0.00579	-0.00269	-0.00829	-0.00725	-0.00704	-0.00798	-0.01459	0.00974	-0.00569	0.0127	0.01075	0.00686	0.00473	0.00196	-0.00585	0.0201	-0.00431	0.00266	-0.01005	0.0167	0.00634	-0.00402	-0.02046	-0.0115	-0.01275	0.00513	0.00151	-0.00333	0.01503	0.0021	-0.01145	0.00067	0.00704	0.00238	-0.01057	0.00946	0.00577	-0.00881	-0.00169	0.0041	-0.0024	-0.00332	0.00178	-0.02108	-0.00184	0.00714	-0.01035	0.01109	0.00129	0.00198	-0.00239	0.01035	0.01419	-0.00213	0.00311	-0.00414	-0.00483	-0.00044	0.00046	-0.00229	-0.00122	0.01931	0.00631	0.01392	0.01718	-0.00225	0.00615	-0.00517	0.00318	-0.00321	-0.00404	0.00151	0.00372	-0.00806	-0.00592	0.00061	0.0064	0.00665	-0.00628	0.0056	-0.00325	-0.01012	-0.00595	0.00443	-0.00811	0.00205	0.00116	0.00223	0.00243	-0.0064	-0.00254	-0.00248	0.001	-0.01487	-0.006	0.00925	-0.0115	-0.00128	-0.00341	0.00454	-0.00047	0.00053	0.00292	-0.00088	-0.00013	0.00683	0.00243	0.00116	-0.00478	0.00097	0.00308	0.01012	0.00061	-0.00425	-0.00261	0.0046	-0.0018	-0.00357	0.00928	0.00578	0.00879	0.00069	-0.00563	-0.0041	0.00446	0.0026	0.00569	-0.0053	0.0034	-0.00027	-0.00235	0.00075	-0.00472	-0.00179	0.00217	-0.01464	-0.00105	0.00634	0.0026	-0.00737	0.00108	0.00655	0.00856	0.0046	-0.00469	0.00547	0.00345	-0.01012	0.00026	0.00664	-0.00776	0.00027	-0.00334	0.00362	-0.00265	0	0
MGI:103034	Stat6	-0.96447	0.14759	0.01569	0.07486	0.02114	0.03011	0.05972	-0.07678	0.01066	-0.01811	-0.01564	-0.01592	-0.04529	0.04991	0.05144	0.01734	-0.02287	-0.00806	-0.00069	0.04205	0.02422	0.02538	-0.0138	0.02586	-0.02121	0.01009	-0.0168	0.03278	0.01303	0.01161	0.06075	0.01196	-0.0149	0.00044	-0.00658	0.03309	-0.00743	-0.00316	-0.02245	0.03878	0.02063	-0.01055	-0.00621	0.00814	-0.00038	0.00189	0.02139	-0.01027	0.00745	-0.00045	-0.00876	-0.00006	-0.00288	-0.01381	0.00326	-0.01114	0.01598	-0.00569	-0.02388	-0.00408	0.00303	-0.00876	0.00284	-0.00399	-0.02046	-0.00306	0.00217	0.01626	0.00281	0.00201	-0.01159	0.00138	0.00972	0.00073	-0.01175	0.01547	0.0051	0.00908	0.00089	0.02362	-0.00321	0.00007	-0.0137	0.00516	-0.00419	0.00862	0.00379	0.00338	-0.00221	-0.00263	-0.00875	0.00055	0.00156	-0.00544	-0.00983	-0.00577	0.0034	-0.00305	0.00906	0.00556	-0.00057	0.00599	-0.00281	0.00201	-0.00803	-0.00765	0.00286	-0.01143	0.00723	-0.00678	-0.00335	0.00342	-0.00169	0.00862	0.00885	-0.00556	0.0136	0.0004	-0.0047	0.00413	0.00591	0.00742	-0.00082	-0.00204	-0.00563	-0.00588	-0.00954	-0.00684	-0.00358	-0.00223	0.00405	0.00921	0.00057	-0.00143	0.0056	-0.00144	-0.00139	-0.01301	0.00451	-0.00718	-0.00252	-0.0088	0.01273	0.00312	-0.00681	0.00693	-0.00359	-0.00465	0.00321	0.01035	0.00271	0.00224	-0.0026	-0.00481	-0.00653	0.00225	0.00977	-0.00361	0.00677	0.00795	0.00976	-0.00659	0.0106	0.0058	0.00753	0.00038	-0.00084	-0.002	-0.0002	0.00402	-0.00509	0.00886	0	0.00343	0.00251	-0.00653	-0.00173	-0.00167	-0.00119	0.00043	0.00358	0.00376	0.00083	0.0027	-0.01032	0.00036	-0.00441	-0.00541	0.00547	0.01127	0.00263	0.00371	-0.00445	0.00257	0.00178	-0.00181	-0.00394	0.00038	-0.00091	0.00653	-0.00247	-0.00454	0.00327	0.00106	0.00573	-0.00426	0.00854	-0.00243	-0.00281	-0.00407	-0.00486	-0.00374	-0.00653	0.00117	0	0
MGI:98534	Tcn2	-0.96393	0.0219	0.12436	0.06244	0.0057	-0.07321	-0.04385	0.01231	-0.03587	-0.01478	-0.06409	-0.01836	-0.01258	0.01083	0.07129	-0.05992	0.04118	-0.055	0.08765	0.00607	0.0266	0.0237	0.02723	0.03637	-0.00173	0.00304	-0.01059	-0.00751	-0.01593	-0.00913	0.02387	0.01843	0.00513	0.00255	-0.0089	0.02838	-0.01444	-0.00891	0.00679	0.01812	0.00306	-0.002	0.02417	0.0041	0.01444	0.00358	0.00461	0.01621	-0.01795	-0.01301	-0.02338	-0.01526	0.00749	-0.00277	-0.00739	-0.01379	-0.00669	0.00347	0.00787	-0.00988	0.0047	0.00082	0.00148	0.01218	0.00335	-0.0097	-0.00496	-0.00974	0.00005	-0.00462	0.01174	0.00569	0.01124	-0.00881	-0.00223	0.00852	-0.00666	-0.00638	0.02606	0.00426	-0.00773	0.00395	0.00625	-0.01081	-0.00009	0.00922	-0.0109	-0.01452	-0.00824	-0.02008	-0.00155	0.00672	-0.00445	0.00496	-0.00152	0.00465	-0.00487	0.00311	0.00431	-0.00522	-0.00053	0.00018	0.00272	0.00532	0.0028	-0.00634	-0.00586	-0.0014	0.00899	0.00208	-0.00289	0.00833	0.01386	0.01769	0.0026	-0.0057	-0.00063	-0.00369	0.00581	-0.01203	-0.0131	-0.00436	0.01156	0.01421	0.0005	0.00514	-0.00492	0.00644	0.0137	0.00192	0.00544	-0.01105	-0.00691	0.00883	-0.00326	0.00756	0.00262	-0.00425	0.00417	-0.00291	-0.00961	-0.00453	0.00199	0.00888	-0.00154	-0.00084	0.00899	-0.0014	0.00031	-0.00582	-0.00066	0.00108	-0.01147	0.00079	0.00434	0.00018	0.00461	0.00273	0.00858	0.00898	-0.00569	-0.00069	0.00208	0.00719	-0.00473	0.00314	-0.00611	-0.00616	0.0023	0.00406	0.0022	0.00289	0.0031	-0.00468	-0.0007	-0.00529	-0.00102	-0.00429	0.00242	-0.00093	-0.00205	-0.00445	-0.00115	-0.00146	-0.00698	0.00569	-0.00547	0.00343	-0.00172	-0.00667	-0.00541	-0.00809	-0.00074	-0.00358	0.00227	-0.00202	0.00125	0.00372	0.00181	0.00472	0.00849	0.00525	-0.00232	0.01173	-0.00411	-0.00037	-0.00134	0.00036	-0.00002	-0.00643	-0.00649	-0.00704	0.00081	-0.00349	0	0
MGI:2148202	Ces1d	-0.96393	0.14644	0.10483	-0.01734	-0.02685	-0.02812	0.05122	0.00607	0.0349	-0.05231	0.00943	0.08133	-0.00628	0.02507	-0.06024	-0.01449	-0.01443	0.02065	-0.03355	0.03591	-0.00316	0.02029	-0.01119	0.01603	-0.01515	-0.00638	-0.00061	0.01332	0.03103	0.01623	0.02778	0.01341	0.01267	0.02641	-0.01489	-0.00788	0.0021	-0.03621	0.00294	-0.02271	0.01829	0.01015	-0.00455	-0.00859	0.00009	0.01954	0.01816	-0.00391	-0.01772	0.0163	0.00019	0.01584	0.01755	-0.00063	0.00169	0.00767	0.00913	-0.01855	-0.00642	-0.01328	0.00557	0.00186	-0.01885	-0.01275	-0.00451	0.01634	0.02137	0.00369	0.01838	0.01389	0.00398	0.00089	0.00544	0.00497	-0.00112	0.00004	0.00437	0.00665	-0.00362	0.00053	-0.01371	-0.00901	0.01048	0.01037	-0.00235	0.00515	0.00113	-0.0113	0.00513	-0.00856	0.00094	0.00987	-0.00345	0.01266	-0.00348	-0.00806	-0.00414	0.0093	0.00218	0.00238	-0.00753	0.00289	0.01196	0.00045	0.00372	0.00324	-0.00817	-0.00613	0.00398	-0.00784	0.00455	-0.00004	-0.00421	-0.00743	0.00029	-0.00458	-0.00531	-0.00689	0.00436	0.00291	-0.0077	-0.00058	0.01203	-0.00149	-0.00605	0.00178	0.00689	-0.00069	0.0042	0.01203	-0.00861	-0.00072	-0.00094	0.0004	0.0089	0.00374	-0.00426	0.00334	0.00212	0.0043	0.00344	-0.00364	-0.00337	0.00151	0.00221	-0.0095	-0.00603	0.00088	0.0027	-0.01136	-0.00646	-0.00372	0.00178	-0.01101	-0.00023	-0.00141	-0.00501	-0.00117	0.01022	0.00035	0.00547	0.00128	-0.0034	0.00001	0.00046	-0.00579	-0.00074	0.0021	0.0048	0.00675	-0.00269	-0.00442	0.00234	0.00368	-0.00839	-0.00047	0.00059	-0.00151	0.00358	-0.0052	0.00437	-0.00262	0.00229	0.00242	-0.00296	0.00509	-0.0014	0.00679	0.00664	0.00223	0.00397	0.00466	0.00605	-0.00233	0.00389	0.00094	-0.00428	0.00184	0.00137	-0.00252	0.003	0.0036	-0.00058	-0.00235	0.00081	-0.00826	0.00244	0.00371	-0.00113	-0.01576	0.00243	-0.00718	-0.00603	-0.00375	0	0
MGI:2444661	4933426M11Rik	-0.96388	0.00787	0.03827	0.05645	0.08497	-0.04958	-0.00388	-0.07255	0.03296	0.01845	-0.09232	0.03733	-0.02893	-0.00575	0.06886	0.01204	-0.02284	-0.02024	-0.03082	0.01273	0.00593	0.04138	-0.00127	-0.02049	-0.02239	-0.01022	0.02606	-0.02712	-0.00835	-0.02938	-0.00066	0.02858	0.02976	-0.02066	0.01112	-0.01462	0.00899	0.02817	-0.00046	-0.00891	0.00868	-0.01595	0.02586	-0.03008	-0.01119	-0.02026	-0.01768	0.021	0.04261	-0.00559	0.00687	-0.00233	-0.00041	0.00695	0.0027	0.01855	0.03254	-0.00727	0.00502	0.0102	-0.0038	-0.0039	-0.04513	-0.02509	-0.00686	0.00623	-0.0102	-0.00551	0.00879	0.01137	-0.00547	-0.00752	0.0287	0.00503	-0.00932	-0.01445	0.00344	-0.02025	0.01158	0.00202	0.01075	-0.01758	0.01286	-0.00362	-0.00328	0.00627	0.00568	0.02217	-0.00086	0.0037	0.00791	0.00199	-0.01675	0.00118	0.00876	0.00224	-0.0064	-0.00137	0.00149	-0.01679	-0.01142	0.03113	-0.01663	-0.00492	-0.00133	-0.01114	0.01274	0.01302	-0.00112	0.00859	0.01445	0.00795	0.01564	-0.00469	-0.00992	0.00343	0.00167	-0.00756	-0.01807	-0.00099	-0.00294	0.01466	0.00718	-0.012	-0.00351	-0.00691	-0.00596	0.00355	0.00786	-0.00897	0.009	0.00937	-0.01058	-0.00229	0.00305	-0.01487	0.0278	-0.00144	0.00544	-0.0101	-0.01217	0.00862	0.00698	0.00695	0.00692	-0.00966	-0.00148	-0.0006	-0.02423	-0.00583	-0.0043	0.00602	0.00157	0.00616	-0.00193	0.0026	0.01223	0.0059	-0.00053	-0.00831	-0.00867	0.00458	0.00724	-0.00453	-0.01158	-0.00727	-0.01149	-0.00287	-0.00025	0.00652	0.0093	-0.00459	-0.00428	-0.00772	-0.02732	-0.01217	0.00673	-0.01222	0.00806	-0.0028	-0.00951	0.00438	-0.00685	0.00257	0.01375	-0.0022	-0.00703	0.00542	-0.00543	0.00293	0.00189	0.00132	0.00883	-0.00588	-0.00019	-0.00463	-0.00041	-0.00345	-0.00064	-0.00207	-0.01035	-0.00507	-0.00971	-0.01422	0.00265	0.01097	-0.01157	0.00251	0.00628	-0.00713	0.0069	-0.00809	-0.00538	-0.00575	0	0
MGI:96745	Lamp1	-0.96385	0.03315	0.03261	0.14624	-0.03393	0.03698	-0.04729	0.05493	0.06291	0.03311	0.04606	-0.02245	-0.04641	0.01573	0.05761	0.00467	0.02101	0.02396	-0.01466	-0.04771	-0.02733	-0.00864	0.00941	0.00529	0.02669	-0.02254	0.01316	-0.04151	0.01147	0.00836	0.03239	-0.01664	-0.00037	0.00211	0.00158	-0.01429	-0.00086	0.04405	-0.0261	-0.01479	0.01053	0.01421	0.02013	-0.01209	-0.04217	0.00261	0.00269	-0.01048	0.02086	-0.01439	-0.01062	-0.00107	0.01956	0.02452	0.00995	0.008	-0.00009	0.02024	0.00257	0.0046	-0.00268	0.00688	-0.00945	0.0027	-0.00445	-0.01782	0.00958	-0.00671	0.00606	0.01903	0.00354	-0.01063	0.00337	0.00668	0.01319	0.01831	0.00518	0.00863	-0.00043	-0.01484	-0.00567	-0.00929	0.00435	-0.01856	0.01755	0.01431	0.00537	-0.01279	-0.0088	-0.01503	0.00638	0.00881	-0.00548	0.00769	0.00273	-0.00051	-0.00723	-0.00755	-0.00873	0.01016	-0.00775	0.00732	-0.01138	-0.00391	-0.01146	-0.01088	0.00565	0.00107	0.00645	0.0066	-0.00144	0.00249	-0.00402	0.00556	0.00323	-0.01388	0.0182	-0.00211	-0.01072	-0.01827	-0.00129	0.00154	0.01154	0.01025	0.00427	-0.00357	-0.00495	-0.00157	0.01264	-0.00292	-0.00006	0.00552	0.01291	0.00673	-0.00428	0.00123	0.00104	-0.01093	-0.00189	-0.00453	0.00436	-0.00639	0.00989	0.00271	0.00877	0.00024	0.01305	-0.00823	0.00456	-0.00405	-0.00352	-0.00275	-0.0052	-0.00371	0.00408	-0.00664	-0.0011	0.01164	-0.00023	0.0064	0.00787	0.00095	-0.00562	-0.002	-0.00507	-0.00008	-0.00583	0.00015	0.00119	0.00503	0.0011	0.00083	0.00412	0.00359	-0.01106	0.00747	0.00449	-0.01497	0.00309	0.00256	0.00191	-0.01257	-0.00048	0.00286	-0.01076	-0.00101	-0.00897	0.00451	0.00366	0.00266	-0.00054	-0.00094	-0.00482	-0.00332	0.00596	0.00397	0.00176	0.00071	0.00865	0.00314	0.00076	-0.00386	0.00075	0.00456	0.00094	-0.00635	-0.00645	0.00552	-0.00235	0.00032	0.00087	-0.00938	0.00465	0.01008	0	0
MGI:2443510	Tacc1	-0.96371	0.05087	0.05602	0.09727	0.10682	-0.09669	-0.01734	-0.03028	0.03034	-0.05635	-0.07294	0.03438	-0.00794	0.00214	0.0061	-0.02408	0.00545	0.04027	-0.01238	0.03585	-0.00509	0.00807	-0.008	0.04032	-0.00088	-0.00395	0.03967	-0.02546	-0.01161	0.00434	0.02157	-0.00441	0.00335	0.01051	0.00897	-0.00851	0.00835	0.00029	-0.01157	-0.00373	0.02812	0.01094	0.01001	0.00949	-0.00405	0.00851	0.00859	-0.00638	0.03318	0.01243	-0.00155	-0.00516	0.00534	-0.01961	0.00591	0.01573	-0.0012	0.00952	0.009	-0.01136	0.007	0.00438	-0.00374	0.00551	-0.02172	0.00671	0.02699	0.01781	0.01564	-0.02995	-0.00769	0.01239	0.01156	0.00433	0.02056	0.00367	-0.01382	0.00426	0.00942	0.0222	0.00135	-0.011	-0.00563	-0.00623	0.00822	-0.00365	-0.00486	0.00782	0.00894	-0.00593	0.00724	-0.01116	0.00546	-0.00276	-0.00442	-0.00033	0.02653	0.00228	0.0057	-0.00701	0.00658	0.0134	-0.00727	0.00494	0.01249	-0.01411	-0.00167	0.00288	0.01341	-0.00791	-0.00442	0.00854	0.00997	0.00794	-0.01314	0.01294	-0.00174	-0.0011	-0.00533	0.00184	-0.00522	0.00173	0.002	0.00391	0.00761	-0.0008	0.00042	-0.00422	-0.00024	0.00012	-0.00118	0.01041	-0.00798	0.0048	-0.00199	-0.00169	0.00072	-0.0009	0.0037	-0.00256	-0.01017	0.00105	0.00959	0.00027	0.00646	-0.00466	-0.00124	0.00072	0.0023	0.00171	0.00831	-0.00144	-0.00227	-0.01712	-0.00363	0.01172	0.00265	-0.006	0.01614	-0.00292	0.00532	0.00916	-0.00286	-0.00511	-0.00537	0.00104	-0.00183	0.00194	-0.00136	0.00526	-0.00392	-0.00317	-0.00153	0.0125	-0.00928	0.00724	-0.00168	-0.00815	-0.00567	0.00379	0.00401	-0.00897	0.01118	-0.01294	0.0074	-0.00707	0.00221	-0.00477	0.00547	-0.00856	0.00173	0.0064	0.00277	-0.00314	-0.00369	-0.00499	-0.00465	-0.0043	-0.00257	-0.00134	0.0119	-0.0074	-0.00118	-0.0103	0.00648	0.00246	-0.00088	0.00097	0.01289	0.00153	-0.00638	0.00641	-0.00237	0.00753	0	0
MGI:1196458	Scarb2	-0.96361	0.09561	0.0615	0.02886	0.06147	-0.04595	0.03904	0.0217	-0.05531	0.0214	0.03633	0.06469	-0.03358	-0.06695	0.00061	-0.05801	0.00447	0.05988	-0.02868	-0.0099	0.03033	0.00853	-0.02326	0.01019	0.06415	-0.00567	0.03278	-0.01279	-0.02218	0.00581	-0.00087	-0.01756	0.02311	0.03099	0.0094	-0.05324	0.04065	0.00057	-0.03054	-0.00914	0.00787	0.00913	0.00559	-0.01786	-0.01773	0.01827	-0.01321	-0.01267	0.01557	0.02303	-0.01378	0.02862	-0.01534	-0.01049	0.00395	0.00151	0.0074	0.0012	-0.02166	-0.00712	-0.00268	-0.00163	-0.02329	0.00427	0.0061	-0.01109	0.00914	-0.00974	0.00138	0.00222	-0.00456	-0.00302	0.00484	0.00307	0.00861	0.01716	0.00465	-0.00124	-0.00802	0.00173	0.00771	-0.00392	-0.00201	0.00353	-0.00241	0.02058	-0.00778	-0.00463	-0.01066	0.00829	0.02103	-0.01682	-0.00211	0.01714	0.00893	-0.0111	0.01037	-0.00924	0.00436	0.00989	-0.01158	-0.01064	-0.00243	0.0067	-0.00405	0.00389	0.00059	0.00473	0.008	-0.01426	0.00152	0.00281	0.00144	-0.00041	0.01096	-0.00844	0.00431	-0.00833	-0.00085	-0.01635	0.01474	-0.00746	-0.00244	-0.00659	-0.00897	-0.00379	0.00222	-0.00154	0.00908	0.00377	-0.00686	0.01439	0.00598	0.00781	0.00829	-0.00349	-0.00291	0.00348	-0.00265	0.0088	0.00497	0.00425	-0.00391	-0.00954	0.00254	0.01396	0.0026	0.00064	-0.00899	-0.00569	-0.00132	-0.00651	0.01287	0.00251	0.00038	-0.00258	0.00159	-0.00053	-0.00365	-0.00178	0.01168	0.00037	-0.00836	0.00245	-0.00531	0.0026	0.00749	-0.00939	-0.00566	0.001	0.00086	-0.00085	-0.00207	0.00218	-0.01196	0.00106	-0.00012	-0.00202	-0.00086	-0.00499	-0.00142	-0.00255	0.00429	0.00923	-0.00171	-0.00284	-0.00465	-0.00154	0.00477	-0.00412	-0.00217	0.00432	0.0029	-0.00613	0.00901	-0.00004	-0.00114	0.00021	0.00658	-0.00587	0.00761	-0.00305	-0.00397	0.00852	0.00625	-0.00043	0.00502	-0.00204	0.0095	0	-0.0039	-0.00339	-0.00864	0.0025	0	0
MGI:96882	Ly6c1	-0.96343	-0.10058	-0.02279	0.01403	0.0431	-0.10497	-0.03841	0.04364	0.00979	0.04899	0.09749	-0.00182	0.05626	0.00907	0.00587	-0.04675	0.00042	-0.03647	0.05173	-0.04451	-0.03811	0.01372	0.02584	-0.02629	-0.02987	-0.01771	0.00268	0.00165	-0.00254	0.03786	-0.00516	0.02266	0.01486	-0.03413	0.02083	0.03157	-0.00442	0.00019	-0.03185	-0.01386	0.0097	0.01581	0.01747	0.02061	0.00116	-0.02323	0.01117	0.00634	0.02025	-0.00492	0.0229	-0.00555	0.03315	0.0022	-0.02104	-0.02135	-0.00362	0.00161	0.0042	-0.01404	0.01219	0.00388	0.01655	-0.00069	0.00501	0.00852	-0.0118	-0.00435	0.00966	-0.00663	-0.00054	-0.00812	-0.00009	0.00162	0.00564	-0.01391	0.00934	-0.00735	0.00407	-0.00412	0.0086	0.00791	0.00613	0.00743	0.00818	0.00245	0.00775	-0.00138	-0.0021	-0.00988	0.00902	-0.00917	-0.00368	0.00663	-0.00201	0.00722	0.00836	-0.00125	-0.00501	0.00395	0.00531	-0.00312	0.00438	-0.00508	-0.00228	-0.01098	-0.0009	-0.00434	-0.00066	-0.00224	0.01141	0.00405	0.00745	0.00677	-0.00556	-0.01043	0.00217	0.01503	-0.00092	0.00413	0.00503	-0.00644	0.01089	-0.00647	-0.00026	0.01212	-0.00455	0.01505	0.01019	-0.00076	0.0035	0.00864	-0.00774	-0.00975	-0.00034	0.00139	-0.00258	-0.00464	-0.00545	-0.00462	0.00476	0.00104	-0.00019	0.00117	0.00606	-0.00941	-0.00082	0.00253	0.00314	-0.00446	-0.00138	-0.00072	-0.00338	-0.00775	0.00929	-0.00431	0.02033	-0.00249	-0.0004	0.00156	0.00987	0.00012	-0.00488	-0.0017	-0.00729	0.00242	-0.00391	-0.00181	-0.00094	0.01351	0.00662	0.00289	0.0043	-0.00224	0.00102	0.00368	0.00157	-0.00898	0.00434	-0.00082	0.00238	0.00017	0.00528	0.01038	-0.00497	0.0083	-0.00084	-0.00124	0.00161	0.00208	0.00061	-0.00826	0.00354	0.00415	-0.00243	-0.00502	0.00349	0.00654	0.00536	-0.0029	0.00475	0.00155	0.00265	-0.00102	-0.00027	-0.00045	0.00515	-0.00076	0.00426	0.00095	-0.00104	0.00385	0.00432	0.00141	0	0
MGI:2442858	Ddx58	-0.96338	0.12947	0.00824	0.0494	0.01143	-0.02361	0.01197	0.06662	0.02364	-0.03771	-0.01741	0.0236	0.04686	0.04907	-0.00381	0.04084	-0.03296	0.035	0.02758	-0.01759	-0.03552	0.03261	-0.00312	0.01196	0.0052	-0.02393	-0.02518	0.0226	-0.03826	0.0474	-0.03918	0.0034	0.01932	-0.03063	0.02283	0.00187	0.04158	0.02899	-0.00715	-0.03511	-0.00188	0.017	0.01864	0.00102	0.03018	0.00571	-0.00849	-0.01269	0.0698	0.01622	-0.00756	0.02096	-0.00317	0.00647	0.01737	-0.01105	0.00647	-0.00507	0.00266	0.00835	-0.00582	-0.00339	-0.00114	-0.00702	0.01073	-0.01356	-0.00899	-0.01906	0.0007	-0.00058	0.00149	-0.0206	-0.00564	-0.00184	0.00363	0.00921	-0.01133	-0.0203	0.00453	-0.00432	0.00377	0.01506	0.00344	0.00652	0.00536	-0.00486	0.00201	-0.0089	0.01272	0.00748	-0.00425	-0.00368	0.01313	0.00874	0.00834	-0.00163	-0.00583	0.00644	0.00439	0.00821	-0.01497	-0.00219	-0.0143	0.00943	0.00259	-0.00964	-0.00365	0.0057	-0.0058	-0.00583	-0.00544	0.01021	-0.00413	0.00676	0.01912	-0.00136	0.01148	-0.01557	0.00155	0.00088	0.0134	0.0131	-0.00325	0.0032	-0.00231	-0.00002	0.01016	0.00285	0.01145	0.02835	-0.00764	-0.00646	-0.00809	0.01069	0.01081	-0.00023	-0.00064	-0.00782	-0.0009	-0.00691	0.00934	-0.00818	-0.0068	-0.00894	0.00525	-0.01662	0.01787	-0.00523	0.01605	-0.00052	-0.00466	-0.00069	0.00301	-0.01735	0.0078	-0.01401	-0.00772	0.00889	0.0115	0.00395	0.00032	0.00569	-0.00113	0.00256	-0.01783	-0.00618	0.00613	-0.005	-0.00871	-0.0106	0.00329	-0.01093	-0.00753	-0.00483	0.00796	0.00125	0.01013	-0.02115	0.00388	-0.00397	0.00033	-0.00171	-0.00315	0.00514	0.00412	0.00418	-0.00667	0.00716	-0.0098	0.00953	-0.00349	0.00692	0.00471	0.01262	0.0111	0.00491	-0.00071	0.00368	0.00934	-0.00177	-0.00148	-0.005	-0.00095	-0.00094	0.0024	-0.00563	0.01047	-0.01306	0.00138	0.00101	-0.0091	0.00237	0.00034	0.0015	0	0
MGI:1922394	Pdzd2	-0.9633	-0.0266	-0.17493	0.08031	-0.02381	-0.01795	0.00616	-0.03333	-0.0328	-0.03604	-0.04946	0.04681	0.0175	-0.01397	0.02074	0.054	0.03839	-0.02577	-0.00995	0.02488	-0.00721	0.00695	0.01929	-0.01538	0.01082	0.04109	0.03836	0.00658	-0.01658	0.00553	-0.00756	0.02026	0.03331	-0.01636	0.0074	0.02891	-0.00096	-0.00151	-0.00954	-0.00419	0.00803	-0.01408	0.00772	0.00824	0.01203	-0.00288	0.02658	0.00311	-0.00678	0.01911	0.00021	-0.02589	0.01894	-0.00633	0.00161	0.0023	0.01252	-0.0102	0.01581	-0.01515	0.0026	0.01152	0.01147	0.02456	-0.01434	0.00254	-0.01497	0.00136	0.00434	0.0006	-0.01016	-0.00586	0.00604	-0.00024	-0.00396	-0.01386	-0.01769	-0.00337	0.00866	0.00156	0.00814	0.00684	-0.00231	0.00661	0.00117	0.00245	-0.01505	-0.00243	0.00265	-0.00456	-0.01161	-0.00405	0.00939	0.00679	0.00538	0.00669	-0.0028	0.00201	0.0025	-0.00942	-0.00648	0.0062	-0.01894	-0.0018	-0.00636	-0.00031	0.00811	0.00636	0.00772	-0.0106	-0.01176	-0.00322	0.0072	0.00745	0.00519	-0.00098	0.00189	0.01043	-0.00403	0.01209	-0.00703	0.0053	-0.00602	-0.00185	0.00243	-0.01114	0.00341	0.00418	0.00718	0.0084	-0.00675	-0.00194	0.00226	-0.00384	-0.01757	-0.00454	-0.00664	0.00598	0.00211	-0.00209	0.00045	-0.00323	0.00542	0.00723	0.00344	0.00304	-0.00075	0.01387	-0.00554	-0.00375	0.00437	0.00792	-0.00222	0.00138	0.00499	-0.0023	0.00178	0.00561	-0.00403	0.00808	0.00681	0.01074	-0.011	0.00223	0.00413	0.00844	-0.00146	-0.00971	-0.00273	-0.00775	-0.01133	-0.00715	0.00009	-0.0017	0.00464	0.00775	0.00615	-0.00552	0.00998	0.00607	-0.00487	0.00698	0.00398	-0.00553	-0.00324	0.00299	-0.00647	0.00249	0.00782	0.00122	-0.0026	0.01044	0.01009	-0.00376	-0.00072	-0.00733	0.0125	-0.00581	-0.00202	0.00619	0.00874	0.00081	0.00335	0.00042	0.0028	-0.00729	-0.00223	-0.00017	-0.0032	-0.00798	0.00102	0.00727	-0.00084	-0.00402	0	0
MGI:1339941	Cxcl15	-0.96309	0.15738	0.06103	-0.06187	0.02957	-0.00669	-0.00243	0.08701	0.0166	0.01044	0.06578	0.06136	0.02044	0.02149	-0.07273	-0.00614	-0.05069	0.00186	-0.01853	0.0447	-0.02397	0.00673	-0.00325	-0.01236	-0.02191	-0.00969	0.00506	-0.00332	0.02618	0.02536	-0.013	-0.0075	0.02699	0.01385	-0.0043	-0.02168	-0.00703	-0.01733	-0.01422	-0.02319	-0.00075	0.00529	-0.00712	-0.00171	-0.00101	0.00033	0.02411	-0.01895	0.00545	0.00422	0.00482	0.00648	0.00471	-0.02601	0.00626	-0.00969	0.00784	-0.00919	0.00537	-0.01311	0.01587	-0.00537	0.00602	0.00519	-0.01089	0.01227	-0.00472	0.00445	0.01295	-0.0058	0.00083	-0.00476	0.01679	0.0101	0.00456	-0.00247	0.00125	-0.01836	-0.00392	0.00544	0.01054	0.00804	0.00352	0.00248	0.00738	0.01245	-0.00134	0.00515	-0.01166	-0.00557	-0.00785	0.00576	0.0029	-0.00648	-0.01259	0.00318	-0.00383	0.00069	0.00115	0.0083	-0.00555	-0.0051	0.00495	-0.00909	-0.00263	0.00051	0.00206	-0.00032	-0.00202	0.00503	0.00464	-0.00139	-0.0029	0.00516	0.00157	0.00479	0.00273	-0.00102	-0.00222	0.00496	-0.00186	-0.00397	0.00587	-0.00617	-0.00015	-0.00042	0.00522	0.0061	0.00179	0.00028	0.00114	0.00642	-0.00709	-0.00081	0.00531	0.00049	0.00175	0.00048	-0.00014	0.00024	-0.00362	-0.0051	-0.0048	0.00317	0.0058	-0.00989	-0.0023	-0.0001	0.00534	0.00228	0.00016	-0.00057	0.00008	0.00252	0.00314	0.00273	0.00472	0.00301	-0.00467	0.00001	-0.0008	0.00781	0.00499	0.00201	0.00107	-0.00167	0.00164	0.00369	-0.00004	0.00095	-0.00086	0.0017	0.00281	-0.00013	0.00179	-0.0067	0.00124	0.00112	0.00307	-0.00263	0.01017	0.00105	0.00098	0.00645	0.00146	0.00237	0.00296	-0.00389	0.00109	0.00439	-0.0028	0.00121	0.00078	-0.00286	0.00238	-0.0045	0.00253	-0.00793	-0.00599	-0.00514	-0.00123	0.00152	-0.00385	0.00141	0.00534	-0.00037	0.0002	0.00255	-0.0064	0.00177	0.00106	-0.0035	-0.00027	0.00263	0	0
MGI:1859650	Ramp2	-0.96306	0.12716	-0.01112	0.03915	0.00136	0.01094	0.06224	0.00219	-0.00056	0.05606	-0.00475	-0.04261	-0.03932	-0.03396	0.02407	-0.07501	0.02153	0.01783	0.03225	0.02809	-0.0486	0.00667	0.03356	0.02204	-0.00336	-0.03592	0.00978	-0.01336	0.00923	-0.01184	0.03388	0.02275	0.01943	-0.05835	-0.02906	0.0353	-0.00742	-0.0003	-0.00298	-0.00356	-0.0056	0.0262	0.03178	0.01959	-0.02105	0.02288	0.0121	-0.00973	0.00957	0.00861	-0.02016	-0.00179	0.03873	-0.01641	-0.00251	0.03462	0.00866	0.00559	0.02938	-0.00761	0.00705	-0.00539	0.02119	0.00208	-0.00091	-0.01648	-0.01023	0.00242	-0.00418	-0.02708	0.00454	-0.00043	0.01656	0.00611	0.01794	-0.00391	-0.02095	-0.0025	0.01867	0.00135	-0.01718	-0.01526	0.00664	0.01053	0.01199	0.00644	0.00919	-0.00617	-0.01019	0.00124	0.01332	-0.01808	0.00968	-0.00488	0.00972	0.00501	0.00794	0.0012	-0.00881	0.00573	0.01	0.01477	-0.01999	0.00219	0.01399	-0.00467	-0.00192	0.00101	0.01429	-0.00432	-0.00804	0.00281	0.00072	-0.00285	-0.0055	-0.00873	-0.01082	-0.01264	-0.01518	0.00123	0.00492	0.00595	-0.00963	-0.00682	-0.00345	0.00009	0.00257	-0.0102	-0.00306	0.00761	0.01686	-0.00362	-0.00887	0.00502	-0.00877	0.00197	0.00941	-0.00043	0.00443	-0.0125	0.00076	0.01496	0.01687	0.0113	0.00939	0.01207	0.0037	0.01184	0.01853	-0.01274	-0.00737	0.01172	0.00321	-0.00836	0.00887	0.01934	-0.00663	0.00068	0.00008	0.00062	0.00499	0.01432	0.00182	-0.00125	-0.00559	0.00039	-0.00772	-0.01641	0.00494	0.01094	0.00872	0.00909	-0.00204	-0.0032	0.00899	0.00279	0.00133	-0.00697	0.00032	-0.0139	-0.00249	-0.00068	0.00807	-0.00073	0.00549	-0.00192	0.02082	0.00703	-0.00388	-0.00001	-0.00376	0.00279	-0.00181	-0.00887	-0.00448	-0.00013	0.00032	0.00373	0.00699	0.00441	0.00713	-0.00778	-0.0055	0.00612	0.00633	-0.00091	0.00136	-0.00653	-0.00359	-0.00435	-0.00116	0.00404	0.00591	-0.00314	0	0
MGI:102952	Dgka	-0.96301	-0.05011	-0.01155	0.1045	0.1041	0.06449	-0.03862	-0.02606	0.00369	-0.0178	-0.02909	0.02879	-0.01723	0.00532	-0.02321	0.04766	-0.0242	0.04673	0.02899	-0.00837	0.00243	0.07229	0.03698	0.00322	-0.04058	0.01072	0.02245	0.00934	0.02287	0.01707	0.02416	0.03687	0.01837	-0.02603	0.00601	0.01153	-0.01527	-0.02515	0.02232	0.01543	0.02183	-0.01614	0.03165	0.03697	-0.02407	0.02526	0.00317	0.00038	0.0054	0.01849	-0.00245	-0.01839	0.00578	-0.01826	0.01969	-0.00325	0.00012	-0.01177	0.00014	0.00759	-0.01504	0.01163	-0.01046	-0.00877	0.01019	0.00243	-0.0354	-0.00017	0.003	0.0155	-0.00087	0.00016	0.00505	0.00296	0.00823	-0.00183	0.00649	-0.02047	-0.01825	-0.00084	0.00977	-0.00299	-0.00353	-0.00198	0.0035	-0.00458	0.01882	-0.00282	0.00279	-0.00462	0.00384	-0.0008	-0.01201	-0.01209	0.00804	-0.01211	-0.00547	0.00572	-0.00641	0.01634	-0.0062	-0.00744	-0.00828	0.00903	0.01196	0.00009	0.02459	0.01321	-0.00342	0.01159	-0.00246	-0.01624	-0.00612	-0.01296	-0.00738	0.01048	0.00523	-0.01046	-0.00639	0.00959	0.00997	0.00443	0.00171	0.00501	0.00936	-0.00638	-0.02003	0.00757	0.00428	0.00977	0.00737	-0.00299	0.00527	-0.0169	0.00219	0.00413	-0.00255	0.00121	0.00282	-0.00094	-0.00457	-0.00303	0.00723	0.00636	0.00142	-0.00313	0.01344	0.00521	0.02592	0.00349	0.00064	-0.01411	-0.00193	-0.00694	0.0045	-0.01468	0.00294	0.00135	0.00215	0.00765	-0.01068	-0.00307	0.00664	0.01121	-0.00871	0.0008	0.00592	-0.00191	-0.01013	-0.00049	-0.00465	0.00425	-0.00866	0.00006	-0.00779	-0.00504	-0.00825	0.00022	0.00102	-0.01744	-0.00063	-0.00806	0.00133	-0.01493	0.00175	0.00028	-0.00767	0.00677	0.00197	0.00786	0.00304	-0.00548	-0.00778	0.00012	-0.0007	-0.01735	0.00583	0.00613	-0.01193	0.01209	-0.00844	-0.01563	-0.0092	-0.00117	0.00088	-0.00093	-0.00153	-0.00229	-0.00129	0.00892	0.01015	0.00699	-0.00123	0.00512	0	0
MGI:88574	Cybb	-0.96296	-0.08436	-0.02436	0.09525	-0.03418	-0.02019	0.03431	0.10568	0.05618	0.03927	0.05428	0.02345	0.08204	0.04827	-0.03298	-0.01077	-0.05578	0.00857	0.01239	0.00904	0.01944	-0.01795	-0.02664	-0.01041	0.00764	0.00685	0.03589	-0.00456	0.01895	0.00592	0.01491	-0.00348	0.00139	-0.00043	0.00993	-0.03202	0.01885	0.0094	-0.05921	-0.01086	0.01342	0.01709	-0.00079	0.01765	-0.02642	-0.01922	0.02918	0.01389	-0.01494	-0.01043	-0.02942	-0.00704	-0.00655	-0.00545	-0.00385	-0.025	0.01547	-0.00962	-0.01705	0.01008	0.0093	0.00236	-0.00719	0.01465	0.00159	-0.01247	0.0054	0.01102	-0.00956	-0.01615	0.00009	-0.01727	0.0071	0.00634	-0.00629	0.0005	0.00007	0.00936	0.00392	0.0003	-0.00989	0.0027	0.00717	0.0025	0.00429	-0.01557	0.0067	0.00848	-0.00205	0.00523	-0.0092	-0.00033	-0.00027	0.00502	-0.00299	-0.00018	-0.00335	0.0031	-0.00899	-0.00163	-0.00726	0.00786	0.00393	-0.00317	-0.00555	-0.00134	0.01293	-0.00671	0.01696	0.00266	0.01524	0.00513	-0.00094	0.00049	-0.00048	0.00042	0.00478	-0.00548	0.00928	-0.00342	-0.00029	0.00438	-0.00931	0.00353	0.00143	0.00928	-0.00322	0.00687	0.00411	0.00337	-0.00323	0.00186	0.00101	-0.00806	0.00083	0.00484	0.01434	-0.00117	0.00713	-0.00161	0.00145	-0.00384	0.00721	0.00161	-0.00216	-0.00886	-0.00254	0.00097	0.00085	0.00929	-0.00141	-0.00081	0.00079	-0.00961	-0.00682	0.00692	0.00528	0.00076	0.00622	0.00073	0.00366	-0.01252	-0.00781	-0.00226	-0.00608	0.00849	-0.00726	-0.00444	0.0054	0.00425	0.00155	-0.00546	0.00026	0.00045	-0.00405	0.00318	0.00852	0.00146	0.00534	0.00342	0.00059	0.0042	-0.00251	-0.00191	0.00176	-0.00596	0.00516	0.00224	0.00099	0.00116	0.00369	0.00113	-0.00345	-0.00517	-0.00544	-0.00616	0.00173	-0.00363	0.00093	-0.00972	0.00219	-0.00446	0.00914	0.00125	-0.00549	-0.00505	0.00349	0.00006	-0.00078	0.0012	0.00337	0.001	0.00327	0.00372	0	0
MGI:98919	Scgb1a1	-0.96286	-0.01401	-0.06912	-0.01317	0.02767	-0.12052	-0.087	0.08091	0.00619	0.01103	0.10067	0.06087	-0.00566	-0.00766	-0.07337	-0.00395	-0.01606	-0.02665	0.01022	0.00576	-0.03218	0.02629	0.00229	-0.00674	-0.02733	-0.03092	0.02677	-0.04168	0.00922	0.0125	0.02408	-0.01116	0.01456	0.02961	-0.01161	-0.01656	-0.03281	-0.01666	-0.01563	-0.01765	0.00017	0.00526	-0.00242	0.00199	0.00202	-0.00283	0.01794	-0.02431	-0.00926	0.00661	0.00987	0.01571	-0.00038	-0.01144	0.00427	0.00627	-0.00969	-0.00166	-0.01333	-0.00484	-0.00008	-0.00621	0.00704	-0.00535	-0.00158	-0.00601	-0.00062	0.0214	0.005	0.00135	0.0137	-0.00824	0.01846	0.00528	0.01882	0.00216	0.00348	-0.00122	-0.01387	0.01181	0.00783	0.00779	0.00751	0.00149	0.00752	0.00643	0.00859	0.00931	-0.0028	0.00284	0.00053	0.01001	0.00428	0.00024	-0.00159	-0.01221	0.00678	0.01027	-0.00152	0.00724	0.00267	-0.02092	-0.01037	-0.00005	-0.007	-0.00334	0.0078	0.00759	-0.00308	0.00565	-0.00137	-0.00883	-0.00547	-0.01404	-0.00667	0.00133	0.00409	0.00035	-0.00575	0.00631	0.00243	-0.00208	0.00982	-0.00194	0.01024	0.00106	0.00246	0.00456	-0.00467	0.00215	0.00159	0.00292	-0.0018	-0.00369	0.00176	-0.0069	-0.00382	-0.0015	0.00349	0.00546	-0.00496	-0.00607	0.00598	0.007	0.00361	-0.0014	-0.00143	-0.0045	-0.00219	-0.00164	0.00012	0.00212	0.00227	-0.00173	-0.00249	0.00502	0.00089	0.00045	0.00344	0.00263	-0.00261	0.00238	-0.00227	-0.00108	0.01238	-0.00198	0.00731	-0.00172	-0.00222	-0.0092	-0.00068	0.00029	-0.00248	0.00141	-0.00486	-0.00297	-0.00845	-0.00027	0.00397	-0.00627	-0.00241	0.00297	-0.00375	-0.00699	0.00105	-0.00138	-0.00304	-0.00421	0.00281	-0.00153	-0.00115	-0.00067	0.00171	0.00203	-0.00513	0.00158	0.00493	-0.00414	0.00295	-0.00026	0.00156	-0.00461	-0.00406	-0.00084	0.00047	-0.00223	0.0016	0.0021	0.00031	0.00306	0.00099	0.00036	-0.00205	0.0023	0	0
MGI:2448476	Smagp	-0.96281	-0.00554	0.08696	0.04949	0.03004	-0.09113	-0.06988	-0.03318	0.03231	-0.03346	0.02307	0.02651	-0.02665	0.0255	0.01056	-0.07196	0.05982	-0.05751	0.05537	0.00169	0.00726	0.0363	0.02474	0.06022	0.01457	-0.03757	0.00123	0.00048	-0.0292	-0.03046	0.02342	0.00552	-0.00347	-0.01732	-0.01042	0.00146	0.00267	0.01191	0.02043	0.00366	0.00856	0.00881	0.01238	0.02341	-0.00178	-0.00574	-0.01993	-0.0232	0.0151	-0.03161	-0.02119	-0.00159	0.03225	0.0207	-0.0014	-0.02031	-0.02244	0.00892	0.01857	0.02426	-0.00572	-0.00642	0.01656	0.01651	-0.01192	0.00048	0.00836	0.01167	-0.0044	-0.00251	0.00508	0.02177	0.00907	0.00327	0.00522	-0.00233	-0.00126	0.03045	0.01491	0.00932	0.01196	0.00617	-0.01051	0.00463	-0.02288	-0.00799	0.00159	0.00539	-0.0012	-0.01451	0.00043	-0.00984	-0.00278	0.00536	-0.01028	0.0074	0.01442	-0.00567	0.00045	0.01141	-0.00465	0.00598	0.00207	-0.00711	0.00266	0.00082	0.00337	0.01235	0.01062	0.00716	-0.00303	0.00075	0.00023	0.00007	0.00694	0.00388	0.00704	-0.00856	-0.00136	0.00434	-0.00987	0.00288	0.00144	-0.00006	0.01586	-0.00725	-0.00394	-0.00019	-0.00463	-0.00892	0.00856	-0.01228	-0.00092	0.00192	0.00621	-0.00541	0.00425	0.01314	-0.00224	-0.00116	0.00821	-0.00844	0.00608	0.00677	0.0054	-0.00538	0.01299	0.00967	0.00194	-0.01282	0.00458	0.00739	-0.00115	0.01295	0.00037	-0.01048	0.01163	0.01394	0.00857	0.00863	0.00681	0.00023	-0.00494	0.00697	0.00579	0.00443	-0.01907	-0.0207	0.00159	0.00931	-0.01311	-0.00334	-0.00636	-0.00588	-0.00395	0.00261	0.00969	-0.00472	-0.00432	-0.00425	0.00043	-0.00889	-0.00318	-0.00518	-0.0017	-0.00487	0.00488	0.00129	-0.00798	0.00127	-0.0057	-0.00815	-0.00349	0.01112	0.0057	-0.00705	0.00327	0.00374	0.0002	0.00003	-0.00097	-0.00805	-0.00228	0.00207	-0.00518	-0.00355	-0.00701	0.00293	-0.00324	0.00089	0.00105	-0.00743	-0.00524	0.0067	0	0
MGI:1333857	Arhgap31	-0.96265	0.07896	-0.03628	0.04258	0.15856	0.00155	0.04941	-0.04803	-0.02615	-0.01356	-0.02418	-0.03201	-0.04247	-0.02685	-0.03457	0.02876	0.0124	0.02219	-0.04062	0.03648	0.02014	-0.0001	0.00342	0.00051	0.01403	-0.03236	0.0057	-0.01892	-0.00102	0.01762	0.04795	-0.00202	0.02231	-0.04326	0.0346	0.01739	0.0127	0.01654	0.00167	0.01251	-0.00067	0.01092	-0.00279	0.00789	0.01198	0.0138	-0.00034	-0.01451	0.02632	-0.0012	-0.02271	-0.00686	0.00429	0.00963	-0.00323	0.00452	0.02921	0.00932	0.0285	0.01494	-0.02033	0.00634	0.01681	0.01456	0.00137	-0.00254	0.01298	0.01725	0.01806	0.00772	0.00637	-0.00947	0.01015	0.00474	0.00276	0.0066	-0.00782	-0.00589	-0.00135	0.00104	-0.02385	-0.01431	0.00302	0.01592	-0.00028	0.00343	-0.00606	0.02389	-0.0252	-0.02427	-0.00663	0.00082	-0.00063	-0.0017	-0.00307	0.00992	0.00795	0.00083	-0.0059	-0.00568	-0.00006	-0.01176	-0.01189	-0.00526	0.00127	0.00298	-0.01026	-0.00502	0.00612	0.00023	0.00293	0.00117	0.02241	0.01444	0.00191	-0.00079	0.01663	-0.00031	-0.00241	-0.00089	-0.00086	-0.00348	-0.00216	-0.00333	-0.01159	0.00056	-0.01871	-0.00539	-0.00207	0.00776	-0.00265	-0.00533	0.00843	-0.00005	-0.00397	0.00275	0.00385	0.00961	-0.00923	0.00215	-0.00146	-0.00253	0.00085	0.00999	-0.00324	0.00849	0.00145	-0.00013	-0.00992	-0.00085	-0.00166	0.01119	-0.00979	-0.00152	0.00705	0.00808	0.00219	0.00043	-0.00529	-0.00569	-0.00328	0.0072	-0.00786	-0.00233	-0.00054	-0.00102	-0.0024	-0.01398	0.00496	0.0008	-0.00256	-0.00047	0.00478	-0.00617	-0.00404	0.00069	-0.00353	-0.00288	0.00762	0.00142	-0.00416	-0.01248	-0.0008	-0.00068	0.0011	-0.00689	-0.00508	0.0037	0.00549	0.00624	0.00729	0.00901	0.01046	-0.00219	-0.00411	0.00313	-0.00431	-0.0024	0.00899	0.0086	0.00714	-0.00438	0.00207	0.00524	0.00338	0.00149	0.00765	-0.00137	0.006	0.00243	0.00121	0.00873	0.00343	0.00665	0	0
MGI:1859307	Unc93b1	-0.96261	-0.00931	-0.02296	0.13646	-0.08704	0.02136	0.0046	0.03133	0.03084	0.0389	0.08208	0.0221	0.03982	0.06131	-0.00317	0.04168	-0.03206	0.01463	0.03219	-0.03251	0.03619	-0.01676	0.00673	0.00172	0.02885	-0.00073	-0.00456	0.01926	0.01382	0.01359	-0.01285	0.05769	-0.00975	-0.00664	0.01291	-0.00726	-0.01967	-0.00262	-0.01341	-0.0221	0.01687	-0.00099	0.00767	0.01077	-0.01021	-0.00043	-0.01137	0.01446	0.00712	0.00448	-0.03414	-0.0176	-0.00697	0.00313	0.0156	0.00672	0.00999	0.00827	-0.0123	-0.00899	0.00591	-0.01252	0.03428	0.01207	-0.00857	-0.00908	-0.00356	-0.00039	0.00038	0.00715	-0.0032	0.00775	0.01276	-0.00245	0.00353	0.00612	-0.01331	0.01169	-0.01349	-0.01094	-0.00001	0.01475	0.01431	0.00451	-0.00412	-0.00762	0.00464	0.0191	0.00801	0.01292	-0.00724	0.01293	0.00064	0.01791	-0.00705	-0.01225	0.00683	0.00258	-0.00801	-0.02323	0.01424	-0.01205	-0.01132	0.00564	-0.00581	0.00328	0.01019	-0.00233	-0.00707	0.00439	0.00745	0.00353	0.01623	0.00699	-0.00974	0.00518	-0.001	0.0024	0.00792	-0.01061	-0.00912	-0.00457	0.00731	0.01157	0.00702	-0.01918	0.00573	0.01268	0.00815	-0.01616	-0.00426	0.00816	0.00658	0.0055	0.01041	-0.01887	-0.00937	0.00232	0.00022	-0.00034	0.00218	0.00188	0.02174	0.00529	-0.00298	0.00536	0.00039	-0.00277	-0.00281	-0.00999	0.00923	-0.00249	-0.02404	-0.02053	0.00312	-0.00573	-0.00448	-0.0086	0.01115	0.00677	0.00935	0.0158	0.0079	0.00227	0.00324	0.00363	-0.01578	0.00268	0.0039	0.0013	-0.0124	0.00213	-0.01053	-0.00172	0.01058	-0.00163	0.01054	-0.00021	-0.00657	0.01793	-0.00781	-0.00827	-0.00427	0.00782	0.00704	-0.00421	-0.00413	0.00542	0.00805	0.00465	-0.00102	0.00458	-0.00189	0.00533	-0.0001	-0.00657	-0.00444	0.00486	-0.00034	0.00454	-0.00299	-0.01488	-0.00013	-0.00911	-0.00272	-0.00703	-0.00762	-0.00088	-0.01117	-0.01312	-0.00623	0.00522	-0.00432	0.01072	0	0
MGI:97600	Prkch	-0.96256	0.02588	-0.08951	0.14028	-0.04175	0.01527	0.02043	0.00767	-0.02771	-0.09267	-0.04597	0.02566	-0.0361	-0.0552	0.05474	-0.00072	-0.00427	0.01956	0.0087	0.01599	0.0072	0.03376	0.03985	0.01757	0.0392	-0.01897	0.0302	0.00867	0.00089	-0.01415	0.03434	-0.00062	0.00766	-0.00333	0.02426	0.00892	-0.01034	0.00028	0.0012	-0.01589	0.03584	-0.01236	-0.00914	0.00578	-0.00161	0.00141	-0.00636	-0.00626	-0.0077	-0.00232	0.00177	-0.00778	0.00494	-0.01371	0.0147	-0.0057	0.00775	0.02917	0.0061	0.00363	0.00832	-0.00578	0.00169	0.00225	0.0078	-0.0122	-0.01033	0.00807	-0.02446	0.01355	0.02848	-0.00439	0.01394	-0.00562	-0.00177	0.00818	-0.00582	0.00876	0.00046	0.02139	0.00891	-0.00357	0.01144	-0.01225	0.01011	-0.01287	-0.01294	0.00756	-0.0056	-0.00245	0.01278	0.01567	-0.00466	0.00308	-0.00825	-0.01006	0.01243	-0.01255	0.00769	-0.00901	0.00515	-0.00311	-0.01208	0.0086	-0.00179	0.00194	0.01242	0.01127	-0.00995	-0.02018	-0.00365	0.0072	-0.00062	-0.00532	0.00001	0.0012	-0.00945	-0.02052	-0.01126	0.00619	-0.00337	-0.01139	0.00209	-0.00141	-0.0129	-0.00753	0.0067	-0.01062	-0.00353	0.00316	-0.00283	0.00854	0.00694	-0.00468	-0.00998	-0.00063	0.00229	0.00419	0.00675	-0.00942	-0.00439	-0.00572	-0.00007	-0.00932	-0.00964	-0.00686	-0.00003	0.01135	0.00884	-0.00355	0.00584	0.00346	-0.01235	0.00336	-0.00024	0.00079	0.00815	-0.00426	0.00108	-0.01714	0.00641	-0.00319	0.01284	-0.0035	-0.00094	0.01285	-0.00076	-0.00413	-0.00132	-0.01176	0.00959	0.00849	-0.00968	0.00283	-0.00197	-0.00735	-0.00786	0.00877	-0.00191	0.00261	0.00819	0.00418	0.00626	-0.00863	-0.01112	0.01085	0.00689	-0.00294	-0.00049	-0.00418	0.0046	0.00596	-0.00077	0.00144	-0.00636	-0.00071	0.00339	-0.00417	-0.00454	-0.00235	0.00519	-0.00823	0.00055	-0.00235	-0.00349	0.00017	-0.00585	-0.00636	-0.00241	-0.00887	-0.00271	0.00375	0.00206	-0.00387	0	0
MGI:1914897	4930523C07Rik	-0.96232	0.11755	0.08136	-0.00901	0.04252	0.04418	0.01538	0.04308	0.05647	-0.10648	0.06072	0.05032	-0.00647	-0.01742	-0.0062	-0.01024	-0.01621	-0.02542	0.00728	0.01489	0.02944	0.00507	0.03391	0.0205	0.01035	0.00295	-0.02064	-0.01837	0.015	-0.01063	-0.02528	-0.00158	0.00547	-0.00852	-0.00732	-0.01201	0.00525	-0.01435	0.00238	-0.01359	0.00891	-0.00913	-0.00995	0.00779	-0.00469	-0.01994	0.04157	-0.04945	-0.02483	0.02812	0.00331	0.00403	-0.0218	-0.01358	0.01115	-0.0109	0.00641	-0.01471	0.01898	0.01625	0.01271	0.00168	-0.01731	0.00232	-0.00074	-0.00298	-0.00954	0.02637	0.01339	-0.00799	-0.0087	0.00026	-0.00653	0.01279	0.00883	-0.02135	0.01127	-0.01787	-0.00933	0.00288	0.00313	0.01369	-0.0136	-0.01218	0.00503	0.01862	0.01649	-0.01912	0.00267	-0.00337	-0.00993	-0.00122	0.0219	-0.00256	0.01344	-0.00853	-0.00431	-0.00015	0.01298	-0.00021	0.0033	0.01099	-0.00649	0.0015	-0.00269	0.003	-0.01456	0.00282	0.00173	-0.01243	0.00025	0.00455	0.0001	-0.00244	0.0001	-0.00272	-0.00517	0.02258	0.00387	-0.00756	0.00619	0.01032	0.00501	-0.01047	-0.00775	0.00298	-0.00413	0.01791	-0.00329	-0.00154	-0.00687	-0.00339	-0.00579	-0.00101	-0.0008	-0.00683	-0.00339	0.00724	0.0065	-0.0041	0.01231	0.00293	-0.01334	0.02196	0.01423	0.00679	-0.0051	0.0018	0.00253	-0.00169	0.00538	0.01734	0.00719	0.00707	-0.00871	-0.00249	-0.01039	-0.00772	-0.00069	0.0117	0.00474	-0.00467	-0.01369	0.00147	0.00099	-0.00193	-0.00477	-0.00123	0.01935	0.00686	0.00239	0.01719	0.00697	0.01108	-0.00418	0.0032	-0.00139	0.00696	0.00273	-0.00083	-0.0038	-0.01085	0.00265	0.00344	0.00249	0.00134	-0.00321	-0.01007	-0.00492	0.01282	0.01159	0.00062	-0.00976	-0.00127	0.00375	-0.00065	-0.00052	-0.00159	0.00177	-0.00389	-0.00385	0.00238	0.00404	-0.00001	-0.00057	0.00721	-0.00218	-0.00837	-0.00817	0.00029	0.01159	0.00799	0.00226	-0.0041	0	0
MGI:1916523	Mettl7a1	-0.96221	-0.11823	0.13623	0.08146	-0.02281	-0.09832	0.01719	-0.01825	-0.01201	-0.0099	0.04824	0.00817	-0.01151	0.04463	-0.0392	0.0061	0.0327	-0.0168	-0.0112	0.01395	-0.02732	-0.00651	0.01293	-0.00582	0.00643	0.00137	0.02193	0.0281	0.03536	-0.00139	0.0086	-0.00097	0.00909	-0.01084	-0.01359	0.01994	0.01148	-0.02245	-0.00896	0.00573	0.00269	0.00851	0.01777	-0.0098	-0.02967	0.01634	0.01743	-0.00145	-0.01463	0.02701	-0.01024	-0.00751	0.01426	-0.00282	0.01581	0.00406	0.0047	0.01704	-0.00153	-0.00334	0.00328	-0.00137	0.01237	-0.0089	-0.00932	0.0076	0.00251	0.00412	0.01577	0.01751	0.00063	-0.00153	-0.00378	0.02093	0.00493	0.00736	-0.003	0.00658	0.00892	0.01469	-0.00031	0.00599	0.00266	-0.00425	-0.00113	-0.00579	0.00022	0.00436	-0.00101	-0.00747	-0.01379	-0.00241	-0.00094	0.0084	-0.00291	-0.00946	0.00314	0.00563	0.00354	0.00318	0.00179	0.00144	-0.00141	0.01691	-0.009	-0.01078	0.00258	-0.00076	-0.00251	-0.01211	0.00245	0.00598	0.00606	-0.01345	-0.01171	0.00974	0.00093	-0.00306	-0.00789	-0.00126	0.00547	-0.00469	0.00688	0.002	0.00207	0.0062	-0.00851	0.00711	-0.00764	0.00346	-0.00218	-0.00496	0.00156	-0.0019	-0.01238	-0.00363	-0.01124	0.00069	0.00062	-0.00602	0.00888	0.00453	-0.00303	-0.01301	0.00139	-0.00495	0.00485	-0.00245	0.00455	-0.00533	0.00746	-0.00109	-0.00494	0.00019	0.01057	0.00727	-0.0067	0.00777	0.00204	-0.00075	0.00997	0.00764	-0.00258	0.01069	0.00572	-0.00328	0.00584	0.00206	-0.01029	0.00509	0.00114	-0.02068	-0.00421	0.00645	-0.00211	-0.00337	0.00141	-0.00162	0.01097	-0.0037	-0.00509	0.00086	-0.00366	0.00173	-0.00527	-0.00991	-0.00209	-0.00387	0.00587	-0.00519	0.00362	0.00518	-0.01025	-0.00313	-0.00293	-0.00111	-0.00193	-0.00287	0.00928	0.0005	-0.00315	-0.00953	-0.00081	0.00305	0.00251	-0.00435	0.00253	0.01185	-0.00277	-0.00592	-0.00622	0.00348	-0.00126	0.00177	0	0
MGI:109515	Sftpd	-0.96196	-0.08268	0.02865	0.04929	-0.01017	-0.04053	-0.11472	0.05068	-0.07634	0.08399	0.05568	0.08612	0.01435	-0.03398	-0.03875	-0.05257	-0.01627	-0.01224	-0.03107	0.00146	-0.01288	-0.02818	-0.02268	-0.03015	-0.00712	0.01014	0.01311	0.00912	0.01198	0.01169	0.0121	-0.01778	0.01611	0.0163	-0.01376	-0.0191	-0.01602	0.01633	-0.04338	-0.01384	-0.01499	0.01918	0.00247	0.01997	-0.01653	0.0058	0.01509	-0.02158	0.01197	-0.01632	0.00897	0.00351	-0.01488	-0.02565	0.00392	-0.01035	-0.002	0.009	0.00843	0.00453	0.00205	0.01477	0.00699	-0.00544	0.00416	0.00629	-0.00811	0.00902	0.0173	0.00972	0.0144	-0.01074	0.01799	0.00271	0.02506	0.00077	-0.0001	-0.00637	0.00265	0.01233	0.01323	0.00721	-0.00313	0.00709	0.00405	-0.00255	0.00053	0.00911	-0.00816	0.0056	-0.0011	0.00409	0.00848	-0.00835	-0.00876	-0.00189	0.00583	0.00107	-0.00316	-0.00522	-0.0002	-0.01627	0.00313	0.00156	0.0047	0.00103	0.01004	-0.00388	-0.00129	-0.00468	-0.00633	-0.00535	-0.00213	-0.00175	-0.00108	0.01258	0.0013	-0.00549	-0.00411	0.00986	-0.00845	-0.00166	0.00131	-0.00114	0.00458	0.00465	-0.00521	-0.00299	-0.01158	-0.00386	-0.00651	0.00342	-0.00161	-0.00227	-0.00453	-0.00823	0.00949	0.00527	0.00288	0.00587	0.00328	-0.00287	-0.01033	-0.00314	-0.00497	-0.00551	0.00503	0.00212	-0.00571	-0.00111	-0.0045	0.00528	0.00701	-0.00576	-0.00644	-0.00031	0.00646	0.00081	0.0024	-0.00269	-0.00207	0.0006	0.00405	-0.00528	0.00318	0.00221	0.00444	-0.00468	0.00208	0.00052	-0.00702	0.00398	-0.00012	0.00046	-0.00089	-0.00281	-0.00144	0.00012	0.00071	0.00581	-0.0008	0.00148	0.00578	0.0048	-0.00343	0.0027	-0.00404	-0.00072	-0.00422	-0.00426	-0.00002	0.00065	-0.00701	-0.00247	0.00006	0.00489	0.00668	-0.00013	0.00797	0.0073	-0.00156	-0.00017	-0.00234	0.00242	-0.00419	-0.00338	-0.00033	-0.0015	-0.00346	0.00187	-0.00379	-0.0009	-0.00198	0.00229	0	0
MGI:109603	Cmklr1	-0.96163	-0.03732	0.01475	0.11374	0.00057	-0.05087	0.00912	-0.05608	-0.06814	-0.03922	-0.06803	0.03692	-0.05405	-0.01096	0.01467	-0.02291	-0.01416	0.00565	-0.01957	0.03453	-0.02182	0.01983	-0.02533	-0.01485	0.02542	0.06517	0.02013	0.01826	-0.03095	-0.00224	-0.03279	-0.01814	0.01008	-0.00783	0.02806	-0.01164	0.02003	-0.00381	-0.01353	-0.00448	0.00804	-0.00349	0.01895	0.03936	0.01151	-0.03286	-0.00343	-0.00118	0.03522	0.0189	0.00311	-0.00013	0.02814	0.02709	0.00371	0.01548	-0.02308	0.00551	0.03253	-0.01042	0.03372	-0.00546	-0.00069	0.01336	-0.00955	0.01024	-0.00973	0.00817	-0.01431	-0.04127	-0.01042	-0.00245	-0.01765	0.00295	0.00686	-0.00105	-0.008	0.00585	-0.01174	0.02853	0.00571	0.00605	-0.00113	-0.00684	-0.0073	-0.00896	-0.01337	0.00557	0.00033	0.00689	0.01348	-0.01076	0.01374	-0.01142	0.00613	-0.0102	0.02905	0.008	-0.00864	-0.00137	-0.00592	-0.01913	0.01436	-0.00267	0.00127	0.00599	0.02371	-0.01388	0.00201	-0.01193	-0.00524	0.00911	-0.00032	0.00903	-0.01073	0.00397	0.00336	0.01711	0.01119	0.00061	-0.00801	0.00215	0.00746	-0.00407	0.00393	0.00042	0.01734	0.01001	0.01622	-0.00907	0.01111	0.00271	-0.00602	0.01134	0.00069	-0.00658	-0.00512	-0.00353	0.00035	-0.00102	0.00386	0.01481	0.01546	-0.01654	0.00458	0.00648	-0.00503	-0.00836	-0.00796	-0.00399	0.00559	-0.02374	-0.00001	0.00546	-0.0046	0.01466	-0.01432	0.00074	-0.01523	-0.00251	-0.01076	0.00204	-0.00744	-0.00265	0.0062	0.00481	-0.00162	-0.00856	-0.00826	0.00524	-0.01198	-0.00089	-0.00153	-0.00301	-0.00614	0.01316	-0.00002	0.00828	0.00949	-0.00217	-0.01768	-0.00552	-0.01683	-0.00664	0.01696	-0.00805	-0.00168	-0.00584	0.00736	-0.00249	0.00533	0.00031	-0.00656	0.0089	-0.02229	-0.01594	-0.01893	0.00066	-0.00247	0.00464	-0.00842	-0.00754	-0.00119	0.01111	-0.00117	-0.01521	0.00313	-0.00623	0.00299	-0.00613	-0.00888	0.00173	-0.008	-0.00517	0	0
MGI:109496	Lgals9	-0.96136	0.13602	0.01274	-0.03161	-0.02374	-0.06587	-0.00466	0.05819	0.0304	0.01031	-0.01133	0.00524	0.07422	0.04524	-0.00514	0.01967	-0.04511	0.00041	0.02886	-0.01115	-0.0108	0.0547	-0.00158	0.0502	0.03806	-0.03853	-0.03757	-0.01601	-0.06104	0.03793	0.01096	0.01161	0.00637	-0.04753	0.03022	-0.00732	-0.00656	0.03369	0.01092	-0.0211	-0.02152	0.01089	0.02563	0.01919	-0.00457	-0.00251	0.00609	-0.00221	0.02239	-0.01025	-0.00732	0.01288	0.01784	0.00212	0.00927	-0.02228	-0.02039	0.00643	0.00391	0.01157	0.01045	0.01149	0.00649	0.00249	0.01743	0.00018	0.00458	-0.00316	0.00586	-0.0019	-0.00307	-0.00568	-0.00943	-0.01153	-0.00523	0.0127	-0.00309	-0.00553	-0.00096	0.00299	0.01352	0.00101	-0.00293	0.0036	0.02997	-0.01588	0.01229	-0.00507	-0.0244	0.00155	-0.01577	0.00863	-0.00121	-0.00228	-0.00088	0.00086	0.00443	-0.00918	0.00578	-0.00157	-0.02011	-0.00758	0.01095	0.00494	0.00724	0.0041	0.00213	0.00303	-0.00172	-0.01568	0.00938	-0.00938	0.00469	-0.0004	-0.00636	-0.00391	0.00297	0.00314	0.00679	0.01395	-0.00206	-0.01088	-0.0003	-0.00548	-0.01341	-0.0037	0.0105	0.00975	0.01053	0.01647	-0.01301	0.00436	0.00144	-0.00106	0.01304	0.00155	-0.00957	-0.00569	0.00039	0.00358	0.01154	-0.00982	0.01595	0.00651	0.01181	-0.00492	0.01111	0.00654	-0.00085	0.00114	-0.01708	-0.01177	-0.01387	-0.00146	-0.00514	-0.00936	-0.00707	-0.0045	0.00091	-0.00181	0.00822	-0.00226	0.0111	0.00075	-0.00945	0.00934	0.00681	-0.0011	0.01421	-0.00348	-0.00622	-0.00928	-0.01421	-0.01065	0.00329	-0.00064	0.00775	-0.01359	0.00252	-0.0007	0.00789	-0.01459	-0.01015	0.00753	0.0027	0.00541	-0.00299	0.01152	-0.00103	-0.00568	-0.0024	0.00232	0.00148	-0.00137	0.00518	0.01076	-0.00067	-0.0041	0.00319	-0.00588	0.00212	0.00648	-0.00227	0.0126	0.00134	0.00103	0.00156	0.00415	0.00005	-0.01216	-0.00305	-0.00314	0.00838	-0.00077	0	0
MGI:1353450	Aldh1a1	-0.96116	-0.01568	0.05745	0.10938	-0.00121	0.05728	0.14555	0.06558	0.01718	-0.03127	0.04991	-0.01643	-0.03309	-0.05679	-0.03898	-0.05401	-0.00907	0.03275	-0.04869	-0.02379	-0.02034	0.0074	0.01166	-0.01814	0.02233	0.00317	0.00743	-0.01512	0.00751	-0.01463	0.00628	0.01058	0.0098	0.0314	-0.00733	0.00284	-0.03723	-0.00202	-0.01512	0.00853	0.01491	-0.01508	0.00727	-0.00607	-0.01114	0.04003	-0.02273	-0.013	0.00025	0.02312	0.0087	0.03053	-0.00743	-0.00397	-0.00782	0.01692	-0.00061	0.00101	-0.00852	-0.00233	0.00333	0.00588	-0.00975	0.00463	0.00115	0.0019	0.00188	0.0033	0.01001	-0.01132	0.01553	-0.01842	-0.00057	0.01589	0.01393	0.01019	0.01649	0.0051	0.00188	-0.00302	-0.00432	0.00044	-0.00365	0.00803	0.00153	0.00235	0.00429	-0.00113	-0.01257	-0.00028	0.00968	0.00616	-0.00465	0.00456	-0.00372	-0.00965	0.00801	0.00596	-0.00902	0.00011	-0.00369	0.0023	0.00856	0.00127	0.00175	-0.00462	-0.00096	-0.00582	-0.0022	-0.00574	-0.01021	-0.00553	-0.00506	-0.00049	-0.00365	0.00677	-0.00109	-0.01057	0.00299	-0.00281	0.00866	-0.00893	0.00527	0.00905	0.00338	0.00471	0.00021	0.00148	-0.00457	0.00003	0.00729	-0.00279	-0.00207	0.00793	0.00494	0.00137	0.00519	0.01017	0.00563	0.00143	-0.01118	-0.00447	-0.00102	0.00437	-0.00908	0.00485	-0.00415	0.00095	0.00473	-0.00165	0.00075	0.00534	0.00753	0.00475	0.00042	0.00289	-0.00479	0.00077	0.00083	0.00399	-0.0015	-0.00407	-0.00084	0.00164	0.0039	-0.00467	-0.00492	-0.00029	-0.00329	0.00285	0.00243	0.00208	-0.00173	-0.00146	0.00431	0.0103	0.00286	-0.00072	0.00707	-0.00674	-0.00549	0.00451	0.00213	-0.00453	-0.00959	0.0022	0.00225	0.00173	-0.00245	-0.00777	-0.0023	-0.00501	0.00396	-0.00764	0.00111	0.00288	0.00135	0.00236	-0.00185	-0.0022	0.00264	-0.00199	-0.00101	0.00022	-0.00019	-0.00381	-0.00051	-0.00122	0.00508	-0.00091	-0.00018	0.00067	-0.00273	-0.0016	0	0
MGI:108046	Laptm5	-0.96097	-0.08685	-0.0648	0.10984	0.00498	0.05247	0.09663	0.03618	0.01771	0.09151	0.03838	-0.00093	0.03773	0.0284	-0.02767	-0.00839	-0.08171	0.02145	0.0032	0.00093	0.02843	0.01767	-0.03122	-0.02152	0.02988	-0.0043	0.01267	-0.01453	0.0265	-0.00663	0.0283	0.0023	0.01988	0.00233	0.027	-0.01734	-0.00216	0.02242	-0.03227	0.01865	0.02848	0.03902	0.00741	-0.00138	-0.00729	0.00036	0.0053	-0.02094	-0.00249	0.00359	-0.02055	0.0004	0.0011	-0.03356	-0.0099	-0.00155	0.00924	-0.0172	-0.01049	0.00491	-0.00221	-0.01684	0.00314	-0.0012	-0.00354	0.00003	-0.00469	0.01001	-0.00977	-0.00572	-0.00913	-0.01847	-0.0021	-0.00548	-0.00064	0.01079	0.00337	0.00637	-0.01559	0.01718	-0.00676	0.00768	-0.00698	0.01458	-0.00273	-0.01392	0.00858	-0.00238	0.00281	0.01595	-0.00122	0.00028	-0.00806	0.00208	-0.00782	-0.00157	-0.00294	0.00554	-0.00613	0.00117	-0.00341	0.00629	-0.00616	0.00645	-0.00212	-0.00388	-0.00139	-0.00738	0.00109	0.00213	0.00363	0.00256	-0.00247	0.00633	0.00893	-0.00051	0.00195	-0.00488	0.00756	-0.00338	-0.00406	-0.00127	0.00622	0.0053	0.00043	0.0009	0.00188	-0.00839	0.00607	-0.01063	0.00588	-0.00342	0.00069	-0.00019	0.0025	0.00311	0.00255	-0.00937	0.01305	-0.00771	0.00182	0.00671	-0.00038	0.00494	-0.00035	0.00261	-0.00621	0.00255	-0.00253	-0.00518	0.00299	0.00231	0.00414	0.00506	-0.01175	0.00315	-0.00093	0.00166	0.0059	-0.00351	-0.00183	0.0024	-0.00076	-0.0008	0.00468	0.00318	-0.00437	0.00089	0.00175	0.00047	-0.00237	0.00372	0.00154	0.00552	0.00142	0.00251	-0.00229	0.01037	-0.00052	0.00222	-0.00004	0.00002	-0.00689	-0.00364	-0.00092	-0.00125	-0.0068	0.00491	0.00249	-0.00072	-0.00084	0.00181	0.00065	-0.0015	-0.00018	0.00292	-0.00527	0.00547	0.00181	-0.00708	-0.00684	-0.00281	-0.00307	-0.00105	-0.00319	-0.00185	-0.0025	0.00403	0.00016	-0.00609	0.00576	-0.0029	0.00251	-0.00084	0	0
MGI:2446239	Galnt18	-0.96094	0.17953	0.04892	0.05189	-0.04419	-0.06969	-0.06874	0.03203	0.01667	-0.05266	0.00419	0.02709	-0.03232	0.06284	-0.001	-0.01638	0.01496	-0.00333	-0.00157	0.00962	-0.0137	-0.00138	0.03269	0.00674	0.004	0.00077	0.02941	0.03553	-0.00327	-0.03322	0.01328	0.02535	-0.00616	-0.0088	-0.00483	0.00175	0.01805	-0.01897	-0.03851	-0.00161	0.02476	-0.01376	0.02664	-0.00529	-0.00857	0.01134	-0.00888	0.00117	-0.00673	0.00268	-0.00541	-0.01307	-0.00403	-0.00187	0.01455	-0.00196	-0.01172	0.0014	0.00275	0.00111	0.00634	0.00394	-0.0055	-0.00567	0.00596	0.02573	-0.00083	0.01152	-0.00116	0.02052	0.00298	0.00785	0.00782	0.00418	0.00085	0.00275	0.00242	0.00439	-0.00402	0.01066	-0.00081	0.00587	-0.01178	0.00467	-0.00868	0.00629	-0.00196	-0.00443	0.00329	0.00811	-0.01093	0.00587	0.0082	-0.00086	0.00349	0.00304	-0.00138	-0.00212	-0.00412	0.00877	-0.00006	-0.00956	0.00715	-0.00643	-0.00398	0.00919	0.0005	0.01054	-0.00309	-0.00691	0.01167	-0.00189	-0.00941	-0.00051	0.00285	-0.00395	0.00362	-0.00015	-0.0046	-0.01291	0.01245	0.01494	-0.01359	0.00447	-0.00813	0.01093	-0.00837	-0.00283	0.0066	-0.0026	-0.00022	-0.00277	-0.00446	0.00734	0.01232	-0.00384	0.00608	0.00998	0.00548	-0.0004	-0.00455	0.00268	-0.00527	0.00109	0.00505	-0.00095	0.00222	0.00237	-0.00288	0.0019	-0.00469	0.01069	0.01211	-0.00188	-0.005	-0.00188	0.00329	0.00359	-0.00331	-0.00325	0.00481	0.00275	0.00413	0.00089	0.00064	0.00009	-0.00839	-0.00702	0.00223	0.00113	0.0093	0.00429	0.00268	-0.01162	-0.00481	0.00046	-0.00268	0.0062	-0.00171	0.0056	0.00009	-0.00022	-0.00993	0.02115	-0.0017	-0.00035	0.00556	-0.00291	0.0103	-0.00187	-0.00782	-0.00505	-0.01113	0.00497	0.00006	-0.00764	-0.00949	-0.00408	0.00371	-0.00374	-0.00557	-0.00288	-0.00016	0.00291	-0.00629	0.00284	0.00713	0.00029	0.00003	-0.01074	-0.00201	-0.00127	-0.00499	-0.01015	0	0
MGI:106612	Myo1c	-0.96065	0.17762	0.1109	0.04346	0.05014	0.0353	0.06562	-0.05993	0.0617	-0.00806	0.02017	-0.03209	-0.01267	0.01774	-0.00977	-0.00264	0.01403	-0.02017	-0.00993	0.00444	-0.03558	-0.00104	0.01701	0.01198	-0.00953	0.0035	-0.00985	0.00678	0.00459	0.01669	0.04004	0.00324	0.01619	0.01549	0.01773	-0.00042	0.00042	0.00489	-0.00827	0.00526	0.00815	0.00334	0.00117	0.01011	-0.02926	-0.02572	0.02784	0.0017	0.01005	0.00705	0.00266	-0.00449	-0.0091	0.00309	0.02225	0.00366	0.00125	0.00163	0.00202	0.00226	-0.00567	0.00483	-0.00698	-0.00583	-0.00275	0.01413	0.00023	0.00161	0.0131	-0.00601	-0.00197	-0.00016	0.01188	-0.00865	0.01695	0.01307	0.01091	-0.00225	0.00275	0.01112	-0.00289	0.0139	0.00483	-0.00007	0.01212	0.01509	-0.00505	0.01107	0.00022	-0.00572	0.00091	0.00291	0.00479	-0.00923	0.00008	-0.0028	-0.0012	0.00703	-0.00017	-0.00135	-0.00909	0.00071	0.01106	-0.0074	-0.01034	0.00512	-0.00065	-0.00329	0.00151	0.00429	0.00243	-0.00201	-0.0062	-0.00244	-0.00139	-0.00374	-0.00198	0.00777	-0.00304	-0.00346	-0.00832	-0.00612	0.00236	-0.00262	0.00391	0.00187	-0.00627	0.00677	-0.00483	-0.00165	-0.00037	0.00037	-0.00267	0.00112	-0.00157	-0.00223	-0.00644	0.00214	0.00174	-0.01022	0.00439	-0.00576	-0.00124	0.00393	-0.00094	0.00343	0.00324	0.00269	-0.00606	0.00272	-0.0037	0.00433	0.00338	0.00157	0.00341	-0.0018	-0.0035	0.00501	-0.00451	0.00453	-0.00045	-0.0008	0.00357	0.00359	0.00057	-0.00703	0.00098	-0.00596	-0.00516	-0.00114	0.00299	0.00101	-0.00031	-0.00544	0.00525	-0.00137	0.00051	0.00163	-0.00372	0.00615	0.00868	-0.0006	-0.00439	-0.00387	-0.01089	-0.00521	-0.00652	0.00831	0.00575	0.0057	0.00038	-0.00667	0.00194	0.00068	-0.00457	0.00291	0.00935	-0.00553	0.00308	-0.00375	0.0022	-0.00562	-0.00116	0.00555	-0.00665	0.00702	-0.00322	-0.01007	0.00156	-0.00797	0.00424	0.00122	0.00276	-0.00831	0	0
MGI:106321	Dock9	-0.96058	-0.0302	-0.00233	0.10105	0.14622	0.04842	0.06462	-0.02341	-0.07955	-0.0377	-0.0623	0.04486	-0.00716	-0.04412	-0.01529	-0.00173	0.03676	-0.04776	-0.02975	-0.03764	-0.00437	0.01002	-0.02742	-0.01359	-0.00239	0.00412	0.02786	0.0116	-0.01662	-0.00322	0.04232	0.00005	0.00413	-0.01476	-0.01749	0.00961	0.00895	-0.00945	-0.01157	-0.01305	-0.00551	-0.02577	0.01825	-0.01692	0.01649	0.00136	0.00215	0.00501	-0.00754	-0.01321	-0.01998	-0.00215	0.03227	-0.01442	0.00162	0.00799	0.00117	0.02187	-0.00039	-0.01289	0.0091	-0.0023	0.00413	0.018	0.002	0.00961	-0.0018	0.00687	0.01403	-0.00114	0.00473	-0.00804	0.00937	0.00389	0.00359	0.01431	0.00397	-0.00839	-0.00131	-0.01548	-0.00419	-0.00171	-0.00148	-0.00044	0.00041	0.00342	-0.00688	0.00639	-0.00364	-0.01073	-0.0042	-0.00561	0.00696	-0.00188	-0.0036	0.00145	-0.00586	-0.00426	0.01694	0.006	-0.00408	0.00307	0.00023	0.00391	0.00997	0.00051	0.00272	-0.01017	0.0107	0.013	-0.00441	0.00053	0.00034	-0.00478	0.00445	0.00252	0.00168	0.00271	0.00049	0.00665	0.00228	-0.00024	0.00082	0.01911	-0.00575	-0.00088	0.0101	-0.00126	0.0053	0.01064	0.00192	0.00509	-0.0031	0.00162	-0.0034	0.01467	-0.00537	-0.00008	-0.00284	-0.00682	0.00326	-0.00191	-0.00423	0.00655	0.00844	-0.00777	-0.00128	-0.00033	0.00781	-0.00086	0.00007	0.00211	0.00487	-0.00298	0.00831	-0.00972	0.00056	-0.00495	0.00474	-0.00464	0.00918	-0.00026	-0.01068	0.00026	-0.00204	-0.01138	-0.00692	0.01083	0.00027	0.00748	-0.00396	0.00768	0.00621	-0.00907	0.00031	0.00212	0.00629	0.00373	0.00796	0.00291	0.00459	-0.00092	0.00991	-0.00011	0.00205	-0.00798	0.00149	0.00206	-0.00076	-0.00588	0.00088	0.00622	0.01272	0.00123	0.00735	0.00243	-0.00266	0.00915	-0.00401	-0.00478	-0.00001	0.00455	0.00222	-0.00839	0.00574	-0.01061	0.00914	-0.00419	-0.00585	0.00493	0.00852	0.00784	0.00138	-0.00335	0	0
MGI:1338859	P2rx4	-0.95997	-0.04037	0.01315	0.13893	-0.08828	-0.04075	0.04401	-0.0218	0.02621	-0.03366	0.12147	0.02202	0.01292	0.0378	0.04356	0.04512	-0.0063	-0.02363	-0.0015	-0.02158	0.05639	-0.01035	-0.00981	-0.03702	-0.01407	0.00183	-0.00284	0.01143	0.00803	0.03537	0.01336	0.0286	-0.01218	0.02963	-0.00139	-0.02066	-0.0012	0.00615	0.00431	-0.00403	0.02941	-0.02791	0.01329	0.02168	-0.01226	0.00547	-0.02358	0.00966	0.0182	-0.01582	0.0109	-0.00699	0.01413	0.00873	0.0039	0.00371	-0.00004	0.00928	0.01028	-0.0151	-0.00022	0.0021	0.00476	-0.00368	-0.01043	0.01063	-0.00301	0.01933	0.00547	0.01747	0.0051	0.00054	0.00081	-0.00663	0.00588	-0.00168	0.00048	0.01018	0.00722	-0.01494	0.00814	-0.00509	-0.0112	0.00294	0.00316	-0.00534	-0.00153	-0.00037	0.0181	0.01308	-0.00684	0.01142	-0.00137	0.01593	-0.00003	0.00559	0.00322	-0.00193	-0.01518	-0.00985	-0.00138	0.00848	-0.00649	0.01345	0.0213	-0.00728	0.00054	0.00874	-0.00662	0.00161	-0.00121	0.00876	-0.00359	-0.00029	0.00318	0.00695	0.0148	-0.01762	0.00435	-0.0028	-0.00847	0.00368	-0.00187	-0.00386	0.01503	-0.00649	0.00458	0.00325	-0.00058	0.01478	-0.01135	0.00043	-0.00429	-0.00279	-0.01516	-0.01346	0.0081	0.0104	-0.00247	0.00432	0.00278	0.00929	-0.00316	0.0003	-0.0006	0.00416	-0.00093	-0.00043	0.00209	0.00523	-0.00145	-0.00752	0.00801	-0.0028	0.00503	0.00645	0.00216	0.00161	-0.00204	0.00378	-0.01286	-0.00378	0.00377	0.00563	-0.00072	0.00757	0.0058	-0.00526	0.00282	-0.0034	-0.00912	-0.00528	0.00451	-0.00882	0.00176	-0.00139	-0.00464	-0.01141	0.0005	0.00112	-0.01204	0.0009	0.00736	0.00932	0.00726	-0.00368	-0.00048	0.01233	-0.00197	0.00927	0.00125	0.00088	0.00106	-0.00031	0.00782	0.00964	0.0002	-0.00429	-0.00035	-0.00094	-0.00656	0.00093	-0.00347	0.00131	0.0078	0.00437	0.00728	0.00074	-0.00153	-0.01007	-0.00636	0.00199	-0.00298	-0.00353	0	0
MGI:2685813	Fam189a2	-0.95995	0.00814	0.03581	0.07709	0.13263	-0.0467	-0.08997	0.06003	0.09187	0.04574	0.05133	-0.04445	-0.03542	-0.03236	-0.02774	-0.064	0.03561	0.00874	-0.03453	-0.00712	-0.02554	0.02187	-0.01784	0.02061	-0.00715	-0.01072	-0.00558	0.00008	0.02831	-0.0053	-0.03162	0.01324	0.01158	0.00851	0.00662	-0.01822	0.0228	0.00378	0.0029	0.00353	0.01394	0.00803	0.00668	0.00182	-0.02576	-0.00175	0.00994	-0.00451	0.00992	-0.00388	-0.00443	-0.00302	0.00345	0.0297	0.00852	-0.00166	0.00062	0.00843	0.00002	0.00909	-0.0155	0.00849	0.00529	-0.00988	-0.0115	-0.00568	-0.0097	0.00454	0.00523	-0.00276	-0.00353	-0.00219	0.01563	-0.00507	0.01394	0.01485	-0.00969	0.00067	-0.01237	0.01182	0.0025	-0.01159	0.00134	0.00907	0.00182	0.00553	0.00709	0.00418	-0.01202	-0.00463	0.00564	-0.00071	0.00937	-0.00488	0.0004	-0.01479	0.00215	0.00769	-0.01447	0.00448	-0.02304	0.0068	0.00196	-0.00036	-0.00211	0.00363	-0.00366	0.00914	0.00247	0.00609	0.00264	-0.01714	0.00481	0.00984	0.02099	0.00264	0.00401	-0.00829	0.0084	0.00862	-0.00687	-0.00057	0.00487	0.00206	-0.0008	0.00309	-0.00647	0.00271	-0.002	-0.00512	-0.00107	-0.00929	0.00102	0.0003	-0.0068	0.00552	-0.00856	-0.0064	0.00511	-0.00758	-0.00843	0.0046	0.0061	0.0011	0.00152	-0.0004	0.00024	-0.00564	-0.00841	-0.00512	0.00908	-0.00034	0.00927	-0.00936	0.00134	0.00175	-0.00502	-0.00846	-0.00276	0.00213	0.00492	0.00018	0.00309	0.00148	-0.00592	-0.00081	-0.00348	-0.00393	-0.00076	-0.00597	-0.00027	-0.00573	-0.00555	-0.00767	-0.00102	-0.00034	-0.01092	0.00307	0.00092	0.00451	-0.00865	-0.00647	-0.00409	0.00226	-0.00763	-0.00253	-0.00852	-0.00445	-0.00001	-0.00785	-0.00313	0.00127	0.00315	-0.00669	0.00705	-0.00212	-0.01216	0.00265	0.00532	-0.00226	-0.00142	0.00214	-0.00274	0.0034	0.00286	-0.00405	-0.00003	-0.00191	0.00449	-0.00221	-0.0085	0.00412	-0.00644	-0.00115	0	0
MGI:95405	Ephx1	-0.95994	-0.16405	0.07462	0.09248	-0.08084	-0.00831	0.02456	0.06152	-0.04626	-0.00714	-0.00287	-0.00815	-0.01539	0.05533	-0.05505	0.03496	0.00636	0.0161	-0.00474	0.00498	-0.00677	0.03272	0.01875	0.05012	0.00281	-0.03078	0.01446	-0.02133	0.00756	0.00395	0.04774	-0.026	-0.00099	0.00526	-0.00917	-0.01356	0.00165	-0.01916	-0.00537	-0.01108	-0.00857	-0.00081	-0.01232	-0.02237	-0.00951	0.01262	-0.00357	0.00514	0.00318	0.01095	-0.0095	-0.00395	0.00899	-0.00797	-0.00915	0.00647	0.00768	0.00654	-0.01453	-0.00316	-0.0108	0.01462	0.00427	-0.02629	0.00143	0.0118	-0.00379	0.00338	0.00209	0.00431	-0.00566	-0.00505	0.00001	0.00632	0.00251	0.00771	0.00394	0.00467	0.00933	0.00086	-0.00209	0.00731	0.01028	-0.00547	0.00825	-0.00223	0.01403	-0.00236	-0.00001	-0.01091	-0.00133	0.00442	0.00054	0.00591	0.00192	-0.0107	-0.00095	-0.00414	0.00356	-0.00551	0.00196	-0.00294	-0.00404	-0.00746	-0.00876	-0.00179	0.00613	0.00647	-0.00866	0.01201	0.00154	-0.00057	0.00272	-0.00814	-0.00192	0.00887	0.00988	-0.0032	0.00576	0.00018	-0.00111	0.00023	0.00048	0.00207	-0.00801	0.00618	-0.006	0.00886	-0.00115	-0.00328	-0.00125	-0.0076	-0.00193	0.00094	-0.00287	-0.00101	0.00314	-0.00576	-0.00224	0.00362	-0.00082	-0.00945	-0.0076	0.00945	-0.0004	-0.00634	-0.00334	0.00605	-0.00957	0.00202	-0.003	0.00629	-0.00131	0.00091	0.00222	-0.00019	-0.00273	0.00463	-0.00262	0.00208	0.00578	-0.00784	-0.0038	0.00345	0.00998	-0.0017	0.00781	0.00079	-0.00391	-0.00073	0.00131	0.00164	-0.00082	-0.00065	0.00067	-0.00746	0.00234	-0.00283	0.00273	-0.00351	-0.0017	0.00908	0.00331	0.00276	-0.0104	0.00772	-0.0069	-0.00297	0.00286	0.00015	0.00841	-0.00427	0.00229	-0.00324	0.00274	0.00009	0.0027	-0.00837	0.00105	-0.00501	0.00099	-0.00127	0.00127	-0.00211	-0.00131	-0.00324	-0.00304	0.00277	0.00364	0.0023	-0.00187	-0.0036	-0.00504	-0.00134	0	0
MGI:2152187	Cyyr1	-0.9596	-0.00126	-0.14658	0.06207	-0.03705	-0.04794	0.01589	0.07641	-0.05726	-0.07585	0.01103	-0.01528	-0.04119	0.03127	-0.03074	0.02944	0.01081	0.00507	-0.05239	-0.02448	0.01338	0.00967	0.00356	-0.06508	0.0008	-0.03868	0.02897	-0.00213	0.03331	0.03001	0.02959	0.01699	0.01379	-0.03049	0.01527	0.01766	0.00531	-0.00624	0.0105	0.00256	-0.00035	0.00102	-0.00039	-0.00267	-0.01294	0.00984	0.01403	0.01175	0.01904	0.02558	-0.00328	0.00111	0.04204	0.00344	0.00775	0.00511	0.00397	-0.00885	0.0475	-0.02089	-0.00646	-0.02322	-0.00648	0.00495	0.01088	-0.0191	0.01263	0.00007	-0.01289	-0.00965	-0.00047	-0.00695	-0.00011	0.0041	0.00357	-0.00833	-0.00342	-0.03105	-0.01673	0.00841	0.01124	0.00392	0.0067	0.00603	-0.00953	0.01292	0.00688	0.01715	0.001	-0.00996	-0.00185	-0.00928	0.00629	-0.01598	-0.00425	0.00172	0.01037	-0.00177	-0.01036	0	-0.00239	0.00985	-0.00526	-0.01078	0.00858	0.00295	0.00186	0.00397	-0.00069	-0.00073	0.00559	-0.00441	0.00212	-0.00528	0.00083	-0.00063	0.00204	-0.00027	0.00493	-0.0009	0.0002	-0.00506	0.00451	0.0005	-0.01177	0.01119	0.00925	-0.00076	-0.00512	-0.0017	-0.00627	0.00563	-0.00422	0.01146	-0.00844	0.00807	0.0061	-0.00823	0.01466	-0.00093	0.00391	-0.00473	-0.00668	-0.01057	-0.00578	-0.00405	0.00195	0.00237	-0.00434	0.00799	-0.00537	0.00233	0.00378	-0.00382	-0.00056	0.0044	-0.00071	-0.00177	-0.0029	0.00749	-0.01581	-0.00284	-0.01115	-0.00428	-0.00018	0.0026	0.00411	0.01721	0.00445	-0.00632	0.00617	-0.00741	0.00088	0.00316	0.00054	0.00353	0.00572	0.00706	0.01374	-0.00258	-0.00964	0.00337	0.00804	-0.00219	0.00659	0.00092	0.00046	-0.00421	-0.00306	-0.0046	0.00132	-0.00217	-0.00144	-0.00052	0.00414	0.00476	-0.00346	0.00015	0.00405	0.00609	-0.00096	-0.00051	0.00403	0.01254	0.00735	-0.00044	-0.00029	0.00428	-0.00199	0.00506	-0.00007	-0.00104	0.00425	0.00804	0	0
MGI:1913975	Lrrk2	-0.95958	0.06805	0.1311	0.01288	0.1562	0.06563	-0.02098	0.01922	-0.04611	-0.02482	-0.03847	0.04974	0.01962	0.02401	-0.01236	0.0339	0.00074	-0.02163	0.00301	-0.02242	-0.00607	-0.06736	-0.01424	-0.02349	0.00996	-0.01843	0.01835	-0.00021	0.0023	0.03299	0.01971	0.00972	0.01809	-0.01505	-0.01088	0.02598	-0.00421	0.00682	0.00679	-0.00438	-0.01208	-0.00666	-0.01784	0.00099	-0.02701	0.02626	0.01999	-0.00815	0.01725	0.00345	-0.01458	-0.00091	-0.00021	-0.01984	0.00416	-0.02243	0.00815	-0.00039	0.00396	-0.00257	0.00558	0.00384	0.00511	-0.00587	0.00303	-0.00211	-0.00323	-0.00012	0.01212	0.0036	0.00526	0.00026	0.0071	0.00048	0.0057	-0.00142	-0.00681	-0.00966	-0.01167	0.00735	0.00054	0.00581	-0.01133	0.00341	-0.00694	0.00735	0.00563	0.00493	0.00694	-0.00765	-0.00649	0.00569	-0.00201	-0.00202	0.00595	0.00979	0.00453	-0.0016	-0.00334	0.00235	0.00251	0.00728	-0.00898	0.00438	0.00406	0.00357	0.00661	-0.00389	-0.00068	-0.00656	-0.00176	-0.00726	-0.00628	-0.00128	0.00685	-0.0051	-0.0066	0.00089	-0.01093	-0.00199	0.00756	0.01545	0.00037	-0.0047	-0.00942	0.01035	-0.0041	-0.00797	-0.00081	0.00013	-0.00232	0.00753	-0.00452	0.00595	0.01019	-0.00248	-0.00186	0.00954	0.00129	0.00355	-0.0027	-0.0004	0.00121	0.00115	-0.00311	-0.00351	0.00566	0.00388	0.00204	0.00165	0.00303	0.00459	0.00186	0.00405	0.00091	0.00886	-0.00085	-0.00379	0.00209	0.00058	0.00315	0.00636	-0.00053	0.00695	0.00527	0.00634	0.0073	0.0005	-0.01085	-0.00378	0.00192	-0.00718	0.00871	-0.00164	-0.00043	-0.00333	-0.00277	0.00739	0.00241	0.00197	0.00434	-0.00008	0.01215	0.00342	-0.00352	-0.0022	-0.00187	-0.0058	-0.00577	0.0068	-0.00613	-0.00635	-0.00586	0.00294	-0.00175	0.0041	0.00358	-0.00069	0.00563	0.01109	-0.00238	0.00865	-0.00224	-0.00497	0.00632	-0.00376	0.00016	0.00156	-0.00645	-0.00518	0.00164	0.00183	-0.00449	0.00269	0	0
MGI:2148811	Npnt	-0.95951	0.16327	-0.11215	0.02963	-0.05613	-0.0106	-0.00826	0.02881	0.04644	-0.07493	-0.03621	0.03165	-0.02524	0.01338	0.0741	-0.00028	0.01853	-0.02355	0.01794	-0.01766	-0.05258	-0.00145	0.02605	-0.00218	0.0028	0.00346	0.00759	0.00027	-0.03108	-0.03526	-0.01486	-0.04121	-0.00444	-0.01019	0.02075	-0.00831	0.00252	-0.00428	0.01795	-0.01759	-0.00723	0.00012	0.00121	-0.01134	-0.00355	-0.02342	0.01274	-0.00052	-0.01601	0.01377	-0.00117	0.01034	0.01701	0.00411	0.02217	0.00883	0.01721	0.00887	0.01334	0.00454	0.01492	0.00881	-0.00652	-0.00069	-0.01478	0.00487	-0.00636	0.00182	0.02957	0.01677	0.0032	-0.00119	0.01104	0.0065	0.00783	-0.00482	0.01266	-0.0038	-0.00687	0.00758	-0.00022	0.00699	-0.00055	-0.00169	0.00292	0.01279	-0.00213	0.0046	-0.00485	0.00447	-0.00358	0.01088	-0.0009	0.003	0.01563	-0.00896	-0.00073	0.00586	0.00847	-0.00332	-0.00691	0.00985	0.00494	-0.00457	-0.0014	0.00296	-0.00308	-0.00171	0.00549	-0.00053	0.00964	-0.0029	-0.00177	0.00212	-0.00479	-0.00794	0.00009	-0.0026	0.00067	0.01048	0.00502	0.00023	0.00425	-0.00387	-0.00121	0.00386	-0.00087	0.00033	-0.0053	0.00782	-0.00149	-0.00041	-0.00315	-0.0002	-0.00042	-0.00483	-0.00262	0.00719	-0.00211	-0.0047	-0.00764	0.00476	0.00822	-0.00155	0.00144	-0.00877	0.0014	-0.00416	0.00314	0.00739	-0.00163	0.00729	0.00392	0.00236	0.0054	0.0023	-0.00187	-0.00126	-0.00155	-0.00026	0.00055	0.00518	0.00288	0.00334	0.00397	-0.00131	-0.00188	0.00303	0.0018	0.00261	0.00362	-0.00352	0.00318	0.00011	-0.00227	0.00516	0.00121	0.00501	0.0078	-0.00515	0.01022	-0.00503	-0.00044	-0.0051	0.00735	-0.00062	0.00179	-0.00116	-0.00002	0.00106	-0.00606	-0.00035	-0.00787	-0.00169	-0.0065	0.00398	0.0016	-0.00165	0.00164	-0.00659	0.00321	-0.00154	-0.00235	-0.0026	-0.00099	0.00164	0.00456	0.00229	0.00432	0.00639	0.00249	0.00115	0.00235	0.00053	0	0
MGI:1915026	Vwa5a	-0.95946	0.07175	0.16819	0.05327	0.06402	0.02814	0.06782	0.07657	0.03183	-0.03158	0.01315	0.01795	0.01513	0.00035	-0.00274	0.00868	0.01621	-0.03073	0.03277	0.01058	0.01793	0.0223	-0.00978	0.02453	-0.01786	0.03799	-0.03161	0.03036	-0.02282	0.039	-0.01014	0.03912	0.0049	-0.0291	-0.02733	0.0282	0.01754	0.0185	-0.01538	-0.00152	-0.00055	0.00373	0.0163	0.00188	0.01192	0.02199	0.01654	-0.00103	-0.00767	0.00626	-0.0086	-0.00958	-0.01921	-0.01048	0.01848	-0.01188	-0.01256	-0.01075	-0.01524	-0.01222	-0.01567	-0.01228	0.01436	-0.00397	0.01227	0.01806	0.00324	0.00436	0.00729	-0.00516	0.00666	0.01316	-0.00912	0.00131	0.00343	0.01238	-0.0005	-0.00632	-0.00263	-0.00247	-0.01684	-0.00892	0.00734	-0.0086	-0.00323	0.00677	-0.00221	-0.00127	0.00096	-0.00611	-0.00329	0.00241	0.01999	0.00254	0.00262	-0.00757	0.01196	-0.00488	0.00608	0.00554	-0.01094	-0.00248	-0.00466	0.00558	0.0176	-0.01047	-0.00774	0.00238	0.00504	-0.00492	-0.0124	-0.01008	0.01304	0.01055	-0.00459	0.00606	-0.00286	-0.00598	-0.00477	0.00074	0.00901	-0.00034	-0.01008	-0.01255	-0.00354	0.00117	-0.00516	0.00631	-0.00125	0.005	-0.0024	-0.01663	0.00358	-0.00777	-0.0014	0.00117	-0.00608	0.00696	-0.00654	0.00553	0.00926	-0.00515	0.00046	0.00622	-0.00035	-0.00231	0.00242	-0.00212	-0.00648	-0.00257	-0.00037	0.00169	0.00237	0.01329	0.00177	0.01008	0.01183	0.00042	0.0022	-0.00309	-0.00297	-0.00917	-0.00146	0.0042	-0.00918	0.00491	0.00374	-0.0067	0.00825	0.00087	-0.00144	-0.00079	0.00111	-0.00091	0.00442	-0.001	-0.00321	-0.01021	0.00324	0.00099	-0.00837	0.00738	-0.00222	-0.0032	-0.01287	-0.01068	0.00281	-0.00651	-0.00778	-0.00496	-0.0051	-0.00024	0.00586	-0.00153	0.0017	-0.00183	-0.0025	-0.00628	0.00063	-0.00049	-0.00038	0.00424	0.00368	0.0036	-0.00418	0.00396	0.00136	-0.00526	-0.00171	-0.00241	-0.00328	0.00461	0	-0.00047	0	0
MGI:1340899	Chil1	-0.95945	-0.07984	-0.04931	0.03721	-0.01702	-0.02717	-0.12907	0.08624	-0.0199	0.04764	0.05173	0.0933	0.05962	-0.0052	-0.02869	0.03165	-0.04847	-0.02511	0.01184	0.00851	-0.00161	-0.0256	-0.02649	-0.02522	-0.00148	-0.00912	0.01012	-0.02742	0.01601	0.0232	0.01962	-0.00825	0.01804	0.02053	-0.02404	-0.03289	-0.01726	0.04398	-0.04988	-0.02186	0.01266	0.00575	-0.01802	0.01904	-0.01842	0.0049	-0.00773	-0.00151	0.03283	-0.02588	0.01239	-0.00427	0.00084	-0.02343	-0.01662	-0.01987	0.0101	0.00628	0.00303	-0.00428	0.00066	0.01837	0.00526	0.00423	0.01045	0.00434	-0.00587	-0.02241	0.00414	0.00323	0.00598	-0.014	0.00529	0.00367	0.01037	0.00633	0.00712	-0.01303	0.00094	0.01264	0.00678	-0.00831	0.00137	0.00852	0.00574	-0.01081	-0.00613	-0.00008	-0.00907	0.00339	0.00309	0.00482	-0.0052	0.00185	-0.00256	-0.01049	-0.00245	-0.00501	-0.00275	-0.00627	-0.00909	-0.00947	0.0007	-0.00148	0.00087	-0.00602	0.00222	-0.00249	-0.00104	0.00008	0.00225	-0.0033	-0.00687	-0.01073	0.00847	0.01033	0.00454	-0.00104	-0.00552	0.0021	-0.00595	-0.00461	-0.00891	-0.00287	-0.00134	-0.00328	-0.00633	-0.00502	-0.0004	-0.00738	-0.00589	0.00057	-0.00113	-0.00058	0.00268	-0.00448	0.00873	0.00243	-0.00501	-0.00185	0.00185	-0.00047	-0.00976	0.00687	0.00077	-0.00397	0.00293	0.00574	-0.00233	0.00156	-0.00756	-0.00089	0.00204	-0.00397	0.00596	0.00058	0.00184	0.00405	0.00711	-0.00112	-0.00892	0.00146	-0.00615	-0.00192	0.00443	-0.00209	0.00043	0.00156	-0.00112	-0.00127	0.0027	0.00139	0.00372	0.00077	-0.00371	-0.00319	0.00079	-0.00211	-0.00001	0.0052	0.00058	-0.0038	0.00737	-0.00912	-0.00045	0.00075	-0.0078	0.00369	-0.00418	-0.00103	-0.0006	-0.00318	0.00165	0.0014	-0.00086	0.00326	0.00459	0.00846	-0.00276	-0.00043	-0.00218	-0.00983	-0.00302	0.00044	-0.00751	0.00218	-0.00207	0.00487	-0.00239	0.00323	0.00631	0.00719	0.00911	-0.00093	0	0
MGI:97371	Npr1	-0.95937	0.17584	-0.04623	0.06941	0.01612	0.07266	0.01256	0.02654	0.01602	-0.03477	0.00618	-0.07668	-0.0599	0.03596	-0.00242	-0.02606	0.00346	-0.02032	-0.03667	-0.01357	-0.01298	0.02255	0.03472	-0.01862	0.00521	0.00256	-0.00436	0.03065	-0.0016	0.01055	0.05616	0.00204	-0.00147	-0.01141	-0.00358	0.01926	0.00179	0.00794	0.01559	0.00186	0.01803	-0.01717	0.00402	0.0085	-0.00291	0.00988	0.0019	0.01321	-0.0004	0.01647	-0.01946	-0.0068	0.00598	-0.00886	0.01035	-0.01433	0.02765	0.01725	0.02282	-0.00877	0.00818	0.00143	-0.01204	0.01436	-0.00508	-0.00477	-0.01282	-0.00181	0.01292	0.00533	0.0161	-0.01149	0.00076	-0.00525	0.01177	0.00541	0.00099	0.00587	0.00767	-0.00682	0.00697	0.00165	0.01359	-0.0138	0.00748	0.00252	-0.009	0.0122	0.01087	-0.00077	-0.00919	-0.00822	-0.00051	-0.00059	-0.00184	0.00489	-0.00422	0.01445	-0.00143	-0.00222	-0.0166	-0.00325	-0.01075	0.01209	-0.01581	-0.00395	-0.00903	0.01183	0.01134	0.00085	-0.00436	-0.00252	-0.01158	-0.00224	0.00039	-0.0069	0.00298	-0.00201	-0.0076	-0.00573	-0.00193	0.00563	0.00254	-0.00297	0.00332	-0.01296	-0.00834	-0.00169	0.00624	0.00069	-0.00683	0.00407	0.00953	-0.00083	-0.00788	-0.00907	-0.00086	0.01544	0.00297	-0.00039	-0.00864	0.00692	0.00378	-0.01455	0.00068	0.00883	-0.00595	-0.01285	0.00773	-0.00408	-0.00379	-0.01462	-0.00417	-0.01075	-0.00803	0.0034	0.00604	-0.00611	0.0092	0.0074	-0.00326	0.00351	0.00919	0.02571	0.01211	-0.00087	0.00569	-0.00707	0.01086	-0.00107	-0.00763	-0.00316	-0.01174	0.01131	-0.00529	-0.00513	-0.00723	-0.00833	0.00342	-0.00214	0.00991	-0.00425	-0.00304	0.00066	0.00143	0.00525	0.00299	-0.00209	-0.00099	0.00472	-0.00792	0.00328	0.00691	0.00352	-0.00211	-0.01425	0.00344	-0.00116	-0.01396	0.00151	0.00566	0.00009	-0.01572	0.00373	-0.00213	-0.00002	-0.00101	-0.00505	-0.00635	-0.00316	0.0005	0.00192	-0.00211	0.00552	0	0
MGI:107655	Ifngr1	-0.95924	0.01736	0.08526	0.02299	-0.05992	-0.0484	0.06071	0.02007	-0.10443	0.00822	-0.03452	0.07252	-0.03628	-0.06069	0.06852	-0.03032	-0.03712	0.02101	0.02226	0.00938	0.0069	0.03859	0.04487	0.06481	0.04397	0.03438	0.01316	-0.02125	-0.00565	0.02078	0.02411	0.00473	0.02689	-0.00629	-0.03527	-0.02065	-0.00503	0.00744	0.02003	0.00052	0.00604	0.00748	0.01422	0.0144	-0.0072	0.00142	0.00064	-0.00773	-0.02678	-0.00062	0.01799	-0.01776	0.02653	-0.01203	0.00945	-0.01096	-0.01787	0.00401	-0.00343	-0.01055	0.00379	-0.00739	-0.00895	-0.01464	0.00098	0.00155	0.00348	0.00128	-0.01357	-0.00267	0.01215	-0.01444	-0.00035	0.01289	0.00624	0.00368	-0.00628	-0.01319	0.00642	-0.00145	-0.01212	-0.00593	0.0175	0.00645	-0.00396	0.00752	0.00957	0.0003	0.00304	0.00019	-0.00326	-0.00572	0.01531	-0.00759	0.0105	0.01683	-0.01495	-0.01103	0.00619	0.00611	-0.01823	0.00729	0.00374	0.00325	-0.00051	-0.01169	-0.01346	0.00042	-0.00021	0.00046	-0.00802	0.00071	-0.00588	-0.0016	0.0017	-0.01302	0.00917	0.00752	-0.00765	-0.01447	0.0065	0.00645	-0.00032	0.01241	-0.00108	-0.0129	0.01069	-0.00612	0.00115	-0.02342	-0.00446	0.016	-0.00563	0.00095	0.00926	0.01195	-0.01025	-0.01288	0.00128	-0.00408	-0.00607	0.00066	-0.00064	0.0116	-0.00439	0.01538	-0.00111	0.01319	0.01758	0.00394	-0.01205	-0.00182	-0.01543	-0.0063	-0.01622	0.00738	0.00155	0.00409	-0.01357	-0.00016	0.0032	-0.01339	-0.00436	-0.00099	0.01082	0.00638	-0.00072	0.00203	-0.00191	-0.00898	-0.00535	0.02427	-0.01016	0.00114	-0.00791	0.00288	0.00204	0.01333	-0.00577	0.00347	0.00688	0.00128	0.02147	0.00044	-0.00677	0.00051	0.00376	-0.00422	-0.00434	0.00266	0.00771	-0.0047	-0.01604	-0.00072	0.00184	-0.00523	-0.01008	0.01901	0.00379	-0.00525	0.0042	0.01026	0.00523	-0.00103	0.01259	0.00025	-0.01553	-0.00972	0.00323	-0.00383	-0.00088	0.00371	-0.00637	0.01272	0	0
MGI:97372	Npr2	-0.95923	0.01554	-0.02864	0.10726	-0.01566	0.09258	0.07843	-0.03196	-0.04397	-0.0772	0.00363	0.03566	-0.01986	0.02612	-0.03808	0.03997	0.03543	-0.02505	-0.0266	0.02639	0.02904	0.01693	0.02031	0.00881	0.02	-0.03352	0.00206	-0.03307	0.00976	0.02226	-0.01583	0.0158	0.00117	0.02332	-0.00103	-0.05272	0.01932	-0.03593	0.01878	0.04919	0.02784	-0.01922	-0.00693	-0.02478	-0.01824	0.02925	-0.00612	-0.03893	0.00273	0.00645	-0.01142	0.00514	-0.05819	0.00833	0.02596	0.01371	0.00127	0.00372	0.00064	0.01765	0.03457	0.00289	-0.0206	0.036	-0.00455	-0.01937	0.0006	-0.0128	-0.00071	0.02564	-0.01893	0.00123	0.00763	0.00471	-0.01175	-0.00134	0.00022	-0.00535	-0.01124	-0.00037	0.01004	0.00599	0.01408	-0.00823	0.01424	0.00661	-0.02107	0.00295	-0.00531	-0.00935	0.00053	0.00355	-0.00256	-0.01271	0.01265	-0.00516	0.0012	0.00853	0.00504	-0.00108	-0.0005	0.00816	-0.00559	-0.00011	-0.00211	-0.00595	0.01861	-0.01373	-0.00149	0.00563	0.00043	0.00333	0.0076	0.0023	-0.00631	0.00519	-0.01082	-0.01443	-0.00882	-0.01	-0.00133	-0.00168	0.01031	-0.00525	-0.0152	-0.00153	-0.00667	-0.00303	0.00261	-0.00747	0.00585	0.01073	-0.00153	0.0022	-0.00596	0.01029	0.00214	-0.00276	-0.00115	-0.00366	-0.00617	-0.00359	-0.00004	0.00182	0.00127	0.00307	-0.00253	-0.01115	-0.00693	-0.00572	-0.00434	-0.00542	0.01492	-0.0066	0.0038	0.00323	-0.00098	0.00189	-0.00302	0.01373	0.00142	-0.00805	-0.0023	0.00827	-0.00401	-0.00644	0.00391	0.0017	0.00559	0.00344	0.00935	0.00487	0.00358	-0.00277	-0.00472	-0.01108	-0.0011	0.00095	0.01111	-0.00874	0.01598	0.00956	-0.00386	0.00445	-0.00309	-0.01051	0.00518	-0.00449	-0.00365	-0.00793	-0.00132	0.00499	0.006	0.00874	-0.00275	-0.00221	-0.01034	0.00046	-0.01164	0.00507	-0.00926	-0.00426	-0.00645	-0.01072	-0.00101	-0.01179	-0.00028	0.01348	0.00247	-0.00564	0.00195	0.00191	-0.01552	-0.00695	0	0
MGI:1342284	Slc34a2	-0.95923	0.12135	0.05607	-0.06306	0.06569	-0.06571	-0.11671	0.06043	0.00872	-0.01458	0.04031	0.05117	-0.00152	0.07209	-0.06886	-0.03884	-0.0315	-0.00777	-0.00444	0.0477	0.00384	0.00017	-0.04007	0.01168	-0.00679	-0.01376	0.02124	0.01894	0.01213	-0.00678	0.0058	-0.00533	0.02813	0.00294	-0.00123	-0.02263	0.01127	-0.02934	0.00596	-0.0147	0	0.01246	0.00268	-0.01384	0.01239	-0.00657	0.03475	-0.00966	-0.01159	0.00705	-0.00594	0.00436	0.00829	-0.02065	0.0109	0.00157	0.01061	-0.01297	0.00666	-0.00604	0.0084	-0.00543	-0.00004	-0.00425	-0.00681	0.01578	0.00357	0.00171	0.00909	0.00466	-0.00386	-0.00193	0.00972	-0.00337	0.00056	-0.00411	-0.00838	-0.0157	-0.00167	0.01076	0.00792	0.00497	0.01147	-0.00719	0.00011	0.00393	-0.00451	0.00349	-0.00644	-0.01259	-0.01226	0.00372	-0.00053	0.00226	-0.00773	0.00388	0.00286	-0.00324	0.00059	0.00262	-0.00083	-0.0009	0.00155	-0.00068	-0.00182	-0.01008	-0.00485	-0.00105	0.00521	0.00106	0.00491	0.00715	0.00302	0.00331	0.00424	0.00198	-0.00076	0.0025	-0.00916	0.00199	0.00072	-0.00544	0.00583	-0.00495	-0.00381	-0.00323	-0.00056	-0.00164	0.00791	0.00559	-0.00013	0.00991	-0.00064	-0.00324	0.0094	0.00185	0.0021	-0.00732	-0.00481	-0.0024	-0.00276	-0.01202	0.00224	-0.0012	0.00282	-0.01098	-0.00654	0.00045	0.00586	-0.00003	-0.00265	-0.00765	-0.00087	-0.00037	0.00633	0.00387	0.00164	0.00058	-0.00997	0.00423	0.00121	0.0054	-0.00159	0.00334	0.0056	0.00041	0.00131	-0.00081	-0.00047	0.00114	0.00336	-0.00471	-0.00188	0.00124	-0.00362	-0.00483	-0.00433	-0.00337	0.00203	-0.00203	0.0038	0.00248	-0.00572	0.00868	-0.00408	0.00341	-0.001	0.00175	0.00748	0.00325	-0.00281	-0.0008	0.0042	-0.00324	0.00274	-0.00965	-0.00012	-0.00026	-0.00526	-0.00503	0.00318	0.0043	0.00035	0.00247	0.00637	-0.00039	-0.00257	0.00181	0.00002	-0.00459	-0.00457	0.00142	0.00172	0.00042	0	0
MGI:1925638	Mvp	-0.95904	-0.02077	0.06375	0.14401	-0.06121	-0.00133	-0.0775	-0.03259	0.03145	0.0041	0.04354	0.04792	0.02475	0.02789	-0.06217	-0.01352	0.00915	-0.01719	0.00539	-0.02034	-0.01449	-0.05349	-0.02554	0.03761	-0.00122	0.01912	0.03013	0.06046	0.01589	0.01481	0.00251	0.0027	0.00139	0.04441	0.0021	-0.00486	0.01694	-0.02366	0.00253	-0.0185	0.0167	0.01174	-0.00261	0.00153	-0.02677	-0.00211	-0.01267	0.0077	0.03648	0.01897	0.00691	0.03368	-0.01015	0.00518	0.02573	0.01262	0.01836	0.01816	0.01746	0.0016	0.01231	-0.02246	-0.00582	-0.01622	-0.01773	0.01164	-0.01	0.00602	0.00489	0.00528	-0.00432	0.00946	-0.00857	-0.01565	0.03573	-0.01371	0.00274	-0.01197	0.01261	-0.01627	0.01118	0.00557	-0.00433	0.00433	-0.0008	0.00177	-0.00529	0.02262	-0.0074	-0.0032	-0.013	-0.00162	0.00766	0.01623	-0.00165	0.00551	-0.00411	0.00814	0.00111	-0.02106	0.00012	-0.01399	0.00324	-0.0016	-0.00744	0.00217	0.01093	0.00043	0.0089	0.02319	0.00146	-0.00922	0.00123	0.00722	-0.00133	0.0049	-0.0082	0.00634	0.0087	0.00285	-0.00638	-0.01308	-0.00114	-0.00806	0.00266	0.00784	0.00231	0.01642	0.0133	-0.00216	-0.01334	0.01045	-0.00899	0.00513	0.00887	0.00487	-0.00436	0.00858	-0.00792	-0.0078	0.01295	-0.00683	-0.00926	-0.00224	0.00262	0.01431	0.00661	-0.00443	-0.0026	0.00191	0.00709	-0.00572	0.00263	-0.00328	-0.00245	0.00111	-0.01091	0.0046	-0.0043	0.00641	0.00007	-0.00272	-0.01523	-0.0012	-0.01025	0.00206	0.00787	-0.00049	0.00883	0.00361	-0.01885	0.00369	0.00556	0.01711	0.0073	-0.00033	0.00518	0.00549	-0.01963	-0.00048	0.00353	-0.00164	-0.01301	-0.00765	0.01202	-0.00617	0.00405	0.00307	0.0044	0.00361	-0.00531	0.00514	0.00978	0.00562	-0.00695	0.0048	0.00467	-0.00278	-0.00275	-0.01073	-0.00503	-0.00339	-0.00323	-0.00273	0.00087	-0.00569	0.00816	-0.00029	0.01327	0.00138	0.01064	0.00718	-0.00016	0.00684	0	0
MGI:2684416	Arap2	-0.95889	0.04351	-0.07742	-0.00901	0.06291	0.04498	-0.03627	0.10142	0.02985	-0.08372	-0.0308	0.06232	0.0198	0.01423	-0.03188	0.07549	0.00869	-0.00018	0.00232	0.00665	-0.06556	-0.00095	-0.00779	-0.05923	-0.0536	0.04755	0.00092	0.01461	0.0094	0.02101	0.01887	-0.00718	-0.01804	-0.02414	-0.00731	-0.01453	0.00779	0.00655	0.00422	0.01236	-0.00313	-0.00482	-0.01511	0.00702	-0.01106	0.00201	0.00447	0.02938	0.00108	0.00648	-0.0068	0.03462	0.02947	0.01733	0.00667	-0.01297	0.02142	0.02037	-0.00439	-0.00381	-0.00664	-0.01793	-0.01528	-0.00536	0.0319	0.00146	0.01473	-0.00067	-0.0136	0.00147	0.0027	-0.00777	-0.02236	0.00598	0.01171	-0.01138	-0.00275	-0.03176	-0.01901	0.00204	-0.01321	-0.02064	-0.01161	-0.00063	0.00098	-0.01202	-0.01269	0.0078	0.01694	-0.00194	0.01239	0.01075	0.01134	-0.0283	-0.00924	-0.00605	0.00301	-0.00535	-0.00057	0.01628	-0.01885	0.01014	-0.00672	-0.02052	-0.01698	0.01131	0.00463	0.00274	0.00731	0.01329	0.00012	0.00199	-0.0141	0.0033	0.00804	0.00676	-0.00157	0.00557	0.00303	0.00868	-0.00007	-0.00688	0.00737	0.00337	-0.01686	0.00222	-0.01276	-0.00307	-0.01744	-0.01755	0.00734	0.00661	-0.00459	-0.00678	-0.00412	-0.00436	0.00716	0.00289	0.00045	-0.00367	-0.00036	0.00558	-0.00771	-0.00555	0.01113	-0.0058	0.00496	0.00093	0.00081	-0.00138	-0.00922	-0.00528	-0.00206	0.00345	0.00116	0.00231	-0.00427	-0.00267	0.00649	0.00118	0.00776	-0.0008	-0.00709	0.00768	0.00229	0.00337	0.00066	0.01127	-0.00919	0.00042	0.01354	-0.00222	-0.00416	0.01024	0.00225	0.0086	0.00331	0.01573	0.00727	-0.01257	0.00469	-0.00424	0.01644	0.00237	0.00952	0.00653	0.00141	0.00106	-0.00016	-0.00235	0.00227	0.00095	-0.00932	-0.02224	-0.00108	0.00818	0.00232	0.00209	0.00429	-0.00049	0.00316	0.00431	0.00929	0.00115	0.00299	0.00885	-0.00593	-0.00645	-0.00545	0.01045	-0.00438	0.00262	0.01168	0.00252	0	0
MGI:1351617	Abca3	-0.95871	0.1639	0.10242	-0.00466	0.10881	-0.06175	-0.00417	-0.02128	0.03652	-0.04294	0.04025	-0.02937	-0.0249	0.08907	0.00522	-0.01322	-0.01531	-0.03155	-0.03179	-0.01386	-0.01282	-0.00729	-0.03226	-0.0276	0.01529	0.01325	0.00831	0.01764	0.0031	0.0012	0.00285	0.00847	0.01132	-0.01349	0.00817	-0.01261	0.01816	-0.002	0.00923	0.0188	0.0009	0.00314	-0.0017	-0.02211	-0.01251	-0.00105	0.02646	0.00267	-0.00605	0.00124	-0.00289	-0.01579	-0.00163	-0.01555	0.01412	-0.00672	0.01326	0.0006	-0.00018	-0.00847	0.01526	0.01267	-0.00374	0.00798	0.00206	-0.00692	-0.00508	0.00679	0.00853	0.00627	-0.008	-0.00575	0.0051	0.00649	0.0029	0.00409	0.0064	-0.0069	0.01141	0.00814	0.00233	-0.00119	0.00323	-0.00681	0.00447	0.01051	-0.00194	0.00207	-0.00859	0.00265	-0.00804	0.00983	-0.01022	-0.00487	0.00343	0.00861	-0.00484	-0.00279	0.00115	0.00064	0.00153	0.01244	-0.00765	0.00342	0.00147	0.00062	-0.0074	-0.00159	0.00139	-0.00763	0.0069	0.00267	0.00345	0.00326	0.0031	0.00331	0.01273	-0.00038	-0.00828	0.00069	-0.00608	-0.00644	0.00561	-0.00068	-0.00463	0.00159	-0.01005	0.00127	0.00861	-0.00227	-0.00355	0.00611	-0.00382	0.00361	0.00471	-0.00614	0.00224	0.00214	0.00255	0.00316	-0.00747	0.00544	-0.00097	0.00193	-0.00133	-0.00138	-0.00346	0.00295	0.00498	0.00519	-0.00458	-0.00202	-0.00104	0.0018	0.00329	-0.00311	0.0052	-0.00117	-0.00393	0.00391	-0.00152	0.00538	-0.00202	0.00132	-0.00349	0.00436	-0.00421	0.0032	-0.00477	0.0081	-0.00043	-0.00553	0.00336	0.00084	0.00883	-0.00076	0.00066	-0.00362	0.00079	0.0034	0.00169	-0.00524	0.00522	0.00172	0.00296	-0.00373	0.00027	0.00152	-0.00002	-0.00064	0.00196	-0.00486	0.00155	-0.00105	-0.00644	0.0004	-0.00278	-0.0001	0.00137	-0.00192	-0.00313	0.00086	-0.00129	-0.00545	0.00108	-0.00221	-0.00523	0.00284	-0.00392	-0.00196	0.00127	-0.00062	0.00217	0.0005	0	0
MGI:1098776	Lbp	-0.95862	-0.03781	0.10823	0.07621	-0.03984	0.04196	-0.04222	-0.03043	-0.05276	0.10628	-0.02223	0.07712	0.05738	0.0565	0.04666	0.01417	-0.00949	-0.0198	0.05481	0.0394	0.00508	-0.02473	-0.01879	0.0047	0.02814	0.02628	0.00274	0.00104	-0.03684	-0.02892	0.01241	-0.01288	0.0125	0.01142	-0.02469	-0.04142	-0.00768	0.002	-0.05053	-0.0055	0.0147	0.00812	0.02052	0.01018	-0.014	-0.0172	0.00596	-0.00158	-0.0158	0.01307	-0.01912	-0.01131	-0.00684	-0.00557	-0.002	0.00037	-0.00035	-0.00098	-0.00709	-0.01087	0.00521	0.00829	-0.00014	-0.00632	-0.01633	-0.01209	-0.00652	0.0036	0.00932	0.00183	0.00148	-0.01099	-0.00377	0.00997	0.00312	-0.00619	0.00103	-0.01553	0.00363	0.00961	0.00086	-0.01328	-0.00211	-0.00562	0.00724	0.00328	0.00418	0.0011	-0.01362	0.00109	-0.01161	0.00843	0.0046	0.00886	-0.00365	0.0022	0.01865	-0.00965	0.00137	-0.02357	-0.00672	0.00652	-0.00673	-0.00259	0.00068	0.00816	-0.00772	0.01029	-0.00174	-0.00239	-0.01192	-0.01454	-0.00458	0.00857	0.01257	0.00395	-0.00041	0.00157	-0.00722	0.00539	-0.00633	0.00984	0.00113	0.00137	0.01405	0.00568	-0.00902	-0.00144	0.0112	0.00173	-0.0003	0.00097	0.00102	-0.00018	0.00083	-0.0029	0.00422	-0.00397	0.00526	-0.00205	-0.00308	0.01024	-0.00079	0.00437	0.00553	-0.00616	-0.00239	-0.01963	0.0105	-0.00182	0.00287	-0.00978	-0.00809	-0.0005	-0.0043	0.00663	-0.00903	-0.00195	-0.00234	-0.00749	-0.0047	0.01152	0.01725	0.00425	0.00177	-0.00339	0.00813	0.00102	-0.00481	-0.00002	0.00238	-0.01195	0.00821	0.00241	0.00883	-0.00038	0.00559	0.0085	-0.00239	-0.00677	-0.00124	0.01157	0.01365	0.00757	0.00829	-0.00016	-0.00107	-0.00491	-0.00763	0.01428	-0.00971	-0.00111	0.00182	0.01444	-0.00526	0.0098	0.00769	0.00692	-0.00381	-0.00173	0.00053	-0.00124	0.00409	-0.00888	0.00347	0.00184	-0.00127	-0.0026	0.00366	-0.00031	0.01827	0.00391	-0.00308	0.0082	0	0
MGI:2447362	Slc24a4	-0.95846	-0.09469	0.06673	0.06257	0.12355	-0.0672	0.02049	-0.00191	-0.06748	0.01912	0.00639	0.00655	-0.01375	-0.00536	-0.04223	-0.02153	-0.03996	-0.02851	-0.04273	0.05285	0.00161	-0.02132	0.00504	-0.03059	-0.01881	0.02708	0.0131	0.03864	-0.00213	0.00099	-0.02456	0.01703	0.02194	0.01065	0.00107	0.00597	0.0311	0.02217	0.02615	0.01841	-0.00812	0.00143	-0.00863	0.0022	0.03858	-0.00518	0.01966	0.0156	0.00538	-0.03588	-0.01241	0.00377	-0.00487	0.00436	-0.00241	0.01774	0.0092	0.00865	-0.00546	-0.01255	0.00835	-0.0027	-0.0045	0.02414	-0.02068	-0.00576	-0.02305	0.0152	0.00269	0.01086	-0.00271	-0.01983	0.00293	-0.01583	0.00825	-0.01175	0.0101	-0.0284	-0.01037	-0.02558	0.02125	0.00369	-0.00223	-0.00378	-0.00661	-0.02329	-0.01852	-0.0019	0.00404	-0.00008	-0.00874	0.00606	-0.00519	-0.02629	-0.00003	0.02772	0.00617	-0.00136	-0.00093	-0.00874	-0.00872	0.00508	0.01179	0.00089	-0.00445	0.01633	0.0261	0.00932	0.00342	0.00064	-0.01091	0.00315	-0.01122	-0.00086	-0.02419	0.02235	-0.00556	-0.00587	-0.0129	-0.00423	-0.01402	0.00295	0.0024	0.00557	-0.00444	0.00276	0.00904	0.01375	-0.01359	0.00068	0.01107	-0.01002	0.00362	0.0124	0.01158	-0.00119	0.00207	0.01271	-0.00397	-0.00444	0.00809	0.0096	-0.01051	-0.00822	-0.00753	0.0017	0.01092	0.00946	-0.00274	0.00078	-0.00484	-0.00828	0.00108	0.0087	0.02088	-0.00516	-0.00303	-0.00389	-0.00072	-0.0095	0.00573	-0.00643	-0.01553	-0.00734	-0.00317	0.01582	-0.00141	-0.00253	0.00611	0.01259	0.00279	-0.01564	-0.00847	-0.00137	-0.0048	-0.00365	0.00034	-0.00226	0.00135	-0.01027	-0.00198	-0.00538	-0.00064	0.0049	0.00209	0.00027	0.00044	0.00241	-0.00533	-0.00505	-0.0077	0.00841	0.00792	-0.00431	0.01354	-0.00396	-0.01527	0.01483	-0.00087	-0.00893	-0.0025	0.00829	-0.00532	0.00421	-0.01248	-0.0164	0.00854	-0.00516	0.00174	-0.01226	-0.00352	-0.00138	-0.00051	0.00628	0	0
MGI:2146049	Tmem71	-0.95828	0.0002	0.01893	0.09269	-0.04869	-0.04312	-0.03876	0.08173	0.02187	0.04914	0.01509	0.03569	-0.01434	-0.04048	-0.06516	0.0812	-0.02003	-0.01705	0.02784	0.05667	0.00646	0.0093	0.00139	-0.02733	0.01357	-0.00267	0.00324	-0.00351	-0.02648	0.00143	-0.01746	0.00538	-0.03442	0.00204	0.0061	0.01373	-0.03891	0.01831	0.04339	0.01962	-0.01186	-0.01143	-0.01178	0.02864	0.00166	0.00392	-0.00647	0.00626	-0.04317	-0.01285	-0.00161	0.00222	0.00653	0.03262	-0.01859	-0.02416	-0.01293	0.04176	0.01241	-0.00414	-0.04142	-0.0057	0.00743	0.01536	0.01206	-0.02702	0.00366	-0.01329	-0.01715	-0.02146	0.00799	-0.003	0.00385	-0.01312	-0.01146	0.01315	-0.00472	0.0146	0.00664	-0.00236	-0.00816	-0.03015	0.01021	-0.00882	0.01825	0.00179	0.01433	0.00604	-0.00953	0.01298	0.03777	-0.00222	0.00623	0.00025	0.03013	-0.00939	0.00319	0.02202	0.01092	0.0029	0.00527	0.0073	-0.00228	0.02564	-0.02121	-0.00513	-0.00626	-0.01654	0.00356	-0.00473	-0.00708	-0.00083	-0.01367	0.0114	0.00808	0.01768	0.00471	0.01888	-0.00506	0.01085	0.00102	-0.02801	0.01538	-0.00218	-0.00187	-0.00747	-0.01669	0.00965	0.0002	0.00564	0.00304	0.005	0.01062	0.01585	0.02965	0.01229	-0.00878	-0.00093	0.00482	0.01412	0.00204	0.01958	-0.01216	-0.01265	-0.01233	0.01143	0.00148	-0.02076	-0.01208	-0.00011	0.0229	-0.01202	-0.01083	-0.00845	-0.00257	-0.00505	-0.0011	0.00114	0.00042	-0.01189	0.0146	-0.01493	0.01177	0.01433	0.0005	-0.01331	-0.00411	-0.00454	-0.01369	-0.00067	0.00199	0.00852	0.00496	-0.00058	0.00468	-0.01222	-0.00368	-0.01635	0.003	-0.00021	-0.01052	0.00794	-0.00169	0.01344	0.00693	-0.01224	-0.01348	0.00712	-0.00212	-0.00942	0.00543	0.01187	-0.00696	0.00072	0.00695	0.00135	-0.00138	0.00796	-0.0215	-0.00293	0.00728	0.00657	0.01049	-0.01283	0.0062	-0.0076	-0.00526	-0.00413	0.02773	0.00309	-0.00115	0.00107	0.0082	-0.0144	0	0
MGI:1890216	Slc6a14	-0.9577	0.03336	0.16484	-0.00236	0.07934	-0.0531	0.03193	0.01114	0.06458	-0.03046	0.0132	0.02792	-0.01952	0.01838	-0.01952	-0.10846	-0.02234	-0.01327	-0.04012	0.06053	-0.00325	-0.01287	-0.03275	-0.02368	-0.02225	0.04858	0.00467	0.05477	-0.00484	-0.02711	-0.02341	0.00454	0.01503	-0.01879	0.00876	-0.01501	0.01998	-0.01311	0.00114	0.00148	-0.02462	-0.01183	0.00893	-0.01206	0.01593	0.00105	0.02369	0.01046	-0.01617	0.01599	-0.00651	0.0027	0.00539	-0.00566	-0.00283	0.00874	0.01286	-0.02296	0.00561	-0.01004	-0.00465	0.0027	-0.01059	0.00184	-0.00594	0.03171	0.00578	0.00708	0.00795	0.0018	0.01311	0.00734	0.00611	-0.00853	-0.00525	0.00199	-0.01018	-0.00256	0.00351	0.00862	-0.0017	-0.00259	-0.00492	0.00353	-0.00224	0.00716	0.00271	-0.00803	0.01197	-0.0117	-0.01127	0.00019	0.01411	-0.00231	0.00123	0.00625	0.00164	-0.0027	0.01076	-0.00655	0.00176	0.00824	-0.0031	-0.00296	0.00379	-0.00423	-0.00194	-0.00362	0.00881	-0.00529	-0.00072	0.00084	0.00172	-0.00217	-0.00576	-0.00946	-0.01241	-0.00039	0.00708	-0.00084	-0.00103	0.00252	0.00045	-0.00145	0.00186	-0.00207	-0.00351	0.00094	0.01089	0.00066	-0.00173	-0.00239	-0.00027	-0.00684	0.00722	0.00184	-0.00304	-0.00951	0.00273	-0.00804	-0.00091	-0.00742	0.00766	0.00007	0.00036	-0.0025	-0.00171	-0.00285	-0.00082	0.00089	0.00389	0.00257	-0.00116	-0.00109	0.00909	0.01201	-0.00233	0.00637	-0.00291	0.00183	0.00294	0.00473	-0.00061	-0.00178	0.00297	0.00693	0.00054	-0.00193	0.00087	0.00011	0.00035	-0.00777	0.01149	0.00788	-0.00181	-0.00318	-0.00295	0.00326	0.0094	0.00145	0.00734	0.0061	-0.00132	-0.00805	0.00754	0.00204	0.00375	-0.00154	0.00658	0.0123	0.00499	-0.00013	0.00553	-0.00238	0.0034	0.00153	-0.00434	0.00009	-0.00084	-0.0046	0.00314	0.00157	0.00425	0.00415	0.0002	-0.00101	0.00285	-0.00292	0.00363	-0.0045	-0.00038	-0.0003	-0.00073	0.00505	0	0
MGI:105080	Tgoln1	-0.95737	-0.04784	0.10997	0.07814	0.03648	-0.06152	-0.01866	0.092	-0.07521	-0.0534	0.03471	0.00195	-0.00059	0.0093	0.03811	-0.00742	-0.0588	0.00104	-0.01929	-0.02508	0.00027	-0.05406	-0.0117	-0.02844	0.01318	0.06079	-0.03497	-0.0021	-0.03132	0.02837	0.02041	0.00382	0.01601	0.03497	-0.00713	-0.02447	0.02153	0.0473	-0.04828	0.00481	0.01285	-0.01379	-0.02814	0.02037	-0.02491	-0.00588	0.00753	-0.00438	0.01262	-0.01345	0.01994	-0.02435	-0.00096	-0.01031	0.01006	-0.01567	0.01974	-0.00543	-0.00451	-0.02241	-0.01588	0.00173	0.00772	-0.00372	0.01208	0.01622	-0.00582	-0.00448	0.01472	0.00194	-0.0007	0.00655	-0.00221	-0.00976	-0.00675	0.00903	0.01784	-0.00729	-0.00919	-0.00588	-0.00937	-0.00658	-0.00446	-0.00367	0.01623	-0.00385	0.00114	-0.00307	-0.01776	-0.00033	-0.0047	-0.0134	-0.00859	0.00389	0.00889	-0.00203	0.00604	-0.00639	-0.00647	0.0074	-0.00641	-0.01746	-0.00585	-0.00419	0.00617	-0.00251	-0.00926	-0.0093	0.01355	0.01305	-0.00298	-0.00764	0.00127	0.00632	0.00542	0.01501	-0.00224	-0.01191	-0.00272	-0.00439	-0.01464	0.0005	-0.00536	-0.00714	0.00224	0.00505	0.009	-0.0034	-0.00339	-0.01934	-0.00256	0.02225	0.00219	-0.00492	0.00543	0.00661	0.00398	0.01594	-0.00941	0.00336	-0.01005	0.00249	0.00687	0.00679	-0.01114	-0.00403	0.0061	-0.01301	-0.00911	-0.00058	-0.00618	-0.01128	-0.00841	-0.01064	0.00711	0.00557	-0.00041	0.0019	0.00031	-0.00002	0.00027	-0.00901	-0.00619	0.0105	0.01026	-0.00306	0.00837	-0.01079	-0.00107	0.00615	-0.00257	-0.00353	0.01778	-0.01114	-0.00106	-0.00136	0.00257	-0.00604	-0.0073	-0.01458	-0.00056	0.00497	0.01361	0.00304	-0.00217	-0.00023	0.00496	0.00168	-0.00164	0.00913	-0.00289	0.0137	-0.00315	0.00734	-0.0061	-0.00511	-0.00199	0.00258	0.00629	0.0098	0.00665	-0.00368	0.00274	0.00156	0.00089	0.00322	0.00193	-0.00244	0.00233	-0.00536	-0.00755	-0.00471	-0.0083	-0.00311	0	0
MGI:95660	Gas6	-0.95724	0.16237	0.02519	0.07715	-0.05364	0.04605	0.03557	0.00707	0.0277	-0.05002	0.04073	-0.08657	-0.02188	-0.07518	0.07176	0.02954	-0.00182	0.00761	-0.00971	-0.03663	-0.02326	0.00517	0.02652	0.00864	-0.01713	-0.00723	0.01884	0.00455	0.01589	0.01752	0.01536	-0.02965	-0.00889	0.03602	0.003	-0.01151	0.00199	0.02143	-0.03588	-0.02168	0.01801	-0.00112	0.01023	-0.01086	-0.00326	-0.00451	-0.02607	0.00358	0.00575	-0.03477	-0.01452	-0.00604	-0.01237	0.00679	0.019	0.01808	-0.01084	0.02109	-0.00637	0.0002	-0.00112	0.00517	-0.01249	0.00296	0.00091	-0.00696	0.00562	-0.01982	0.01505	0.01227	-0.00818	-0.01104	-0.00399	-0.0123	-0.00899	-0.00138	-0.00452	-0.00766	0.00121	-0.01478	-0.00919	0.0032	0.00158	-0.00042	0.00776	0.00531	-0.00735	0.00291	0.00678	-0.00209	-0.01391	0.00685	-0.00901	0.00333	0.00223	0.00503	-0.01093	-0.00948	-0.00508	-0.01362	-0.00704	0.00192	0.00404	0.00112	0.00592	0.00667	-0.0065	0.00503	0.00198	0.0006	0.00177	-0.00124	0.01124	0.00703	-0.00684	0.00522	0.00443	-0.00298	-0.00127	0.00054	-0.00377	0.00658	-0.00143	-0.00361	-0.00613	0.00768	-0.0065	-0.00535	-0.00015	-0.0038	0.00721	-0.00536	0.00532	0.00098	0.01113	-0.01144	-0.00555	0.00777	-0.00694	-0.01152	0.00918	0.00578	-0.00254	-0.00474	0.00529	0.00032	0.01435	0.00052	0.00132	-0.01422	-0.00219	0.00601	0.00674	0.00438	0.0063	-0.0135	0.00001	-0.00199	-0.00491	0.00235	0.00084	0.00124	0.00132	0.00374	0.00033	0.00115	-0.00103	-0.00381	0.00395	0.00479	-0.00134	-0.00322	0.0049	-0.00772	0.00443	0.00556	0.0053	-0.00954	0.0006	0.00313	0.01302	0.00954	-0.00495	0.00949	0.00212	0.00203	0.00416	0.01187	0.0082	-0.00558	-0.00088	0.00674	-0.00827	0.00225	-0.0051	-0.00467	-0.00401	-0.00571	0.00408	0.00482	0.00645	-0.00105	0.00502	-0.0058	0.00397	-0.00465	-0.00205	0.00325	-0.00134	0.00005	0.00045	-0.00309	0.00017	-0.00352	0	0
MGI:1891351	Spock2	-0.95636	-0.08108	-0.123	0.09654	0.02639	-0.08705	-0.1047	0.05438	-0.01196	0.04158	0.00073	0.00338	0.03173	0.03837	-0.03203	-0.05628	0.04587	-0.06228	0.04016	-0.01042	-0.00791	0.01612	0.01634	-0.01954	-0.0234	0.01155	0.02097	0.00266	0.03052	0.01596	0.00276	0.00073	0.01818	0.02025	0.01468	-0.02125	-0.00283	0.02116	-0.01707	0.01965	0.01403	0.00224	-0.00658	0.00053	-0.02208	0.00142	-0.00012	-0.0122	0.00901	0.02091	-0.00024	0.01508	-0.03455	0.00972	0.00656	-0.01481	-0.00128	0.00907	0.00296	0.00798	0.00473	-0.00615	0.01656	0.01456	0.00078	-0.02988	-0.00873	0.00241	0.02348	0.00164	-0.01288	0.00129	0.00749	0.01642	0.00912	-0.01292	0.00555	-0.00415	0.00736	0.009	0.00577	0.00094	0.00093	0.00649	-0.00476	0.0095	-0.01201	0.00454	-0.00289	0.00315	0.00347	0.00617	0.0054	0.00808	-0.00738	-0.01021	0.00537	0.00655	-0.00215	-0.00425	0.00078	0.00094	0.00999	-0.00193	-0.01102	-0.00063	0.00259	-0.00192	-0.00634	-0.00559	-0.00787	-0.00286	-0.00458	-0.01081	-0.00966	0.00614	0.00212	-0.00008	0.00507	0.00703	-0.00546	0.00064	-0.00299	-0.00581	0.00133	0.00242	0.00324	0.00402	-0.00526	-0.00022	-0.00282	0.00157	-0.00298	0.01024	0.00938	-0.01282	0.00063	0.00079	0.00292	-0.00459	0.00004	0.00214	-0.0109	-0.00486	-0.00767	-0.00241	-0.01139	-0.00026	-0.00418	0.00705	0.0015	0.00946	0.01142	0.00003	0.00435	0.00311	-0.00517	0.00156	0.01049	-0.00547	0.0047	0.00142	-0.00229	0.00539	0.00073	0.00139	0.00578	0.00017	-0.00141	-0.0039	0.00423	-0.00372	-0.00307	0.0058	0.00213	-0.00181	-0.00732	-0.00055	0.00046	0.00502	0.00349	0.00205	0.00328	-0.00272	0.00146	0.00085	-0.00155	-0.00069	0.002	-0.0014	-0.00151	-0.00845	-0.00208	0.00363	-0.00334	-0.005	0.00201	-0.00046	-0.00788	-0.00965	0.00646	-0.00814	0	0.00085	0.00468	-0.00081	0.00607	-0.0011	-0.00058	0.002	0.00118	-0.00857	0.00115	-0.00069	0	0
MGI:2652132	Pttg1ip	-0.95629	0.10391	0.09738	0.06641	-0.04968	-0.09771	0.04115	-0.03031	-0.05786	0.00598	0.0566	0.03257	0.01732	-0.0234	0.00866	-0.06074	0.03977	-0.01366	0.05033	-0.01513	0.00669	0.01013	0.05828	0.0705	0.01249	0.0108	-0.02858	0.02759	-0.00552	-0.01701	0.03176	0.0068	0.00413	0.01995	0.01888	-0.00285	0.00186	0.00071	-0.01655	-0.006	0.03594	-0.01062	0.00944	-0.03319	-0.0075	-0.00134	-0.00557	0.00917	-0.01357	-0.01412	0.0022	0.02309	0.00423	-0.02652	0.00746	0.00322	-0.01155	0.00937	-0.02016	-0.00935	-0.01422	-0.01621	-0.01573	-0.01912	0.01136	0.0147	0.00244	0.02502	0.01133	0.01209	0.00748	0.01664	-0.01562	-0.02348	0.00067	0.00902	0.00998	0.00076	-0.02386	0.01151	0.0188	0.00529	0.00023	-0.01476	0.00843	-0.00326	-0.00792	0.0023	-0.0023	-0.00527	0.00491	-0.0078	-0.01107	-0.00021	-0.01793	0.00217	0.01575	0.00745	0.00743	-0.00314	0.00713	0.00468	0.0057	-0.01469	-0.0074	0.00102	0.0023	-0.00298	0.01539	-0.0008	0.01809	0.00946	0.00017	-0.01472	-0.0064	0.01222	0.00521	-0.00106	0.0141	0.00336	-0.00634	-0.01104	0.00629	0.00683	-0.0069	0.00315	-0.00009	-0.00642	-0.00127	-0.00222	-0.01179	0.00198	-0.00815	-0.00064	0.00001	-0.00257	0.00089	-0.00373	0.00918	-0.01085	-0.00623	-0.00608	0.00329	0.01027	0.00305	-0.00826	-0.0104	-0.00589	-0.00497	-0.00456	-0.00165	0.01478	-0.00077	-0.00945	0.00014	0.00153	0.00515	-0.00283	0.00545	0.00369	-0.00125	-0.00317	-0.00088	-0.00116	0.00073	0.00517	-0.00461	0.0009	0.00409	-0.00216	0.01238	0.00084	-0.0066	0.00402	0.00725	0.01005	0.01174	-0.00012	-0.00222	0.01642	0.01311	-0.0052	-0.01593	0.00443	-0.00288	0.00205	0.00365	0.00804	-0.01061	-0.00025	-0.01001	-0.00277	0.00101	0.00286	-0.00254	-0.00829	-0.00505	0.00625	-0.0015	0.00328	0.00434	0.0012	0.00327	0.00275	0.0029	0.00494	0.00396	-0.00249	0.00365	0.00126	-0.00393	-0.00499	0.00559	-0.00559	0	0
MGI:107571	Cav2	-0.95627	0.12916	0.17671	-0.05961	0.05274	0.06741	0.04344	0.09721	0.02139	-0.03074	0.04174	-0.00495	-0.02572	-0.01416	0.01722	-0.01535	-0.00936	-0.02182	0.00223	0.02078	-0.0231	0.01273	0.02273	0.00042	-0.00655	0.00191	-0.00699	0.00768	-0.00335	-0.00864	-0.00693	-0.00478	-0.00051	-0.03492	-0.01458	0.00153	-0.00032	-0.00884	-0.00398	0.02795	0.01186	-0.00666	0.01477	-0.01295	0.00717	0.00324	0.0137	0.00904	-0.00756	0.00917	0.00363	-0.00418	0.00696	-0.00264	-0.00372	-0.00139	0.00272	0.00377	-0.00658	-0.00448	-0.00881	-0.00586	0.00608	-0.01677	-0.0098	-0.00211	0.00596	-0.00534	0.01956	0.00049	0.0125	0.00578	-0.00418	-0.00777	0.00117	0.00233	-0.00118	-0.00712	-0.00636	0.01103	-0.00446	-0.00375	0.00181	-0.00282	-0.00504	-0.01192	-0.01042	0.00084	0.00561	0.00461	0.00244	0.00369	0.01012	-0.00294	0.00639	-0.00471	0.00165	0.00009	-0.00384	-0.00411	-0.00637	-0.00345	0.00979	-0.00684	-0.00258	0.00114	-0.00693	-0.00491	-0.00187	-0.00195	-0.00184	-0.00564	0.00241	0.00734	-0.0107	0.00094	-0.01255	0.00786	0.0091	-0.00043	-0.00041	0.00527	0.00831	0.00044	-0.00308	-0.00441	0.00133	0.00874	0.00539	0.01005	-0.00645	0.0025	-0.00296	-0.00147	0.00179	-0.00238	0.00445	0.003	0.00283	-0.00783	0.00173	-0.00053	-0.0038	-0.00229	0.00406	0.00567	-0.00931	0.00157	-0.00355	-0.00063	0.00313	-0.00625	-0.00372	0.00238	0.01276	0.00745	0.00143	-0.00892	-0.00475	-0.00375	0.00579	0.0007	0.00251	-0.00152	0.00522	0.00313	0.00383	0.00352	0.00257	-0.00059	0.00435	0.00027	0.0017	0.00282	0.00314	-0.00277	-0.00008	0.00647	0.00521	0.00609	0.0066	0.00265	0.00126	0.00226	-0.00057	0.00196	0.00241	0.00172	0.00232	0.00093	0.00786	-0.00141	-0.00209	-0.00156	0.00287	0.00104	-0.0016	-0.00886	-0.00988	-0.00151	0.00747	0.00149	0.00572	0.00206	0.00415	0.00047	0.00402	-0.0047	-0.0049	0.00396	-0.00318	-0.00266	-0.0046	0.00546	0	0
MGI:2444151	Clec1a	-0.95613	0.18495	0.0155	-0.01074	0.04692	-0.05146	-0.05534	0.03432	0.00908	-0.08722	0.00832	0.06359	0.01877	-0.02012	-0.02395	-0.03038	0.00391	-0.0211	0.00609	0.03625	-0.05728	-0.00605	0.01348	0.01049	-0.04246	0.04775	0.03043	0.02827	-0.01037	0.02177	0.03985	-0.01013	-0.01288	-0.00426	-0.02129	0.01025	-0.02016	0.00878	-0.01563	0.01621	0.01378	-0.00448	0.01521	0.00459	0.00997	0.01134	0.01948	0.03135	-0.01494	0.00549	0.00962	-0.01039	0.02388	-0.0071	-0.0159	-0.0025	0.01853	0.02664	0.0147	-0.00581	0.00466	-0.01192	-0.00769	0.00006	0.01151	-0.0125	0.01263	-0.01803	0.00856	-0.00293	0.01037	0.00291	-0.01597	0.00369	0.00825	-0.01242	-0.00062	-0.01418	0.01509	-0.00151	-0.01085	-0.01058	0.00153	0.0025	-0.02807	-0.00028	-0.01162	0.00677	0.00409	-0.01534	-0.00394	0.01125	0.00252	-0.00457	-0.00053	-0.00194	0.00416	0.00098	0.00691	0.00344	0.00046	0.00256	-0.00458	-0.01207	-0.01403	0.00401	0.00161	0.0085	0.0082	-0.00272	-0.00231	0.01445	-0.00243	0.00263	0.00312	0.00476	0.0096	0.00711	-0.00207	0.00601	-0.00176	0.00481	0.00602	0.00854	-0.00546	-0.00516	0.00643	0.00624	0.00544	0.00056	-0.00169	0.00786	-0.00854	0.00898	0.01051	-0.00888	0.00643	-0.01306	0.00635	-0.01286	-0.00708	-0.00209	0.00819	-0.00129	-0.00193	-0.00984	0.00761	-0.00649	-0.01115	-0.00299	0.00341	-0.00635	-0.00511	-0.00607	0.00738	0.0076	-0.00165	-0.00768	0.00475	0.00295	0.00964	-0.0013	-0.00657	0.00061	0.00563	0.00736	0.0007	0.0028	-0.00874	0.01146	0.01218	0.00054	-0.00089	0.00369	0.0053	0.00291	0.00356	-0.0029	-0.0007	0.00353	-0.00443	-0.00325	0.00568	0.00175	-0.00072	0.00205	0.00026	0.01117	-0.00165	-0.00169	0.00689	0.00036	0.00242	-0.00574	0.00022	-0.00729	0.00104	-0.01032	-0.00528	0.00215	0.0061	-0.00091	-0.00181	0.00484	0.00936	0.00762	-0.0051	0.00568	0.00008	-0.00575	-0.00192	-0.00208	0.00353	-0.00007	0	0
MGI:1354756	Crim1	-0.95612	-0.06411	-0.16631	0.08475	0.10259	-0.02416	-0.03268	-0.02082	-0.04774	-0.05794	0.00561	0.01399	0.03933	0.02294	0.01727	0.01028	0.00055	-0.0019	0.04557	0.00057	0.02429	0.05222	0.0036	0.00916	0.0121	-0.02596	0.04269	-0.02812	0.02098	0.00688	0.02847	-0.01389	0.00726	0.02063	0.0005	0.01395	0.01155	0.00421	-0.04389	-0.00041	0.00804	0.01503	-0.00891	-0.01361	0.0203	-0.01482	0.00452	-0.01204	0.01937	-0.00616	-0.01496	-0.00047	0.00454	-0.01051	-0.00314	0.00444	-0.01238	-0.01394	-0.02547	-0.02212	0.00997	-0.02175	0.01448	0.01575	-0.00273	0.01137	0.00774	-0.00368	0.00461	-0.00457	-0.00879	0.01449	-0.0065	-0.013	0.01192	-0.00506	-0.00827	-0.02606	0.02166	0.01552	0.00446	-0.00273	0.00923	-0.0124	-0.0038	0.01285	0.00005	-0.00254	0.0033	-0.01227	-0.00941	-0.00242	-0.00168	-0.00907	-0.00571	0.01878	0	0.00268	0.00798	0.01335	0.0046	0.00636	0.0059	-0.00436	0.00731	-0.01156	0.00919	0.00328	0.00324	0.00077	0.00108	0.00344	-0.00059	0.01326	0.00253	0.00722	0.00186	-0.00504	0.00081	0.00479	-0.00613	-0.00624	0.0042	0.00548	-0.0099	0.00066	0.00334	0.0055	0.01215	-0.00457	-0.01266	0.00678	0.0024	-0.01103	-0.00021	0.01273	0.00145	-0.00128	-0.00444	-0.00562	0.00404	-0.00171	0.00547	0.00665	0.0068	-0.0075	0.0108	0.0035	-0.00162	0.01274	-0.00327	0.00465	0.00355	0.00013	0.00074	0.00974	0.00579	-0.0018	-0.00238	0.00396	-0.00749	0.00141	-0.00828	0.00159	-0.00261	0.01087	-0.01071	0.0036	0.00146	-0.00904	0.0063	0.00268	0.00095	0.0013	0.00285	-0.00771	0.00337	-0.00634	0.00295	0.00119	0.00264	-0.01215	0.01598	0.00519	0.00251	-0.00872	0.00284	-0.00069	-0.01571	0.00479	-0.00596	-0.00122	-0.00174	-0.00356	0.00411	0.00137	-0.00998	0.00296	0.00115	0.00503	0.00174	0.00345	-0.00145	-0.00367	-0.00888	0.0089	0.00468	0.0007	-0.00141	0.00062	-0.00078	-0.00035	-0.00318	-0.00712	0	0
MGI:1914114	Clec14a	-0.95599	0.06456	-0.00639	0.0449	0.02959	-0.04573	0.16524	0.08793	0.07458	-0.07036	0.02419	-0.01875	-0.03025	-0.02947	0.0126	-0.03652	-0.0061	0.03384	-0.04776	0.01937	-0.03564	0.06324	-0.01667	0.01094	-0.02488	0.02279	-0.02778	0.00367	0.00187	0.00727	0.01936	-0.00331	-0.01631	-0.02536	-0.02971	-0.0023	0.01264	-0.03436	-0.03116	0.01952	0.01748	-0.00312	0.01757	0.00386	0.012	0.01677	0.01442	0.01962	-0.00369	-0.00302	-0.0038	0.00133	0.03683	-0.00003	0.00089	0.0027	-0.0032	-0.0043	0.01741	-0.01742	-0.00996	-0.00562	-0.00656	0.00304	0.0214	0.02185	0.00171	0.0053	-0.00967	-0.00385	0.01431	0.00503	0.00182	-0.00052	-0.00817	0.00857	-0.00065	-0.00906	0.00386	-0.00022	-0.00151	-0.00039	0.0101	-0.00622	-0.01225	0.00969	0.0055	0.00726	0.00527	-0.00023	0.00912	-0.01591	-0.00779	-0.00474	-0.0129	0.00687	0.00074	-0.00132	0.00263	0.00554	0.00226	-0.00358	-0.0055	-0.00588	0.01135	-0.00105	-0.00702	-0.00851	0.00123	-0.00396	0.00599	0.00353	0.00051	0.00781	0.00385	-0.0074	0.00109	-0.00346	0.00456	0.00221	-0.00666	0.00664	0.00601	0.01252	0.0023	-0.00992	0.004	-0.00755	-0.01099	0.00043	0.00581	0.01367	-0.00012	-0.00259	-0.00147	-0.00097	0.00381	-0.00651	0.00651	-0.003	0.00051	0.00005	0.01325	-0.00268	-0.01265	-0.00266	0.02289	0.00538	-0.00024	0.00338	-0.00845	-0.00299	-0.0022	0.00107	-0.01081	0.00257	0.00158	-0.01278	0.00294	-0.01087	-0.00683	-0.00244	0.00339	0.01114	0.00123	0.00213	-0.003	-0.004	0.0012	0.00511	0.00873	0.00305	0.00304	0.00392	-0.00433	-0.0007	0.00486	0.00067	0.00024	0.0008	0.00117	0.00888	0.00657	0.01018	0.00136	-0.01055	0.00628	0.0004	-0.00286	-0.00891	0.00353	-0.00332	0.01095	0.00235	-0.00406	0.00754	0.00196	-0.00093	-0.00073	-0.0024	-0.00065	-0.00503	0.00375	0.00064	0.00338	0.00433	0.00514	-0.00265	0.00556	-0.00001	-0.00095	0.00315	0.00492	0.00023	0	0
MGI:99554	Lgals3bp	-0.95573	-0.11278	-0.05871	0.0745	-0.02542	-0.06945	-0.00504	0.04881	0.00297	0.04376	0.03254	0.03009	0.08532	0.04031	-0.02558	0.06298	-0.08911	-0.02538	0.03052	-0.04079	0.0086	0.03354	0.00756	0.02742	0.02444	0.0021	0.00647	0.01631	-0.04359	0.07951	-0.00569	0.0194	-0.00968	-0.02831	0.01802	0.01055	0.01204	0.03528	-0.03692	-0.0354	0.00825	-0.00283	0.02177	-0.00386	-0.00768	-0.02769	-0.00285	0.00659	0.01941	-0.0115	-0.00834	0.0193	0.00161	-0.01367	0.01035	-0.00901	-0.00106	0.01199	0.00746	0.00837	0.01366	-0.00223	0.01205	0.00637	-0.01755	-0.02032	-0.00093	-0.00168	-0.00278	-0.00161	-0.01779	0.00567	-0.00464	-0.00299	0.01495	-0.00221	0.00166	-0.00434	0.02186	-0.00692	0.0073	0.00004	-0.00968	-0.00484	0.01126	0.00067	-0.00583	0.00656	-0.00895	0.00068	-0.0125	-0.00046	0.00193	0.00858	-0.00037	0.00213	0.00584	-0.01051	-0.00392	-0.00113	-0.01385	-0.00245	-0.01134	0.00283	-0.00725	0.00333	0.01026	0.00799	0.00121	-0.00551	0.00063	0.00644	0.00932	0.00775	0.00158	0.00523	0.01981	0.00521	-0.00664	-0.01219	-0.00152	-0.00952	0.00413	0.00458	0.00896	0.00526	0.008	0.0091	-0.00087	-0.01374	0.00882	0.00304	0.00009	-0.01398	-0.00351	-0.00704	-0.00308	-0.00616	0.00332	0.01084	-0.01045	0.00388	-0.00535	-0.0055	0.0005	-0.00356	0.00215	0.00074	0.01485	-0.00905	-0.00401	-0.00131	0.00118	-0.00921	0.00292	0.00688	0.00547	0.00531	0.00339	-0.01212	-0.00088	0.00678	0.0073	-0.00291	0.00273	0.0072	0.00096	-0.00505	0.00401	0.00589	0.0002	0.00429	0.00005	0.01007	0.01943	-0.00567	0.00587	0.00449	0.00396	-0.00692	-0.00404	0.00293	0.0103	0.00572	0.00623	-0.00192	-0.00241	-0.00901	-0.00196	-0.00305	-0.00352	0.00033	-0.00321	0.00716	-0.00111	0.00048	-0.00119	0.00374	-0.00352	-0.01648	0.00534	0.0044	0.00056	0.00217	0.01224	-0.00302	0.00071	0.0054	0.00241	-0.00883	0.00298	-0.00008	-0.00047	-0.0055	0	0
MGI:2441659	Lamp3	-0.95573	0.11697	0.1536	-0.05411	0.02172	-0.05393	-0.04663	0.09063	0.01862	-0.05286	0.02702	0.04847	-0.00508	0.07637	-0.04572	-0.01773	-0.04669	-0.01882	-0.02404	0.04111	-0.01736	-0.00481	-0.03555	0.00484	-0.01477	0.00703	0.00374	0.01933	0.00996	0.00558	-0.00285	-0.00567	0.01328	-0.01521	-0.00851	-0.01161	0.00193	-0.01929	-0.01308	-0.0032	-0.01788	0.00664	-0.00855	-0.01093	0.00257	0.00064	0.03854	-0.00375	-0.01949	-0.00446	-0.008	-0.01275	-0.00302	-0.03817	0.00372	-0.00995	-0.0016	-0.0172	-0.01126	-0.01728	0.0194	0.00394	0.00623	0.00392	-0.00477	0.01902	-0.00015	0.01224	0.01221	0.00472	-0.00032	0.00373	0.00589	0.01167	0.00097	0.00159	-0.00445	-0.01006	-0.00353	0.01396	0.00472	0.00113	-0.00107	-0.00787	-0.00142	0.00819	-0.00102	0.00351	-0.00323	-0.00926	0.00213	0.00498	-0.00775	0.00067	-0.00408	0.00611	0.00406	-0.00878	-0.00001	0.01182	0.00036	0.00392	-0.00739	0.00132	-0.00101	-0.00908	-0.00621	0.00268	-0.00169	-0.00076	0.00637	0.00172	-0.00053	0.00301	0.0062	0.0025	0.00402	0.00388	-0.00696	0.00195	-0.00203	-0.00681	-0.00017	0.0006	-0.00582	0.0094	-0.00919	0.00292	0.00699	0.003	0.00444	0.01142	0.00069	-0.00503	0.01028	0.00521	0.00492	0.00093	-0.00428	0.01046	-0.00619	-0.00347	-0.00205	0.0027	0.00118	-0.00499	-0.00606	-0.00081	0.00364	0.00712	-0.00024	-0.00574	0.00643	0.00511	0.00197	-0.001	0.00111	-0.00151	-0.00673	0.00287	0.00632	-0.00029	0.00727	0.00331	0.00189	0.00334	-0.00018	-0.00056	-0.00083	0.0029	0.01436	-0.002	0.00199	-0.00048	0.00612	-0.00868	0.00356	-0.00453	-0.00423	0.00483	-0.00132	-0.00275	-0.001	0.00693	0.00035	-0.00082	0.00372	-0.00245	-0.00803	-0.00068	0.00004	-0.00137	0.00077	-0.00172	0.0013	-0.00386	0.00451	-0.00069	-0.00325	-0.00611	0.00456	0.00021	-0.00189	-0.00184	0.00483	-0.00583	0.00313	-0.00107	-0.00279	0.0011	0.0044	-0.00103	0.00111	-0.00005	0	0
MGI:1270156	4-Sep	-0.95543	0.20417	-0.01114	0.023	-0.09497	-0.02725	-0.05303	0.09702	0.06015	-0.07933	-0.01248	0.04635	-0.0106	0.03917	0.01767	-0.00722	0.02457	-0.00018	0.00726	-0.00827	-0.02467	0.01006	0.00512	0.00656	-0.00994	0.00882	-0.01299	0.02019	0.00548	-0.01718	-0.0006	-0.01163	-0.01162	0.00219	-0.00889	-0.00871	0.00053	-0.01044	-0.00775	-0.01025	-0.00454	-0.00905	0.00728	0.02157	0.00594	-0.00027	0.00146	-0.00266	0.0028	0.01049	0.01165	-0.00782	0.01036	-0.00219	0.01708	-0.00134	-0.00213	0.00082	0.00195	-0.01117	0.0174	0.00304	-0.00205	-0.00245	-0.00289	0.00775	-0.00045	0.00307	0.00422	-0.00714	0.00602	-0.01003	0.00165	0.01064	0.0025	0.00645	-0.00271	0.00198	0.00127	0.00078	-0.00279	0.00495	0.00624	0.00425	0.00538	0.0012	0.00226	0.00504	-0.00568	0.0084	0.00682	0.00613	0.00064	-0.00033	-0.00983	-0.00671	0.00215	-0.00968	-0.00236	-0.01386	-0.0021	-0.00022	0.00533	-0.00199	0.00401	0.00598	-0.00229	0.00001	-0.00249	0.00748	0.00267	-0.00233	-0.00127	0.00209	-0.00593	-0.00121	-0.00134	-0.00738	0.00059	0.01129	-0.00847	-0.00398	0.00487	0.01053	0.00829	-0.00002	-0.00206	0.00352	0.0031	-0.00076	-0.00412	0.00188	-0.00125	-0.00826	-0.00396	-0.00878	-0.00051	-0.00858	0.01177	0.00033	0.00102	-0.00136	0.00201	0.00283	0.00397	0.0052	0.00323	0.00711	0.00433	0.00054	-0.00287	-0.00416	0.00703	0.00528	-0.00005	-0.00146	-0.00286	-0.00244	-0.0072	-0.00236	0.00169	0.0034	0.00332	0.00128	-0.0003	-0.00665	-0.00286	0.00009	-0.00245	-0.00439	0.00164	0.00692	0.00293	0.00649	0.00448	-0.0012	0.006	0.00143	-0.00096	-0.00706	-0.00397	0.0017	0.00168	0.0035	-0.00707	0.00114	-0.00085	-0.00534	0.00406	0.0001	-0.00546	0.00359	-0.00604	-0.00843	0.00059	-0.0084	0.00622	0.0013	0.0026	-0.00108	0.0002	-0.00313	-0.00563	0.00006	-0.00106	0.00569	0.00165	-0.00041	-0.00076	0.00137	0.00146	-0.00044	0.00118	-0.00474	0	0
MGI:96617	Cd47	-0.95514	0.1107	0.08269	-0.04564	0.04291	0.00086	0.12959	0.05889	-0.06603	0.02682	0.01218	-0.0633	-0.00122	0.02426	0.04978	-0.00518	-0.05146	0.03399	-0.01237	-0.02647	-0.00098	0.04218	0.00594	-0.01228	0.03548	0.01116	0.01587	-0.04543	0.02304	0.02916	0.0065	-0.02882	0.01898	-0.00633	0.00981	0.00142	-0.00892	0.01217	0.00662	0.00432	0.01252	-0.0329	0.004	-0.04249	-0.03642	0.00389	-0.02043	0.01973	0.01881	0.00993	-0.0138	0.02369	-0.00019	0.00536	-0.01053	0.00777	0.01043	-0.01745	0.01234	-0.0129	0.00114	0.00454	-0.00256	-0.01436	-0.01128	-0.00528	0.01396	-0.01881	0.00368	0.0095	0.00847	-0.0138	-0.01622	0.00298	0.01005	0.01097	0.01398	0.00824	0.0006	0.00445	-0.00338	-0.01062	0.00949	-0.00849	-0.00699	0.00272	-0.00908	-0.00624	0.00871	-0.0093	0.01935	-0.01311	-0.00294	0.00756	-0.00881	-0.00255	0.00605	-0.00484	-0.00187	-0.00768	-0.00187	0.00041	0.01243	0.0141	-0.00189	0.01229	0.00166	0.01373	-0.00415	-0.00012	-0.01349	0.00372	0.00286	0.00744	0.00014	0.00544	0.01338	0.00263	0.01431	-0.00026	-0.01794	0.00145	0.01559	-0.00674	0.00946	0.00386	0.0172	-0.01397	0.00118	-0.00532	-0.00989	0.00028	0.00361	0.0119	-0.01009	0.00428	-0.00959	0.00106	-0.01054	0.01381	0.00504	0.01682	-0.01432	0.00051	0.02178	-0.00216	0.00525	0.00265	0.01293	-0.00593	-0.00432	-0.00136	0.00302	0.01162	-0.00177	0.00547	-0.00729	0.00231	-0.00425	0.01152	0.00749	0.00978	-0.00535	-0.00896	-0.00272	-0.00006	0.00057	-0.00313	-0.00379	-0.00681	0.01011	0.00565	0.01051	0.00707	-0.00009	-0.00157	0.00661	-0.00479	-0.01994	-0.01426	0.00691	0.00486	0.00217	0.00072	0.00695	-0.01338	0.01079	-0.00223	-0.00323	-0.00369	0.00045	0.00225	-0.00236	-0.0038	-0.01082	0.00407	-0.0093	0.00083	-0.00148	-0.01681	-0.00292	0.00405	0.00324	-0.00651	-0.01135	-0.00236	0.0051	0.00243	-0.00918	0.00961	0.00424	0.00744	-0.00429	-0.00424	0	0
MGI:103151	Pltp	-0.95479	0.02573	-0.1151	0.05785	-0.10767	0.0851	0.11804	-0.03782	0.01662	-0.04547	0.01113	0.02154	-0.03933	0.02873	-0.03494	0.03451	-0.05244	0.00631	-0.00356	0.04123	-0.02017	0.01215	0.0326	-0.02317	0.01604	-0.02328	0.02849	0.01421	0.01231	0.009	0.06151	0.00191	-0.00077	0.01414	0.02442	-0.03664	-0.00108	0.00525	-0.02287	-0.01976	0.02807	-0.01002	0.0185	-0.00944	0.00012	0.02131	-0.03559	0.02185	0.00266	0.02477	-0.02892	0.02442	0.01413	-0.00517	-0.00422	0.00354	0.02593	0.00097	-0.00174	-0.00191	0.01015	-0.02336	-0.00619	-0.01518	0.0041	-0.00052	-0.00159	-0.01662	0.0063	-0.01312	0.01274	0.00868	0.01256	0.00617	-0.00929	0.00542	0.0048	-0.01377	-0.00757	0.00113	0.00313	-0.00917	0.00914	0.00396	0.00586	0.00368	-0.00499	0.00827	0.00797	-0.00619	0.01134	0.01487	-0.00676	0.00093	0.00977	0.00398	-0.0007	0.0131	0.0068	0.00147	-0.00729	-0.00176	-0.0113	-0.00041	-0.01364	0.0003	0.01052	-0.0031	0.001	0.00339	0.00801	0.01266	0.00209	-0.0128	0.00935	0.00486	0.00008	-0.01424	0.00486	-0.0015	-0.00173	0.00145	0.00466	0.00256	0.00108	0.00712	0.00423	0.00384	0.00152	-0.00291	0.0031	-0.00065	0.00265	-0.00457	-0.00862	0.00465	0.01115	-0.00507	0.00599	0.00016	0.00111	0.00099	0.00513	-0.0018	0.00743	-0.00838	0.00263	-0.00141	0.00145	-0.00107	-0.00767	-0.00426	-0.00433	-0.00459	0.0034	0.00173	0.00298	0.01361	0.00208	0.00982	-0.00959	-0.00532	-0.00134	0.00458	0.00538	-0.0068	-0.00891	0.00217	0.0011	0.00006	0.00144	0.01161	-0.00943	-0.00089	-0.00453	0.00342	0.0026	0.00764	0.00018	0.00015	0.00605	-0.0043	-0.00147	0.00816	0.00134	0.01007	-0.0064	-0.00298	0.00336	0.00212	-0.0031	0.00299	0.00641	0.00426	0.00402	0.00635	-0.00754	0.00374	0.00056	-0.00734	0.00026	0.00502	-0.00684	0.0036	0.0089	0.00685	-0.00342	0.00116	0.00199	-0.00261	0.00292	-0.00345	0.00195	0.00005	0	0
MGI:97756	Srgn	-0.95451	0.18527	-0.03031	-0.00997	-0.04898	-0.02493	0.08457	0.13831	0.02171	-0.01298	0.04193	0.00841	0.00646	-0.02574	0.01106	-0.06251	-0.0569	0.00119	-0.01975	0.00348	-0.00784	0.03324	0.01119	-0.01826	-0.00925	0.02725	-0.0212	-0.04141	-0.02265	-0.00467	-0.00555	0.01875	0.02095	0.0093	0.0158	-0.01039	-0.01656	0.01516	0.0072	-0.00489	-0.0011	-0.01641	-0.00911	-0.00134	-0.0054	0.00792	-0.00324	0.01516	-0.00243	-0.00366	-0.00619	-0.00628	0.01515	-0.00545	-0.01177	-0.01437	-0.00292	0.01078	0.00036	0.00825	-0.00824	-0.00119	-0.00241	-0.01686	-0.00433	-0.00296	-0.00689	0.00526	-0.01009	0.00857	0.00869	-0.00339	0.00181	-0.00081	0.00589	0.0022	0.00937	-0.01779	-0.00816	0.00999	0.00249	-0.00032	-0.00213	0.00367	-0.00293	0.00211	0.0024	-0.01306	0.00691	0.00956	0.01397	0.00176	0.00374	-0.00078	0.00287	-0.00631	0.00035	0.00719	-0.00671	-0.00334	0.00068	-0.00141	0.00635	-0.01534	0.00995	0.00645	0.00075	-0.00525	-0.00896	0.00207	0.00789	-0.00426	-0.00023	-0.00257	0.004	-0.00444	-0.0019	-0.00044	0.00064	0.00344	0.00465	-0.00073	-0.00525	0.00833	-0.00688	0.00528	-0.00954	-0.00934	-0.00589	0.00292	0.00208	0.00384	0.00116	0.0024	0.00716	0.00109	0.00522	-0.00363	0.00146	0.00778	0.00249	0.00377	0.0025	0.00032	0.00823	0.00186	-0.00356	0.00046	-0.00326	-0.00731	-0.00178	0.00298	-0.00823	0.00204	-0.00468	0.00354	0.00883	0.01017	0.00599	0.00902	-0.00122	0.00107	0.0039	0.00131	0.00499	0.00186	0.00009	0.00491	0.00025	-0.00311	-0.00101	0.00171	0.00158	0.0004	-0.00223	-0.00374	-0.00392	0.00461	-0.00547	0.00529	0.00349	-0.00717	0.00924	0.00612	0.00072	0.00176	-0.00739	-0.00528	-0.00572	-0.00108	-0.00091	-0.00233	-0.00338	-0.00638	0.00267	0.00802	0.00366	0.00097	0.00654	-0.00194	-0.00863	0.00465	0.00098	-0.00156	0.0029	-0.00265	-0.00637	-0.00501	-0.00032	0.00232	0.00422	-0.00003	0.00005	0.00338	0	0
MGI:894288	Sepp1	-0.95398	0.03289	0.21333	0.02629	-0.00012	-0.06559	0.01963	0.10192	0.00345	-0.04162	-0.01949	-0.02518	0.04297	-0.01598	0.05391	-0.01039	-0.01869	0.00943	0.00928	0.02614	-0.01784	0.0556	0.00608	-0.00273	0.01437	0.00626	-0.02606	-0.03329	0.00825	0.00506	0.00115	0.00647	-0.00291	-0.00009	-0.01734	0.00976	0.00341	-0.02212	-0.02313	0.01416	0.02569	0.02409	0.0206	0.00803	-0.00164	-0.00891	-0.00489	-0.02443	-0.0179	0.00597	0.0113	-0.02036	-0.01334	0.009	0.0013	0.0145	0.00797	-0.01354	0.02105	-0.00759	-0.00294	-0.0069	0.00205	0.00518	0.01366	0.00055	0.00661	-0.00114	0.0079	0.0041	-0.00086	-0.01449	0.00304	0.0071	-0.01122	-0.00391	-0.00371	0.01183	-0.00054	-0.00787	0.00093	-0.00177	-0.00864	-0.01188	-0.01158	-0.00486	-0.00145	0.00441	-0.00981	0.0005	-0.0127	0.00558	-0.00109	0.00274	-0.01428	0.01008	0.00067	-0.00442	-0.00291	0.0006	0.00427	0.00112	0.00627	0.01149	-0.00141	-0.00841	-0.00126	-0.00243	0.01567	-0.00552	0.00717	0.00326	0.00792	-0.00281	-0.0001	0.01083	0.00882	0.00171	-0.00342	-0.01154	-0.01484	0.00604	0.01058	0.00511	0.00549	-0.00246	0.00583	-0.00785	0.01581	0.00228	0.01199	0.01095	0.00211	0.0092	-0.00345	-0.00256	0.00157	-0.00491	-0.00297	0.00601	-0.00091	0.00925	0.01353	0.01225	0.00968	0.00067	0.00051	0.00868	-0.00714	0.00547	-0.0051	-0.00366	-0.00406	0.00556	-0.00251	-0.00318	-0.00483	0.00032	-0.0017	-0.00465	-0.00736	-0.00088	-0.00239	0.00346	-0.00787	0.00099	0.00032	0.00427	0.00231	0.00583	-0.00173	0.01491	0.00695	0.00289	-0.00635	0.00676	-0.00689	0.00093	0	0.00245	0.01229	-0.00132	0.00479	-0.00286	-0.00098	0.0037	0.00386	0.00259	0.00276	-0.00348	0.00311	-0.01681	0.00157	0.00298	-0.00987	-0.00322	0.00069	-0.00236	-0.00015	0.00656	-0.00271	-0.0032	-0.00188	-0.00235	-0.00049	0.00169	-0.00111	0.00978	-0.00238	0.00506	0.00391	0.00554	0.004	0.00388	0	0
MGI:2442259	Gsap	-0.95384	-0.08359	0.03159	0.01553	0.1067	-0.05697	-0.02918	0.10681	0.01607	0.02243	0.11405	0.06225	0.0475	0.01514	-0.08188	-0.0125	-0.01108	-0.01902	-0.00316	-0.03773	-0.04041	-0.06904	-0.02027	-0.0593	0.02721	0.00499	0.02038	0.03239	0.00127	0.02755	0.0258	0.01502	-0.00118	-0.00493	-0.0066	-0.0129	-0.00555	0.00682	0.02116	-0.00405	-0.00078	0.00243	0.00238	0.00027	0.0024	0.00116	-0.00587	0.00587	0.02066	0.0012	-0.01858	-0.00503	-0.01046	-0.02036	-0.00611	0.00819	-0.00028	0.00614	0.0005	0.00562	-0.01126	0.00472	-0.00786	-0.01713	0.0174	-0.00648	0.00044	-0.0003	0.01138	0.01577	0.00003	-0.00564	-0.00425	0.01503	0.00249	-0.00826	0.00881	-0.03469	-0.00478	-0.00387	-0.00654	0.00575	-0.00721	0.00847	-0.00946	-0.02189	0.00844	-0.0093	0.00451	0.01467	0.00752	0.00188	0.00095	-0.00663	-0.00837	-0.00373	0.00272	0.00361	-0.00173	-0.00004	0.00037	0.00888	0.00863	0.00793	-0.00665	-0.00586	0.01518	-0.01256	-0.00058	-0.00986	-0.00052	-0.00865	-0.00446	-0.00582	0.00359	0.00064	0.00252	-0.0185	0.00005	-0.00063	0.0053	0.00327	0.00648	0.01086	-0.01102	-0.01949	0.00603	0.00904	-0.00575	-0.00248	0.00953	0.00377	-0.00838	-0.00706	0.00627	0.005	0.00901	0.00988	-0.00409	-0.00233	-0.00119	-0.00781	-0.00056	-0.00352	-0.00366	0.00385	0.01108	-0.00738	0.00395	0.00864	0.00091	0.00311	-0.00348	0.0111	0.00137	-0.00166	-0.00722	0.00428	-0.00236	0.00666	-0.0091	-0.00274	-0.007	-0.00071	0.00752	0.00749	0.00696	0.01032	-0.00057	-0.00891	-0.00113	-0.00659	0.00702	-0.00718	0.0016	-0.0039	0.00322	-0.01378	-0.00145	0.00828	-0.00689	-0.00096	0.00317	0.00359	-0.01203	-0.00181	-0.00192	0.00136	0.00096	-0.00495	-0.00082	-0.0011	0.01038	-0.00153	0.01367	0.00406	0.00123	0.00178	0.00472	-0.00616	-0.00346	-0.0125	0.00408	-0.00489	-0.00068	-0.0104	0.00404	-0.004	-0.00469	0.00893	0.00243	-0.00044	-0.00192	-0.00726	0	0
MGI:700012	Ostf1	-0.95382	0.09973	0.16826	0.0006	0.05596	0.0535	-0.00377	0.11152	0.02194	0.01303	0.011	0.02537	0.00636	0.00931	0.00327	-0.06846	0.02207	0.02325	0.07787	-0.02971	0.01359	0.02379	0.00851	0.00073	0.04942	-0.03595	-0.00919	0.00454	-0.00451	-0.00952	-0.0191	0.00283	-0.01149	-0.0139	-0.01211	-0.02714	-0.01195	-0.01436	0.00777	0.00444	0.00286	0.00847	0.00087	-0.01313	-0.02001	0.01349	-0.02124	-0.00489	0.0159	0.00035	0.0179	0.00016	0.01598	0.00408	0.00004	-0.02744	0.00014	-0.01509	0.00437	-0.00132	-0.00306	0.02148	-0.01102	-0.00671	-0.02235	-0.00139	0.02201	-0.00307	-0.0012	-0.00631	0.01005	-0.00715	-0.00463	0.00291	-0.00754	0.00267	0.00501	-0.00627	-0.01248	0.01287	-0.0039	0.0056	-0.01394	0.01333	-0.00953	-0.00345	0.01058	-0.00285	0.00105	0.01256	0.00484	-0.00509	0.00826	0.00457	-0.00231	-0.00378	-0.00111	-0.00859	-0.00106	-0.00348	-0.00261	0.00084	0.00273	-0.00453	-0.00816	0.01061	-0.0109	-0.00823	0.00137	0.00442	0.0025	0.00764	0.01214	0.00125	0.00934	-0.00038	0.00782	-0.01389	0.00667	-0.007	-0.0035	0.00156	0.00834	-0.0023	0.00769	0.00442	0.00706	-0.00591	0.00397	0.00236	-0.00189	0.01927	-0.00202	-0.00536	-0.0041	-0.00518	-0.01282	-0.00448	0.00728	-0.00535	-0.01238	-0.01074	-0.0184	0.00171	-0.00423	0.0044	0.00559	-0.00573	0.00228	0.00282	0.00387	0.00342	0.00521	-0.00059	0.00914	0.00364	-0.00874	0.00115	-0.01719	0.01201	-0.00047	-0.00877	-0.00298	-0.00986	-0.00447	-0.0006	0.0016	-0.01063	-0.00497	-0.0033	-0.00348	0.00296	0.00166	-0.0037	0.01158	0.01463	-0.01215	-0.01179	0.00215	-0.00173	0.00408	-0.00435	0.00798	0.00032	-0.0078	-0.00013	-0.00657	0.00687	0.00249	0.00346	0.00383	0.0059	-0.00621	-0.00568	0.00255	-0.003	0.01175	-0.00297	0.00023	0.00727	-0.00364	-0.00957	-0.00939	0.00602	-0.00467	0.01292	0.00438	-0.0049	0.00279	-0.01253	0.00026	0.00188	-0.00824	-0.01498	0	0
MGI:1926002	Csgalnact2	-0.95363	0.04779	0.14329	0.02114	0.09874	-0.00818	0.12662	0.07791	-0.04459	0.01134	0.04505	-0.00313	-0.01332	-0.04987	0.01212	-0.06576	-0.00483	-0.01807	-0.03349	-0.0344	-0.00011	0.01974	0.02701	-0.01751	0.00541	0.03589	-0.02339	-0.01954	0.03275	-0.02582	-0.00691	-0.01853	0.00869	-0.00557	-0.00222	-0.00671	0.02462	-0.00291	-0.03062	0.00676	0.01232	0.00494	0.00226	-0.00898	-0.01228	0.00246	-0.00087	0.00055	0.01354	-0.00499	-0.01295	0.02264	0.0118	0.01327	0.00169	0.0117	0.02571	-0.01086	-0.01801	-0.00876	0.0053	-0.00713	-0.01213	-0.01478	0.01741	-0.00093	0.0075	0.00832	0.01349	-0.00386	0.02289	-0.01468	0.00747	0.02348	0.00519	0.00025	-0.008	0.0151	0.00899	0.00318	-0.0066	0.00252	-0.01261	0.00671	0.01574	0.00443	-0.01067	-0.01307	-0.00592	0.0003	0.00226	0.00405	0.01041	0.00258	-0.00451	-0.0069	-0.00447	-0.0077	0.01266	-0.00004	0.00896	0.01817	-0.00387	0.00754	0.00647	0.01058	0.00558	-0.00981	-0.00742	-0.00803	0.00526	0.00177	-0.01348	-0.00518	0.00281	-0.01566	0.0061	0.00534	-0.00697	0.00198	0.00498	0.01341	0.00124	-0.00694	0.00744	0.00632	-0.00797	0.01234	-0.00709	-0.0003	0.00345	-0.00625	-0.00211	-0.01333	0.00344	0.00896	0.00465	0.00162	0.00402	0.01047	-0.0003	-0.00415	0.00082	0.00169	-0.00495	-0.0006	0.00306	0.00147	0.0002	-0.00404	-0.00116	0.00215	-0.00126	0.01154	-0.0014	0.01068	-0.0002	-0.0051	0.01607	-0.00736	0.00197	0.01206	-0.00483	0.00122	0.0014	-0.00598	0.00069	-0.00484	0.00663	0.00905	0.01539	0.01155	0.01252	0.01511	-0.0163	0.00685	-0.00863	-0.0058	-0.01172	0.00421	-0.00253	-0.00331	-0.00141	0.00642	-0.01623	-0.00752	0.0107	-0.01077	0.00028	-0.00114	0.00223	0.00415	-0.00915	-0.00871	0.00387	0.00456	-0.00453	-0.00365	-0.00955	0.01191	-0.00099	-0.00538	0.00506	-0.00433	-0.00353	0.01288	0.0155	-0.00905	-0.00358	0.00812	0.00102	0.00579	-0.00281	-0.01091	0	0
MGI:2137356	Trim16	-0.95348	0.15936	-0.03583	0.0772	0.015	0.0486	-0.04173	0.05897	-0.07408	0.02494	0.0268	0.03051	-0.03421	-0.01275	-0.05626	-0.03934	-0.03019	-0.01292	-0.00025	0.02174	-0.01393	-0.02694	0.06002	0.03766	0.02444	0.00213	0.00746	-0.00779	0.00629	0.03187	0.0312	-0.00599	0.01671	0.01339	0.00181	-0.01637	-0.00829	-0.00544	-0.01455	-0.01205	0.00965	-0.00845	0.0168	0.02529	0.02518	-0.02254	0.01058	-0.03492	0.01161	0.04759	-0.0088	0.00739	-0.00483	0.00717	-0.00317	-0.02385	-0.03004	-0.00606	-0.00316	0.0099	0.0053	0.01089	0.00237	0.01251	-0.0001	-0.0072	-0.00869	0.00794	0.02122	-0.00731	-0.00222	0.02212	-0.02646	-0.00487	0.02351	0.01032	-0.01229	-0.01279	-0.00532	0.00548	-0.00613	-0.00679	-0.01943	-0.00734	-0.00664	0.00726	-0.01643	0.01827	-0.00112	-0.00282	-0.01989	0.01994	0.00312	0.02019	-0.00595	-0.00889	-0.01875	-0.01543	0.00244	-0.01672	0.02387	-0.01512	-0.00167	0.00765	-0.00008	0.00189	0.00117	-0.00116	-0.00842	0.00805	-0.01107	-0.00733	0.00769	-0.0058	0.00749	-0.00153	0.01081	-0.00629	0.00115	0.00762	-0.00246	-0.00151	0.00764	0.00395	-0.0063	0.00886	-0.0247	-0.02001	-0.01169	-0.00773	-0.0126	-0.01173	-0.00498	0.00525	0.00013	-0.01979	0.00932	-0.00183	-0.01525	0.00331	0.0084	0.00365	0.0232	-0.00037	-0.01493	-0.00811	-0.01097	-0.02107	0.00046	0.00109	0.02158	0.00803	0.00898	-0.0186	-0.015	0.01084	-0.01525	-0.0102	0.00947	-0.00739	0.005	0.00219	-0.00298	0.00218	0.00639	-0.01849	0.00328	0.00726	-0.00784	0.00438	0.01188	-0.00382	-0.00458	0.00648	0.00057	-0.00706	-0.01104	0.01517	-0.01733	-0.00233	-0.00594	-0.00375	0.0085	-0.00361	0.01005	-0.00378	0.01512	-0.00449	-0.00751	-0.00065	0.00032	0.01564	-0.00067	-0.00832	0.00002	0.00901	0.00099	0.01083	0.00759	-0.0051	-0.00023	0.01087	0.00544	0.00083	0.00134	0.01258	-0.00676	0.00151	0.00452	-0.00604	0.00506	-0.01749	-0.00308	0.00161	0	0
MGI:1194503	Atp2a3	-0.95339	-0.1613	-0.0487	0.13786	-0.07095	0.03649	0.02992	-0.01174	-0.02453	-0.03996	-0.0646	0.017	-0.06977	0.01905	0.01203	-0.01437	0.01469	-0.00635	-0.05958	0.017	0.01545	0.00826	0.01512	-0.00906	0.00855	0.035	0.03748	0.04232	0.01111	-0.04011	0.02359	0.00513	0.02649	-0.01027	0.01709	0.02651	-0.01241	-0.00164	0.01301	0.01149	0.00528	-0.01707	0.01943	-0.00992	0.01059	0.01264	-0.00724	0.01178	-0.02462	0.00754	-0.02724	-0.0023	0.02113	0.00279	0.02018	0.00652	0.00744	0.01297	0.00915	0.01325	0.0054	-0.00941	0.02094	0.00055	-0.01291	0.01575	-0.01224	-0.00056	-0.00678	0.0186	-0.00111	0.00186	-0.00156	-0.02047	0.00873	-0.0069	0.00872	-0.00201	0.00909	0.00412	0.00873	0.01258	0.00434	0.00789	-0.00731	0.00534	-0.00315	0.00328	0.00342	-0.00826	-0.0057	-0.00814	-0.00473	-0.00339	-0.00946	-0.00338	0.00278	-0.01189	0.00407	-0.00243	-0.0055	0.00359	-0.00641	-0.00385	-0.00708	-0.00448	0.01167	0.00474	-0.00013	0.00588	0.00359	0.00062	0.00009	-0.00696	0.00174	-0.00161	0.00906	0.00923	0.01119	-0.00263	-0.00461	-0.00323	-0.01265	0.01183	0.00552	-0.00169	0.00025	-0.00537	0.01307	0.00703	-0.00574	0.00406	0.00721	0.00194	0.00407	-0.00111	-0.00058	0.00068	0.00216	-0.00302	-0.00829	-0.00548	-0.00609	0.00405	0.00948	0.00358	0.00555	-0.00072	0.00679	0.00321	-0.00421	-0.00707	-0.00269	-0.00484	-0.00113	-0.0025	0.00338	0.00219	-0.00943	0.00037	-0.00068	-0.00172	-0.00163	-0.00984	0.00243	-0.00759	-0.00066	-0.00052	-0.00506	0.00657	-0.00504	0.00276	0.0015	-0.00359	-0.00399	-0.00211	0.00361	-0.00497	0.00459	0.00101	-0.00298	-0.00175	0.00037	0.00699	0.00711	0.00276	-0.0043	-0.00267	0.00721	0.00419	0.00585	-0.00089	-0.00043	-0.00306	0.00429	0.00053	-0.00447	0.00292	0.0092	-0.00717	-0.00338	-0.00017	-0.00247	-0.00046	-0.00728	-0.00128	0.00128	0.00337	-0.00783	-0.00232	0.0015	0.00038	0.00135	0.0047	0	0
MGI:105383	Il18r1	-0.95336	-0.04258	0.14778	0.04455	0.09519	-0.03186	-0.01858	0.0158	0.01852	-0.04778	0.1449	0.0207	0.01097	0.05051	-0.07114	-0.00764	0.01314	0.01166	-0.01228	0.01865	-0.03785	-0.02439	-0.02245	-0.03054	-0.02936	0.00783	0.03074	0.04775	0.01129	-0.00661	-0.01623	-0.01193	-0.00333	0.01824	-0.00597	-0.01522	-0.00167	-0.01336	0.00554	0.00847	0.00727	0.00102	0.00626	-0.01946	-0.01282	-0.00934	0.02832	0.00264	-0.02762	0.01203	0.00851	0.01466	0.00003	-0.0044	0.01756	-0.00186	-0.01994	-0.01645	0.00262	-0.00824	-0.00204	-0.00163	0.01928	0.00963	-0.00554	0.0149	0.00689	0.01815	0.00653	0.00464	-0.00802	0.01762	0.01057	-0.00299	-0.02268	-0.01575	-0.00022	-0.00076	-0.0004	0.00818	0.01089	0.00205	0.00818	0.00459	0.03101	-0.00645	0.00234	-0.0006	0.00264	-0.01246	0.00528	0.00386	-0.00333	-0.01364	-0.01079	0.00924	0.00079	0.00134	-0.00429	0.0116	-0.00541	-0.00202	-0.00214	-0.01709	-0.00229	-0.00027	0.01153	0.00825	-0.00279	0.00304	0.00728	0.00657	0.00584	-0.00633	-0.0006	0.00235	-0.00431	0.00796	0.00672	-0.00296	0.01154	0.01564	0.00068	0.00666	-0.00904	-0.00904	-0.00179	0.00611	-0.00077	0.00231	0.00146	0.0023	0.00405	-0.00052	-0.00066	-0.00483	0.00287	0.00657	-0.00873	-0.00753	-0.00236	0.00345	-0.00624	-0.00985	0.00121	-0.00444	0.01229	-0.01316	-0.00588	0.0048	-0.01279	0.00161	0.00182	0.00056	0.00734	0.01247	-0.01411	0.00049	-0.00732	0.00467	-0.00105	0.01514	-0.01742	-0.00883	-0.00063	0.01163	0.00843	-0.00191	0.00054	0.00904	0.00521	-0.00274	0.01086	0.00936	0.00104	-0.00083	-0.00463	-0.00238	0.00111	0.00293	-0.0015	0.00123	0.00555	-0.01174	0.00411	-0.00475	-0.00588	-0.00055	0.00773	0.00184	0.00333	0.00494	-0.00112	-0.00367	0.00551	0.00001	0.00008	0.00195	0.00484	-0.00166	0.00168	0.00086	0.00222	0.00473	-0.00084	-0.00144	0.00312	0.00015	0.00897	-0.00393	0.00586	-0.00163	-0.00745	0.00331	0	0
MGI:3711310	9930111J21Rik2	-0.95316	-0.09739	-0.1008	0.07603	0.01542	-0.04055	-0.04454	0.06885	0.0107	-0.07761	0.04006	0.04759	0.04316	-0.00293	-0.00697	0.03918	-0.02736	0.0035	0.00894	0.0188	-0.0591	0.01626	-0.07126	-0.01937	0.00161	0.01486	0.0032	0.02306	-0.03213	0.03084	-0.00078	-0.00151	0.01365	0.00957	0.00469	-0.00601	0.00689	0.00844	-0.04654	-0.02034	0.0018	0.03182	0.02658	0.01145	-0.01445	-0.00712	0.0153	-0.00667	0.02401	0.01209	-0.00713	0.01743	0.01599	0.01286	-0.04366	-0.0069	0.01683	-0.00847	0.01705	0.01035	-0.01891	0.01387	0.04495	-0.00766	-0.00542	-0.00548	-0.01466	-0.01053	-0.00986	-0.00631	-0.02584	-0.01356	0.0085	0.00262	-0.00599	-0.00002	0.00039	-0.01654	-0.00631	0.03123	0.00538	0.00318	0.00465	0.00263	-0.01435	0.00486	0.01919	-0.0189	0.00686	0.01424	-0.00847	0.00558	0.02362	0.0071	0.01247	-0.00934	-0.00629	0.00346	-0.01197	-0.00972	-0.00782	0.0052	0.00233	0.00447	0.00085	-0.01023	-0.01481	-0.00421	-0.00711	-0.00345	-0.00505	0.02502	0.0021	-0.00399	-0.00873	0.01312	0.01968	0.00706	-0.01349	0.00909	0.00615	-0.00855	0.00286	-0.01089	0.00735	0.01056	0.00071	0.00061	-0.00295	0.01323	0.0201	-0.00462	-0.01133	0.00452	-0.01636	-0.00339	-0.00033	0.02075	0.02702	-0.00684	0.00478	-0.02131	-0.03205	-0.02256	0.00172	-0.01256	0.01947	-0.00728	-0.0035	-0.00236	0.00265	0.0092	-0.00954	0.00831	0.00817	0.00969	0.01114	-0.01324	0.00853	0.01412	-0.0044	-0.00173	-0.01239	-0.00023	-0.00724	0.0165	-0.00234	0.0132	0.00567	0.01783	0.00187	-0.00838	0.00394	0.01101	-0.0061	-0.01389	0.00403	-0.0007	0.00755	-0.01514	0.0067	0.00615	0.01286	0.01985	-0.00176	-0.01197	0.01984	0.00169	0.01034	0.01062	0.00601	0.00492	-0.01048	-0.01394	0.00243	0.0151	-0.00829	-0.01762	0.00428	0.00172	0.00959	0.00095	-0.00137	-0.01109	0.00296	0.01276	-0.00177	0.00049	0.00984	0.0051	-0.00564	0.00608	-0.00059	0.01102	0	0
MGI:1194899	Inpp5k	-0.95302	-0.01757	0.14411	0.05534	0.10733	-0.08444	-0.01139	-0.03567	0.05565	-0.01493	0.06901	0.0523	-0.03953	-0.05466	0.01379	-0.04341	-0.00626	-0.03389	0.00188	-0.04159	0.02189	0.05426	0.01702	0.04008	-0.00062	0.02913	-0.04499	-0.00729	-0.00141	0.0117	0.0046	-0.01053	0.01643	-0.01418	0.01767	-0.02222	0.02809	-0.01471	-0.00016	0.01799	0.01343	-0.00764	0.01249	-0.01001	-0.02028	0.00662	0.00275	0.00285	-0.02549	0.02036	-0.00843	-0.00871	0.0043	-0.00358	0.00327	0.0055	0.00526	0.01759	0.01768	-0.0369	0.00924	-0.00162	-0.00698	-0.016	0.02051	-0.00718	-0.0015	0.01849	-0.00508	-0.00216	-0.00279	-0.01742	-0.01713	-0.00476	0.00953	-0.00733	0.0084	-0.00557	-0.00318	0.00443	-0.01581	-0.00832	0.00603	0.00245	-0.0024	0.00063	-0.00387	-0.00383	-0.00784	-0.00378	-0.00682	-0.00467	0.00172	-0.00088	-0.00204	-0.00546	0.01038	-0.01446	0.0073	-0.00249	-0.0075	0.00779	-0.00688	-0.00749	-0.00248	0.0053	0.00192	-0.0034	0.02257	-0.00689	0.00453	0.00224	0.01007	0.01107	0.01721	0.0019	-0.00077	0.0014	0.01524	0.00105	-0.0077	-0.00199	0.03404	-0.00876	0.00053	0.00891	-0.00354	0.0136	0.00597	0.0102	-0.01148	0.00641	0.00874	0.00629	0.00045	0.01482	-0.01157	-0.00471	-0.00286	0.00916	0.01607	0.00442	-0.02105	0.01084	0.0019	-0.00117	0.00621	0.01439	-0.00987	-0.00765	0.00221	0.00451	-0.00679	0.00811	-0.01029	-0.00238	0.0064	0.00369	0.00342	0.00382	-0.00418	0.00339	0.00154	-0.00965	-0.01081	-0.01002	0.00952	0.00552	0.0176	-0.00162	0.00661	-0.00697	-0.02332	0.00383	0.0033	-0.00286	0.00742	-0.00476	0.00762	-0.00475	-0.00306	0.00663	0.00899	0.00427	-0.00834	0.00186	0.00747	-0.00864	-0.00401	-0.01201	0.00335	-0.00417	-0.00241	-0.01032	-0.00168	0.00657	-0.00628	0.01134	0.00372	0.00096	-0.00443	0.00421	0.00334	-0.00275	0.00052	0.00174	-0.00409	0.0008	-0.00521	0.00336	0.01802	0.00285	0.00854	0.00628	0	0
MGI:1343094	Kat2b	-0.953	-0.06311	0.10011	0.13987	0.08414	-0.01419	0.03039	0.05654	-0.05822	-0.01167	-0.01992	0.00178	0.0099	-0.05154	0.01295	-0.00601	0.05009	-0.01341	-0.01263	0.03995	0.00335	0.09162	-0.05184	-0.00043	-0.02679	-0.02521	0.01504	0.02706	-0.01607	0.01941	0.00864	0.00777	0.00054	-0.00049	0.02068	-0.00938	0.01007	0.00312	0.02028	0.01026	-0.014	0.02338	-0.0052	0.0088	0.02382	-0.01953	0.01874	0.01319	0.00303	-0.0197	-0.00178	-0.01185	0.01233	0.01243	0.02647	-0.02664	-0.00664	0.01471	-0.01033	0.00644	-0.01637	0.00383	-0.01426	-0.003	-0.00367	0.00605	0.01682	-0.00387	0.00187	0.01608	-0.01167	0.00353	0.00778	0.02174	-0.0003	0.00727	-0.01841	0.02204	0.00759	0.01075	0.00772	-0.01185	0.02037	-0.00233	0.00043	-0.01265	0.00538	0.00745	0.01623	0.01738	0.00874	-0.00014	0.0101	0.00726	-0.01376	-0.00042	-0.00054	-0.00343	-0.00241	-0.00543	-0.00002	0.00924	-0.00627	-0.00678	-0.00549	0.00129	0.01381	-0.00586	-0.01354	-0.0165	0.00768	0.02089	0.01197	-0.00507	-0.00197	-0.00483	-0.01169	-0.01154	-0.00257	-0.00872	0.01249	-0.00927	0.00473	-0.00908	0.00395	0.00486	-0.01377	-0.01252	-0.00411	0.00908	0.01811	0.01476	0.01066	0.01197	0.00913	-0.00039	0.01439	-0.0027	-0.02681	-0.00912	-0.00874	0.00741	-0.01679	0.00256	0.01886	0.00088	-0.00936	0.01047	0.01871	-0.02944	0.00391	0.02334	-0.00282	-0.0076	0.00539	-0.00976	-0.00079	-0.00784	-0.00392	0.00123	-0.01575	-0.00202	0.0017	0.01166	0.00708	0.00672	0.01246	0.00367	0.00203	0.00539	0.00943	0.01035	0.00102	0.00984	-0.00394	-0.00025	-0.00338	0.00147	0.01412	0.00195	0.00475	-0.00271	0.00789	-0.00922	-0.00317	-0.00767	0.00248	0.01099	0.00427	0.00299	-0.00051	-0.00296	0.00139	0.00296	-0.01567	-0.00848	-0.0074	-0.01095	0.0014	0.00883	0.01041	0.00727	-0.00141	-0.00176	0.00575	-0.00322	-0.00968	-0.00039	-0.00731	-0.00068	0.01105	0.00853	-0.0026	0.00133	0	0
MGI:96615	Itgb6	-0.95286	0.14484	-0.02648	0.04415	-0.0283	-0.02566	0.01566	0.10427	0.1023	-0.05162	0.06381	-0.01178	0.01488	0.1223	-0.01741	0.01314	0.01643	-0.04697	0.01718	-0.04276	-0.02704	-0.02547	0.00128	-0.00628	0.0143	-0.00171	-0.00684	-0.01167	0.02753	-0.00532	-0.01343	-0.01276	0.00363	0.01527	0.00593	-0.0365	0.00669	-0.01304	0.00518	-0.01304	0.01404	-0.01301	0.00843	0.00886	-0.01451	-0.01102	0.01461	0.02709	0.02657	0.01125	0.01299	-0.00128	-0.03242	-0.00312	0.01742	-0.01126	-0.01282	-0.01004	-0.0116	-0.00017	-0.00679	-0.01031	-0.001	0.00716	0.00196	0.00031	-0.0015	0.00258	0.0042	0.00559	-0.0044	0.01809	-0.00715	0.01145	0.00901	0.0067	0.01335	-0.02111	-0.00587	0.00756	0.00307	0.0006	-0.00367	0.00598	0.01376	0.00912	0.00062	-0.00884	-0.00438	0.01942	0.01651	0.02387	0.0108	-0.00072	-0.00476	-0.0132	-0.00984	0.00499	0.00109	0.00306	-0.00759	-0.00001	0.0076	-0.01022	-0.01898	0.01293	-0.0014	-0.00519	-0.00533	0.00581	0.00093	-0.02644	0.00271	0.01114	-0.00611	0.00371	0.00946	0.00901	0.00644	0.00599	-0.0005	-0.00558	-0.00086	0.00026	-0.00239	-0.00093	-0.00381	0.00693	-0.00517	-0.00327	-0.00675	-0.00173	-0.00965	0.00285	0.00578	-0.00703	0.00882	-0.01036	-0.0023	0.01115	-0.00386	-0.00123	-0.00329	-0.00046	-0.00362	-0.00847	-0.00944	0.00839	-0.00775	0.00053	0.00135	-0.00442	0.00005	-0.00312	-0.00143	0.00361	-0.00724	-0.01342	0.00165	0.00403	-0.00147	0.00996	-0.00355	0.00742	0.0016	0.00842	0.00244	0.00618	-0.01034	-0.01186	0.00235	0.00059	-0.00818	0.00897	0.00264	0.00299	-0.00332	0.00447	-0.00041	-0.00523	-0.00298	-0.00142	-0.00012	0.00054	-0.001	-0.0055	-0.00605	-0.0118	0.00193	-0.00082	-0.00093	0.00272	-0.00744	-0.009	0.00019	-0.00292	0.00019	0.00032	0.00047	0.00528	-0.01315	-0.00124	0.00554	0.00294	-0.00593	0.00656	0.00316	0.00826	-0.00246	0.00192	0.00366	0.0055	0.00034	-0.00207	0	0
MGI:88476	Cp	-0.9528	-0.03821	0.05712	-0.00133	0.0427	-0.05732	-0.16402	0.09973	0.0412	-0.03565	0.00525	0.11324	0.04609	0.05653	-0.0325	0.0453	-0.04205	0.00425	0.00479	0.04635	-0.00854	0.00008	-0.03768	0.00136	-0.03158	-0.00514	-0.00652	-0.03653	-0.01703	0.00707	0.01632	-0.01501	0.01007	0.05081	-0.01694	-0.02546	-0.01324	0.01181	-0.0103	-0.00975	-0.00189	0.00551	-0.02307	0.01287	-0.01139	0.02373	0.00926	-0.01224	-0.01507	0.00696	0.00532	0.00653	-0.0175	-0.01073	0.00529	-0.01296	0.00493	-0.01553	0.00081	-0.00911	0.01047	0.00029	0.02046	0.01132	0.00046	0.00064	0.00028	0.00357	0.00227	-0.01067	0.00625	0.01883	0.01202	-0.00767	0.0008	-0.00492	-0.00876	-0.00337	-0.00673	0.00637	0.01192	-0.01022	-0.00952	-0.00073	0.00545	-0.00083	0.00647	0.00433	-0.00645	0.01051	-0.00147	0.00767	-0.00331	-0.01706	-0.00509	0.00071	0.01001	0.00804	0.00169	0.00591	-0.01284	-0.00016	-0.0107	0.00107	0.00061	0.01084	0.00228	0.00766	0.00543	-0.0048	0.00405	0.00323	-0.00251	0.00394	0.0089	0.00376	-0.00226	-0.0082	-0.00489	0.00818	0.00645	-0.00177	-0.00137	0.00562	-0.00521	-0.00142	-0.00712	0.00828	0.00004	-0.00482	0.00127	0.00329	-0.00145	0.00313	-0.00362	0.00038	0.00685	0.00262	0.00137	0.00204	0.00134	0.00114	0.00249	-0.00549	0.00716	0.00421	0.0017	-0.0016	-0.00207	0.00646	-0.00139	0.00249	-0.00016	0.00592	-0.00054	0.00058	0.00673	0.00493	0.00878	0.00839	-0.00578	-0.00672	0.00514	-0.00537	0.00334	-0.00421	-0.00455	-0.00695	-0.00334	-0.00075	-0.00305	0.00735	-0.00182	0.004	0.00515	-0.00614	-0.00148	0.007	-0.00921	-0.00678	0.00013	-0.00058	0.00959	-0.00238	0.00484	0.00166	0.00405	0.00208	-0.00426	0.00595	-0.00412	-0.003	0.00548	0.00028	0.00166	-0.00438	0.00015	0.00081	-0.00501	0.00506	0.00225	0.00289	-0.00647	-0.00123	0.00734	0.00367	0.00067	0.00472	-0.00294	0.00129	0.00617	0.0036	0.00244	0.0001	0	0
MGI:2655562	Eltd1	-0.95279	-0.10948	0.03835	0.10036	-0.03751	-0.02283	0.11178	0.07138	-0.09349	-0.00726	-0.03765	-0.00788	-0.0027	-0.02721	0.05313	-0.04649	0.03473	0.03308	-0.00047	-0.01731	0.03224	0.02231	0.00935	0.04628	0.00254	-0.00247	-0.00807	-0.01896	-0.04484	-0.00021	-0.01905	0.01513	0.00774	-0.04768	0.02639	0.01572	0.03251	-0.00536	-0.0076	-0.00577	0.0025	-0.0247	-0.01358	-0.0165	0.00145	0.02615	0.03752	0.00038	-0.0319	0.01571	-0.02571	-0.0068	0.03616	-0.00263	-0.0015	-0.02097	-0.01073	0.00837	0.03488	-0.01475	-0.0072	-0.01054	0.00201	-0.00607	0.00131	0.00055	-0.00678	0.03767	0.00978	0.00212	0.01695	-0.0035	-0.00226	-0.0084	-0.00175	0.00035	-0.00243	0.00729	-0.00667	-0.00203	0.00834	-0.00752	0.00199	-0.00441	0.00997	0.01024	-0.00406	-0.0023	-0.00344	-0.02124	0.02194	-0.02166	0.01467	-0.00212	-0.0017	-0.0118	0.01621	-0.0059	-0.01139	0.00207	-0.00343	-0.00997	-0.0033	0.01697	0.00281	-0.00525	-0.00029	-0.0072	0.00318	-0.01023	0.00376	-0.00501	-0.01223	0.00014	0.00121	-0.00478	-0.00323	-0.00099	0.00034	0.00057	0.00293	-0.00462	-0.0094	0.00428	-0.01017	0.00554	0.01278	0.01981	0.00502	0.00429	-0.00345	0.01276	0.00472	0.00162	0.00418	-0.00563	0.00182	0.00447	0.00962	-0.00127	0.00213	0.00625	0.00685	-0.00073	0.01057	0.01054	-0.00331	0.00012	-0.01	0.00058	0.00388	0.00876	-0.01107	-0.00013	0	-0.00078	0.00448	0.01392	0.00453	0.0026	-0.00854	-0.00666	-0.00461	-0.0045	0.01325	0.01216	0.00029	-0.00568	-0.00229	-0.0159	-0.00219	0.01759	0.00277	-0.00552	0.00359	0.00322	-0.00192	0.00248	0.0003	0.00159	-0.00595	-0.00515	0.02036	-0.00264	0.00405	-0.00259	0.00231	-0.01033	-0.0121	-0.00178	0.01989	0.00144	0.00245	-0.00539	0.00072	-0.00018	-0.00101	0.00623	-0.00497	0.00952	0.00462	-0.00363	-0.00239	0.00202	-0.00352	-0.00819	-0.00014	-0.01043	0.00611	0.00012	0.01223	-0.00178	0.00417	0.00275	0	0
MGI:106687	Pon2	-0.95268	0.08337	-0.00708	0.13886	0.10518	-0.02847	-0.0069	0.11514	0.05475	-0.00578	0.03432	0.02701	-0.05907	0.00025	0.00872	-0.04361	0.00883	0.04668	-0.06995	-0.00268	0.01067	0.03779	-0.00817	-0.00322	0.02172	-0.03108	-0.00071	-0.01526	0.00398	-0.0192	0.01077	0.004	0.00562	0.00256	0.02117	-0.01794	0.01095	0.03605	-0.01822	-0.01047	-0.01146	-0.03157	0.0118	-0.00446	-0.01672	0.00876	-0.0069	-0.00858	0.00541	0.00058	0.0073	-0.00749	-0.00213	-0.0047	-0.00193	-0.01919	-0.02232	0.01013	-0.01979	-0.03881	0.00354	-0.01854	0.00065	0.00495	0.0132	-0.01384	0.0044	0.01304	0.00604	-0.00054	0.03085	-0.00041	-0.00113	0.01805	-0.00873	0.01995	0.01618	-0.01438	-0.00768	0.01228	-0.00487	-0.01671	0.00815	0.00543	0.02014	0.00451	0.02193	0.00057	0.00259	0.00191	0.00396	0.01497	0.01075	0.00305	-0.00147	-0.01394	-0.00278	-0.00139	0.00778	0.00305	-0.024	0.00442	0.00621	-0.01278	0.00194	0.02007	-0.00335	0.00509	0.00512	-0.00332	0.00702	-0.00102	0.00236	-0.00148	-0.01439	0.01659	0.00627	-0.00643	-0.00579	0.00889	0.01297	-0.01279	-0.00906	0.00749	-0.00715	-0.0024	0.0031	-0.00759	-0.01326	0.00327	0.00123	0.01001	-0.00831	-0.00298	0.00435	0.01193	-0.00609	0.00369	-0.00695	0.0023	-0.00907	0.0117	-0.00334	0.01179	0.01476	0.01	-0.00766	-0.00508	0.00335	0.00106	-0.0053	0.00453	0.00099	-0.00579	-0.00298	-0.0058	0.00274	-0.00146	-0.00301	-0.00075	-0.00449	0.00847	0.00134	0.00764	-0.0104	-0.00716	-0.002	0.00597	-0.00319	-0.01742	0.0051	-0.00889	0.0011	-0.00313	0.00712	0.00427	-0.01081	0.00125	-0.00634	0.00008	0.00366	-0.00067	0.00483	-0.00295	0.00495	-0.0125	0.01363	-0.01507	-0.00008	-0.00299	0.00203	0.00243	0.00725	-0.00765	0.00758	-0.00137	-0.00129	0.00067	0.00441	-0.00298	-0.01748	-0.00431	-0.00012	-0.00071	0.00621	0.00085	-0.00078	0.01332	-0.00049	0.00108	0.00387	-0.01183	0.00147	0.00213	0	0
MGI:1920591	Arhgef6	-0.95261	0.18126	0.00399	0.04575	-0.01629	-0.02154	-0.01495	0.11502	-0.01861	-0.02027	-0.02115	0.04601	-0.00497	-0.07076	0.00561	0.06055	-0.04097	0.03901	-0.03673	0.01324	0.01768	-0.00355	-0.01916	-0.01662	0.00137	0.02411	0.04898	-0.0024	-0.01057	0.01212	-0.02095	-0.02558	0.0187	-0.00314	0.01488	0.00948	0.00078	0.01052	0.01762	0.01492	-0.0196	-0.01077	-0.00045	0.00608	-0.00453	0.02301	0.01211	0.02517	-0.00857	-0.01324	0.01343	-0.01389	0.00864	-0.0205	0.0131	0.00089	0.00662	0.00478	-0.00748	0.00259	0.00209	0.03794	-0.022	0.02149	-0.01149	0.00343	0.01904	0.02399	-0.00778	-0.01123	0.02489	-0.01561	-0.00193	0.01718	-0.00682	-0.01405	-0.01994	0.00613	-0.00667	-0.01334	0.00566	-0.00723	0.00923	-0.01347	0.00259	-0.01836	-0.01755	0.00425	0.0146	-0.00501	0.00288	-0.00984	0.00209	-0.02584	-0.01342	0.00091	0.00213	0.00655	-0.00041	0.00682	-0.00021	-0.01498	-0.00876	-0.00614	-0.00842	0.00642	0.01405	-0.00881	0.01174	-0.01079	0.0016	0.02259	0.01536	-0.00769	-0.00912	-0.00614	-0.00977	-0.00454	0.00751	0.00149	-0.00499	0.00931	0.00945	-0.00603	-0.00018	0.00714	0.00655	-0.01538	-0.00665	-0.00122	0.00346	-0.00386	-0.00249	0.00765	0.00139	0.02228	0.00139	-0.00137	-0.00999	0.0025	0.00183	-0.00196	0.00963	-0.01003	-0.01114	-0.01133	0.00902	-0.01268	-0.01421	-0.00222	-0.00092	0.00584	0.01299	-0.01243	0.00466	-0.00222	-0.01411	0.00502	-0.01502	0.00902	-0.01384	0.00891	-0.01216	-0.01021	-0.01692	0.01221	0.01086	-0.00896	-0.01406	-0.00845	-0.0011	-0.00248	0.00016	-0.00386	0.00164	-0.00022	0.00564	0.00487	-0.00879	-0.00215	-0.00162	0.0139	0.00009	0.0137	0.00482	-0.01148	0.00601	0.00938	-0.00064	0.00539	0.00494	-0.0019	0.01424	0.00458	-0.0033	-0.01197	0.0101	-0.00379	0.00101	-0.00147	-0.00077	0.00826	0.00496	0.01313	-0.0087	0.00035	0.00641	-0.00165	-0.00222	0.00855	-0.00775	0.00983	-0.0046	-0.00389	0	0
MGI:2443999	Pde8b	-0.95246	0.06952	-0.02304	0.0638	0.07268	-0.09056	-0.05869	0.07496	-0.01851	-0.02348	0.09793	0.00345	-0.0065	0.08903	-0.06577	-0.05839	0.01495	-0.0522	-0.02214	-0.02952	-0.05214	-0.02385	0.00878	-0.01952	0.04177	0.00362	0.03818	0.02702	0.01788	-0.0276	0.01937	-0.02258	-0.00837	-0.03243	0.01021	-0.01302	0.02694	-0.00597	0.02311	-0.0174	-0.00248	0.01288	0.02598	0.00419	0.02414	0.00695	0.00206	-0.00162	-0.01815	0.00617	-0.01407	-0.00966	-0.00628	0.00743	0.00112	0.02871	-0.00602	0.01428	0.01707	-0.00073	0.00645	0.00579	-0.00763	-0.01666	-0.0056	0.00633	-0.01457	0.00188	-0.00277	0.0281	-0.00941	0.00565	-0.00659	0.00141	-0.00805	-0.01278	0.00111	0.01268	-0.00376	-0.0016	0.01518	-0.00102	0.01294	-0.00808	-0.00889	-0.01694	-0.01104	-0.00534	0.00312	0.00242	-0.00453	0.02505	0.01025	0.02086	-0.01942	0.00364	-0.01558	-0.02081	0.0147	0.01631	0.00868	0.01273	-0.00278	0.002	0.01173	0.00477	-0.01699	0.00895	-0.01282	-0.00419	-0.01062	-0.00026	-0.00074	0.00947	-0.01652	-0.00798	0.0018	0.00828	-0.0076	0.00572	0.00497	0.00251	-0.01154	0.00948	0.00204	-0.00758	0.00488	-0.00044	-0.00297	0.01733	0.00435	-0.01873	-0.01059	-0.00159	-0.0048	-0.00717	0.00479	0.00384	0.00758	-0.004	0.00069	-0.00455	0.00559	-0.00256	0.01409	0.01947	-0.00361	0.01349	-0.00057	0.00255	0.00464	-0.015	0.02847	0.0075	0.01555	-0.00712	-0.00195	0.00351	0.00703	0.00524	-0.0103	0.00341	-0.00506	-0.00121	-0.01105	-0.00381	0.00368	0.00976	-0.00433	-0.00278	-0.00504	0.00002	0.01424	-0.00832	-0.00506	0.00764	-0.00687	0.00013	0.00038	-0.00589	-0.00274	-0.00255	-0.01219	-0.0152	0.00044	-0.00579	0.00349	0.00412	0.00031	0.0106	-0.01623	-0.00674	0.00303	0.01111	0.00997	0.0005	0.00963	-0.00388	0.00457	-0.00486	-0.00778	0.00664	-0.00297	0.00586	0.00269	-0.0078	0.00144	-0.00836	-0.01592	0.00559	0.01341	0.0052	-0.00484	0.00267	0	0
MGI:105376	Adam9	-0.95215	-0.01647	-0.1004	0.17286	0.09683	0.02409	0.06465	0.08701	0.04308	-0.04761	-0.01081	-0.01477	0.00864	-0.02797	0.00607	-0.06302	0.03189	0.03418	0.02073	0.01451	-0.00248	-0.02994	-0.01707	0.01715	0.02481	0.02899	0.00638	-0.00007	0.00728	0.03505	-0.01353	0.00274	0.00986	0.02712	-0.00181	-0.01395	-0.00224	0.02981	-0.00255	-0.00781	0.01793	0.00237	0.00025	0.00998	-0.03719	0.00537	0.00903	-0.00086	0.01647	-0.00609	0.01549	-0.01577	-0.00691	-0.00509	0.01983	-0.01393	-0.01305	0.02454	-0.00705	0.00353	-0.02802	-0.00599	-0.00313	0.00291	0.01235	0.00144	0.00802	0.00731	0.01842	0.01414	-0.00441	-0.00759	0.01663	0.00341	-0.00064	0.00599	-0.01479	-0.00472	0.00011	0.00545	-0.00093	-0.00201	-0.00183	0.00408	0.01254	0.00883	0.0083	0.00441	0.01118	0.01315	-0.00298	0.01039	0.01438	0.00056	0.0029	-0.01188	0.00098	-0.00073	0.00017	0.00117	-0.00231	0.01381	0.01441	-0.01356	0.00645	0.00519	0.0052	-0.01416	-0.01365	0.00143	0.0105	0.00482	0.00538	-0.00219	-0.00425	0.00282	-0.00225	-0.00108	-0.0092	-0.00713	-0.00883	-0.00283	-0.00735	0.01243	0.0055	-0.0004	-0.01176	0.00901	-0.00928	-0.00434	-0.0036	0.01751	-0.00159	-0.0087	0.01649	-0.0022	0.00279	-0.01095	-0.00823	0.00268	0.0075	0.00253	-0.00347	-0.007	0.00117	-0.00436	0.00754	0.01154	-0.00416	0.00339	-0.00921	0.0068	0.00032	-0.00522	0.01466	-0.00372	-0.00798	0.00345	0.00303	0.00802	-0.00137	0.00208	0.00203	0.0043	-0.00154	0.00732	0.00596	-0.00027	-0.00869	0.00255	-0.01297	-0.00118	0.01374	0.00685	0.00571	-0.0006	0.00096	-0.00538	0.00324	-0.00234	0.00712	-0.00157	0.00546	-0.0013	-0.00246	-0.00269	-0.00325	-0.00453	-0.00024	0.00842	-0.00506	0.00556	0.00407	-0.00615	0.00067	0.00155	0.00137	0.00368	0.00695	-0.00089	-0.00368	0.00763	-0.0019	-0.00225	-0.01233	0.00305	0.0002	-0.00522	0.0027	-0.00146	0.0007	0.00326	0.00139	0.00448	0	0
MGI:2139628	Ctso	-0.95215	0.07998	0.10547	0.06094	-0.12634	0.0188	0.05223	0.05743	-0.03908	-0.10018	0.01215	0.01925	0.01357	0.02142	0.01411	0.04088	0.07409	-0.03166	-0.00408	0.02423	0.02264	0.01829	-0.00627	0.01357	0.0101	-0.00271	0.00845	0.0681	0.00158	0.00719	-0.0222	-0.01057	0.00136	-0.01155	-0.01318	0.00536	-0.00779	0.02931	-0.00101	-0.02133	0.00282	0.00158	-0.00296	0.00764	-0.02454	0.02671	0.00237	0.01982	0.00199	0.01544	-0.00649	0.00161	-0.01324	-0.01362	-0.02449	-0.01748	-0.0154	-0.01593	-0.02774	0.00436	0.00152	0.02584	0.01096	-0.01554	-0.00642	0.01461	0.00224	0.01282	0.0218	0.02008	0.01502	0.00314	-0.0239	0.0028	-0.00466	0.01304	-0.01423	0.0021	0.0075	0.00083	0.01544	-0.00551	0.0059	0.00124	-0.00303	-0.00538	-0.00303	0.00334	0.00287	0.0045	-0.00566	0.02239	-0.00016	0.00833	-0.00282	0.00363	-0.01566	-0.00051	0.00063	0.00704	0.02038	0.01175	-0.01488	0.01299	0.01599	0.01161	-0.00231	-0.00089	-0.00529	0.00851	0.02662	0.00125	0.00807	0.00627	-0.01007	-0.00535	-0.00884	0.00383	0.0084	0.00214	-0.00258	-0.00393	-0.00787	0.00333	-0.00454	0.00107	-0.00933	-0.00125	-0.0111	0.01488	-0.00809	0.02909	0.00256	0.00448	0.00597	0.00524	-0.00505	0.00217	-0.01119	0.00684	0.00044	-0.00373	-0.00157	-0.01195	0.00415	-0.01518	0.00384	0.0006	0.00653	0.00436	-0.00804	0.01922	-0.00206	-0.0062	0.00994	-0.00599	-0.0047	-0.00863	-0.00239	-0.00952	-0.00516	0.00679	0.00749	-0.00682	-0.00984	-0.0055	0.01916	-0.00186	-0.00362	0.00045	0.00267	0.01072	0.00658	-0.00166	0.01849	-0.00637	0.01596	-0.00082	-0.01249	0.01997	-0.00826	-0.00792	-0.00263	0.01002	-0.00221	-0.01877	-0.00642	-0.00473	0.00723	-0.01542	-0.00162	0.00407	-0.00529	0.00431	-0.00535	-0.00435	0.01778	-0.00888	-0.01127	0.00646	-0.00163	0.01093	0.00731	-0.00837	-0.00453	-0.00242	-0.00079	-0.00457	0.02388	-0.01002	-0.0085	-0.00311	-0.00526	-0.00125	0	0
MGI:1928481	Lgals8	-0.95206	0.10792	0.00835	0.05517	-0.08597	0.03544	0.16378	0.03851	0.01	-0.02285	0.00062	0.04392	0.04411	-0.01211	-0.00267	-0.02012	0.02211	0.00618	0.02689	-0.04893	0.02745	0.02832	-0.02451	0.02232	-0.03208	0.01755	-0.01749	0.02001	-0.00621	-0.01383	-0.02651	0.04259	-0.00402	-0.0091	0.03097	0.00306	0.04398	0.03377	-0.00747	-0.00631	-0.00226	-0.01489	0.00173	-0.00281	-0.01187	0.03367	0.00316	-0.0138	-0.00694	0.00015	-0.00151	-0.00873	-0.01552	0.00754	-0.02691	0.00222	-0.00908	-0.00433	0.01895	-0.02626	0.04028	0.03882	0.00528	0.01044	0.01496	-0.01205	0.00305	0.02173	0.00161	0.00169	-0.00042	0.00887	-0.00202	0.02799	-0.00565	0.00166	-0.01449	0.01242	-0.00363	-0.00292	-0.00172	0.00328	-0.02158	-0.00436	0.01371	0.00837	-0.01168	0.00325	0.00035	-0.00292	0.00637	-0.00245	0.00561	0.00907	0.00722	0.00046	0.00174	-0.01235	-0.00158	-0.00212	0.0199	0.01036	-0.01635	-0.00703	-0.00533	0.02028	-0.00762	-0.00181	0.00498	-0.00102	0.01387	0.00487	0.00681	0.00732	0.01433	0.0029	-0.00481	-0.01736	0.00069	0.00739	-0.00581	0.0047	0.00649	-0.02458	-0.00346	0.00125	-0.00156	-0.00843	-0.01115	-0.00942	-0.00586	0.00766	0.00557	0.01142	0.00562	0.00025	0.00226	-0.0061	0.00469	0.01964	-0.01347	-0.00956	0.00692	-0.01629	0.00533	0.00115	0.01612	-0.01151	0.00188	-0.00111	-0.00765	0.00607	-0.00657	0.00279	-0.00482	0.00254	-0.00885	0.00666	0.00264	-0.01365	-0.00831	-0.0156	-0.00835	0.00034	0.00404	0.0031	0.01891	0.00619	0.01109	-0.00009	-0.00698	0.01447	0.02211	-0.00713	0.00154	-0.00408	-0.00298	-0.01095	-0.00474	-0.01644	0.00092	0.00267	-0.00873	0.00935	0.00061	0.00417	-0.00951	0.00042	-0.01142	0.00448	-0.00291	-0.00225	0.00786	0.01694	0.00922	0.0124	-0.00168	0.00118	0.00843	-0.01292	-0.00935	-0.00316	0.01199	-0.01369	0.00454	0.00349	-0.0104	-0.0066	0.02647	0.00784	0.00082	0.00721	0.00239	-0.01985	0	0
MGI:96602	Itga3	-0.95206	0.01286	-0.03002	0.18822	0.04925	0.06551	0.09176	-0.05673	0.0313	0.02866	0.03394	-0.0451	-0.03641	0.01512	0.00492	-0.04258	-0.01202	0.00976	-0.02824	0.0092	-0.03563	-0.01389	0.03971	-0.02745	0.01988	0.03631	-0.02024	0.01017	0.0039	0.02185	0.04369	-0.01617	0.01703	0.03031	0.01348	-0.00361	-0.00922	0.01185	-0.0345	-0.00761	0.02822	-0.00132	0.0119	-0.00461	-0.01579	-0.00668	0.00475	0.02173	-0.00544	0.00467	0.00086	0.00257	-0.01744	-0.00904	0.01589	0.01007	0.0056	0.01264	0.003	-0.00302	0.00355	-0.0072	-0.01637	0.01417	0.00547	-0.01396	-0.00287	-0.00346	0.04057	0.00731	-0.0217	0.01763	-0.00355	-0.03074	0.01186	0.00634	0.01592	0.0035	0.03001	0.00743	0.00437	-0.00658	-0.01389	-0.00291	0.01503	0.01887	-0.01086	-0.00653	0.00148	0.0003	0.00285	0.01149	0.00966	0.01336	-0.00452	-0.01209	0.00115	0.00214	-0.00474	0.00921	0.00121	0.00466	-0.00068	-0.00572	-0.01692	0.00443	0.00522	-0.00313	-0.00168	-0.00205	-0.01329	-0.01613	-0.00032	-0.00815	0.00625	0.00867	0.02002	0.00682	-0.00304	-0.00344	-0.02044	0.00375	-0.00483	0.01031	0.00039	-0.00524	-0.01514	0.00587	-0.0071	0.00522	0.01423	-0.01036	0.00388	0.00431	0.00834	-0.0153	-0.00314	-0.0007	-0.0118	-0.01223	0.0101	-0.00765	0.00376	0.00436	-0.00371	-0.00409	-0.00773	0.00345	0.00225	-0.0162	-0.00394	0.01621	0.00213	0.00426	-0.00699	-0.00756	-0.00836	0.00838	0.00182	0.00461	-0.00264	-0.01618	0.00842	0.0111	-0.00548	0.00501	-0.00943	-0.00857	0.00198	0.00777	-0.00023	-0.00077	-0.00006	0.01024	0.00876	0.0011	0.00172	-0.01963	0.01216	-0.01233	0.00962	0.00541	-0.0077	-0.00522	0.01674	-0.01201	-0.00951	0.00068	-0.00477	0.00794	-0.01191	-0.00372	0.00252	-0.00304	0.0116	0.00176	-0.00388	0.00464	-0.00129	0.00291	0.00116	-0.00794	-0.00503	-0.00427	-0.00536	-0.0014	0.00319	-0.00288	-0.00824	-0.00028	0.0047	0.00701	0.00205	0.00334	0	0
MGI:1923930	5330417C22Rik	-0.95194	-0.04685	0.10456	0.10005	0.04307	0.03721	0.0338	0.0293	-0.06126	0.01747	0.06768	-0.04013	-0.08342	0.08538	-0.09485	0.02287	-0.03804	0.03097	-0.04582	-0.0247	0.02539	0.03736	-0.01434	-0.02473	0.04215	-0.03186	0.02526	-0.04751	0.01615	-0.00503	0.01943	0.00241	-0.00625	0.03363	-0.00659	0.02117	-0.02085	-0.01057	0.00238	-0.0261	0.02955	-0.01051	0.01066	-0.01935	-0.00787	0.02154	-0.02143	-0.0028	0.01021	-0.002	-0.01545	0.02444	0.00857	0.01366	-0.02878	-0.00457	-0.00178	-0.0005	-0.01085	-0.00217	-0.01108	0.01591	0.0074	-0.00859	0.01105	-0.0245	-0.01616	-0.01365	-0.00925	0.00523	0.00282	0.0011	0.00382	0.01808	-0.0006	0.01048	0.02423	-0.00839	0.00452	0.0031	-0.00649	0.00285	0.01009	0.00559	0.00949	0.01342	-0.0188	0.00295	-0.00857	0.01311	-0.00346	0.01592	-0.00527	0.00342	0.00014	0.00297	0.0001	0.00414	-0.00062	0.00694	-0.0014	0.01433	-0.00018	0.00671	-0.00926	0.00988	0.00412	0.0034	-0.01011	0.00263	0.00171	-0.00374	-0.01536	0.00124	0.01948	-0.00766	-0.00024	-0.009	0.01857	0.0016	0.00012	0.00358	-0.00088	-0.00757	0.00614	-0.00803	-0.00927	0.00142	-0.00004	0.00517	-0.00722	-0.00024	-0.00066	0.0015	0.01202	0.00175	-0.0026	0.00726	-0.0072	0.01123	-0.00341	0.00243	-0.01396	-0.00348	-0.00758	-0.0013	-0.01012	0.0075	-0.00131	0.01602	0.01085	-0.00604	0.00228	-0.00908	0.00489	0.00152	-0.01266	-0.00317	0.00076	-0.00702	0.00319	0.00738	0.01049	-0.00201	0.00858	0.00102	-0.0012	-0.00249	-0.0022	-0.01014	-0.00281	0.0022	0.00358	0.00448	0.01252	0.01134	0.00745	-0.006	0.00609	0.0004	-0.0006	0.00189	0.00024	-0.0021	-0.00184	-0.00837	-0.0018	0.00312	0.00016	-0.00396	0.00376	0.00106	0.01668	0.00481	-0.00202	-0.0082	0.00392	-0.00082	0.00203	-0.00338	-0.00059	-0.0005	0.00253	-0.00584	0.00031	-0.00655	0.0003	0.00249	-0.00507	-0.00581	0.00559	0.00436	-0.00096	0.00075	0	0
MGI:1914344	Abhd2	-0.95194	-0.02004	-0.00852	0.12621	0.03114	0.04106	0.15126	-0.03164	-0.05278	-0.05363	-0.06385	-0.01484	-0.02351	0.01715	0.03638	-0.02129	-0.07087	-0.00953	-0.05418	-0.01022	0.00007	0.00296	-0.00886	0.0279	0.02029	-0.00065	0.00224	-0.0703	-0.00694	0.0007	0.00395	-0.00987	-0.00305	-0.03635	0.03682	-0.02456	0.01709	0.03038	0.01149	0.00923	-0.01588	-0.01931	-0.00758	-0.00326	-0.01385	-0.03864	0.01192	0.01184	0.02567	0.02545	0.01057	-0.00694	-0.0092	-0.00635	0.01554	-0.0106	-0.00905	0.00753	-0.01912	-0.01039	0.02202	0.02026	0.00077	0.00269	-0.00676	-0.0211	-0.01311	0.0106	0.00963	0.00155	-0.01452	-0.00421	0.01449	-0.00336	0.00178	0.01046	0.01372	-0.01835	0.00358	0.02279	0.00587	-0.01555	0.0167	-0.01102	-0.00528	-0.00985	-0.00072	0.00098	-0.01182	-0.01547	0.00334	0.0127	-0.01701	0.01052	0.00468	-0.00864	0.00785	-0.00865	0.0043	0.02699	0.01201	0.00549	-0.01666	-0.00092	0.01188	-0.02056	0.00884	0.00641	0.00998	-0.0101	0.01571	0.00228	0.01718	0.00742	0.00021	-0.00085	0.00612	0.00129	-0.00897	-0.00119	0	-0.00958	-0.0093	-0.0128	-0.00889	0.00044	0.02182	0.00136	0.00534	-0.006	0.00336	0.01739	-0.01509	-0.0172	0.00609	0.01291	0.00204	0.00294	-0.00392	0.0058	-0.00048	0.00074	0.0167	-0.00192	-0.0018	-0.00155	0.00762	0.00121	0.02063	-0.00419	-0.00566	-0.01452	0.00209	-0.00055	0.00522	0.00614	-0.0013	-0.00004	0.00121	-0.00092	0.01243	-0.01432	-0.00831	0.01309	0.00341	0.00165	0.00294	0.00541	-0.00756	0.01481	0.00087	-0.00025	0.00816	0.00548	0.00658	-0.01393	0.0044	0.00369	-0.00368	-0.00659	-0.00024	0.00231	0.01114	0.00946	0.0066	0.00322	0.00551	0.00699	0.00766	0.003	0.00532	-0.00396	0.00184	-0.00152	-0.00323	0.00069	-0.00056	-0.00463	-0.0032	-0.00216	-0.00867	-0.00628	-0.00036	-0.01055	0.00016	0.00444	0.00875	0.00157	0.00348	0.00802	-0.00042	0.00664	0.0016	0.01132	0	0
MGI:95558	Flt1	-0.95166	-0.09457	-0.10536	0.16398	0.05293	-0.08289	0.06563	-0.03279	0.04444	-0.06746	0.0107	-0.0109	0.00455	-0.03301	-0.01079	0.01325	0.06042	0.00902	0.0034	-0.00465	0.02046	0.01486	0.02123	-0.01677	0.0272	-0.0327	0.03703	-0.02928	0.02066	0.01895	0.0251	-0.01103	0.00924	-0.01048	-0.00381	0.03466	-0.00015	0.01182	0.02531	-0.01665	0.02682	-0.01474	-0.00555	0.00063	0.00434	-0.00012	-0.00815	-0.00128	0.01658	0.01237	-0.01703	-0.00459	0.01196	-0.0175	-0.00121	-0.00647	-0.0022	0.01896	0.00055	-0.00279	-0.00499	-0.00466	0.0001	0.0081	-0.00927	-0.00467	0.0018	0.00962	0.00102	-0.01737	-0.00394	0.00327	0.01342	0.00305	-0.01363	0.01173	-0.01653	-0.00787	0.01301	0.01393	-0.0065	-0.00978	0.00256	0.01055	0.00109	0.00922	-0.00773	0.00731	-0.00025	-0.0131	0.02489	-0.01782	-0.00476	0.01035	0.0079	0.00407	0.01029	0.00794	-0.00742	-0.02187	0.00318	-0.00378	0.00097	0.0035	0.01156	0.00072	-0.01209	-0.00191	0.01127	0.00089	-0.01053	-0.00307	-0.00002	0.00111	0.00509	-0.00174	-0.01237	0.00278	-0.00245	0.00433	-0.00943	-0.01749	-0.00273	-0.00268	-0.00073	0.0027	0.00244	-0.00059	0.00453	0.00968	0.00867	-0.00195	0.00178	-0.00203	-0.00239	0.00065	-0.00294	-0.00434	-0.00006	-0.00602	0.00019	-0.00361	-0.00109	-0.00429	-0.00416	0.00024	0.00989	0.00403	-0.00352	0.00502	0.00187	-0.00881	-0.01209	0.00714	0.00006	0.01076	0.00562	0.00829	0.00266	-0.00195	-0.00264	0.00311	0.00289	-0.00109	-0.00849	0.00353	-0.00206	-0.00187	0.00033	-0.0005	-0.00558	0.00235	-0.00225	0.00743	0.00013	-0.00287	-0.01161	0.0002	0.00314	0.00884	0.00477	0.00741	-0.00027	-0.01302	-0.00374	0.00092	0.00268	-0.01653	-0.00739	0.00088	0.01256	-0.00138	0.00615	-0.00097	-0.00934	-0.00212	0.00152	0.00361	-0.00069	0.00179	0.00707	0.01495	-0.00372	-0.00338	-0.00841	-0.00489	-0.00405	0.00415	0.00242	-0.0018	0.00009	-0.00437	0.00389	0.00216	0	0
MGI:2143990	Parp12	-0.95166	0.09286	0.08245	0.00413	-0.03812	-0.02397	0.05709	0.05304	-0.0158	-0.04023	0.01166	-0.01914	0.0557	0.02302	-0.0071	0.00416	-0.08231	0.01929	0.01584	-0.03404	-0.01537	0.03885	-0.03438	0.068	-0.02085	-0.05205	-0.02507	0.04111	-0.08324	0.08683	-0.02077	0.02311	-0.02318	-0.04944	0.01224	0.00201	0.04901	0.02626	0.00058	-0.01624	-0.00189	0.03646	0.01713	-0.02009	0.00652	-0.01398	0.01142	0.02016	0.00872	0.01369	0.01842	0.02731	0.02262	0.00087	0.00896	-0.00762	0.01192	-0.02555	0.02767	0.0199	-0.00045	0.00638	-0.01493	0.00131	0.00567	-0.00372	0.01265	-0.00777	0.00403	0.02924	0.00348	0.01331	-0.01239	-0.0083	-0.00074	0.01584	-0.00324	0.02632	0.00264	-0.00517	-0.00743	-0.01988	0.01434	-0.00131	0.01928	0.00287	-0.00082	-0.00895	-0.00367	-0.00964	-0.01117	0.01356	-0.00297	-0.00536	0.00858	0.01334	0.00939	-0.00235	0.01756	0.00919	-0.00278	-0.00837	-0.00951	0.00081	0.00816	0.01169	0.0018	-0.00419	-0.00853	0.00282	0.01632	0.02057	0.0203	0.01045	0.01152	-0.01121	0.0115	-0.02158	-0.0056	0.00755	0.00889	0.00895	0.00015	0.00058	-0.01104	0.00126	0.01201	0.00419	0.00871	0.0112	0.00229	-0.00341	0.01064	0.00851	0.00327	0.00665	-0.00257	-0.00628	-0.00617	0.00361	-0.00122	-0.01115	-0.00983	-0.01713	0.01516	-0.00697	0.0019	-0.00024	-0.00114	-0.00695	0.00155	0.01586	0.00702	-0.00837	0.00016	0.00108	-0.00365	-0.00278	0.01194	-0.00284	0.00199	0.00867	0.01081	0.00376	0.01143	0.00815	0.00383	-0.00116	0.00977	-0.00687	-0.01629	-0.01365	-0.01351	-0.01431	0.00717	-0.00019	0.01305	-0.01877	0.00137	0.00608	0.00262	-0.0062	0.01282	0.00577	-0.00735	0.00243	-0.01832	-0.00429	0.00845	-0.00102	-0.01844	0.0038	0.01039	0.00262	0.00972	0.00594	0.01352	-0.01158	0.01175	0.0014	-0.00607	0.00144	0.00102	-0.00052	0.01316	0.00067	0.00699	-0.00119	-0.00214	-0.0118	0.00742	0.00005	0.00842	-0.00014	0	0
MGI:99674	Adcy4	-0.95161	-0.06743	-0.14402	0.13397	-0.05269	-0.02488	0.02352	0.03235	-0.06185	-0.02393	-0.01575	-0.03813	-0.01452	-0.00107	-0.0252	-0.03896	0.00282	-0.01026	-0.0107	0.04813	-0.00438	0.00632	0.04176	-0.00821	0.0456	-0.00976	0.00134	0.03679	-0.02055	0.02944	0.05854	0.04655	0.00962	-0.03086	-0.02273	0.03196	-0.00656	0.00614	0.01922	0.00086	0.01532	-0.01492	-0.00608	0.00051	0.02044	0.03286	-0.007	-0.00867	0.02992	0.01901	-0.02034	-0.00992	0.00262	-0.01917	0.0022	-0.00464	-0.00149	0.00292	0.02763	-0.01924	0.00759	-0.0089	0.01033	0.00723	0.00728	0.01096	-0.03345	-0.00917	-0.0198	-0.00326	-0.01058	0.01477	0.01564	-0.00294	-0.00076	0.01435	-0.01094	-0.01169	0.00754	-0.0014	0.01181	-0.00166	0.0122	-0.00982	0.01184	0.00389	-0.00458	0.00014	-0.01325	-0.00197	-0.00359	0.01626	-0.00279	0.00073	0.01151	0.00851	0.0037	0.00119	0.01907	0.01077	-0.00376	-0.01575	0.00021	0.0208	0.00058	-0.02015	0.00266	0.00957	0.00912	0.00311	-0.01739	-0.00326	-0.00916	0.00384	0.00759	0.0076	0.00195	0.00745	-0.00726	0.01241	0.00649	-0.00083	-0.007	-0.013	-0.01182	-0.00395	0.02117	-0.01376	0.00551	-0.00247	-0.00512	-0.00711	-0.0036	0.00529	-0.01671	-0.00489	0.00626	0.00762	0.01552	0.00949	0.00604	-0.00444	-0.00055	-0.01384	0.00585	0.01305	0.0086	0.0042	-0.00282	0.00345	0.01195	-0.01114	0.00031	-0.01519	0.00778	-0.00891	0.00558	0.00536	0.00779	0.00955	0.00038	-0.01413	0.00022	0.00145	-0.00383	-0.01385	0.00623	0.01706	0.00528	-0.01073	0.0008	-0.00089	-0.01168	-0.01329	0.00351	-0.01169	0.00291	-0.00634	0.00349	-0.00645	-0.00349	-0.00253	0.02066	-0.00981	-0.00484	0.00666	-0.00021	-0.00061	-0.00563	0.01048	-0.00131	0.00992	0.00526	0.00674	-0.01528	-0.00073	0.00656	0.0052	0.00796	0.01394	-0.00617	0.02657	-0.00902	-0.00452	-0.0009	-0.00303	0.00456	-0.00561	-0.0098	-0.01063	-0.00121	-0.00514	-0.00534	-0.00185	0	0
MGI:107527	Ly6a	-0.9516	-0.09304	-0.07914	0.01253	0.0298	-0.1405	-0.01138	0.06826	0.01735	0.06934	0.09134	-0.01315	0.04482	0.02649	0.02345	-0.02904	0.00764	-0.04543	0.07527	-0.08483	-0.05759	0.01955	0.04144	-0.0135	-0.03211	-0.03145	0.00046	-0.01343	-0.02061	0.04171	-0.00839	0.01275	0.01517	-0.01757	0.00707	0.02112	-0.01073	0.01021	-0.0205	-0.01559	0.00028	0.00053	0.01171	0.00709	-0.00074	-0.0113	0.00828	0.00037	0.00984	-0.00512	0.01717	-0.00137	0.04539	-0.00958	-0.01407	-0.01693	-0.00102	0.0061	0.00655	-0.01856	-0.0015	-0.00072	0.009	0.00396	0.00544	0.00379	-0.00808	-0.00366	-0.00029	0.00324	0.00871	-0.00982	-0.00956	0.00574	-0.00484	-0.0065	0.01995	-0.00255	0.00249	-0.00147	0.00473	0.00281	0.01394	0.00409	0.00958	0.00888	0.00319	0.00209	-0.00266	-0.01181	0.01647	0.00167	-0.00822	-0.00609	0.00244	0.00468	0.01093	-0.00077	-0.00216	-0.00004	0.00038	0.00272	-0.00275	-0.00166	0.00086	-0.00627	-0.00603	-0.00357	0.00417	0.00453	0.00569	-0.0046	0.00855	0.00628	-0.00155	-0.0087	-0.00057	0.01053	-0.00567	0.0022	-0.00088	-0.00801	0.00816	-0.00744	-0.00632	-0.00155	-0.00363	0.0076	0.00045	0.00013	0.01003	0.00546	-0.00303	-0.00481	0.01454	0.00476	-0.01014	0.00262	-0.00234	-0.00215	0.00168	-0.00054	-0.0029	-0.00313	0.00232	-0.00538	0.00071	-0.00304	0.00966	0.00222	-0.00654	-0.0003	0.0013	-0.00526	0.00315	0.00108	0.01021	0.00218	0.00076	0.00628	0.0133	0.00091	-0.00212	0.00607	-0.00556	0.00635	-0.00455	0.00671	-0.00715	0.01168	0.00052	-0.00318	-0.00268	0.00016	0.0034	0.00664	0.00341	-0.01158	-0.00072	0.00119	0.00181	-0.00407	0.00851	0.00643	0.00414	0.00386	0.00118	-0.00245	-0.00021	0.00598	0.00008	-0.00433	0.00628	0.00073	0.00401	0.00149	0.00449	0.00679	0.00313	-0.00726	0.00025	0.00265	-0.00197	0.0017	0.00487	-0.00297	0.00592	0.00037	0.00597	0.00426	-0.00258	0.00023	0.00597	0.00775	0	0
MGI:3045243	Ankrd44	-0.95129	-0.0613	-0.07666	0.14103	0.0193	0.01183	0.01829	0.01104	-0.0402	-0.05676	-0.06583	0.12308	-0.03433	-0.02115	-0.00763	0.04307	-0.00588	0.06397	-0.02276	-0.02103	0.04907	0.03834	-0.03195	-0.01579	0.02428	-0.00429	0.02416	-0.02902	-0.01281	-0.00522	-0.00392	-0.0008	0.01179	-0.02777	-0.00444	0.00967	0.00545	-0.00313	0.02364	-0.00215	0.01699	-0.00847	-0.00412	0.00217	-0.01628	-0.00156	-0.01559	-0.02263	0.00431	0.02661	-0.02032	-0.00742	0.00346	0.00409	0.03261	-0.00678	-0.01636	0.03104	0.02956	0.00128	-0.00041	0.01321	-0.0281	-0.0011	-0.00387	-0.00524	-0.03241	0.00766	0.007	-0.01024	0.00208	-0.00345	-0.00942	-0.00617	0.01638	-0.00512	0.01816	-0.00138	-0.00564	0.0075	-0.01872	-0.0178	0.01096	0.0065	-0.00683	-0.00396	0.00509	-0.02205	-0.00761	0.01412	-0.00218	0.00797	-0.00467	-0.01447	0.01187	-0.00997	0.00681	-0.00713	-0.01254	0.03225	-0.02148	0.01403	0.01183	-0.00599	0.00522	-0.00507	-0.00211	0.00011	0.00497	0.00936	0.01331	-0.00455	0.00669	0.00028	-0.00403	0.02201	0.006	-0.00603	-0.00054	0.01261	-0.00065	0.02161	0.01137	0.00017	0.00332	-0.00577	0.00314	0.00751	-0.00393	0.00014	0.00125	-0.00122	0.00218	-0.00278	-0.00774	0.00684	0.00865	-0.00311	0.03191	0.01119	-0.00331	0.00146	-0.0009	-0.00588	-0.01119	-0.00423	0.01105	0.01559	0.00439	0.00283	0.00836	0.00268	0.00365	-0.00158	0.02081	0.00167	-0.00551	-0.0033	-0.0086	-0.0055	-0.01645	-0.01843	0.0113	-0.00817	0.00199	0.00304	0.00444	-0.0052	0.00136	0.01694	-0.00228	0.01209	0.00833	-0.00823	-0.01306	0.01637	-0.00246	-0.00449	-0.01008	-0.00344	-0.01966	0.00334	-0.0089	-0.01468	-0.00671	0.00308	0.00057	0.00357	-0.00125	0.00928	-0.00665	-0.01528	-0.00591	0.00842	-0.01031	0.0004	-0.00291	-0.00438	0.01152	0.0079	-0.01564	-0.00876	0.00934	0.0128	-0.00412	0.00518	-0.0056	0.00023	0.002	-0.01313	0.01615	0.01112	0.00454	0.0023	0	0
MGI:1917977	Rasgef1a	-0.95126	-0.17529	-0.04186	0.12313	0.01658	0.00362	0.02518	-0.02304	-0.0641	-0.04291	0.04853	0.04518	-0.01065	-0.01374	-0.04165	-0.05891	0.01493	0.01801	-0.0012	0.03084	-0.03081	0.00849	0.00812	-0.01391	-0.03835	0.00849	-0.02397	0.04295	0.01378	0.01614	0.02684	0.00523	-0.00306	-0.00571	-0.00991	0.00849	0.01337	-0.00149	-0.00979	0.01099	0.0014	-0.0103	0.02377	-0.01003	-0.00497	0.04005	-0.00134	0.02448	0.00504	0.00849	-0.01816	-0.03302	0.01088	0.01901	0.00346	0.03554	-0.01458	0.02705	-0.00531	-0.00313	-0.00645	-0.00362	0.00247	-0.02129	0.01032	-0.0038	0.00484	-0.02248	-0.00183	0.01717	-0.00826	-0.01605	0.02688	0.01126	-0.01588	-0.00196	0.01516	-0.01145	0.02475	-0.01502	0.014	-0.00002	0.00361	0.02877	-0.00986	-0.00876	-0.00749	0.01528	-0.01644	-0.01084	0.00634	0.01012	-0.00446	-0.01007	0.0136	0.0117	-0.01652	0.00405	0.00204	-0.00434	0.00601	-0.00368	0.00186	-0.00523	-0.00152	0.00336	-0.00467	0.0093	0.00145	-0.01881	-0.00345	0.00674	-0.00604	-0.0118	-0.01296	0.00293	-0.00026	0.00576	0.00676	-0.00797	-0.01616	0.00508	-0.00127	0.00183	0.00852	-0.00001	0.02304	0.00378	-0.00024	0.00227	-0.01172	0.00739	-0.01124	0.00346	-0.0053	-0.01715	0.00371	-0.00079	-0.0038	-0.00061	0.00882	0.0084	0.00011	0.00316	-0.01311	0.00902	0.00747	-0.00949	-0.0116	-0.01225	0.00486	-0.00629	0.00061	-0.00828	-0.00334	-0.01032	-0.01293	-0.00119	0.00066	-0.00435	0.00069	-0.02158	0.01152	0.00288	-0.00129	0.00773	0.0031	-0.00722	0.00192	0.00655	-0.01165	-0.00894	-0.01306	0.01388	-0.00215	-0.00477	0.00463	0.00922	0.01093	-0.00309	-0.00505	0.00109	0.0056	-0.00306	-0.00419	0.00295	-0.01063	-0.00058	0.0012	-0.00182	0.00959	0.00048	-0.00713	0.00611	-0.01074	0.0055	-0.01022	-0.00649	-0.01344	-0.01997	-0.00242	-0.00178	-0.01277	-0.01093	0.00307	-0.00886	0.0058	0.00785	-0.00383	0.00236	-0.00649	0.00687	0.00407	-0.00099	0	0
MGI:96394	Icam2	-0.95104	0.10509	0.0809	0.07152	-0.12371	-0.02469	-0.02311	0.0368	0.047	-0.02178	0.02768	0.02179	-0.03103	-0.05291	-0.01037	0.03756	0.01796	-0.04196	0.00894	0.00342	-0.03223	-0.01071	0.04828	0.00489	0.06173	-0.03079	-0.01951	0.02635	-0.03837	0.03668	0.02812	0.01035	-0.00309	-0.02863	-0.04215	-0.00242	-0.03126	0.00102	0.00467	-0.01895	0.01739	-0.00028	0.00397	0.02167	-0.02814	-0.00764	-0.01308	0.01458	0.01276	-0.00063	0.0403	0.01498	0.0529	-0.00419	-0.00105	0.0034	-0.0534	-0.01249	0.0272	0.00358	-0.01978	-0.00363	0.01317	0.01191	0.00985	0.00574	-0.00649	0.00544	-0.01177	0.00123	-0.00377	0.01021	0.02094	-0.01535	0.02672	0.00369	-0.01538	0.00326	0.01907	0.00487	-0.0099	-0.02228	0.00832	0.01652	-0.00243	0.00037	0.01979	-0.00673	-0.00325	-0.00823	-0.00906	-0.00211	0.01498	0.02886	-0.02361	-0.00697	-0.00755	-0.00226	-0.00003	-0.00225	0.00785	-0.00369	-0.00648	0.00052	0.00841	-0.01994	-0.00996	-0.01357	-0.0014	0.00936	0.0027	-0.00641	0.01188	-0.00599	0.0158	0.01408	0.00047	-0.00552	0.00166	0.01119	-0.00442	0.0118	0.00203	-0.01366	0.01846	-0.00178	0.00629	-0.01099	-0.00454	-0.00219	0.00807	-0.00287	0.00137	-0.00867	-0.00518	-0.01122	0.00229	-0.02913	-0.00744	0.00243	0.0162	-0.00784	0.00221	0.00243	0.00924	0.00623	0.00201	0.0075	0.00233	0.0063	-0.01262	-0.00348	0.00659	0.0002	0.01425	-0.01019	-0.01134	0.00171	-0.00048	0.0193	0.01823	-0.01216	0.01313	0.0018	0.00437	0.00276	0.00103	-0.01358	-0.00799	0.00611	-0.01172	-0.01588	-0.00191	0.00455	-0.00653	0.00932	-0.00132	-0.00077	-0.0042	-0.02009	-0.00619	-0.0029	-0.0058	0.00356	0.00209	0.00171	0.01001	-0.00962	-0.00595	0.01196	0.00291	0.01174	0.00229	-0.01265	-0.01005	-0.00238	0.00048	-0.0077	0.00074	-0.00339	-0.00953	-0.0068	-0.00346	-0.02254	0.00239	0.0005	-0.00595	0.00544	0.00431	-0.00358	-0.00011	-0.01861	0.00399	-0.00121	0	0
MGI:1341839	Nod1	-0.95099	-0.03665	-0.05233	0.14143	-0.07512	-0.08038	0.04227	-0.00475	-0.04052	-0.02014	-0.01344	0.00907	-0.00042	0.02075	-0.02499	0.00135	0.02943	0.00828	-0.01206	0.00323	0.00846	0.07905	-0.02482	0.0021	-0.00876	-0.01647	-0.01328	0.04026	0.01304	0.03437	0.02619	0.06095	-0.00678	-0.02573	-0.00662	0.04143	0.02591	-0.01162	-0.02106	0.01632	-0.01712	0.03332	0.02508	0.00153	0.0204	-0.00424	0.0008	0.00084	0.04478	0.01114	-0.00205	-0.00867	-0.01565	0.01504	0.0039	0.02386	-0.02242	0.01284	-0.00916	0.00016	0.00395	-0.02957	-0.04134	0.00542	-0.03104	0.00307	0.00192	0.00722	-0.01027	0.02135	-0.01349	0.00536	0.00565	-0.01896	0.01056	0.00594	-0.00355	-0.02132	-0.01706	-0.04212	-0.02122	0.01792	-0.00815	0.03012	-0.00634	-0.00819	-0.00632	0.00442	-0.01236	0.01346	-0.00295	-0.01033	0.00557	-0.00048	0.01175	0.01554	0.00981	-0.00085	0.00455	0.00688	-0.00467	-0.00292	-0.0107	-0.01583	0.00605	0.00067	0.02481	-0.00927	-0.00382	-0.00078	-0.02118	0.00141	-0.0057	0.0299	0.00962	0.00556	0.02482	0.00878	-0.0323	-0.00847	-0.00609	0.01535	0.01048	-0.01917	-0.01008	0.01372	0.01549	-0.00268	0.0132	0.01297	0.01098	-0.00698	0.00457	0.02931	0.0023	-0.01285	0.00438	0.00126	0.01035	0.00595	-0.01528	0.0234	0.01093	-0.00741	0.00684	-0.00612	-0.01333	-0.00748	-0.02288	-0.00944	-0.01232	0.00557	-0.00697	-0.00289	0.0106	-0.01474	0.01888	-0.00106	-0.00381	0.00419	0.0054	0.00558	-0.00209	0.02746	0.00748	-0.00533	-0.03006	0.02985	0.00297	-0.02159	-0.01439	0.00613	0.01937	-0.0041	0.00841	0.00289	-0.00072	-0.01112	-0.00012	0.00572	0.01644	0.00137	0.00727	0.01285	0.02657	0.01431	0.00362	-0.00681	0.01219	0.00114	0.00723	0.00208	0.0029	-0.00658	-0.00258	0.00035	-0.00202	0.0038	-0.01536	0.01103	-0.00772	-0.00971	0.02034	0.00062	-0.00074	-0.00589	0.00349	-0.0117	0.001	-0.00755	-0.00672	0.00479	0.00455	0.00793	0	0
MGI:3041177	Taok3	-0.9507	0.07085	0.17566	0.08769	0.12637	0.00039	-0.02991	0.00185	-0.09619	0.00927	-0.03952	0.01593	0.01772	0.02496	-0.0535	-0.06549	-0.01301	-0.00352	-0.02849	0.00471	-0.01934	0.00926	-0.02865	0.00203	-0.00245	0.01695	0.00123	0.02957	0.00303	0.01002	0.00153	0.01174	0.00925	0.01942	0.01212	0.00377	0.00406	0.00099	-0.01419	0.01507	0.00347	-0.01551	0.01756	-0.00158	0.00553	-0.01556	0.00821	0.00636	-0.01168	-0.00222	-0.01519	-0.00968	-0.00031	-0.01038	0.00215	0.00817	0.01161	0.01702	-0.00739	0.00553	0.00478	0.00401	-0.00959	0.00348	-0.00371	0.00643	-0.01052	-0.00727	0.01118	-0.00213	-0.00979	-0.0121	-0.01363	0.00116	0.00178	0.00263	0.00641	-0.01087	-0.02364	0.02236	-0.00025	-0.00413	0.00379	0.00441	0.00403	-0.01288	0.00051	0.00865	-0.00939	-0.00046	-0.01165	0.00988	0.01157	0.00438	-0.00486	0.00192	0.00375	-0.0061	0.00094	-0.0049	-0.00127	0.00947	-0.01331	-0.00517	0.00536	-0.01219	-0.00508	0.00881	0.00525	-0.00637	0.02522	-0.00172	-0.00521	-0.00726	0.00068	0.01233	-0.00711	0.00312	-0.01345	-0.00619	-0.00662	-0.00966	0.00392	0.00695	-0.00192	0.01856	-0.00203	0.00827	0.00777	0.00602	0.00358	-0.00817	-0.01801	-0.0089	0.00599	0.01017	-0.0057	0.0112	0.00729	-0.00471	-0.00076	0.00401	-0.00421	-0.00084	0.00914	-0.00399	-0.00418	-0.00872	-0.00079	0.00214	0.00245	-0.00316	0.00675	0.0021	0.00621	0.01594	-0.00468	-0.00781	-0.00291	0.00664	0.00269	0.00181	-0.01053	-0.00099	0.00828	-0.00138	-0.00686	-0.00216	-0.0017	-0.00473	0.0024	0.00623	0.01541	0.00297	0.00409	0.00722	-0.01342	-0.00203	-0.00231	-0.00046	-0.00901	0.00034	0.0013	0.0112	-0.01151	0.00082	0.01029	0.00541	-0.00342	-0.00659	-0.00338	-0.00137	-0.0106	0.00344	-0.01401	0.0029	0.0013	0.00516	0.00837	0.00627	-0.0011	0.00346	0.00389	0.00895	-0.0025	-0.00444	0.00356	-0.00614	0.01949	0.0065	0.00003	0.0037	0.00441	-0.00145	0	0
MGI:1353452	Aldh3a2	-0.95063	0.15844	0.15948	0.05196	0.08338	0.0225	0.02944	0.06235	0.02436	-0.04779	0.05086	0.01502	-0.00903	0.01275	-0.00024	-0.03556	-0.01194	-0.0519	-0.00714	0.01691	0.00167	0.01499	0.0361	0.03511	0.01161	0.00001	-0.0315	0.01328	-0.00089	0.02084	0.01235	0.02179	0.0505	0.01378	-0.01013	-0.01977	0.00872	0.01588	-0.0226	0.00331	-0.00908	-0.02041	0.00898	-0.01214	-0.00156	-0.00088	-0.00633	-0.01601	-0.02065	0.01323	-0.00749	0.00323	-0.01072	-0.02213	-0.00339	-0.00547	-0.01743	-0.01543	-0.01467	-0.01821	-0.0112	0.00675	0.00298	-0.02131	0.01777	0.01078	-0.00842	-0.00543	-0.00091	0.00014	0.00453	-0.00365	-0.00688	0.01871	-0.0082	0.00351	-0.00132	0.00908	-0.00948	0.01686	-0.01513	0.00519	0.00934	0.00632	-0.00061	0.00673	0.00107	-0.0055	0.00663	0.00763	0.0156	-0.00697	-0.0062	-0.01066	-0.01026	-0.01348	-0.00677	0.00158	-0.01141	0.02056	-0.0112	0.00271	0.00898	-0.00195	0.0087	-0.00795	-0.00873	-0.00096	0.00013	-0.00374	0.0013	0.00623	-0.00609	-0.0056	-0.00319	0.00543	-0.0112	-0.00511	-0.00506	-0.00625	-0.00414	0.01861	0.00537	-0.00081	0.00427	0.00253	0.01068	0.00354	0.00352	-0.00148	0.00973	-0.00509	-0.00039	-0.00864	-0.00042	-0.0004	-0.00659	0.00259	0.00717	0.00853	0.00911	0.00823	-0.00135	0.00687	-0.00403	0.01326	-0.00379	0.00651	0.00124	-0.00347	-0.00512	0.00571	0.00736	-0.00007	-0.00074	0.00404	0.00541	0.00174	0.00194	0.00249	0.00487	-0.00738	0.0053	-0.00404	0.00495	-0.00773	-0.01551	0.00422	0.00318	0.00102	0.00188	-0.00117	-0.00018	0.00033	0.00536	0.0066	-0.00069	-0.00068	0.00118	-0.00017	-0.00607	-0.01464	0.00305	-0.00035	-0.00944	-0.00004	0.00757	0.00239	-0.00134	-0.00642	-0.00096	-0.00111	0.00662	-0.00079	-0.00107	-0.00673	0.00305	0.00516	-0.00137	-0.00208	-0.00042	0.00111	-0.0029	0.00223	-0.00013	0.00621	0.00185	0.00482	0.00237	0.00923	0.00642	-0.00752	-0.00321	0.0004	0	0
MGI:1309517	Itm2b	-0.95055	0.1948	0.10733	-0.0364	-0.03561	0.07806	0.08881	0.036	-0.05642	-0.05536	0.05243	-0.04358	0.01032	-0.02285	0.0559	-0.01497	0.00461	-0.00605	0.07816	-0.0169	0.00645	0.01212	-0.00408	0.02639	0.01479	-0.01637	-0.00225	-0.00377	0.00348	-0.0117	0.01026	-0.0037	-0.00952	-0.01336	0.01591	0.00042	0.00658	0.00115	0.00995	0.01095	0.01319	0.01215	-0.01102	-0.02038	-0.01629	0.01004	-0.00445	-0.01701	0.00864	0.00314	-0.00013	0.0045	-0.00192	0.00624	0.00214	0.00996	0.00673	-0.00134	0.00944	-0.00634	-0.00928	-0.00291	0.00512	-0.00587	-0.00576	-0.01088	0.00697	-0.00383	0.01835	0.00924	-0.00159	-0.00288	-0.0018	-0.00167	0.00218	0.00362	-0.00278	0.00233	-0.01039	-0.00424	-0.00364	0.00037	0.00942	-0.00282	-0.00542	-0.00018	-0.00162	0.00135	-0.00467	-0.00172	-0.00298	0.00324	-0.00619	0.00811	0.00379	-0.00127	0.00364	-0.00363	0.00245	0.00137	-0.00296	0.00522	-0.00793	-0.00996	0.00023	-0.00158	0.00822	-0.00074	-0.00271	-0.00214	0.00362	0.00955	-0.00422	0.00252	0.00102	0.00589	0.00159	0.00331	-0.00106	0.00222	-0.00127	0.00037	0.00668	-0.0027	-0.00098	-0.00209	0.00319	0.00303	0.00511	0.00414	0.00588	0.0041	-0.00288	0.00617	0.00195	-0.00393	0.00391	-0.0001	0.00356	0.00077	-0.00515	-0.00043	-0.00136	0.00134	0.00126	0.00006	0.0019	0.00967	-0.00197	-0.00811	0.00046	0.00548	-0.00694	-0.00212	0.00175	0.00378	-0.00249	-0.00029	0.00234	0.00883	0.0074	0.00719	-0.00895	0.00163	0.00094	-0.00202	-0.00773	0.00083	-0.0052	-0.00002	0.01067	0.0036	0.00033	-0.0046	-0.00222	-0.00323	0.00182	0.00383	0.00133	-0.00295	-0.00543	-0.0042	-0.00226	0.0018	-0.00077	0.00629	0.001	0.0036	0.00299	-0.00225	-0.00201	0.0033	-0.00165	0.00105	-0.00131	-0.00562	0.00325	0.00244	0.00543	-0.00086	-0.00032	0.00365	0.00146	0.00026	0.00236	-0.00621	-0.0008	-0.0064	0.00632	-0.00904	0.00193	0.00049	-0.00298	-0.00281	0	0
MGI:87938	Adrb2	-0.95033	-0.14243	0.1143	-0.01093	0.13809	-0.01012	-0.0014	0.00364	-0.02275	-0.0062	0.01634	0.05197	0.02014	-0.06299	-0.0174	0.01481	-0.04206	0.02442	-0.00306	0.01482	0.00772	0.04657	0.06451	0.02145	0.03299	-0.04746	0.05167	-0.04214	0.00929	-0.00144	0.01662	-0.00846	-0.00309	-0.01953	-0.01397	-0.00899	0.01052	-0.00734	0.02808	-0.02713	0.01767	-0.01434	-0.01075	0.00204	-0.01317	-0.00242	0.00454	0.00334	-0.00468	0.00986	0.00903	0.00242	-0.0093	0.01099	-0.01762	-0.00145	0.01202	-0.01038	0.00708	-0.00188	-0.0057	-0.02823	-0.01454	-0.01729	0.01212	0.00756	0.00868	-0.02664	0.01899	0.01069	0.00785	-0.01208	0.02069	-0.01147	0.03262	-0.00493	0.0022	-0.0183	-0.01049	0.00851	0.01445	-0.00499	-0.0033	0.01295	-0.00863	-0.01564	-0.00794	0.00344	-0.01153	-0.00175	-0.0041	0.00092	0.00374	-0.00526	0.01306	0.01184	0.004	-0.00899	-0.00975	0.00524	0.00156	-0.02168	-0.00204	-0.01297	-0.00636	0.00137	-0.00351	0.01119	-0.01554	0.01366	-0.00179	-0.00888	-0.00462	0.00506	-0.0033	-0.01405	0.01868	-0.00219	0.00452	-0.02038	0.00572	0.02012	0.00512	-0.00773	0.00372	0.00619	0.00759	0.01184	-0.0066	-0.00252	-0.00404	-0.0033	0.0101	0.00164	-0.0021	-0.00216	0.00025	-0.0063	0.00284	0.00698	-0.00869	0.00375	-0.01176	0.00104	0.00819	-0.00472	0.00274	0.00336	-0.00889	-0.00085	0.00486	0.01287	-0.00393	0.00533	0.00018	-0.00162	0.00002	-0.00949	0.00611	-0.01314	0.0028	-0.0092	0.00684	0.00314	0.00236	-0.00688	0.00514	-0.01386	0.00736	-0.00625	0.01981	-0.0091	0.01257	-0.0019	0.01461	0.00835	0.0117	0.00205	-0.00083	-0.00532	0.00533	-0.00436	0.01335	-0.00468	0.00983	-0.00319	-0.00439	0.00787	0.0112	-0.00747	-0.00744	0.00067	-0.0034	0.00363	-0.00226	-0.00139	0.00116	0.00115	0.00608	0.00087	-0.0041	-0.00904	0.00058	0.00391	-0.0085	0.01049	-0.00051	-0.00424	-0.00694	-0.00368	-0.0034	0.00034	0.00579	-0.00512	0	0
MGI:1914829	Cpeb4	-0.95029	-0.09025	0.00474	0.0933	0.07198	-0.11532	-0.0321	0.04682	0.01402	-0.05673	-0.04311	-0.03484	0.04915	0.03319	0.07079	0.03832	0.03142	-0.02291	-0.02571	0.00007	0.05431	0.01597	-0.04787	-0.0465	0.05339	-0.01672	0.02938	0.0203	0.01013	-0.00047	-0.0613	0.03947	-0.00651	0.03401	0.00946	-0.01698	0.01795	-0.01	0.00409	-0.0114	-0.00222	0.00437	-0.01057	-0.01391	0.00607	-0.00921	0.00695	-0.03242	-0.00129	-0.01974	-0.0268	-0.00621	0.00453	0.0296	0.02315	0.0352	-0.00511	-0.02327	-0.00259	-0.03178	-0.00964	-0.0105	-0.00167	-0.00599	-0.01518	0.00417	0.00182	0.00327	0.00488	0.00866	-0.00259	0.01229	-0.00926	-0.01457	0.00037	-0.0024	-0.00831	0.00155	-0.02317	0.00914	-0.00424	0.01173	-0.00146	-0.00668	0.00792	-0.01153	0.00364	-0.00495	0.00948	-0.01327	-0.00126	-0.01078	0.00057	0.00222	0.01207	0.01117	0.02195	-0.00674	-0.00477	-0.0087	-0.00702	0.01521	0.02326	-0.00534	0.01728	-0.00594	0.01973	0.00981	-0.0068	-0.00372	-0.00307	-0.01913	-0.01367	0.01459	0.01364	0.00472	-0.00703	0.01105	-0.0086	-0.01598	-0.0089	0.00681	0.00679	-0.00516	-0.01654	0.00156	0.00883	-0.00355	-0.01085	-0.00497	0.0075	0.00068	-0.00029	0.00478	-0.0012	-0.00578	0.00593	-0.00243	0.00962	0.01239	0.00006	0.0009	0.01166	0.01238	0.00473	0.00301	-0.00405	0.02314	-0.01567	0.00018	-0.00512	0.02136	-0.00793	0.01495	0.01338	0.00808	0.00439	-0.004	-0.00706	-0.00579	0.01061	-0.00496	-0.01729	-0.00328	-0.01449	-0.00075	-0.00636	-0.0173	-0.00664	-0.00337	0.01309	-0.00951	-0.00471	0.00133	-0.00537	0.01436	0.00004	0.00056	0.00703	0.00873	-0.00569	-0.00226	-0.00915	0.0041	0.0056	-0.00053	0.00669	0.00205	-0.00543	0.00522	-0.01084	0.00666	0.00216	0.00028	0.00083	0.00861	-0.00421	-0.00122	0.00173	0.01253	-0.00083	-0.00105	-0.00634	-0.01759	0.00015	0.00753	-0.00874	-0.00524	-0.00412	0.00592	-0.0073	0.0075	0.0036	-0.00313	0	0
MGI:96902	Lyz1	-0.95023	0.10964	0.00956	-0.05352	0.08194	-0.08001	-0.15274	0.09281	-0.00795	0.01992	0.09687	0.04256	0.04332	0.01251	-0.07476	0.00226	-0.03852	-0.02366	0.00157	0.01898	-0.03747	0.00486	0.00441	0.00198	-0.00487	-0.01399	0.02068	-0.02644	0.00031	0.01417	0.00294	-0.02047	0.02825	-0.00095	-0.02282	-0.02559	-0.01158	0.01988	-0.03082	-0.02437	-0.01186	0.00612	-0.02209	0.01351	-0.00956	-0.01173	0.01602	-0.0184	0.01372	-0.01014	0.00308	-0.00417	-0.00346	-0.01755	-0.01054	-0.02044	-0.00369	0.00162	-0.00787	-0.01015	0.00319	0.0183	0.01316	0.00786	0.00482	-0.00693	-0.01406	0.00403	0.00066	-0.01135	0.00291	-0.00613	0.0104	0.00366	0.01184	0.01313	-0.00418	-0.01253	-0.00992	0.00855	0.01056	0.00603	0.00228	0.00999	0.00304	0.00895	-0.00139	0.00378	-0.01144	0.01242	-0.00038	0.00743	0.00028	0.00012	-0.00677	-0.00857	0.00203	-0.00202	-0.00581	-0.00463	-0.00302	-0.00968	-0.00229	-0.00154	-0.00305	0.0021	0.00382	0.00112	-0.00461	-0.00908	0.00031	-0.00363	-0.0127	0.01005	-0.00149	-0.00173	-0.00372	-0.00151	0.0002	0.00581	-0.00329	-0.00205	-0.0009	-0.00098	-0.00171	-0.00498	0.0036	-0.00125	-0.00548	0.00156	-0.00788	0.00748	0.00067	0.00653	-0.00053	-0.00624	0.0014	0.00016	0.0033	0.00475	-0.00105	-0.00134	-0.00347	0.00279	0.00709	0.00367	0.00213	0.00719	0.00266	-0.00097	0.00599	0.00262	0.00433	0.00401	0.00153	-0.00246	-0.00136	-0.00131	0.00466	0.0044	-0.00513	0.00657	0.00741	-0.00506	-0.00897	-0.00339	-0.00695	0.00416	-0.00386	-0.01069	0.00246	-0.00154	-0.00221	0.00795	-0.00269	-0.00185	0.00175	0.00026	-0.00182	-0.00133	-0.00057	0.0016	0.00605	-0.00719	-0.00455	0.00084	-0.00199	-0.0002	-0.00193	-0.00499	0.00171	-0.00109	-0.00412	-0.00105	-0.00062	0.00067	0.00557	0.00234	-0.00716	-0.00003	0.00196	-0.00837	-0.00321	-0.00051	-0.00322	0.00498	-0.00137	0.00385	0.00371	0	0.00237	0.00014	0.0009	-0.003	0	0
MGI:1100870	Gcnt2	-0.95014	-0.22023	0.02096	0.10642	0.04557	-0.06304	-0.02414	0.04424	-0.05689	-0.014	0.05673	0.02146	0.00799	-0.02826	0.01405	-0.04619	0.00017	-0.03817	0.01236	-0.01659	-0.00301	0.00291	0.02787	-0.00732	0.01037	-0.0088	0.03035	0.00179	0.02673	0.00201	0.00582	-0.00495	0.00933	0.00241	0.0222	-0.00998	0.02167	-0.00503	0.0047	-0.00581	0.02322	-0.03155	-0.00059	0.01573	0.0091	0.00085	-0.01878	-0.01096	0.01686	-0.00115	0.00017	0.01275	0.003	-0.00486	0.00758	-0.00233	-0.0026	0.01676	0.00988	0.00562	-0.00285	-0.01515	0.00913	0.01007	0.01575	0.01848	-0.00159	-0.00253	-0.00837	-0.01227	0.00463	0.00292	-0.00138	0.00596	0.00169	0.00097	-0.00035	-0.00005	-0.00857	0.01182	-0.00059	-0.00021	-0.01088	-0.00754	0.00515	0.00662	-0.01155	0.01075	-0.00819	-0.00595	0.00669	-0.00151	-0.01074	0.013	0.00805	-0.00185	0.01022	-0.00528	0.00302	0.0133	-0.00365	-0.0041	0.00653	0.01148	0.00723	-0.0094	0.0029	-0.0044	-0.00638	0.00571	-0.00672	-0.00666	0.00927	-0.00509	-0.00033	-0.00098	0.00251	-0.01381	0.00503	0.00134	0.00896	-0.00572	-0.00733	0.00627	-0.00772	-0.00545	-0.01937	-0.00384	-0.01245	-0.01251	0.00156	-0.00845	-0.00529	0.0011	-0.01073	0.00077	-0.00562	-0.00852	-0.00022	-0.01237	-0.01123	-0.01344	0.01169	-0.00063	-0.01063	0.00362	0.00078	0.00014	0.00118	-0.00523	0.00633	-0.0014	-0.00629	0.0111	-0.01522	0.0051	-0.00122	0.00664	-0.01538	0.00408	0.00256	-0.00178	-0.00837	0.00289	-0.0043	0.00775	0.00602	0.00361	-0.00749	0.00226	0.0031	0.01845	-0.00457	0.00292	0.00081	-0.0035	0.00292	0.00997	0.00058	-0.00169	0.00611	0.00069	0.00681	0.00776	0.01169	0.00064	-0.00674	-0.00212	0.00745	-0.00277	0.00252	0.00184	0.00017	-0.0172	0.00914	-0.00063	-0.00538	-0.00032	0.00085	-0.01182	0.00623	0.00457	-0.00642	0.00483	-0.00046	0.00371	-0.01255	0.00547	0.00703	-0.00365	-0.00929	0.01038	-0.00484	-0.00517	0	0
MGI:1336166	Cflar	-0.95011	-0.0166	0.02223	0.15866	0.04586	-0.02958	0.1387	0.09778	-0.04408	-0.09584	-0.01571	-0.00579	0.01463	-0.01483	0.03431	-0.00963	0.03764	0.04699	0.00715	-0.00559	0.00194	0.03005	-0.01584	0.00153	0.0162	-0.01444	0.04186	0.0039	-0.01548	0.01727	0.0019	0.00515	0.01562	0.00316	-0.04031	-0.01278	-0.01251	-0.00988	-0.01883	-0.01568	0.00409	-0.02126	-0.01092	-0.01882	-0.0159	0.02564	0.00377	0.02582	-0.00279	0.02147	-0.01349	0.01184	0.00632	-0.00094	-0.0132	-0.00338	0.00213	-0.0051	-0.02537	0.00773	0.00705	-0.03047	0.00544	-0.00189	-0.00524	-0.00784	-0.00514	0.00303	0.02565	0.00271	-0.00101	0.03677	0.00951	-0.00803	-0.01508	-0.00647	-0.00562	0.00279	0.00669	0.01956	-0.00531	-0.00678	0.00048	0.02511	0.0055	0.00456	-0.0114	-0.00443	-0.00315	0.00712	0.00308	0.01211	0.00355	0.00377	0.00737	0.0138	0.01029	-0.00059	0.00289	-0.01434	-0.00252	-0.01275	0.00059	-0.01048	0.00125	-0.00784	0.01157	0.00809	-0.00183	0.00249	-0.01173	0.00498	-0.0078	-0.00548	-0.00319	-0.0029	0.00289	-0.00341	-0.01393	0.00238	-0.01564	-0.00087	-0.00705	-0.00178	0.00891	-0.01541	0.00577	0.0023	0.00668	0.01584	0.00262	-0.00455	-0.00724	-0.00134	-0.00572	-0.00191	-0.00445	-0.00267	-0.00051	-0.00633	0.00066	0.00355	-0.01252	-0.0063	-0.00314	0.00719	-0.00468	-0.00322	-0.00973	-0.00752	0.00903	-0.00839	-0.01262	-0.00844	0.00408	0.00301	0.00385	0.00109	0.00413	-0.00082	0.00791	-0.00738	-0.00299	-0.00797	-0.0001	-0.0005	0.01016	0.0037	0.01234	0.00347	-0.00065	-0.01271	0.0058	0.01177	-0.00906	-0.01492	-0.00947	-0.0054	-0.00652	0.00599	-0.01085	-0.00034	0.00096	-0.00438	0.00011	-0.01443	-0.00045	-0.00947	-0.00127	-0.0102	-0.01596	0.00526	-0.0034	-0.00147	0.00096	0.00648	0.00535	0.00756	-0.00025	-0.00748	0.00292	-0.00936	-0.00127	0.00889	-0.00673	0.00122	0.00055	0.00399	0.00315	-0.00352	0.00514	0.00335	-0.01186	-0.00112	0	0
MGI:1915254	Tmem9b	-0.95008	0.0624	0.15462	0.04956	0.0067	0.05029	-0.03446	0.12931	0.0941	0.03041	0.01174	-0.02127	-0.08481	0.04596	0.0235	-0.00996	-0.01008	0.01409	0.01591	0.0108	0.01647	0.03229	0.04097	-0.00316	0.02798	-0.00625	-0.04163	-0.0113	-0.01467	0.01574	-0.00869	0.01775	0.02153	-0.01893	-0.00471	-0.04451	0.00083	0.03238	-0.00072	-0.00083	0.01377	0.00671	0.00474	0.0136	-0.00101	0.00184	0.01541	-0.00592	0.01542	-0.00022	0.00312	-0.00121	-0.01802	0.00647	-0.00965	-0.01064	-0.02025	0.00357	0.00419	0.00293	0.00665	-0.01386	-0.00542	-0.01759	0.01521	0.00917	0.00646	0.01654	0.00881	-0.00345	0.00665	0.01465	0.01486	0.00743	0.00074	0.01147	0.00397	0.01135	0.00666	0.01621	0.01375	-0.00279	-0.02429	0.00411	0.01579	0.00838	-0.00026	0.00403	-0.00842	0.0009	-0.01812	0.00253	0.00277	-0.01297	-0.00908	0.00566	-0.00918	-0.00235	0.00002	-0.00658	-0.00496	0.0078	0.00726	0.01021	-0.01353	-0.00088	0.00509	-0.00526	-0.00274	-0.00858	-0.00916	0.00455	0.00668	-0.00852	0.00873	0.02049	-0.00452	-0.01604	0.01131	0.00688	0.00953	0.00598	0.00532	-0.00574	-0.01024	0.00317	-0.01375	-0.00536	-0.01089	0.00483	0.01209	0.00909	-0.00419	-0.00452	0.0169	-0.01528	-0.00515	-0.00753	0.00817	0.00264	0.00281	0.003	0.00862	-0.01458	0.00384	0.00221	-0.0019	-0.00148	0.00822	0.00388	0.0006	-0.00605	0.00015	0.00148	0.01003	-0.01441	0.00701	-0.02117	-0.00008	-0.00849	0.00583	0.01999	-0.00279	0.0122	0.00959	-0.00085	0.00832	-0.0057	0.01179	0.00463	0.00045	-0.01777	0.00169	-0.00312	-0.00315	-0.01126	-0.00483	0.00595	0.00262	0.00141	-0.00842	0.00137	0.0118	-0.00739	-0.01363	-0.00988	0.01645	0.00059	-0.01356	0.00112	-0.00787	-0.00301	-0.02713	0.00518	0.0134	0.00044	0.00382	0.00069	0.00601	0.01117	0.0074	0.00057	0.00165	-0.00087	0.01327	-0.00062	-0.00134	-0.00071	-0.00852	0.00571	-0.00115	0.01006	-0.00574	0.00209	0	0
MGI:1100819	Aff1	-0.95001	-0.04856	0.09008	0.07939	0.18554	-0.02709	-0.12168	0.00275	-0.05561	-0.03108	-0.01593	0.0155	0.02382	0.0242	0.03563	-0.03958	0.01283	0.00301	0.02696	-0.01933	0.03278	0.02396	-0.02208	0.01602	0.02503	-0.01922	0.03603	-0.02925	-0.00025	-0.00279	-0.00203	-0.00514	0.02547	0.01713	0.01216	0.02953	0.01841	0.02039	0.0005	-0.0186	0.00969	0.02538	-0.00486	-0.00141	-0.00985	-0.00396	0.00683	0.00144	-0.00645	0.00543	-0.00567	0.00833	0.00238	0.0102	-0.00392	0.02761	0.0092	-0.01685	0.02202	-0.02309	-0.00008	-0.00122	0.00539	0.01827	-0.01797	0.00124	-0.00557	-0.00697	0.02238	-0.00054	-0.00773	0.01152	-0.00573	0.00657	0.00459	-0.00782	-0.02167	-0.01237	-0.0065	0.00556	0.00116	-0.00774	-0.00509	0.0016	0.00992	0.00348	0.00107	-0.0064	-0.00338	-0.00469	-0.0155	0.00002	0.01511	-0.00265	0.01058	-0.01114	0.00451	-0.00471	-0.00341	-0.00192	-0.02246	-0.01079	0.01078	0.00202	-0.00426	0.00096	0.00319	0.00102	0.01186	0.00221	-0.0076	-0.01042	-0.00205	-0.00144	-0.0084	0.00273	0.00365	0.00864	0.00027	-0.02087	-0.00248	0.00816	0.00309	0.00298	-0.01408	0.0044	0.00634	-0.00285	0.00294	-0.00854	-0.00245	0.00233	-0.00516	-0.00385	0.00236	-0.00274	-0.01095	0.00272	0.01232	-0.00862	-0.00385	-0.00173	-0.0149	0.0048	0.00662	0.01001	0.00337	0.00402	0.00224	0.00606	-0.00447	0.00193	-0.00595	0.00011	-0.00268	-0.00542	0.00456	0.00613	-0.00755	-0.00897	0.00687	-0.0005	-0.01998	0.006	-0.00177	0.00276	-0.00316	-0.00158	0.00464	-0.00099	-0.00646	-0.00597	-0.00689	-0.00026	0.00538	-0.00035	-0.00925	-0.01612	0.00019	0.0011	-0.00325	-0.00601	0.00372	-0.00951	0.0017	-0.00113	0.00627	0.00381	-0.00501	0.01137	-0.00969	0.00285	-0.00607	0.01115	0.00182	-0.00498	0.00431	-0.01115	-0.00258	-0.00691	-0.00203	0.00535	0.00199	0.00292	0.00372	-0.01037	0.00025	-0.00334	-0.00308	0.00464	0.00058	-0.00769	-0.00903	-0.00052	0	0
MGI:2443191	Nceh1	-0.94992	-0.04093	0.13528	0.14087	0.0789	-0.04967	-0.01287	0.04504	-0.00465	0.05328	0.05882	-0.0997	-0.02492	-0.00075	0.00192	-0.01995	0.04503	-0.07919	-0.02039	-0.03459	0.00751	-0.01075	-0.02141	0.00264	0.01556	-0.00975	0.00403	0.01661	-0.00912	0.00519	-0.00396	-0.01264	0.01136	0.01425	-0.00563	-0.04075	0.0167	-0.00092	-0.00644	0.00953	0.01044	-0.01306	0.00494	-0.02734	0.01298	-0.00923	0.02495	0.01289	-0.02267	-0.01125	-0.02389	0.0033	-0.00377	-0.00493	0.02693	-0.00588	-0.00804	0.00583	-0.00568	0.00057	0.01148	0.00085	-0.00722	-0.01025	0.00891	-0.00637	-0.0106	0.0066	0.0151	0.01436	-0.01342	-0.00372	-0.00037	-0.02028	-0.00217	0.00612	-0.00823	-0.01326	0.00339	0.00367	0.01103	-0.00539	-0.00305	0.00863	-0.00706	0.00762	0.01254	0.02695	0.00228	-0.00256	0.00587	0.01197	0.00757	0.01044	-0.01227	-0.00748	0.00762	0.00989	0.00771	0.0045	-0.01082	-0.00151	-0.00469	0.01076	-0.00134	0.00245	0.00081	0.01705	-0.01489	0.00044	0.00427	-0.00352	0.01196	-0.0032	-0.00029	-0.00142	0.00011	-0.01274	-0.00499	-0.00387	0.01381	-0.01313	-0.00835	-0.0002	-0.00258	-0.01218	0.00538	0.00672	-0.00341	0.00665	-0.00795	-0.00542	0.01269	-0.00148	0.00011	-0.00902	0.0169	0.00167	0.01572	0.00872	-0.00701	0.00148	-0.00706	-0.00736	-0.00155	0.0067	0.01523	-0.00137	-0.00234	0.01574	-0.01716	-0.00094	-0.00658	-0.00178	-0.00644	-0.00399	-0.00575	0.01259	0.00004	0.00691	-0.0139	-0.0055	-0.00078	0.0049	-0.01432	0.00222	0.0162	0.01021	-0.00292	-0.00964	0.00042	-0.00107	-0.0066	0.0145	0.01553	0.00102	0.00184	0.0025	-0.00285	0.00197	0.01486	0.00037	0.0161	-0.0004	0.00089	-0.01078	0.0034	0.00749	0.00139	0.01394	0.00475	-0.00446	0.00698	-0.01449	0.0037	-0.00034	-0.00365	0.00464	-0.01167	-0.00499	-0.00116	0.00026	0.0113	0.01256	0.00737	0.0069	-0.00562	0.00038	0.00746	-0.00591	0.00216	-0.00099	0.00408	0.00798	0	0
MGI:1921280	Rin2	-0.94936	0.04429	0.08728	0.05421	0.06455	-0.02364	-0.06121	-0.07866	-0.06117	-0.05244	-0.09044	0.07882	-0.02153	-0.00422	-0.00744	-0.04449	0.02785	-0.00981	0.04818	-0.00504	0.02107	0.06111	0.00294	0.00251	-0.0448	-0.01346	-0.00895	-0.00746	-0.00928	0.00991	-0.00272	0.00069	0.01099	0.0249	0.05137	0.0079	0.00232	0.0267	0.02	-0.05551	0.02793	0.00908	0.00705	0.00905	-0.05427	0.02179	-0.01011	0.035	-0.00198	0.01214	0.01789	-0.03998	0.01374	-0.01376	0.01462	0.00884	0.03654	0.0187	0.02114	0.02077	0.00506	-0.00086	0.00263	-0.01746	0.00012	0.00208	-0.02021	-0.00549	0.01484	-0.00568	0.01484	-0.02554	0.02681	0.00919	0.00384	-0.01146	-0.00055	-0.00034	-0.01053	0.00269	0.00169	0.00542	-0.00722	0.01278	0.01752	-0.00739	-0.0058	0.01521	0.02405	-0.00536	-0.00713	0.00902	-0.00716	0.00106	0.00698	-0.00961	0.01703	-0.0109	-0.0169	0.00557	-0.03084	0.01438	-0.00764	0.03119	-0.02905	0.01502	0.00548	0.02163	-0.02824	0.0076	-0.00475	-0.0019	-0.00628	-0.0084	-0.01212	0.01512	0.01132	-0.0057	-0.01153	-0.003	-0.00052	0.00828	0.01344	-0.00339	-0.00033	-0.01449	0.00107	0.00103	0.003	-0.00295	-0.00188	-0.02298	-0.00551	-0.00412	-0.01402	0.01288	0.01622	0.01678	-0.01219	-0.00347	-0.0064	0.02716	0.00637	-0.00014	0.01433	-0.00444	0.01299	-0.01418	-0.02279	-0.01049	0.00476	0.00851	0.01097	0.01545	0.00081	-0.00861	0.00037	0.00926	-0.01353	0.00203	0.00065	-0.01111	0.01119	-0.00865	0.00643	0.00567	0.00332	-0.01307	-0.01349	0.0089	0.00671	0.00036	0.01835	0.00616	0.00346	0.00949	0.01491	-0.00422	0.00012	0	-0.00239	-0.0102	-0.00119	0.00593	-0.00322	0.01204	0.00369	0.00262	0.00693	0.01205	-0.0033	-0.00762	-0.00933	-0.00808	-0.00936	-0.00248	-0.00998	-0.00565	-0.00666	0.00703	0.01101	0.00392	-0.00811	-0.01061	0.00855	-0.006	0.00515	-0.00408	0.00558	-0.02043	-0.00076	0.00465	-0.00305	0.00078	0	0
MGI:106206	Nrp1	-0.94936	0.18911	-0.01876	0.04662	0.07631	-0.11146	0.06111	0.07823	0.03043	-0.06369	0.02272	-0.03378	-0.00674	0.03983	0.00995	0.03458	0.03149	0.00698	-0.02844	-0.03437	0.00944	-0.01483	0.02514	-0.00812	0.01741	0.05339	0.0343	0.00794	-0.03034	0.00988	-0.01289	0.02911	0.00979	-0.00716	-0.02137	-0.00304	0.01149	0.01068	-0.01846	0.01767	-0.01251	-0.02899	-0.00674	-0.00324	0.01835	-0.00949	-0.01072	0.01196	0.00288	-0.00988	-0.00177	0.00171	0.01172	0.01285	0.01607	-0.01479	-0.02707	0.01126	-0.00864	-0.00141	-0.00544	0.00138	-0.00788	0.00601	0.02785	0.00005	-0.0094	-0.00776	0.00374	-0.00659	0.0025	0.00937	0.01098	0.00257	0.01532	0.01202	-0.00244	-0.01856	0.0156	-0.00505	-0.01403	-0.00133	-0.00487	-0.00659	-0.00291	0.00673	-0.01475	0.00378	0.00111	-0.01399	0.01016	0.00587	0.00367	-0.00852	0.00553	0.00384	-0.00064	-0.00566	-0.00689	-0.00204	-0.00543	-0.00637	-0.00416	-0.00168	0.01839	-0.01365	-0.00677	0.00417	0.00282	0.01471	0.0014	0.00944	0.00176	0.00555	-0.00407	0.0033	-0.00387	0.00218	-0.00225	0.00772	0.00276	-0.01662	-0.002	0.00433	0.01143	-0.0015	-0.00349	-0.00443	0.00482	0.00288	0.01094	0.00165	-0.00513	-0.00009	0.00121	0.00209	0.00354	-0.00465	-0.00092	-0.0032	0.00705	0.00032	0.01166	0.00514	-0.00935	0.00258	0.00624	0.00253	0.00399	-0.00894	0.00306	0.00418	-0.00674	-0.00035	-0.00874	0.00547	0.00137	-0.00739	-0.00365	0.00714	-0.00041	-0.00256	0.01003	-0.00035	-0.00198	-0.00019	0.00204	0.00086	-0.00544	0.00842	0.00555	0.01119	0.00087	-0.00372	-0.00273	0.00168	0.00194	0.00289	-0.00678	0.0047	-0.00583	0.00636	0.00225	0.00781	0.00598	0.00191	0.00558	-0.00168	-0.0027	0.00441	0.00805	0.00135	0.00698	-0.00602	-0.00052	-0.00391	-0.0012	0.00189	-0.0032	0.00165	-0.00138	-0.00477	0.00493	-0.00222	-0.00779	0.00737	-0.00248	-0.0008	0.00298	-0.00255	-0.00658	0.0061	-0.00062	-0.00553	0	0
MGI:3606242	Nostrin	-0.94928	0.07354	-0.05372	0.01624	-0.11939	-0.03417	-0.02283	0.14137	0.01722	-0.12069	0.04453	0.11562	0.04228	-0.00795	-0.03316	-0.02129	0.01589	0.00452	0.03026	0.02505	-0.04031	-0.04895	0.0254	0.00519	-0.00361	-0.00435	0.03	-0.00276	-0.02205	-0.01855	0.02709	-0.00271	-0.00958	0.00242	0.01464	-0.01737	-0.0113	0.00072	0.0275	-0.00809	-0.002	0.00216	-0.00714	0.01593	0.01294	0.00241	-0.00345	0.01076	-0.00785	0.00159	0.00648	-0.01088	0.03081	-0.00524	0.00756	-0.02684	-0.01607	0.01877	0.00851	-0.00774	-0.00116	0.01693	0.00178	-0.00255	-0.00413	-0.00714	0.0057	-0.00277	-0.01085	-0.00509	0.01393	-0.00516	0.00969	0.01953	-0.01385	-0.00332	-0.00818	0.00258	-0.00415	-0.01485	0.01085	-0.00876	-0.00358	0.00492	0.00675	0.00628	-0.00408	-0.00209	-0.00325	-0.00543	0.00388	0.00415	0.00915	0.00657	-0.00774	-0.0012	-0.00215	-0.00373	0.01364	0.01691	0	0.00619	0.00319	0.00114	-0.00155	0.00636	0.0014	-0.00056	-0.00481	0.00251	0.00954	0.00397	0.0091	-0.00788	0.00403	0.00259	-0.00404	0.00599	0.00076	0.00268	-0.01453	-0.00342	-0.00574	0.0188	0.00675	-0.0033	0.00676	0.00252	0.00823	0.00195	-0.00434	0.00505	-0.00686	0.00073	-0.00079	0.00612	0.00408	-0.00602	-0.00437	0.00238	0.01264	0.0096	0.00355	0.00114	-0.00791	0.00486	-0.01195	-0.00826	-0.00108	0.00365	-0.00508	0.00481	0.00248	-0.00042	0.00484	-0.00854	0.00381	0.01038	0.00168	-0.00113	0.0053	-0.00343	-0.0018	-0.00295	0.01585	-0.00061	0.01573	-0.00163	-0.0036	-0.00245	0.00162	0.00574	0.00016	-0.00178	-0.00063	0.00157	0.00009	0.0033	-0.00378	0.00097	0.00074	0.00008	-0.00205	-0.00172	0.00153	-0.00273	-0.00387	0.01524	0.0015	-0.00412	0.00781	0.00468	0.00301	-0.00521	-0.00362	-0.00025	0.00931	-0.0041	-0.00858	0.00521	-0.00061	0.00528	-0.01085	0.00656	0.00478	-0.00315	-0.00754	-0.00374	-0.00128	0.00464	0.00699	-0.00155	-0.00652	0.00308	0	0
MGI:88227	C3	-0.94916	-0.11799	0.01232	0.05517	0.05525	-0.06146	-0.06569	0.04581	-0.02731	0.07778	0.11181	0.03952	0.12895	-0.00105	-0.00529	-0.0145	-0.05382	0.00098	-0.03576	0.00356	0.02224	-0.02231	-0.031	-0.03361	0.02258	0.0077	0.03158	-0.04373	0.01871	0.01515	0.01185	-0.02838	0.02151	0.04375	0.0072	-0.03616	-0.02709	0.02202	-0.04326	-0.03134	0.03106	0.03009	0.00053	-0.00057	-0.01344	-0.01611	-0.00343	0.00155	0.01901	-0.00605	0.00429	-0.00582	-0.00467	-0.00691	0.00795	0.00002	-0.01451	0.01883	-0.01218	-0.00301	0.00834	-0.00243	0.0154	0.02323	-0.00758	-0.00308	-0.00386	-0.03047	-0.0027	-0.00011	0.00502	-0.00479	-0.00578	0.01147	0.01586	-0.00384	0.01164	-0.02051	0.01352	0.01465	0.01007	-0.00568	0.01079	-0.00165	0.01268	0.00145	-0.01366	0.00129	-0.00266	0.00561	0.00028	-0.00421	-0.00131	-0.0115	-0.00517	-0.00388	0.00343	-0.00788	0.00405	-0.00841	-0.00481	0.00166	-0.00035	-0.00446	0.00598	-0.00271	-0.00854	0.00032	-0.00121	-0.00109	0.00032	0.0025	0.00582	-0.00262	0.00752	0.00677	0.00367	-0.00158	-0.00583	0.0083	0.00374	-0.00064	-0.00177	-0.00623	0.00264	0.00295	0.00336	0.00233	0.00183	-0.00952	-0.00861	-0.00661	-0.00684	-0.00216	0.00493	-0.00147	-0.00315	0.00461	0.00817	-0.0044	-0.00175	-0.0064	-0.00615	-0.00257	0.00576	-0.00012	0.00664	-0.00087	0.00328	-0.00211	0.00373	-0.01136	-0.0009	-0.00169	0.00712	0.00075	0.00707	0.00477	0.00351	-0.00066	0.00303	0.00368	-0.00677	-0.01655	-0.0003	-0.00079	-0.00601	0.01107	0.00884	0.00714	-0.00206	0.00375	0.00336	-0.00013	0.00753	-0.00415	-0.01039	-0.00854	-0.00496	-0.00231	0.01129	0.00938	0.00119	-0.00932	-0.00368	0.00353	0.00121	0.00642	0.00203	-0.00156	0.0018	-0.00259	0.00365	-0.00134	0.00465	-0.00105	0.00453	0.00448	-0.00018	0.00062	0.00102	-0.00778	-0.00435	-0.00235	-0.00003	-0.00049	0.0002	-0.00282	0.00226	0.00134	-0.00212	0.00341	0.00108	-0.00844	0	0
MGI:103017	Fcgrt	-0.94908	0.22536	0.02947	0.01752	-0.0268	0.07064	0.05366	0.01941	0.03631	0.01043	0.01471	-0.061	0.00797	0.02965	0.07398	-0.03227	-0.01841	0.02008	0.04721	0.0125	0.02524	0.02702	0.09298	0.00147	-0.02327	0.01475	-0.01345	0.00028	-0.0091	-0.00398	0.01258	0.0034	-0.01472	0.01611	-0.00135	-0.0052	-0.03615	-0.00749	-0.02859	0.02172	0.01239	0.00937	0.01287	0.00553	-0.00371	0.01743	0.00016	0.00107	0.00148	-0.00904	-0.0071	-0.00035	-0.0043	0.00187	-0.00833	-0.00559	-0.00025	-0.00696	0.00279	0.01426	0.02454	0.00014	0.02011	0.00496	0.00264	-0.0086	-0.01946	-0.00495	-0.00848	-0.00492	-0.00649	-0.00995	-0.00889	-0.01691	-0.0011	0.00366	0.00258	0.00546	0.00658	0.0088	0.00203	0.00374	-0.00713	0.00211	0.01509	-0.0123	0.00863	-0.00618	0.00073	-0.00002	-0.00674	0.00257	0.00069	0.00978	0.00137	0.00251	-0.00044	0.00904	0.00493	0.00264	0.00659	0.00203	0.0008	0.00158	0.01245	-0.00902	0.00832	0.01345	0.00478	0.00027	-0.00364	-0.00246	0.0064	-0.00509	-0.00631	0.00093	0.00026	0.00222	0.00247	0.00815	0.00939	0.00588	-0.01288	0.00026	0.01134	0.00045	-0.00298	-0.00193	-0.00217	0.00303	-0.00133	-0.00521	0.00828	-0.00703	-0.00364	0.00447	0.00076	-0.00547	-0.01152	-0.0156	0.00612	-0.00841	0.00312	0.00356	-0.00143	0.0086	0.00159	-0.00535	-0.00489	-0.005	-0.00076	0.00085	-0.00232	0.00387	0.00327	0.0026	0.00383	0.00528	-0.00077	0.01283	-0.0002	-0.00658	0.0054	-0.00045	0.00354	-0.0049	-0.00584	-0.00018	-0.00105	0.01253	-0.00155	-0.0004	-0.00652	0.0025	-0.00485	0.00152	0.00209	-0.00074	-0.00183	-0.0007	-0.00876	0.0028	-0.00259	0.00158	0.00138	-0.00198	0.00573	-0.00478	-0.00689	0.001	-0.00508	0.00268	0.00718	-0.00542	-0.00322	0.00537	-0.00873	0.00163	0.00613	-0.001	-0.00816	-0.00075	0.00154	-0.00569	-0.00715	-0.00228	-0.00049	0.00806	-0.00481	-0.00512	0.00688	-0.00475	-0.00597	0.00507	0	0
MGI:107704	Abcg1	-0.94902	-0.14718	-0.06011	0.15615	-0.01092	-0.03159	0.05218	-0.00707	0.10648	0.01744	0.05326	-0.01732	0.00442	0.03471	-0.00522	-0.05667	-0.01272	0.03252	0.03198	0.00445	-0.00185	-0.01202	-0.00446	-0.00077	0.02514	-0.02989	0.04563	0.00172	0.0416	-0.00632	0.04929	0.02469	0.00746	-0.03377	-0.00049	-0.02512	0.03185	0.00828	-0.03792	-0.00691	0.04835	0.02458	0.01273	-0.00745	-0.00922	-0.00264	-0.00056	0.00156	0.01584	0.00647	-0.01578	-0.00427	-0.00132	-0.00317	0.00718	-0.01072	0.00788	-0.00657	-0.01444	0.00553	-0.01445	0.00134	0.00237	0.00267	0.01044	-0.02338	-0.01568	0.00281	-0.00517	-0.00979	0.01062	-0.01652	-0.01048	-0.008	0.0012	-0.00075	0.00675	0.00551	-0.00815	0.00756	-0.00371	-0.00754	-0.00272	0.01253	-0.00182	0.00131	0.00716	0.00508	-0.01314	0.00129	-0.00204	0.01183	-0.00175	0.01083	-0.0067	0.00309	0.00888	0.00533	-0.00106	-0.00569	0.00678	0.00124	-0.00258	0.01002	0.00342	0.00481	0.00405	0.00652	0.00259	0.00234	-0.00154	-0.00555	-0.00382	0.01302	0.00116	-0.01083	0	-0.00478	0.00486	0.00279	-0.00031	0.00878	-0.00346	-0.00764	0.00071	-0.01129	0.00139	-0.00697	0.00646	-0.00445	0.00222	-0.00331	0.00203	0.00451	0.0029	0.00252	0.0051	0.01094	0.01091	0.00047	-0.00308	0.00388	-0.00198	0.0033	-0.01135	-0.00174	0.01013	-0.0012	-0.00046	-0.00566	0.00601	-0.0113	0.00951	-0.00451	0.00006	0.00426	-0.00246	0.00883	0.0031	-0.01701	-0.00163	0.00756	-0.00521	-0.0043	-0.0087	0.00492	0.0048	-0.00642	-0.00028	-0.00581	-0.00585	0.00358	-0.00461	0.01242	0.01027	0.00248	0.00301	-0.00082	-0.00364	0.00134	0.00707	0.00734	-0.00589	0.00482	0.00866	0.00417	0.00223	0.00552	-0.00005	-0.00098	0.00609	-0.00438	0.00191	-0.00807	0.00452	-0.00343	0.00591	-0.00092	-0.0062	-0.0039	-0.00506	-0.01334	0.00826	-0.00251	0.00251	-0.00045	0.00636	-0.00085	-0.00472	0.00587	0.00572	0.00287	0.00482	0.00625	0	0
MGI:88253	Car8	-0.94876	-0.07628	0.0609	0.07888	-0.00436	0.02948	0.04585	0.15708	-0.0279	-0.0391	0.06711	-0.08225	0.01588	0.02298	-0.00787	0.04242	-0.04711	0.04141	0.0106	-0.03873	-0.03841	-0.0176	-0.00649	-0.02858	0.03269	-0.01294	-0.00824	-0.01335	0.06552	0.02026	0.00695	-0.00207	-0.02547	-0.00337	-0.03151	-0.02575	0.01449	0.0253	-0.06686	-0.03162	0.02199	0.00351	-0.00789	0.00627	-0.00868	0.01561	-0.01246	0.00721	0.0284	-0.0307	0.00276	-0.00666	0.01171	-0.00439	-0.01842	-0.01724	0.00517	0.01053	0.00406	-0.01563	-0.00355	0.01029	-0.00303	-0.00058	0.01571	-0.00478	-0.01356	-0.02813	-0.00406	-0.00123	0.01286	-0.01396	-0.02088	0.0174	-0.00789	0.03303	0.01804	-0.01438	-0.01366	-0.00589	-0.00665	0.01386	0.00485	-0.00844	0.02621	0.01021	-0.00293	-0.01555	-0.01142	0.01939	0.00705	-0.00853	-0.00827	-0.00826	0.00388	-0.00592	0.0013	0.00412	-0.02612	-0.00445	-0.01255	0.01064	-0.00013	0.0008	0.01454	-0.00489	0.00493	0.00764	-0.00451	-0.00008	0.00215	-0.01061	-0.0062	0.01048	0.02217	0.00417	0.02394	-0.00689	-0.00286	-0.01551	-0.00651	0.00641	0.00801	0.00677	0.00746	0.00203	-0.00607	0.00549	0.00171	-0.01289	0.00903	-0.00433	0.00862	-0.01427	0.0016	-0.00221	-0.00122	-0.00253	0.00271	-0.00034	-0.00773	-0.00424	-0.01421	0.00492	-0.00748	-0.00148	0.00742	-0.00188	0.01024	-0.00456	-0.0002	-0.00462	-0.00051	0.00366	0.00301	-0.00496	0.00907	-0.00553	0.00054	-0.00583	0.0025	0.00042	0.00317	0.01322	0.0015	0.00046	0.00897	-0.00005	0.00428	0.00882	0.01366	0.00006	0.01036	-0.00008	-0.00088	-0.00851	0.00033	-0.00524	0.0049	-0.00087	-0.00085	-0.01077	0.00019	-0.00176	-0.00219	0.00634	-0.0045	-0.00095	-0.00517	0.00159	-0.0043	0.00398	-0.00863	-0.00977	-0.00328	-0.00082	0.01002	0.00319	0.0107	0.00961	0.00044	-0.00515	-0.00201	-0.00391	-0.00944	-0.00538	0.00397	-0.00643	0.00297	-0.00487	-0.00229	0.00008	-0.00428	-0.00387	0	0
MGI:1276112	Cldn5	-0.94875	0.16088	-0.04877	0.04619	-0.16244	-0.02236	-0.03601	0.05382	0.02165	-0.01585	0.01653	0.09643	0.02786	-0.04462	-0.02736	-0.03064	0.00465	-0.03231	0.00878	-0.03398	0.01173	-0.01541	0.03363	-0.00405	0.00768	0.01598	0.02314	0.02976	0.0165	0.0179	0.0481	0.02563	-0.02977	-0.00024	-0.01709	-0.0136	-0.01218	0.01163	0.00118	-0.00756	0.04169	0.01622	-0.00068	0.02201	-0.00515	-0.00701	-0.01174	0.01308	-0.00589	0.01048	0.02262	0.01827	0.00841	0.00653	0.01261	-0.00859	0.00201	0.00517	0.00081	-0.01367	-0.00674	0.01028	0.00812	0.01317	0.00949	-0.01969	0.01276	0.01262	0.00522	-0.00018	0.01283	-0.0055	-0.00511	0.01713	0.01885	-0.00687	-0.00425	0.002	-0.00947	0.01051	0.00012	-0.00889	0.00621	0.01298	0.01855	0.01023	-0.00881	-0.01449	0.00082	-0.00062	0.00939	0.00384	0.00889	-0.00301	-0.01176	-0.0038	0.00371	-0.00058	-0.00358	-0.0111	-0.00081	0.00438	-0.00507	-0.00893	0.00526	0.00087	0.00276	-0.00882	0.00299	-0.00908	0.01507	0.00093	-0.00954	-0.00278	0.00429	-0.00713	0.00461	0.02135	0.00175	0.01074	-0.00144	-0.00476	-0.00344	-0.01372	0.00141	-0.01213	0.01257	-0.00045	-0.01262	0.00293	-0.00474	-0.00252	-0.01623	-0.0004	0.00048	-0.0033	-0.00532	-0.00453	0.00416	0.0018	0.00181	-0.00267	-0.00162	0.00026	-0.00077	-0.00502	0.00597	0.00763	0.00212	0.004	0.00353	0.01324	0.0171	-0.01443	-0.00448	0.00688	-0.00259	-0.00009	0.00516	-0.00622	-0.00201	0.00429	0.00021	-0.00722	-0.00164	0.00189	-0.00023	-0.00498	0.00486	0.00234	0.00736	-0.00181	-0.00608	0.002	-0.01227	-0.0041	-0.00197	0.00039	-0.00169	0.00238	0.00809	0.00308	-0.00405	0.00666	-0.00109	0.00192	-0.00439	-0.01126	-0.00202	-0.00032	0.00695	0.00188	0.00755	0.00201	-0.00204	0.00801	-0.00149	-0.00316	0.00729	0.00005	-0.00154	0.00059	-0.00116	-0.01007	-0.00718	-0.00387	0.00245	-0.00107	-0.00072	0.00255	-0.00011	-0.00276	-0.0038	0.00082	0	0
MGI:104808	Lcp1	-0.94857	0.17818	0.04289	0.04012	-0.04326	0.01719	0.07974	0.06808	0.05806	-0.0215	0.06183	0.03412	0.04196	0.06293	-0.05737	0.02629	-0.10066	0.01978	-0.00729	0.0001	0.04656	-0.04175	-0.03637	-0.03485	0.03213	0.02283	0.01306	0.00949	0.02721	0.01656	0.0225	-0.00528	-0.0271	0.0024	0.01389	0.00143	0.00756	0.01889	-0.04346	0.01779	0.01287	0.01201	-0.00118	0.02615	-0.01145	0.0046	-0.00019	-0.02521	-0.00779	-0.01401	-0.00433	-0.01693	-0.004	-0.03107	0.008	-0.00506	0.01047	0.00792	-0.00601	-0.0154	0.00554	-0.00029	-0.00803	-0.01512	-0.00091	0.00026	0.00787	0.01263	0.00323	-0.00377	0.00024	-0.00058	-0.01212	0.01075	-0.01431	0.00234	-0.00043	0.00169	-0.01123	0.00831	-0.01572	0.00828	0.00899	-0.00011	0.00329	-0.00113	0.00928	0.00953	0.00941	0.00702	-0.00725	0.0048	-0.004	0.00384	-0.0051	0.00635	0.00435	-0.00331	0.00575	-0.00504	-0.00827	0.00586	0.00337	-0.00349	0.0032	-0.01243	-0.00504	-0.01168	0.00823	-0.00448	-0.00137	0.00077	0.00211	-0.01118	-0.00568	-0.00254	-0.00073	0.00382	0.00156	-0.01525	-0.00434	0.0001	0.00071	0.00287	-0.00619	0.01224	-0.00426	0.00459	0.00196	-0.00115	-0.00327	0.00163	0.00074	-0.00592	0.01851	-0.0027	0.00539	-0.00595	0.00006	0.00998	0.00241	-0.00031	-0.00098	0.00184	0.00451	-0.00144	-0.00691	0.0025	0.00376	0.00779	0.00391	-0.00599	-0.00672	-0.0079	0.0052	-0.00537	-0.00147	-0.00601	0.00225	-0.00231	-0.00448	-0.0021	0.00477	0.00865	-0.00127	0.00163	-0.00487	0.00349	0.00526	0.00049	-0.00293	-0.00423	0.00295	0.00493	0.01132	-0.00183	0.00248	-0.00012	0.00372	0.00221	0.00183	0.00495	-0.00611	0.00272	0.00206	0.00246	-0.00207	0.00094	-0.00297	0.00836	-0.00116	-0.00562	0.00518	0.00071	-0.00593	0.00078	-0.00725	0.00239	0.00231	0.00121	-0.00681	0.00707	-0.00459	-0.00105	-0.00006	0.00422	-0.0012	0.00292	-0.00707	0.00195	0.00677	-0.0043	0.00939	-0.00381	0	0
MGI:1923385	Prex2	-0.94806	0.14917	-0.12562	0.01397	0.05977	-0.07696	-0.05414	0.06413	0.05142	-0.10636	-0.03969	0.10505	-0.00571	-0.00027	-0.01056	0.02627	-0.00162	0.02059	-0.04928	0.03241	-0.02657	-0.00692	0.01018	-0.05642	-0.00226	0.00015	0.05082	-0.00912	-0.00404	0.01082	0.00497	-0.03213	0.00286	-0.00742	-0.00355	0.01452	-0.01091	-0.00226	-0.00762	-0.00021	0.00545	-0.00083	-0.00684	0.00541	0.0086	-0.00304	0.01874	-0.00683	-0.00416	0.0248	0.00743	0.00571	0.00292	-0.02894	0.00078	-0.01164	0.00191	-0.0044	0.00925	-0.00504	0.01389	0.00916	-0.00289	0.00249	-0.00742	-0.00268	0.00035	0.01123	0.02016	0.01135	0.01076	-0.00199	0.01583	-0.00036	0.00775	-0.01224	-0.00041	-0.00408	-0.0103	0.00207	-0.00076	0.0004	-0.00435	0.00422	-0.00839	0.00431	0.00567	0.00566	-0.00416	0.00275	0.00267	0.0073	0.00944	-0.0055	0.00186	-0.00407	-0.00319	-0.00292	0.00228	0.0085	-0.01192	-0.00508	0.00058	-0.00004	0.00487	0.00598	-0.00352	0.00656	-0.00045	0.00029	-0.00714	-0.00359	-0.00963	-0.00233	-0.00415	0.00434	-0.00319	-0.00569	-0.00074	0.01433	0.00116	-0.00346	0.00356	0.00744	-0.00103	0.0007	-0.00001	-0.00103	-0.00029	0.00513	-0.00229	-0.00171	-0.00402	-0.00447	0.00437	0.00502	0.00622	-0.00295	-0.00042	0.00381	0.00562	-0.0042	-0.00099	-0.00339	0.00814	-0.00017	-0.00155	-0.00494	-0.00068	0.00805	0.0019	-0.00198	0.00345	0.00445	0.00242	0.00007	0.00364	0.0056	-0.00311	0.00034	-0.00047	0.00158	-0.00014	-0.00029	0.0046	0.00026	0.0074	0.0008	0.00316	-0.00916	0.00115	-0.00058	0.00276	0.00522	-0.00031	0.00824	0.00192	0.00464	0.0033	0.00021	0.0006	-0.00242	0.00914	0.00421	0.00057	-0.00211	-0.00155	0.0029	0.00354	-0.00104	-0.00458	-0.00042	0.00179	-0.00659	0.00796	-0.0011	0.00308	-0.00388	-0.00177	0.00341	0.00223	0.00711	-0.00185	0.00261	-0.00418	-0.00472	-0.00396	-0.0026	-0.00295	-0.00037	-0.00165	-0.00344	0.00071	-0.00008	0	0
MGI:1338917	S100a1	-0.94802	-0.00071	0.15602	0.05055	-0.02313	-0.01809	-0.0214	0.07666	0.0891	0.13401	0.0592	-0.07316	-0.01896	0.02426	-0.00195	0.02425	0.06329	-0.07731	0.00901	0.02376	0.00631	-0.00186	-0.01133	-0.01937	-0.03348	-0.02937	0.01951	0.00639	0.01665	-0.02415	0.01505	0.02926	0.02263	-0.01354	0.00243	-0.00127	-0.00734	0.00624	-0.02864	0.00028	0.00453	0.00267	0.02139	0.03174	-0.02157	-0.00263	0.01362	-0.0226	0.01301	-0.02356	-0.00744	-0.01405	0.01987	0.01433	0.00601	0.00626	-0.00915	0.00945	-0.00426	0.01878	-0.00179	0.01101	0.01407	0.01114	-0.01808	0.00399	0.0014	0.00918	0.02162	-0.00267	0.01115	0.00791	0.00452	0.00555	0.00297	0.00489	-0.0189	0.00674	0.02504	0.01717	0.00802	0.0043	-0.00011	0.00301	-0.0049	-0.00722	-0.00017	-0.00388	0.00995	0.00158	0.0017	-0.00443	-0.00885	0.00772	0.00124	0.00266	0.01425	0.00748	-0.00318	0.00436	-0.01438	0.00467	-0.00129	0.00611	0.00493	-0.00309	-0.00083	0.00191	-0.01414	0.01238	0.00503	-0.0042	0.00657	-0.00885	-0.00995	-0.01897	-0.00585	-0.01322	-0.00854	0.00399	-0.00227	-0.00087	-0.00126	-0.01172	0.0096	0.00072	-0.00145	-0.0005	0.00368	-0.00839	0.01167	0.00973	-0.00253	0.00292	0.00085	0.00033	0.00553	0.01325	0.00343	0.00173	-0.00714	0.01629	0.00857	0.00274	0.00756	-0.00098	0.01117	-0.00435	-0.00807	-0.00131	0.00807	0.00457	0.00956	0.00265	0.01067	-0.00202	0.00516	0.00795	-0.00406	0.00226	-0.00264	-0.00179	-0.00308	0.0093	-0.00274	-0.00683	-0.00222	0.00576	-0.00438	0.00738	0.00642	-0.00291	-0.00642	-0.00232	-0.0065	-0.00276	-0.00129	-0.00052	0.00981	0.01023	-0.00095	0.0055	-0.00088	-0.01034	0.00032	-0.00896	-0.00968	-0.00915	-0.0032	0.00591	0.00399	-0.00016	0.00278	0.00681	-0.00373	0.00005	0.00251	-0.00297	0.00124	-0.00453	-0.00607	0.00108	0.0009	-0.00517	-0.0053	0.01483	-0.00243	-0.00087	0.00505	-0.00861	0.00179	0.00488	0.0059	-0.00812	0	0
MGI:1336194	Tpp1	-0.94798	0.07537	0.02742	0.14508	0.05461	-0.09194	0.00495	0.02254	0.08297	-0.00412	0.0057	-0.06272	-0.04663	0.09759	0.0953	0.00915	-0.04256	-0.05884	-0.01215	0.01859	0.04711	-0.0096	0.01391	-0.0083	0.01059	0.02331	-0.02634	-0.01696	-0.00428	0.00187	0.00919	-0.00374	0.0477	0.01173	0.00657	0.0257	0.00428	0.0052	0.00107	0.01077	0.0176	-0.01897	-0.00748	0.01229	-0.00415	-0.01812	0.01676	0.02207	-0.00066	-0.00563	-0.01625	-0.01084	-0.01463	-0.02191	0.00297	-0.00112	-0.00018	-0.0066	0.00025	-0.00852	-0.0136	-0.02036	0.01484	-0.02822	0.01803	0.00095	0.00277	-0.01223	0.01448	0.01707	0.00757	0.02459	0.00968	0.00004	-0.02254	0.02063	-0.00257	-0.00213	0.01287	-0.00909	-0.00428	0.00609	0.01727	-0.01509	-0.01057	0.00925	0.0082	0.00505	0.01021	-0.01079	-0.00296	0.00438	0.00769	0.01478	-0.00513	0.01109	0.0133	0.01499	-0.00481	-0.00828	0.00346	-0.00262	-0.00466	0.01067	0.00086	0.00013	-0.00444	0.00294	0.00219	-0.00115	-0.00579	-0.00121	0.00725	0.0035	-0.00199	0.02837	-0.0037	-0.00357	-0.01619	-0.01115	-0.00558	0.0029	0.00213	0.01872	0.0085	0.02347	0.00096	-0.00426	0.00339	0.00485	0.00246	0.01213	0.00073	0.00336	0.00212	-0.00296	0.01833	0.00284	-0.01452	0.00129	-0.00887	-0.00753	-0.00514	0.00712	-0.00884	-0.01017	-0.00508	-0.00187	-0.00648	0.00291	-0.00125	-0.00415	-0.00877	0.00508	-0.00781	0.02304	-0.00148	0.00613	-0.00623	0.00319	0.00295	-0.00728	-0.00056	0.00761	0.00268	0.00187	-0.00692	0.00051	0.00641	0.00149	0.003	-0.01598	0.00829	0.01564	-0.00807	-0.00164	-0.00429	-0.00029	0.00272	-0.01031	-0.00412	0.01458	-0.00493	-0.00497	-0.00205	0.0055	-0.01256	-0.00469	0.00264	0.00466	0.0053	0.00067	0.00608	-0.00072	0.01024	0.00623	-0.00424	0.00852	-0.00286	-0.00253	-0.00459	-0.00212	-0.00889	0.00703	0.00156	-0.00027	0.00302	0.00805	0.00991	0.00567	0.00823	-0.00447	0.00204	0.00917	0	0
MGI:1335107	Cyth3	-0.94793	-0.01924	-0.14914	0.07261	-0.04788	-0.14615	0.06053	0.01131	-0.09452	-0.02432	-0.00162	0.05195	-0.02475	-0.02712	0.04739	-0.04141	0.03852	-0.02298	0.0117	0.00785	-0.01745	0.02579	0.05844	0.03818	0.00186	0.00141	-0.02692	-0.02777	-0.03587	-0.01635	0.02034	-0.0235	0.00164	-0.01688	0.01716	-0.02003	0.00534	0.0134	0.01627	-0.01542	0.02169	0.01016	0.02136	-0.02342	0.02566	0.00417	0.00796	0.00227	0.00691	0.01622	0.00408	0.0027	-0.00699	-0.01578	0.0172	-0.00282	0.01018	0.01701	-0.01459	0.01184	-0.00608	-0.01304	-0.01786	-0.00311	0.00994	0.01663	0.00114	0.00581	0.01152	0.00805	0.00393	-0.007	0.01107	-0.00603	0.00246	0.00535	-0.00113	-0.01353	-0.00654	0.01424	0.01182	-0.00451	0.00565	-0.00587	-0.01702	0.0032	-0.00229	0.00106	0.00533	0.00303	0.00256	0.0184	-0.01126	0.00478	0.01293	-0.00805	-0.00089	-0.00544	-0.00994	0.00282	-0.02296	-0.01322	-0.02405	-0.00641	-0.00379	-0.01237	0.00778	0.00399	0.00476	0.01294	-0.00156	0.00228	0.00213	0.00381	0.01644	-0.00076	0.00241	-0.00164	0.00278	-0.00153	0.00231	-0.00165	-0.00004	-0.00679	-0.01483	0.00067	-0.00278	0.00776	0.00685	0.00561	0.0189	-0.00631	0.00911	-0.00712	-0.01823	0.00514	0.00336	0.00134	0.00429	0.00492	-0.00979	-0.01253	0.00546	0.00352	-0.01058	0.00147	0.00738	0.00697	0.0065	0.01177	0.00719	-0.00835	0.00356	0.0091	0.00927	0.00442	0.00328	0.00375	-0.00678	-0.00516	0.00118	-0.0064	-0.00344	-0.00077	-0.00185	-0.00564	0.01116	-0.00603	0.00495	0.00615	0.0047	0.00021	-0.00798	-0.01828	0.01343	-0.01559	0.00406	-0.00325	0.01039	-0.01433	-0.01578	-0.01487	0.0002	-0.00334	0.00042	-0.00018	0.0143	0.00682	0.00376	-0.00328	-0.00906	0.00077	-0.0015	0.01059	-0.00103	0.00285	0.00719	-0.00208	-0.00036	-0.00189	-0.00525	0.00837	0.00414	0.00669	0.00712	-0.00453	0.00195	0.00645	0.00042	-0.00384	0.00745	0.00271	-0.00661	0.00715	0	0
MGI:1889549	Txnip	-0.94772	0.17712	0.14199	-0.10024	0.05542	-0.01675	-0.0411	0.07056	-0.03601	0.0159	-0.01416	-0.01012	0.01821	0.00538	0.00482	-0.02987	-0.01462	0.00557	0.06124	-0.01591	0.03334	0.02004	0.01702	0.02283	0.02436	0.00831	0.02678	0.02764	-0.00713	0.00904	-0.00463	0.0276	0.00505	0.00471	0.04589	-0.01939	0.00973	-0.01413	0.02057	0.0141	0.01593	-0.02053	-0.00444	-0.00539	-0.01405	0.0032	-0.03096	-0.01397	-0.00356	0.00587	0.01193	-0.01922	0.01098	0.00445	-0.00944	0.02342	-0.01643	-0.00521	-0.01456	0.00453	0.00035	0.00294	0.01786	-0.01307	-0.00686	-0.00024	-0.0143	-0.00601	-0.00459	0.00629	0.00452	-0.00168	-0.00875	-0.0012	-0.00415	0.00721	-0.01848	-0.00433	0.02261	0.0076	-0.01074	-0.00152	0.00617	-0.00444	0.01367	-0.01392	-0.01506	0.0093	0.00109	0.01034	0.01365	0.0102	-0.00707	-0.01356	-0.01682	-0.00126	0.00321	0.01484	0.00546	-0.0063	-0.02327	0.00809	-0.00185	0.00012	0.00142	0.00067	-0.01625	0.01161	-0.00186	-0.00732	0.00478	-0.00176	-0.00336	0.00773	0.00492	-0.00994	0.0026	0.00558	0.00251	0.0034	-0.00056	-0.00829	0.00755	0.00643	-0.01177	-0.01282	-0.00825	-0.00051	0.00452	0.0028	-0.00396	0.01222	0.00912	0.00676	-0.0011	-0.00935	0.0012	0.0068	-0.00587	-0.0094	0.00841	-0.00436	0.01846	0.00428	-0.00143	-0.00177	0.0066	0.02051	-0.01024	0.00012	0.00765	-0.00338	-0.00219	-0.01209	0.00019	-0.0047	0.01063	0.00376	-0.01683	0.01762	-0.00558	0.0036	-0.00414	0.0071	0.0023	0.01013	0.001	0.00148	0.00372	0.00965	0.0017	-0.00084	-0.00697	-0.00366	0.00723	-0.00569	-0.00621	0.0001	0.01014	0.00727	0.00656	0.00681	-0.0094	-0.00142	-0.00454	-0.00494	-0.00006	0.0022	0.00102	-0.00014	-0.00016	-0.00326	-0.00341	0.0014	0.00691	-0.00544	-0.00882	0.00863	-0.00235	0.00152	0.00659	0.00583	0.00257	-0.00501	0.00294	0.00646	0.00232	-0.00474	-0.00606	-0.0084	-0.00868	0.00528	-0.00279	-0.00284	0	0
MGI:88516	Cryab	-0.94746	0.06836	0.0711	0.0364	-0.0471	-0.09902	-0.12155	0.13441	0.09054	-0.03689	0.02756	-0.09378	-0.04056	0.00254	-0.05369	0.01866	0.01721	0.02249	-0.01625	0.06593	-0.02304	-0.03256	-0.01218	0.01214	-0.00912	-0.0269	-0.00822	0.02961	0.00005	0.008	0.0221	0.01672	0.03052	0.00015	0.0021	-0.00326	0.01937	0.00428	0.0092	0.00141	-0.0053	0.0181	0.00676	0.02858	-0.02328	-0.03807	0.01285	-0.01083	0.00447	-0.01422	-0.00202	-0.01073	0.00037	0.00798	-0.00776	0.00029	-0.01466	0.01182	0.00914	0.00836	-0.01413	-0.0043	0.00286	-0.00507	-0.01048	0.00901	-0.00121	-0.00282	0.01703	0.00384	0.01174	0.00298	0.00665	-0.00533	-0.00032	0.0078	-0.02053	0.00943	0.02188	-0.00296	-0.00269	-0.00412	-0.00859	-0.01583	0.00826	0.00334	-0.00841	-0.00019	-0.01071	-0.01217	-0.01313	-0.01056	-0.00324	0.00461	-0.00306	0.01263	-0.00362	-0.00203	0.00523	0.00629	0.00927	-0.00256	0.01148	0.00546	-0.00371	0.00062	0.00543	0.00151	0.00353	-0.00409	-0.00062	0.00059	-0.00939	0.00595	-0.0038	0.00338	-0.00678	0.00849	0.00055	-0.00175	0.00018	0.00807	0.00838	-0.01197	-0.00528	0.00205	-0.00074	0.00422	0.00473	-0.00357	-0.00709	0.00257	-0.00303	0.00713	-0.00001	0.00868	0.00386	0.0093	-0.00836	-0.00859	0.00267	0.00639	-0.00365	0.00475	-0.00274	-0.00061	0.00561	0.00628	-0.00706	0.0036	0.00353	0.0042	0.00527	0.00166	0.00117	-0.00402	-0.00987	-0.00511	-0.00593	-0.00148	0.00189	-0.00094	0.00564	-0.00243	0.00442	0.00664	0.00967	-0.00186	0.01387	-0.00338	0.00495	0.00842	0.00401	-0.00318	-0.00082	0.00467	-0.00194	-0.00978	0.00621	0.00319	0.00697	-0.00141	-0.00068	-0.00059	0.0012	-0.00422	0.00844	0.01151	0.00203	0.00403	0.00051	0.00105	0.00229	-0.00247	-0.00714	0.0021	0.00096	-0.00789	-0.00167	-0.00142	0.00679	0.00612	0.00072	0.00213	-0.0027	0.00263	0.00502	-0.00795	-0.00198	-0.00407	-0.00458	-0.00345	-0.00267	0.00494	0	0
MGI:104688	Col4a3	-0.94737	-0.08074	-0.16732	0.09683	0.02241	-0.04067	-0.0875	-0.03821	-0.02011	0.04785	0.04541	0.04116	-0.01889	-0.06568	-0.01381	-0.04722	0.03931	-0.03891	-0.01205	0.02843	-0.06548	-0.00398	0.01028	-0.04161	-0.00078	0.05961	0.06567	0.01472	-0.01377	-0.01588	-0.00324	-0.01	0.01208	0.00753	-0.00048	0.02096	-0.00276	-0.008	-0.00656	0.0176	0.02947	-0.01243	0.00739	0.0031	-0.02195	-0.01251	-0.01055	0.02577	0.00156	-0.02161	0.01518	0.02855	-0.00736	0.00788	-0.00197	0.01695	-0.01003	0.01077	0.01763	0.00521	0.00293	-0.00622	-0.00604	0.0266	-0.00634	-0.01626	-0.01485	-0.00871	0.00389	0.00777	-0.00962	0.00571	-0.01016	-0.00377	0.01195	-0.01872	0.00463	0.00088	0.01088	0.01201	0.00953	0.00872	0.01185	-0.01217	-0.01067	0.00352	-0.00958	0.00286	0.01295	-0.0048	0.00141	0.00367	0.00958	0.01254	0.00089	0.00444	-0.00975	0.00219	-0.00656	0.00477	0.00151	-0.00314	0.00722	-0.02	-0.00906	0.00456	0.00886	-0.0003	-0.00803	0.00685	-0.00405	0.00359	-0.0005	0.00427	0.00422	0.00488	-0.00326	0.01447	-0.00308	0.0057	-0.01128	0.00682	-0.00727	0.0015	0.0032	-0.00698	-0.00078	0.00555	-0.00926	-0.00203	0.00544	-0.012	-0.00215	0.00922	-0.00017	0.00288	0.00008	0.00353	0.00004	-0.00079	0.0197	-0.0108	-0.015	-0.00294	-0.00559	0.00385	-0.00935	0.00095	0.00123	0.01113	0.00465	0.00326	0.00634	-0.00083	0.00174	-0.00342	0.0035	0.00348	-0.00015	0.00037	0.00302	0.00209	-0.0002	0.00178	-0.01404	0.00428	0.00202	0.00133	-0.00278	0.00652	-0.00769	-0.0028	0.00573	0.00201	-0.00317	0.00888	0.00692	-0.00382	-0.00377	0.00503	-0.00444	0.00514	0.00421	-0.00061	0.01217	0.00779	0.00443	0.00538	0.01457	-0.00627	-0.00406	0.00441	-0.00493	0.00068	0.00418	0.01043	0.00244	-0.0109	0.01242	-0.01333	-0.01249	-0.00523	0.00795	-0.00182	-0.00817	0.00346	0.00591	0.00258	-0.00247	0.00177	-0.00362	0.00155	0.00147	0.00585	0	0
MGI:1916776	Fmo2	-0.9473	0.03162	0.24367	-0.04139	0.05445	0.0002	-0.04009	-0.03028	0.01134	-0.05236	-0.07687	0.05328	-0.04875	0.04919	0.01639	-0.00932	0.01739	0.01261	0.01112	0.05347	-0.01312	-0.00166	-0.00261	0.00476	0.02199	0.02334	0.02273	0.04005	-0.00759	-0.03117	0.02073	-0.01427	0.01536	0.00364	0.01125	0.0011	0.00773	-0.02574	0.01416	0.00892	0.00413	-0.00914	0.01133	-0.00368	-0.00232	-0.00739	0.01042	0.00484	-0.01522	0.02879	-0.00817	0.01284	-0.00157	-0.01085	0.00433	0.01395	-0.00938	-0.02834	-0.0074	-0.00706	0.01792	-0.00114	0.0099	0.00861	-0.01041	0.00478	0.01948	-0.0094	0.00002	0.00433	-0.00217	-0.00338	-0.00235	-0.00753	-0.00249	-0.00202	-0.00939	0.00935	0.01318	0.00513	0.00882	0.00266	-0.00304	-0.0033	0.00305	0.01107	-0.00193	-0.00428	-0.00369	-0.0092	0.00122	-0.01204	0.00213	0.00464	-0.00242	0.0012	0.00584	0.00215	0.00195	0.00255	0.00047	0.00922	-0.00456	0.01149	0.00301	-0.01034	0.00627	-0.01312	0.00426	-0.00074	-0.00563	0.00148	0.0092	0.0068	-0.00585	0.00875	-0.00128	0.00094	0.00347	-0.00343	0.01054	-0.01188	0.00382	-0.0008	0.00041	-0.00434	0.00367	0.00715	0.00268	0.00362	-0.00341	0.00004	-0.00059	0.00097	0.00075	0.01312	-0.01006	-0.01007	-0.00289	0.00509	-0.00738	-0.00429	0.00072	-0.00099	-0.00308	-0.00199	-0.00083	-0.00002	-0.01046	0.01539	0.00759	-0.00175	0.0007	0.00377	0.00384	0.00838	-0.00538	-0.00223	-0.00181	0.00212	0.00426	0.00468	0.00563	-0.00193	-0.00055	0.00424	0.00234	-0.00398	-0.00658	0.00298	-0.00525	0.00209	0.00242	0.00672	-0.00442	0.0035	-0.00011	-0.00708	-0.00237	-0.011	-0.00314	0.00433	-0.00704	-0.00144	-0.00711	-0.0054	0.00729	-0.00113	-0.00223	-0.00053	-0.00397	-0.00238	0.00331	-0.00138	-0.00088	0.00135	0.00299	-0.00251	-0.0035	0.00104	-0.00345	0.00576	0.00464	-0.00079	-0.00052	0.00209	-0.00072	0.0034	0.00369	-0.00183	0.00243	-0.00016	-0.00709	0.00211	0	0
MGI:1915882	Myct1	-0.94698	0.06202	-0.07849	0.11437	-0.12372	-0.05305	0.05459	0.10811	0.09671	-0.03709	0.05221	0.03146	-0.00963	0.03569	-0.01123	0.01345	0.04578	-0.00736	0.03368	0.03475	-0.02952	0.03665	0.03022	-0.03616	0.01361	0.01937	-0.0409	0.00535	0.00038	0.02282	0.01678	0.01718	0.00839	-0.01058	-0.02459	-0.02933	0.01325	0.00186	-0.02347	0.00141	0.02867	-0.02315	-0.00109	0.01697	0.01573	0.00316	0.00926	0.00726	-0.01495	0.00073	-0.01549	-0.00093	0.04008	0.02185	-0.00516	-0.01323	-0.02463	0.02389	0.01129	-0.00294	-0.01279	-0.01364	-0.00245	-0.01322	0.00963	-0.00449	0.01565	0.00987	-0.00903	0.01103	0.01114	0.01172	0.0043	-0.0116	0.00095	0.00652	0.02228	-0.00205	0.0129	0.00447	0.01284	0.00114	0.0107	0.00305	-0.01325	0.00397	-0.00572	-0.00596	0.01726	-0.01064	0.01688	0.00318	-0.00775	0.00723	0.00154	-0.00855	0.0053	-0.00825	0.00759	-0.00072	0.00198	-0.00798	-0.00225	-0.00838	0.0019	-0.00544	0.00264	-0.00019	0.00029	-0.00908	-0.01141	-0.01127	0.00515	-0.00552	0.00378	0.00824	0.00751	-0.00644	0.02232	-0.00615	-0.00884	-0.00534	-0.0022	-0.0069	-0.01318	0.00238	-0.00407	0.00575	0.00419	0.00252	-0.01561	0.00356	0.00182	-0.01443	0.00454	0.00404	-0.00284	-0.00098	0.00396	0.0104	0.00874	0.00831	0.01185	0.01307	0.00744	0.0041	-0.00068	-0.00135	-0.00193	-0.00977	-0.00298	-0.005	0.00037	0.00096	0.00758	0.01233	0.00508	0.00015	0.0058	0.01289	-0.00203	-0.00837	0.00106	-0.00704	-0.00681	-0.00137	0.01761	0.01004	-0.01024	0.00127	0.01375	-0.00551	-0.01027	0.00672	-0.00746	0.00631	-0.00608	-0.00057	-0.00353	0.01254	0.00919	-0.00085	-0.00126	0.01047	0.00996	0.00779	-0.00763	-0.00843	-0.00017	-0.00067	-0.00182	-0.00668	-0.00143	0.01532	-0.00738	0.0092	0.00945	-0.00045	-0.00928	-0.00415	0.00054	0.00494	0.00632	0.00129	0.01733	-0.00745	0.00848	0.00586	0.00093	-0.00321	0.00068	-0.00847	0.00057	0.00333	0	0
MGI:104719	Ndst1	-0.94686	0.00003	-0.12388	0.09922	0.05374	-0.09905	0.01274	-0.0445	-0.04064	0.06728	0.05147	0.01045	-0.05054	0.08556	-0.05202	0.02001	0.02681	-0.03008	-0.08807	-0.00619	-0.01734	-0.00575	0.02925	-0.04401	0.00372	0.01964	0.01398	-0.04223	0.03507	0.01878	0.01338	-0.02802	0.04487	-0.00423	0.03632	-0.03535	0.02798	-0.00039	-0.04038	0.02736	0.01578	0.00028	0.01598	-0.02171	-0.01744	-0.00742	-0.00283	0.00025	-0.00976	0.0087	0.00409	-0.01705	-0.03267	0.02389	0.03145	-0.0021	0.002	-0.01418	-0.0092	0.01448	0.0146	0.00294	0.00829	-0.01307	-0.01045	0.00196	-0.01043	0.01486	0.00728	0.01351	-0.01274	0.01445	0.01937	-0.00889	-0.00021	0.00586	-0.01998	0.00624	-0.02177	0.03374	0.00134	-0.01149	0.00625	-0.00073	0.01053	0.0171	0.00708	-0.00289	-0.01484	0.00815	0.00611	0.01545	-0.00212	0.00865	0.00218	-0.01445	-0.00191	0.00419	0.01328	0.00632	-0.00811	-0.00089	0.01008	-0.01998	-0.00583	0.00695	-0.00808	0.00372	-0.00219	0.00822	-0.0046	-0.01158	-0.00781	0.01026	0.00111	-0.01288	0.00349	0.00792	-0.0081	0.01786	0.00344	0.00652	-0.00995	-0.00702	0.00362	-0.01004	0.00882	0.00548	0.0045	0.00952	0.0023	0.00103	-0.00935	0.00719	0.00125	-0.00601	0.00557	-0.00341	-0.00034	0.01044	-0.00613	-0.01145	-0.00414	-0.011	-0.01096	-0.00351	-0.0053	-0.00886	0.00214	0.00497	-0.00488	-0.0008	-0.00632	-0.00655	-0.00279	0.0153	0.00118	0.00363	-0.00593	0.00314	-0.00215	0.00333	-0.00998	-0.00366	-0.00346	-0.01022	0.0034	-0.00413	-0.0095	0.00253	0.00771	-0.00246	0.00214	-0.00286	0.00994	0.00285	-0.00562	0.00694	-0.00385	-0.01002	-0.0115	-0.00128	0.00603	0.00091	0.00426	0.00543	-0.00587	-0.00133	0.00289	-0.01193	-0.00216	0.00248	0.00655	0.00244	0.00835	-0.00022	-0.00567	0.00434	-0.01058	-0.00715	-0.00899	0.00493	-0.00365	-0.0059	0.00881	-0.00963	0.00652	-0.00178	0.00497	-0.00031	-0.00487	-0.0017	-0.00313	0.00156	0	0
MGI:2140279	Tdrd7	-0.94682	0.06437	0.04655	0.09314	0.05535	-0.00719	-0.05912	0.13616	-0.0646	-0.04625	0.01015	-0.09192	0.00267	0.06496	0.00796	-0.04602	-0.05598	0.02385	-0.00243	-0.04681	-0.00676	-0.01046	0.00125	0.01387	0.02025	-0.02057	0.01024	0.04602	-0.02706	0.02704	-0.01388	0.0262	-0.03097	-0.03561	0.00324	-0.02545	0.05957	0.0113	-0.01464	-0.02024	-0.00326	-0.0129	0.03291	-0.00279	0.004	0.00181	0.01894	-0.00364	0.04937	0.00507	-0.01537	-0.01237	0.01138	0.00231	-0.01874	-0.00093	0.01115	-0.00726	0.02808	-0.00658	-0.021	0.01439	0.01405	-0.02164	0.00918	-0.00207	0.00948	-0.02597	-0.01117	0.01166	0.01058	-0.00093	0.00978	0.00773	0.00886	0.00728	0.00035	-0.00022	-0.01196	0.00799	0.00829	0.00459	0.00879	-0.0049	0.00055	-0.01511	-0.00992	-0.01423	-0.00762	0.00588	-0.00921	0.00891	0.02259	-0.00509	0.00084	0.01661	0.02002	-0.00462	0.00341	-0.00069	-0.00381	0.01057	-0.00527	0.01203	0.02066	-0.01422	0.00126	0.00448	0.01263	0.00062	0.0194	-0.00709	0.00657	0.00118	0.00944	-0.0008	0.02086	-0.01429	0.005	-0.01075	-0.00208	0.02043	0.00111	0.00607	-0.02043	0.00454	0.00436	0.00225	0.02419	0.01216	-0.00313	-0.0006	0.00615	-0.00359	0.01186	0.00772	0.00424	-0.0066	0.00366	0.01767	-0.0012	0.00406	0.0037	0.00293	0.01381	0.00381	0.00343	-0.00627	0.00935	-0.0043	-0.01518	0.0136	0.0008	-0.00548	-0.00931	0.02344	0.00728	0.00264	-0.0055	-0.00863	0.00095	0.02675	0.01495	0.00362	-0.00284	0.01362	0.01267	0.01858	0.01602	-0.0139	0.01138	0.00909	-0.01003	0.01865	-0.00465	0.00011	-0.01284	0.01188	0.01414	0.00529	0.00136	-0.00795	0.00586	0.00618	-0.0064	-0.01425	0.01673	-0.00179	0.00956	0.00392	-0.01816	-0.00725	-0.01497	0.0058	0.00792	0.00529	0.00728	0.00268	0.0029	-0.00246	0.00296	0.00526	-0.00357	0.00191	0.00231	-0.01942	0.00521	0.00521	0.00181	0.00627	0.00039	0.00358	0.00403	0.01272	0	0
MGI:98664	Tek	-0.94676	0.0007	-0.09052	0.11502	-0.02353	-0.00308	0.12446	0.0874	-0.05187	-0.11256	-0.01343	-0.07457	-0.01647	-0.07376	0.0293	-0.04196	0.04132	0.00636	-0.02165	-0.00403	-0.01083	-0.00932	0.0239	0.0191	0.02565	0.04965	-0.03304	0.02622	-0.03395	0.02633	0.03438	0.03018	-0.01797	-0.00632	-0.0093	0.02402	0.00854	-0.00657	0.01907	0.01471	-0.00179	-0.01181	0.03578	0.01796	0.01155	0.01982	0.02873	0.01438	-0.02945	0.00742	-0.01837	-0.0008	0.02527	0.00668	0.02494	0.00531	0.00945	0.01104	0.01957	-0.00748	-0.03063	-0.00216	0.00567	-0.01529	0.01114	-0.00775	-0.01702	0.00247	-0.00228	0.01859	0.03206	0.00894	-0.00013	-0.00073	0.01991	-0.00236	-0.00433	0.00948	0.00321	0.00037	-0.00851	-0.00538	0.00594	-0.02257	0.00224	-0.00419	-0.00707	0.01344	0.00273	-0.01417	0.00436	-0.00439	0.01286	-0.0044	0.00424	0.00331	0.00642	0.01037	-0.00102	-0.00131	-0.00164	-0.00542	-0.00296	0.00896	0.01235	-0.01054	-0.00053	-0.00078	0.00823	0.00169	0.00482	0.00184	0.00518	0.00251	0.00198	-0.00031	0.00429	-0.0068	-0.00047	-0.00189	-0.00116	-0.0103	0.01044	0.00757	0.00776	0.00463	-0.00365	-0.00894	0.00434	-0.0065	0.00311	-0.00441	0.00482	-0.00187	0.00214	0.00549	-0.00489	0.00417	0.00196	0.00437	0.00685	0.00902	0.01045	0.00549	0.00278	0.00833	0.01134	0.00504	-0.00252	-0.00907	0.00293	0.00371	-0.0001	0.00738	0.00231	0.00161	0.00377	0.00588	0.0056	0.00169	0.0005	0.00772	0.01074	-0.00213	0.00181	0.0045	-0.0074	-0.00052	0.00285	0.00714	0.00154	0.01467	-0.00428	0.001	-0.00271	0.00397	0.00194	-0.00083	-0.00139	0.00233	0.00034	-0.003	-0.00097	-0.00692	0.0063	-0.00284	0.01275	-0.00817	-0.0069	-0.00329	0.00766	0.00246	0.00259	-0.0054	-0.00478	0.00209	0.00142	-0.00477	-0.00352	0.00483	0.00709	0.00105	-0.00283	-0.00275	-0.00424	0.00841	-0.00132	-0.0036	0.00491	-0.00357	0.00365	0.002	0.00571	-0.00202	0	0
MGI:1915703	Gpihbp1	-0.94668	-0.12815	0.04628	0.11268	-0.12318	-0.00062	-0.01115	0.00637	0.04481	-0.02781	-0.06532	0.11897	0.00436	-0.03665	0.00535	-0.00273	0.01981	0.01472	0.03667	0.04648	0.00674	0.03134	0.0235	0.03008	0.01357	-0.04234	0.02455	-0.027	0.0068	-0.05302	0.00911	0.0056	-0.00284	-0.01817	-0.02545	-0.01008	-0.01211	-0.00179	-0.00813	-0.00393	0.01376	0.00902	0.00275	0.03512	-0.00159	0.00481	-0.00667	0.02465	-0.02138	-0.0175	0.01536	-0.00416	-0.00479	0.00945	-0.01937	-0.0174	-0.01638	0.01099	0.005	-0.00303	0.02334	0.00548	0.00334	0.00295	0.00197	0.01042	-0.03955	-0.00444	0.00512	0.00993	0.0009	0.00113	0.00632	0.01862	0.00209	-0.00267	0.00335	0.02139	0.00714	0.02096	-0.00394	0.01537	0.03583	0.00371	-0.00054	-0.01061	-0.00088	0.00239	-0.04196	-0.00081	-0.00037	0.00926	-0.00989	0.03652	-0.00769	-0.01664	-0.00673	0.00639	0.01194	-0.00262	-0.00698	-0.00067	0.00865	-0.02115	0.00752	0.01281	0.00547	0.00545	-0.00668	0.00296	0.00677	-0.00071	-0.01116	0.00603	0.00279	-0.00949	0.0185	0.00558	0.00944	-0.00928	-0.00395	-0.00327	-0.00343	0.00955	-0.00277	0.00054	0.0078	0.0061	-0.00784	0.01317	-0.01111	0.00222	-0.00072	-0.00052	-0.00631	-0.00284	0.00608	-0.00046	-0.00526	0.01404	-0.01858	-0.0032	-0.02181	0.00835	0.00745	-0.00428	0.00455	0.00409	-0.00525	0.00258	-0.00895	0.01211	0.00575	0.00359	-0.00658	0.00761	0.01526	-0.00382	0.00935	0.00244	-0.0035	-0.00093	0.00981	-0.00422	-0.0052	0.0047	0.00131	-0.00824	-0.0112	-0.00095	0.00381	0.00253	-0.00036	-0.00004	-0.00883	-0.00178	-0.00778	-0.00037	-0.00024	-0.00017	0.0037	0.01531	0.00941	-0.00245	-0.00048	-0.01218	-0.00633	-0.01138	-0.00179	-0.00486	-0.00917	-0.00225	-0.00801	0.01458	0.00677	0.00336	0.00114	0.01009	0.00096	0.00009	0.01824	0.00787	0.00022	-0.00471	0.00249	0.00059	0.00027	0.00143	-0.00124	0.00142	0.00057	-0.00471	-0.00643	-0.00059	0	0
MGI:101782	Scnn1a	-0.94643	-0.06288	0.17668	-0.00048	0.15572	-0.04733	-0.07849	-0.02546	-0.07583	0.06452	0.02343	0.05647	-0.03865	0.01687	-0.03179	-0.03601	0.01891	-0.01497	0.00082	0.01485	-0.02054	-0.01833	0.0085	-0.00122	0.02437	-0.00015	0.02013	-0.00634	0.0316	0.00229	0.03463	-0.02181	0.03031	0.00675	0.01996	-0.0195	0.00236	-0.00914	-0.00398	0.00691	0.00868	0.03868	-0.00604	0.00525	-0.0245	-0.00028	0.01718	-0.01295	-0.00207	0.01961	-0.00995	0.01909	-0.00598	-0.004	0.00994	0.01397	-0.01446	-0.00178	-0.00429	-0.00214	0.00807	-0.01191	0.01027	0.01263	-0.0057	-0.01284	-0.00305	-0.00937	0.00861	-0.00738	-0.01	0.00014	0.01842	0.00155	0.01532	-0.00034	-0.00437	0.00698	0.01508	0.00804	0.00607	0.00375	0.00862	0.0207	0.00659	0.01223	0.00671	0.00806	0.00388	0.00852	0.00443	-0.00771	0.0039	0.00156	0.00651	-0.0097	-0.00698	0.0136	-0.00053	-0.00431	-0.00629	-0.00612	0.00735	0.00252	-0.01543	0.00385	0.0153	-0.01441	0.00056	0.00147	-0.00302	0.0007	-0.00268	-0.00307	-0.00647	0.00313	-0.00896	-0.00821	0.01136	-0.00491	0.00174	-0.00454	0.00828	0.00822	0.00437	0.0016	-0.00889	0.00963	0.0036	-0.00038	-0.008	0.0012	-0.00028	0.00111	-0.00833	-0.00287	0.00672	-0.00657	0.00714	0.00599	-0.00505	0.00549	-0.00309	-0.00754	-0.00342	0.00515	-0.00201	-0.00684	0.00395	0.00437	-0.00192	-0.00923	-0.00113	-0.00769	0.00163	-0.00971	0.00111	-0.00102	-0.00123	0.00323	0.00294	0.00067	0.00743	-0.00531	-0.00272	-0.00379	0.00222	0.00203	0.0005	-0.00262	-0.00197	0	-0.00456	0.00239	-0.00353	0.01043	0.00463	0.00075	-0.00278	-0.00078	0.00217	-0.00295	-0.00126	-0.00906	0.00185	-0.00285	0.00033	-0.00067	-0.00064	-0.00678	0.00718	-0.00168	0.01203	0.00345	0.00119	0.00054	0.00135	0.00421	0.00193	-0.00254	0.00342	-0.00001	0.00507	0.00564	0.00357	0.00238	-0.00518	0.00507	0.00005	-0.0033	-0.00506	0.00077	-0.00322	-0.00498	0	0
MGI:1355313	C1ra	-0.94607	-0.1784	0.05441	0.136	-0.06686	-0.07201	0.06754	0.03995	-0.00982	0.01512	0.06553	0.0272	0.04748	0.04994	0.03665	0.00773	-0.01334	0.01405	0.00335	-0.00819	0.02125	-0.01263	-0.00612	0.02462	-0.01318	0.00369	0.02422	-0.02138	-0.01371	-0.00612	-0.0011	-0.02702	0.00835	0.00669	0.01785	-0.03423	-0.0037	0.01624	-0.01814	-0.02623	-0.01376	0.01182	-0.01505	0.00627	0.02467	-0.03287	-0.0167	0.01023	-0.00834	0.00783	0.00539	0.0115	-0.00083	-0.0119	-0.00349	0.01856	-0.0133	-0.00594	-0.01021	0.01517	0.01677	-0.02817	0.01	0.01154	-0.00974	0.0165	0.00818	-0.02149	0.0019	0.01326	-0.00038	0.01434	0.01309	0.00541	0.00523	-0.02905	-0.00459	0.01127	-0.00074	0.00824	-0.00446	-0.00584	0.01309	0.00055	-0.0096	-0.01006	-0.01704	0.00404	0.01254	0.00004	-0.01068	-0.00623	-0.0115	-0.00135	0.00476	0.01152	0.02031	0.00868	-0.01206	-0.00318	-0.0142	0.00246	0.00385	0.01688	-0.0181	0.00262	-0.01499	0.02831	0.00607	0.0018	-0.00227	0.00964	-0.00243	-0.0104	0.00681	0.0018	0.01252	-0.01084	0.00012	-0.0058	0.00673	0.00173	0.00248	0.01153	-0.0067	-0.00054	0.01079	0.00723	0.00307	0.00525	0.00746	0.00161	-0.00208	0.00707	-0.00383	0.00506	0.00376	0.01066	0.0086	-0.00444	-0.00772	-0.01461	-0.00945	-0.00959	0.0023	-0.00227	-0.00135	0.0044	0.01138	0.0124	-0.00652	-0.01693	0.00805	0.00168	-0.00272	-0.00159	-0.00825	0.0094	0.00254	-0.004	-0.01147	-0.00996	-0.00598	0.00461	-0.00635	-0.00978	0.00139	0.01186	-0.01045	-0.00372	-0.00625	-0.00389	-0.00177	0.0079	-0.00323	-0.01247	-0.01437	0.0049	-0.00586	-0.00434	-0.01955	-0.00144	0.0043	0.00134	0.01162	0.01121	-0.00361	-0.00742	0.00351	0.00254	0.00881	-0.00266	-0.0003	-0.00327	0.00603	0.00097	0.00031	-0.00992	0.01315	0.00516	-0.00212	-0.00204	-0.00199	-0.00303	0.0096	-0.00662	0.00939	0.00604	-0.01111	-0.00945	-0.00345	-0.00796	0.00189	-0.00553	0	0
MGI:1921575	Cltb	-0.94604	0.03597	0.03189	0.17149	-0.06424	0.09362	0.04737	0.0269	0.00131	0.03668	0.10388	-0.06047	-0.01298	-0.06095	-0.00711	-0.0914	0.05696	0.02835	-0.01108	-0.05514	0.00934	0.02247	-0.03045	0.0536	-0.01029	-0.0187	-0.00831	-0.00474	0.0111	0.01556	0.00496	0.01342	0.01073	0.01362	-0.02821	-0.02752	-0.01445	0.02151	-0.00384	0.00406	0.00871	-0.00136	0.00906	-0.0128	-0.00051	0.02918	-0.00283	-0.01689	0.01658	-0.00398	0.00687	0.00011	0.00647	0.02503	0.00554	-0.01781	-0.00433	0.01204	-0.00115	-0.01154	-0.0075	0.01314	-0.01784	0.00758	0.00188	-0.01042	-0.02125	-0.00326	-0.00185	-0.01269	0.00344	0.00001	0.01458	-0.01144	-0.00418	0.00498	-0.01529	-0.01565	-0.00107	0.01047	-0.00889	-0.00049	0.00368	0.00448	0.00964	0.00653	0.0167	-0.02748	0.01648	-0.00286	0.02211	0.00482	0.00285	-0.01829	0.00053	0.00327	0.00298	0.00578	0.01014	-0.00652	0.00964	0.00315	0.00539	0.00279	0.01368	-0.01714	-0.00683	-0.00885	0.01503	0.00642	0.00327	-0.00735	0.01149	0.00551	-0.0017	-0.01107	0.00477	0.00698	-0.003	-0.0038	-0.0025	-0.00623	-0.00121	-0.01167	0.01217	-0.00538	0.00448	0.00298	-0.01165	-0.00904	-0.00279	-0.00741	-0.00898	-0.0046	0.00497	-0.00915	-0.00538	-0.01798	-0.00234	-0.00259	0.00964	0.01874	0.0038	-0.00661	0.00847	-0.00151	0.00553	-0.00452	-0.01192	0.00153	0.00226	-0.0072	0.01749	-0.00552	-0.00859	0.00241	0.00674	-0.0021	-0.00047	-0.00347	0.00428	0.00375	-0.00347	0.00477	0.01387	-0.00285	0.0022	0.00138	-0.00174	0.00102	-0.00264	-0.00383	0.00585	-0.01116	-0.0048	-0.00097	0.00125	-0.01181	-0.00815	-0.00475	0.00269	0.00003	-0.01449	0.00372	0.00266	0.00163	0.00398	-0.01272	0.01276	0.00725	0.00516	0.00366	-0.00902	0.00212	-0.00021	0.00607	0.00173	0.00728	0.00293	0.00833	0.0002	0.00371	0.004	-0.01177	0.00465	0.00357	0.00384	-0.00419	0.00015	-0.0022	0.00916	0.0025	0.00047	0.00366	0	0
MGI:103253	Cyb561	-0.94594	0.02643	0.05863	0.14306	-0.10206	0.02131	0.01537	-0.13674	-0.06284	-0.05576	0.0326	-0.02237	-0.05483	0.02606	0.01206	-0.04673	-0.0207	0.00755	-0.0134	-0.00508	0.03418	0.00887	0.01926	0.00944	-0.04789	-0.01161	-0.00097	0.00112	0.00057	-0.0204	0.00949	0.01698	0.01551	-0.00617	-0.0149	0.01134	0.00164	0.04373	0.00173	-0.00733	0.00061	-0.03052	-0.0011	0.00043	-0.01205	-0.02731	0.00175	0.01507	0.04524	0.01684	0.00698	0.0006	0.03568	0.01102	-0.02444	0.01648	-0.00378	0.0039	-0.03385	-0.0186	-0.00378	-0.01412	0.00985	-0.01569	-0.00982	0.00512	-0.01595	0.01065	-0.00137	-0.02575	0.01191	0.00673	0.01377	0.00728	0.01937	0.02403	0.00207	-0.01141	-0.01526	-0.01572	-0.00582	0.00934	-0.01347	0.00431	-0.00609	0.01165	0.00558	0.01602	-0.00554	-0.00381	0.00007	0.01969	0.0021	0.00215	0.01295	0.01809	0.01064	0.00993	0.01301	0.01641	0.02166	-0.00461	-0.00478	0.00451	0.01448	-0.00244	0.01105	-0.01437	0.01679	-0.02616	-0.0032	-0.0026	0.00647	0.00188	-0.02447	0.00872	0.0042	-0.01122	-0.02132	-0.00448	0.00111	0.00236	0.03614	-0.0075	0.00209	-0.01201	0.00651	0.00335	-0.01489	-0.0003	-0.02808	0.00717	-0.00411	-0.00631	-0.00588	-0.00321	-0.00082	0.003	0.01925	0.01145	0.01006	-0.00324	0.01106	0.00482	0.00653	-0.00398	0.00969	0.01297	0.00218	0.00475	0.01404	-0.01519	-0.00591	-0.01807	-0.00402	-0.01597	0.00918	0.00561	0.01144	-0.00767	0.00445	0.00365	-0.01555	0.00308	0.00204	0.02242	0.01192	-0.00242	0.01092	0.00783	-0.00544	-0.00289	0.00789	0.00028	-0.01267	-0.00475	0.00017	-0.00753	-0.00942	-0.01471	-0.00691	-0.00846	0.0056	-0.00643	-0.00593	-0.00526	0.00091	-0.01129	0.00367	0.00827	-0.01289	-0.00141	0.00148	0.00334	0.01621	0.01678	-0.0064	-0.01494	0.01195	-0.00702	-0.01783	0.00268	-0.02132	-0.00945	0.01011	0.00365	-0.00423	0.00446	-0.003	0.02079	0.01178	-0.00165	0.0017	-0.00017	0	0
MGI:1929899	Sqrdl	-0.94591	-0.01876	0.11206	0.13379	-0.05133	-0.06432	0.08091	0.04711	0.12539	0.03064	0.03281	0.0586	0.01025	0.04233	0.00077	0.00295	0.06326	-0.01146	0.03279	0.00014	-0.03943	0.02081	0.0104	0.02839	-0.02106	-0.02402	0.00853	0.02167	0.02148	0.02718	-0.00966	-0.02454	-0.03762	-0.00533	-0.02402	-0.02839	-0.01051	-0.02045	-0.02068	0.02071	0.00114	0.01025	-0.02227	0.00254	-0.00167	0.00948	0.00925	0.00019	-0.00624	0.00482	-0.0021	0.01241	0.0117	0.01186	0.01272	-0.00435	-0.01119	0.01889	0.01292	0.00644	0.00031	-0.00662	-0.00617	0.01034	-0.00078	0.02047	0.01907	0.02666	0.02427	-0.00171	0.00657	-0.00353	-0.00116	0.02404	0.00244	-0.00019	-0.00028	0.00959	-0.02114	-0.02899	0.00108	-0.00879	0.00226	0.00445	0.00631	0.00063	-0.01797	0.00758	-0.01026	0.0085	0.00568	0.00722	-0.00785	-0.00492	-0.0072	0.00188	-0.00514	-0.01346	0.01309	-0.01621	0.00376	0.00401	0.00667	0.02437	0.01122	0.00263	-0.01176	-0.01365	0.00929	-0.00825	-0.00599	-0.0034	-0.01066	-0.00417	0.01087	-0.00139	-0.00542	0.00508	0.01412	-0.00184	0.007	0.00657	-0.01222	0.02183	-0.01357	-0.00207	0.01904	0.02883	-0.00897	0.01335	-0.00314	-0.0058	-0.00704	0.01627	0.00165	0.02438	-0.00444	0.00483	0.00167	0.01023	-0.01639	-0.00023	0.01397	0.0052	0.00068	-0.0164	0.00819	0.00346	0.02153	-0.00392	-0.00108	0.0061	-0.00044	-0.00592	0.01006	-0.01194	0.00704	0.00529	-0.00155	0.00983	0.00823	-0.01139	0.01269	-0.00745	-0.00438	0.01364	-0.00984	-0.01517	0.00976	0.01203	0.00521	0.01625	0.0034	0.00198	0.00237	0.0026	0.0165	0.00936	-0.00381	0.01535	0.00074	-0.00541	0.00953	0.0035	-0.00449	-0.00966	0.00045	-0.00215	-0.00851	-0.00547	0.0081	-0.00238	-0.01551	0.0192	0.00324	-0.00391	-0.00202	-0.01211	0.01527	-0.01875	-0.00846	0.01411	-0.0028	-0.00668	0.00756	-0.01195	0.00261	0.00666	0.00702	0.01415	0.0127	0.00344	0.00138	0.00247	0	0
MGI:109235	Itpkb	-0.94578	0.16288	-0.13406	0.06086	-0.03698	-0.05958	0.10747	-0.05794	0.00074	-0.05614	0.0108	-0.04102	-0.04121	0.07045	0.02202	0.03521	0.01098	-0.00009	-0.00022	0.0005	0.00489	0.05062	0.0355	-0.02681	0.01571	-0.01489	-0.00888	-0.01558	0.01089	0.02168	0.05822	0.00648	-0.0162	-0.00099	0.03154	0.00648	0.00715	-0.00614	-0.01414	0.01609	0.04332	0.01775	-0.01332	-0.00054	0.01037	-0.02002	-0.01413	-0.00198	0.00815	0.00544	0.00681	0.00124	-0.00159	-0.00194	0.01625	-0.00712	-0.00421	0.01443	-0.01711	-0.00445	0.00823	-0.00437	0.0041	0.01032	-0.00763	-0.00747	-0.00755	-0.00069	0.01159	-0.00555	0.00157	0.01555	-0.00119	-0.00834	0.01877	0.00754	-0.00106	-0.00133	0.01923	0.00695	0.00149	-0.00875	0.00056	-0.00556	0.00945	0.01292	0.01373	0.0092	0.0204	0.00784	-0.01337	0.01581	-0.00165	0.01653	-0.00782	0.00086	0.00994	-0.01205	0.00394	-0.00906	-0.00454	-0.00713	-0.00382	-0.00798	0.00068	-0.00027	0.00188	-0.00436	0.00895	0.00299	-0.00429	-0.00682	0.01428	0.0003	0.01059	-0.00265	-0.00514	0.00254	-0.00723	-0.00819	-0.00515	-0.00035	-0.00588	0.00345	0.00172	-0.0087	0.00533	0.00175	-0.00992	-0.00169	-0.00329	-0.00534	-0.00879	-0.01702	0.00154	0.00151	-0.00617	0.00349	-0.0099	-0.00379	-0.00698	0.01268	0.01036	0.0115	0.00359	0.01472	0.00745	0.0001	-0.00484	-0.00238	-0.00021	-0.00141	-0.00055	0.00002	-0.00341	-0.00046	-0.00339	-0.00233	0.00377	0.00087	-0.0053	-0.00095	-0.0125	0.00753	0.00146	-0.00036	-0.00511	-0.01352	-0.00324	0.00267	-0.00987	0.0056	0.00093	0.00471	0.00788	0.00787	0.00658	0.00243	-0.00142	0.00235	0.00445	-0.00138	0.00723	0.00032	0.00732	-0.00235	-0.0123	0.00513	0.0022	0.00375	0.00774	0.01027	-0.00068	-0.00351	0.00951	-0.00616	-0.00936	0.00911	0.00583	0.00515	0.00968	0.0048	0.00276	-0.00475	-0.00039	0.01017	-0.01305	-0.00868	0.00441	0.00429	0.00569	0.00831	0.00098	-0.00355	0	0
MGI:96551	Il2rg	-0.94578	0.05348	-0.08313	0.06353	-0.10766	-0.05967	0.0386	0.12718	0.04629	0.01215	0.06341	0.03315	0.00323	0.09122	-0.05721	0.08347	-0.04832	-0.04799	0.01206	-0.02557	0.00413	0.00808	0.00486	-0.01601	0.00891	0.02	-0.0246	-0.00414	0.00159	0.00451	0.01378	-0.01134	0.02789	-0.0286	0.00365	0.0043	0.00007	0.02441	0.01071	0.00686	-0.00045	0.00785	0.02112	0.00903	-0.02054	0.01142	0.01169	-0.02777	0.00527	-0.00216	0.01588	-0.02369	0.02848	-0.02834	0.00356	-0.01594	-0.01383	0.01882	0.0153	0.00568	-0.01366	-0.02232	0.01506	0.00107	0.00446	0.00841	-0.00089	0.01162	-0.00289	-0.00759	-0.00457	0.01277	0.00301	0.01639	0.01252	0.00543	-0.00855	0.00335	0.02537	0.0296	0.01617	-0.00437	0.00211	-0.00872	-0.00608	-0.00526	0.0125	-0.0112	0.01661	0.00589	-0.00746	0.01659	0.00676	-0.01192	0.00267	0.00066	0.00011	0.00412	-0.00079	-0.01225	-0.00804	0.00285	-0.00007	0.0066	0.00337	-0.00532	0.02339	-0.01356	0.00252	0.00528	0.00014	-0.01705	0.01112	-0.00749	-0.00179	0.01835	-0.00028	-0.02333	0.00087	-0.00252	0.0093	-0.01185	0.00169	-0.01079	0.00175	0.03081	0.0183	-0.00136	0.01133	0.00836	-0.01406	0.01209	-0.00671	0.00393	0.03282	0.00473	0.00669	0.00959	0.0044	-0.00212	0.00199	-0.00862	0.00602	-0.00937	-0.01045	0.0087	0.00991	0.0118	-0.01375	-0.0009	0.01826	-0.02016	-0.00583	0.0064	0.00367	-0.00259	0.00114	-0.00723	0.01022	0.02883	-0.01269	0.00468	-0.00075	0.00045	0.00067	-0.01495	-0.00111	0.00156	0.00169	0.01452	0.00149	-0.01006	-0.00166	-0.01346	0.00732	-0.00081	0.0146	-0.00018	-0.00538	-0.00136	-0.0091	0.00429	-0.01196	0.005	0.00833	-0.00081	-0.01035	0.01628	-0.00555	-0.01018	0.0024	-0.02145	0.01648	-0.00987	-0.01104	-0.0031	0.00962	0.00484	0.00786	-0.00184	-0.00191	0.00368	0.01385	-0.00039	0.00955	0.00639	0.00724	0.00541	-0.01104	0.00214	0.00554	-0.0129	-0.01126	-0.00468	0	0
MGI:1344373	Ubl3	-0.94559	-0.1496	0.11641	0.13688	-0.01661	0.02274	0.00909	-0.06955	-0.09533	0.02151	-0.00512	0.04068	-0.01577	-0.01712	-0.00343	-0.04801	-0.01589	-0.02764	0.02495	0.03539	-0.00744	0.00084	0.06274	0.02421	0.04247	0.00564	0.01877	0.0209	0.00962	-0.00733	-0.00968	0.02171	0.00202	-0.01157	0.01241	-0.04891	-0.01436	0.01038	0.00949	-0.01571	0.04466	0.00252	-0.00251	-0.01406	0.00462	-0.00572	0.00364	-0.00123	-0.00778	-0.01136	-0.00099	0.0063	0.00429	0.01672	-0.005	-0.00068	-0.00055	-0.01017	0.00184	0.01956	0.01621	-0.0001	0.01239	-0.00488	-0.00446	-0.01877	0.01002	-0.00153	0.01005	-0.00714	0.00311	-0.00324	0.00825	-0.00116	0.00009	-0.00276	0.00234	0.00454	0.00842	0.02287	0.00038	0.01121	-0.00556	0.00685	-0.00727	0.00492	-0.02346	0.00477	0.01632	-0.00513	-0.00832	0.01352	-0.02115	-0.00004	-0.01482	0.00374	0.01231	-0.01903	0.0044	-0.01507	-0.00349	0.01225	0.00378	-0.00012	0.01285	-0.00332	0.00886	0.00194	0.00355	0.00894	0.01552	0.0037	0.00339	-0.01847	-0.00594	0.01299	0.01846	0.00074	-0.0044	-0.00511	0.00779	0.00359	0.00634	0.01692	0.00164	0.00019	0.003	-0.00853	-0.00301	-0.00296	-0.00236	0.02041	0.00661	-0.02154	0.00104	0.00535	-0.00994	0.00064	0.01202	-0.00432	0.00484	0.00575	-0.00499	-0.00208	0.00676	0.0165	-0.00546	-0.00296	0.00534	-0.00292	-0.00751	0.00976	-0.01548	-0.00776	0.00749	0.01145	0.00197	0.00233	0.01783	0.01561	-0.00117	0.00587	0.00564	0.00488	-0.00714	-0.0088	0.00314	-0.01833	-0.01031	0.00495	0.00428	-0.00484	-0.00913	0.00617	-0.01866	0.0186	-0.00081	-0.01019	0.00526	0.01638	-0.00742	-0.00668	0.0111	-0.01585	0.00133	-0.00501	0.01906	-0.01004	0.01193	-0.00731	-0.01148	-0.01167	0.00297	-0.00323	0.00534	0.00916	-0.00159	0.01153	0.00269	-0.00054	0.00722	-0.00316	-0.00157	0.00245	0.00328	0.00518	-0.00013	-0.00723	-0.01196	0.00001	-0.00218	-0.00834	-0.00649	-0.00993	0	0
MGI:1858959	Elovl1	-0.94554	-0.11938	0.03407	0.15229	-0.10025	0.01215	0.08098	0.04296	-0.07248	0.06203	0.09388	-0.05015	-0.02566	0.06709	-0.03135	-0.0003	-0.03294	-0.02587	-0.03054	-0.03224	-0.00659	0.02772	0.00523	-0.00767	-0.00687	0.02433	-0.04259	-0.0143	-0.03108	0.00438	-0.01736	-0.00302	-0.01545	0.02212	-0.02781	-0.00829	-0.00877	0.02325	0.00157	0.01614	-0.01488	-0.01497	0.00722	0.0075	-0.02816	0.00441	0.02268	-0.00231	0.01186	-0.0076	0.0123	-0.02834	0.00568	-0.00366	0.00396	0.01044	-0.01282	-0.01243	0.02473	-0.01947	-0.00592	0.00573	-0.00224	0.00625	-0.00153	0.0208	-0.00698	0.02242	0.01405	-0.01092	-0.00439	-0.00363	0.01116	0.00155	0.00876	0.01113	-0.01194	-0.00599	-0.016	0.00846	-0.0027	0.01108	-0.0057	-0.01133	0.01097	0.0044	0.01436	0.00157	-0.00906	0.00723	0.00145	0.00159	-0.00382	-0.01105	0.0074	0.00324	0.01107	0.0067	0.00582	-0.00367	-0.00375	0.00983	-0.00964	0.00711	0.00495	0.00323	-0.00108	0.0121	-0.00517	0.00759	0.00166	0.00122	0.00472	0.00422	-0.00071	-0.00083	0.00465	-0.01023	-0.00401	0.00071	-0.00621	-0.00599	0.00144	-0.00503	0.00754	-0.00412	-0.00188	0.0108	-0.00433	0.00168	-0.00622	-0.00838	0.00388	-0.00061	-0.00159	-0.01117	0.00131	-0.00824	0.0041	-0.0063	0.00321	0.00279	0.00567	-0.00649	0.00284	0.00654	0.00113	-0.00826	-0.00119	0.0049	-0.00479	0.00869	0.00262	0.00546	-0.00354	0.00847	-0.00557	-0.00815	0.00003	0.00095	-0.0021	0.00562	0.00405	-0.00004	0.00017	0.00046	-0.00013	-0.01063	-0.00257	-0.00291	0.00731	-0.00464	-0.00727	-0.00544	0.0005	-0.00069	0.00152	-0.00015	0.00611	-0.00078	0.00483	-0.00234	0.00024	0.00047	-0.00909	-0.01121	0.00029	0.00487	-0.00025	0.00465	-0.00637	0.00847	-0.00189	-0.00394	-0.00372	-0.00207	0.00002	0.00323	-0.0108	-0.00471	-0.00043	0.0036	-0.00169	-0.00457	0.00836	0.00329	-0.00328	-0.00037	0.00453	-0.00412	-0.00601	0.00125	0.00202	0.00518	0	0
MGI:1098615	Kank3	-0.94549	0.05898	0.06958	0.02098	0.07344	-0.00916	-0.09811	-0.02316	-0.05579	-0.04215	-0.03801	0.08536	-0.03641	-0.11069	0.00528	-0.05915	-0.00241	-0.06239	-0.01369	0.00177	-0.04736	-0.00018	0.03379	0.05085	-0.0138	-0.01159	0.02501	0.0722	-0.02921	-0.00292	0.04825	0.05376	-0.00441	-0.03022	-0.02737	0.01854	-0.0367	-0.00995	0.0333	0.02539	-0.01172	-0.0047	0.02356	0.02368	-0.03107	0.03499	-0.01417	0.00036	0.00688	0.021	-0.01946	-0.01812	0.01008	0.01162	0.01523	0.02584	0.00357	0.00021	0.04256	0.01095	0.00697	0.01236	0.01554	0.02946	-0.00705	0.01047	0.0005	0.02924	0.00853	0.00964	0.00078	0.00096	0.01172	0.00115	-0.00664	0.00023	-0.0076	-0.02766	0.00257	0.00227	-0.0052	-0.01131	0.00335	0.00592	-0.00046	-0.00708	0.01171	0.00426	0.00429	-0.00775	0.00724	-0.00469	0.0033	0.00654	0.0004	0.00281	0.00637	0.01046	0.00081	-0.01875	-0.00782	0.00064	-0.00066	-0.00013	0.01388	-0.00821	0.00099	-0.01373	0.00508	0.00657	-0.00447	-0.01166	0.00241	0.00831	0.02263	0.01532	-0.00651	0.024	0.01163	-0.00186	-0.00778	0.0093	0.00019	-0.00042	-0.00587	-0.01865	-0.00408	-0.00561	-0.00981	-0.00373	0.01735	0.00498	-0.0045	-0.00721	-0.00479	0.00434	0.00932	-0.00052	-0.00641	0.01581	0.02634	0.02351	-0.0012	0.00442	0.00085	-0.00335	0.01087	-0.00253	-0.00518	0.00709	0.01529	0.00831	0.01152	-0.012	-0.00067	0.00587	-0.00313	-0.00301	-0.01709	0.00502	-0.00539	-0.00358	0.01349	-0.00197	0.00594	-0.02184	0.0025	0.0027	-0.0035	0.01584	0.0027	0.00283	0.00837	0.01322	-0.01235	0.00273	0.01271	0.01365	0.00883	0.02093	0.0045	0.00056	-0.00564	-0.00253	0.01025	-0.00698	0.0002	0.00708	-0.00811	0.00721	0.0024	0.00281	-0.00456	0.01289	-0.00895	-0.00448	0.01722	-0.01535	0.00254	0.00906	0.00505	-0.01036	-0.00782	-0.01518	-0.00279	-0.00591	-0.00849	-0.00771	-0.00079	0.0065	0.00415	0.00936	-0.00258	0.01464	0	0
MGI:1929480	Lrp10	-0.94546	0.17252	-0.04814	0.14345	0.03691	0.01707	-0.08497	-0.07357	0.06651	0.01781	0.04487	-0.05262	-0.07818	0.04577	0.0459	-0.00979	0.01311	0.00119	-0.01294	0.02057	-0.00677	0.03435	0.00416	0.01709	-0.01739	-0.00309	-0.00077	0.00688	0.0101	-0.01113	0.00277	0.01196	0.01326	0.01534	0.01177	-0.01986	0.03113	0.01029	-0.00841	0.00153	0.02072	-0.01565	0.01695	0.00163	-0.01754	-0.03275	0.0012	0.01487	0.01963	-0.00568	-0.00922	0.00305	-0.00403	-0.00982	0.03168	0.0029	0.00511	0.00107	0.00033	-0.01715	0.00252	-0.00861	0.006	0.00684	-0.00481	0.00153	-0.01758	-0.00803	0.01828	-0.00495	-0.00496	-0.00862	-0.00297	-0.00335	0.01528	-0.00688	-0.00991	0.0077	-0.01187	-0.00214	0.0008	0.01215	0.01116	-0.01082	-0.00424	0.01469	0.0003	0.01196	-0.00048	0.00438	-0.007	-0.00093	-0.00638	0.00036	-0.00808	0.00442	-0.00765	0.00217	-0.00849	-0.00801	-0.0008	0.00118	-0.00938	0.0209	0.01455	0.00101	0.00178	0.00799	-0.00378	0.00019	0.00194	-0.00353	-0.00175	-0.01045	-0.00458	0.00676	0.00131	-0.01098	-0.00643	-0.0136	-0.01835	-0.00963	0.00733	-0.00286	-0.00133	0.0024	0.00048	-0.005	-0.00998	0.00971	-0.00104	0.00004	-0.00817	-0.00339	0.00359	0.00562	0.00757	-0.00491	0.00452	-0.00685	0.0075	0.01039	0.01175	0.00697	-0.00284	-0.00398	-0.0119	0.00757	-0.01287	-0.00109	0.00268	-0.00806	-0.0025	-0.00038	-0.01065	-0.01355	0.01858	-0.00712	-0.00732	0.00051	-0.00678	-0.00333	-0.00424	0.00013	-0.00714	0.00828	0.00366	0.00128	-0.00658	-0.00123	0.00457	0.00067	-0.00058	-0.0057	0.0108	-0.00217	0.0061	-0.00738	-0.00367	-0.00199	0.01133	0.00502	-0.00802	0.00649	0.01046	0.0001	0.00093	-0.00433	-0.00574	0.00935	-0.00421	0.01051	0.00781	-0.00719	-0.00455	-0.00309	0.01083	-0.01383	-0.00714	-0.01499	0.00437	-0.0017	-0.00032	0.00435	-0.00432	-0.00614	0.00206	-0.00005	0.00144	0.01982	0.00296	-0.00538	-0.01848	0.00974	0	0
MGI:2149821	Hsd17b11	-0.94539	0.03883	0.20137	0.02786	0.09973	-0.00725	0.01793	-0.07985	-0.09566	0.04908	0.05611	0.01355	0.03329	-0.00065	0.0423	-0.0063	0.04346	-0.01709	0.04244	-0.02306	0.05809	0.04233	0.02163	0.00661	-0.01067	0.00357	0.01435	-0.01614	0.00408	-0.00822	-0.01938	-0.01966	-0.0072	-0.00895	0.00334	0.00602	0.02054	0.01286	-0.02084	-0.00468	-0.00177	0.00477	0.0389	-0.0061	-0.00732	0.02364	0.02399	-0.02429	0.0156	0.01297	-0.01171	-0.02608	-0.00842	0.0187	-0.00577	-0.00415	0.00281	0.00637	0.00702	0.01436	0.00249	0.00737	0.00482	-0.02428	0.00231	0.00722	-0.00193	0.00592	0.00211	-0.0089	0.00278	-0.00498	0.02697	0.02313	-0.00789	-0.00432	0.00677	-0.00668	-0.0069	0.00193	0.0098	0.00218	-0.0106	0.01105	0.01204	-0.00352	0.01821	-0.01633	0.02697	-0.00846	0.00759	0.00084	-0.0133	-0.00702	-0.0099	0.01516	-0.00338	-0.00141	0.00579	-0.01281	0.00704	-0.00875	-0.00819	-0.0012	0.01635	-0.00119	-0.00152	-0.00744	-0.0057	0.00377	-0.00435	0.00183	0.0046	0.00275	-0.00408	0.00813	-0.0024	-0.01254	0.00177	-0.00353	0.00247	0.01475	0.01149	0.00573	-0.0013	0.00834	0.00435	0.01194	0.00312	0.00179	0.01052	-0.00582	0.00902	-0.002	0.00071	-0.00318	-0.00551	0.00585	-0.00667	0.00585	0.0126	0.00733	-0.01158	-0.00203	0.00408	-0.00048	0.01124	0.00571	0.00109	-0.00201	-0.00174	-0.00635	0.00885	0.01091	0.00689	0.0046	0.01052	-0.0083	0.00409	0.01257	0.00105	-0.01161	0.00485	0.00799	0.00886	-0.00047	-0.00228	-0.00004	-0.0069	0.01481	0.0043	0.00004	0.00418	0.00099	-0.00015	0.00391	0.02044	0.0089	-0.00512	0.01026	-0.01091	-0.0117	-0.00293	-0.00394	0.00248	-0.0054	-0.00082	-0.00709	-0.00949	0.00251	-0.00063	-0.01555	0.00177	0.00634	-0.0047	0.00397	0.00232	0.00311	-0.00155	0.00681	0.00409	-0.00001	0.00312	-0.00673	-0.0025	-0.00061	0.00598	0.00035	0.0129	-0.00491	-0.00571	-0.00285	0.00015	0.00652	0	0
MGI:106686	Pon3	-0.94529	0.09025	0.2084	0.00013	0.10681	-0.06173	-0.01638	0.05969	0.01762	-0.02066	0.05565	0.01058	0.00365	0.06986	-0.06855	0.03559	0.01595	-0.01707	-0.01322	0.03323	-0.01724	-0.00361	-0.03201	-0.01549	-0.0157	-0.00346	0.0393	0.01155	0.02652	0.02133	0.01125	0.012	0.02224	-0.01593	-0.00932	0.01036	0.01825	-0.00686	-0.02818	-0.01026	-0.01369	-0.00984	0.00226	0.00371	-0.02109	0.01274	0.02361	-0.01923	0.00295	-0.00539	-0.01685	-0.01018	-0.02031	-0.01708	-0.00073	-0.00249	-0.01926	-0.00634	-0.01136	-0.02705	-0.00457	0.0085	0.00789	-0.00313	0.01287	-0.00958	0.00473	0.00603	0.00273	0.00592	0.00503	0.0255	0.0074	0.01311	-0.00249	0.03038	0.00928	0.00678	-0.00016	0.01035	-0.0048	-0.00087	-0.00272	0.00537	0.00682	0.01834	-0.00062	-0.00626	0.00253	0.00166	0.00454	0.01477	0.00159	0.01096	-0.01347	-0.00268	0.00406	0.01073	-0.00661	0.00164	-0.00311	0.00249	-0.00185	0.00534	0.00784	0.00149	-0.01467	0.00925	0.00739	-0.00264	-0.00398	0.00084	-0.01567	-0.00134	0.00349	0.00497	0.00457	-0.00367	-0.00354	-0.00472	-0.01669	-0.00807	-0.00065	-0.00363	-0.00257	0.00829	-0.00745	-0.00127	0.00656	-0.00252	0.00679	0.01532	-0.00251	0.00395	0.00598	-0.00964	0.00312	0.00503	0.0019	-0.00012	-0.00544	0.0059	-0.01185	0.0011	-0.00837	0.00743	0.00144	0.00984	0.00837	-0.00233	0.005	0.00072	-0.00048	-0.00053	-0.00456	-0.009	-0.00747	-0.00323	-0.00045	-0.00236	0.00082	-0.00125	0.00725	0.00382	-0.00304	0.00015	-0.00154	0.00398	-0.00655	0.00123	0.00656	0.01202	0.0013	0.00192	-0.00289	-0.00434	-0.00068	0.0068	-0.0049	-0.00175	0.01025	-0.00018	0.00813	-0.00472	0.00631	-0.0078	-0.00455	0.00041	0.00275	-0.00892	0.00792	0.00244	0.00719	-0.00752	-0.00632	0.00067	-0.00758	0.00059	-0.00114	0.00655	0.00147	-0.00872	0.00037	0.00414	0.00262	0.00037	-0.00188	-0.00554	-0.00267	-0.00504	-0.00386	-0.00548	-0.00367	-0.00298	0	0
MGI:99571	Glp1r	-0.94525	0.08805	-0.16942	0.05272	-0.06984	-0.02548	-0.05862	0.09457	-0.0439	-0.05281	-0.03228	0.01208	-0.05862	0.04292	-0.01108	0.00717	-0.0551	0.02978	-0.02708	0.02393	-0.02738	0.01689	0.02276	-0.00259	0.04621	0.00494	-0.00752	0.00854	-0.00095	-0.0254	0.00015	0.00962	-0.01109	-0.04359	0.03269	0.00513	0.01916	0.01683	-0.00552	-0.02336	0.01669	-0.03611	0.02372	0.01684	0.0218	0.00094	0.00863	0.02028	-0.0096	0.02278	0.01736	-0.00575	0.05876	-0.00775	-0.02084	-0.01254	-0.00548	0.01166	0.02841	-0.02901	-0.01224	0.01516	-0.00706	0.00868	0.00269	0.01696	-0.02283	-0.0065	0.00538	0.00065	0.02706	0.00708	-0.02853	-0.00574	-0.01391	-0.01443	0.01791	-0.02123	-0.00862	-0.00753	0.00651	-0.01406	0.01147	-0.00343	-0.0162	-0.01686	-0.01333	-0.01037	-0.01467	0.00748	-0.01507	-0.00955	0.01247	0.00256	0.00255	0.01964	-0.00089	0.00236	0.01838	0.0127	0.00122	0.00202	-0.00394	-0.01509	0.00798	-0.00159	-0.00199	-0.00223	-0.00322	-0.00996	0.00289	-0.00093	0.00819	0.00855	0.00719	0.00695	-0.00567	-0.00365	0.00206	-0.00521	-0.00058	-0.0148	0.01099	-0.00938	-0.00188	-0.00612	0.00095	0.00937	0.01091	0.01274	-0.00418	-0.00956	0.00052	-0.00164	-0.00074	0.00123	0.01011	-0.00371	0.01159	0.00644	-0.00606	-0.0045	0.01364	0.01478	0.00637	0.00626	0.00959	0.00425	-0.00071	0.00423	0.0002	-0.00982	0.00906	-0.01424	0.00071	-0.00503	0.0161	0.01284	0.00972	0.00503	-0.00809	-0.00104	0.0005	0.00158	0.00631	-0.01359	-0.01027	0.00324	0.00635	0.0059	0.00473	-0.01787	0.00583	-0.00596	-0.00187	0.00985	0.00289	-0.01636	0.00847	0.00423	0.00771	0.00535	0.00292	0.00356	0.01015	-0.00974	-0.00101	-0.00018	-0.00472	-0.0039	-0.00173	-0.00408	0.00742	0.01508	-0.00617	0.00035	-0.00265	0.0055	0.00378	-0.00546	0.00699	-0.001	0.00375	-0.0005	-0.01022	0.00278	0.0053	0.00143	0.00008	-0.01227	0.01034	0.00318	-0.01018	0.00841	0	0
MGI:1915138	Tmem100	-0.94522	-0.05217	-0.17912	0.11448	-0.02939	-0.02557	0.00735	0.15282	-0.06147	-0.03299	0.06417	-0.00431	-0.00714	-0.06665	0.00713	-0.08235	0.02063	-0.01335	0.0037	-0.01244	-0.0281	0.00887	0.03974	0.00261	-0.01106	0.01935	-0.02108	-0.03063	-0.00585	0.00345	0.0183	0.00037	0.00479	0.00869	-0.02266	-0.01199	-0.01939	0.00867	0.00647	-0.00791	-0.01124	-0.00199	0.01664	0.00291	-0.01717	0.00778	0.02176	-0.01307	-0.02357	-0.00139	-0.01021	0.00056	0.00806	0.00121	0.01737	0.00273	-0.01188	0.00959	0.00155	0.01097	0.00014	0.00853	0.01155	0.00333	0.00906	-0.01544	-0.01954	0.00392	-0.00331	-0.00034	0.01237	-0.00346	0.00191	0.00626	0.00576	0.00164	0.00241	-0.01307	-0.00351	-0.00035	0.00615	-0.00049	0.00971	0.00819	0.00156	-0.00634	-0.00141	0.00134	-0.00133	0.00633	-0.0014	0.00061	-0.00652	0.0056	0.00424	-0.00328	0.00909	0.00723	-0.00418	0.00602	0.00159	-0.00066	-0.00014	-0.00881	0.01057	-0.00368	0.00707	-0.00246	0.00115	-0.00162	0.00229	-0.00651	-0.00126	-0.00762	-0.00629	-0.0035	-0.00454	0.00087	-0.00546	0.01089	-0.00194	-0.00624	-0.00294	-0.00331	0.00224	0.00325	0.00808	-0.00198	-0.0041	0.00416	-0.00178	0.00246	-0.0006	0.00366	0.00274	0.00468	-0.00673	0.0066	0.00057	-0.00034	-0.00045	-0.0083	0.00538	0.00149	-0.00042	0.00043	-0.00157	0.00464	0.01039	-0.00294	-0.00416	0.00027	0.00181	0.00138	0.00246	-0.00244	0.00415	-0.00106	-0.0002	-0.00503	0.00151	0.00929	0.00439	0.00396	0.00383	0.00398	-0.00087	0.00858	-0.00239	0.00226	-0.00074	0.00715	-0.00213	0.00123	0.00041	-0.00752	-0.00489	0.00392	-0.00637	-0.00277	-0.00152	-0.00459	-0.00104	0.00213	-0.00011	0.0011	-0.00229	-0.00033	-0.00268	-0.00073	-0.0017	0.00067	0.0036	-0.00008	0.00007	-0.00357	0.00267	-0.00319	0.00254	0.0013	-0.00182	-0.0017	-0.00039	0.00167	-0.00253	-0.003	-0.00295	0.0027	0.00229	0.00189	-0.00191	-0.0016	-0.00057	-0.00116	0	0
MGI:1919619	Ehd4	-0.9451	-0.02319	-0.03245	0.15672	-0.07403	-0.0486	0.03533	0.01553	-0.00963	-0.1297	0.02055	-0.02179	-0.06404	-0.05686	0.00802	0.02193	0.0645	-0.00616	-0.05416	0.05481	0.00057	-0.003	0.04122	0.05184	-0.02024	0.02441	-0.05525	0.03975	-0.0291	0.0622	-0.00306	0.01132	0.04972	0.04409	-0.00206	0.00112	-0.00968	-0.02093	-0.00126	0.00149	0.02425	0.00996	0.04472	-0.02407	0.00639	0.01317	-0.00565	0.00604	-0.00207	0.00615	-0.02291	-0.0135	0.01461	-0.00071	0.01976	0.00232	-0.01755	0.00904	-0.01284	-0.00429	-0.01242	-0.02305	0.00318	0.00138	-0.00075	-0.00575	0.01634	0.00942	-0.00576	-0.01422	0.00812	0.01938	-0.00343	-0.00363	0.02734	0.0051	-0.01508	-0.02322	0.01385	0.0183	-0.00988	-0.00652	0.0017	0.00568	-0.01908	0.00782	-0.00136	-0.00024	0.00477	-0.01045	0.00872	0.0051	0.00963	0.00285	-0.01754	-0.00528	-0.00056	-0.00855	0.005	-0.00153	0.00959	-0.00388	-0.01368	-0.00086	0.00758	0.00341	0.00025	0.01195	0.01064	-0.00321	0.00215	0.00543	0.01026	-0.00005	0.00103	0.01312	-0.01007	-0.00129	-0.00403	-0.00272	0.00853	0.00324	-0.0015	-0.00014	0.00327	-0.00896	0.00549	0.00056	-0.00283	-0.00903	0.00142	0.00017	-0.00273	0.01223	0.0084	0.00274	0.00329	-0.01022	-0.00038	-0.01113	-0.01021	0.00507	0.00448	0.00559	0.00313	-0.00408	0.0043	-0.0008	-0.00701	0.00241	0.01572	-0.01308	-0.01096	0.00428	-0.00926	0.00665	-0.00549	-0.00941	0.01335	0.00476	0.00927	-0.0002	0.0011	-0.01038	0.0021	0.00185	-0.0025	-0.00253	0.00624	-0.00761	0.01064	0.00866	-0.00276	0.00391	0.00162	-0.0012	0.01028	0.00036	0.00205	0.00224	-0.00589	-0.0048	0.00698	0.00212	0.01041	-0.0027	-0.00236	-0.00805	0.00799	-0.00156	0.00328	-0.00475	-0.00526	-0.00157	0.00786	0.00413	-0.00671	-0.00251	-0.00689	-0.00184	0.00278	-0.00297	-0.00119	0.00195	0.00401	0.01064	-0.00141	-0.01094	0.00467	0.0064	0.01117	-0.00818	0.00267	-0.00387	0	0
MGI:104696	Scnn1b	-0.94507	-0.04728	0.07943	0.1195	0.04722	-0.07781	0.01002	-0.0103	-0.07806	0.05852	0.12633	-0.06929	-0.03341	0.04126	-0.02397	-0.07401	0.0387	-0.12156	-0.01224	-0.07186	-0.02504	0.013	0.00745	-0.02334	-0.00221	-0.00061	-0.00448	-0.01413	-0.00812	-0.00451	0.02033	0.00469	0.01656	0.01405	0.02571	0.00543	-0.0174	-0.00976	0.00463	0.01551	-0.00837	-0.00534	0.00138	0.00667	0.00187	-0.02205	0.00227	0.00969	-0.00645	0.00518	-0.00099	0.00169	0.01498	0.00515	-0.01917	-0.00416	-0.01544	0.00215	-0.00318	0.00656	0.00112	-0.00665	0.00383	0.0089	-0.00389	-0.00647	-0.01376	0.0006	0.01815	-0.00166	0.0054	0.00543	0.00927	-0.00009	0.00078	-0.00336	-0.00747	0.01729	-0.01813	0.0056	0.0138	-0.00813	0.01352	0.00793	0.0042	0.01736	0.0062	0.00954	-0.00178	0.00195	0.01419	0.00801	0.00383	-0.00592	-0.01967	-0.01119	0.01141	0.00406	0.0064	0.00692	0.0015	0.00927	0.01341	0.01688	0.00817	0.01185	-0.0039	0.00054	0.0025	0.00248	-0.00699	-0.00879	0.00378	-0.0017	-0.00382	-0.0042	-0.00094	0.00809	-0.00381	0.00549	-0.00108	-0.01585	-0.00907	0.00812	0.00941	0.01279	-0.0018	0.00825	-0.00668	-0.00611	-0.00513	-0.00623	-0.00773	0.00358	0.00164	-0.01096	-0.0152	0.00155	-0.00505	0.01906	-0.0036	0.00123	-0.00122	-0.00673	-0.00309	-0.00173	-0.00273	0.00255	-0.01812	0.00923	0.0014	-0.00442	-0.01438	0.00356	-0.00429	0.00108	-0.00237	-0.00605	-0.00441	-0.00304	0.00649	0.00356	-0.00099	0.00302	0.01129	-0.01407	-0.00418	0.00217	-0.01418	0.00632	0.00087	-0.00205	0.00101	0.00881	0.00575	0.01081	-0.00843	0.00158	0.00329	0.00276	-0.0039	0.00239	0.00547	-0.007	0.00087	-0.0032	-0.00179	-0.00177	0.00442	0.01121	-0.01344	0.00716	0.00153	0.00444	0.00604	0.00291	-0.00364	-0.00164	0.00202	0.00295	-0.0104	-0.00446	0.00198	0.00093	-0.00708	0.00609	-0.00028	-0.00423	0.00093	-0.00399	0.00158	0.00179	0.00099	0.00689	0	0
MGI:2444365	Rapgef5	-0.94482	0.17364	0.06426	0.00238	0.11734	-0.06484	0.01998	0.07568	0.02422	-0.10742	-0.01429	0.02514	0.0192	-0.05301	-0.01097	-0.04048	-0.00675	0.0287	0.01077	-0.01185	0.02543	-0.02708	0.05725	0.01383	0.03317	-0.03068	0.03675	-0.025	-0.00509	-0.01494	0.03828	-0.02746	0.01526	0.01898	-0.0132	0.00752	-0.01102	0.02755	0.01791	-0.02327	0.01284	-0.0147	-0.02026	0.00374	-0.02538	0.00748	-0.01442	-0.00633	0.01211	-0.0145	-0.0035	-0.00901	-0.01701	-0.0287	0.00555	-0.00771	-0.0132	0.01091	-0.01804	0.00733	0.00548	0.01416	0.02012	-0.01053	-0.02402	-0.00316	0.0069	0.01735	-0.0111	0.00421	0.01343	-0.00331	0.00272	-0.01271	-0.01165	-0.001	-0.00129	0.03446	-0.00252	0.00135	0.01008	0.01289	-0.00356	-0.00272	0.02228	0.00828	0.00621	-0.00957	-0.00334	0.01376	0.00079	-0.00075	0.00666	0.00785	-0.01946	-0.00028	0.00963	-0.00606	-0.01292	-0.00381	-0.0135	0.00717	0.01372	0.00107	0.01702	-0.00393	-0.00751	-0.0058	0.00214	-0.01636	-0.00034	-0.00889	-0.0099	-0.00547	-0.00351	0.00785	-0.00296	-0.01317	0.00254	0.00577	-0.01307	-0.0051	-0.00439	-0.00818	-0.002	-0.00592	0.00198	-0.01132	0.00249	0.00134	-0.00303	-0.00534	-0.00972	-0.00183	0.00135	0.00747	0.00805	0.00799	-0.00655	-0.00005	-0.00312	0.01163	-0.00341	0.00822	0.00425	0.00986	-0.01343	0.00412	0.00339	-0.0052	0.00462	0.00527	0.00873	-0.00398	0.00582	-0.00016	0.0021	0.00032	0.00338	0.00903	0.00937	0.00879	0.00619	0.00612	0.00199	-0.00414	0.00474	0.00232	-0.00752	-0.00356	-0.00037	-0.00604	-0.0054	-0.00109	-0.01119	0.00019	-0.01431	-0.01212	-0.00418	0.0045	0.00439	-0.01312	-0.01487	0.0111	-0.00837	-0.01304	0.01149	-0.00842	0.00261	0.00056	-0.02508	-0.00842	-0.00923	-0.0045	-0.0017	0.00093	-0.00125	-0.00604	-0.00059	0.00186	-0.00699	-0.00282	-0.00126	-0.00399	-0.00306	-0.01084	0.00156	0.00237	-0.0033	-0.00599	-0.00367	0.0005	-0.00001	-0.01041	0	0
MGI:1914109	Slc16a9	-0.94471	-0.06414	-0.1315	0.15071	-0.05647	0.08869	0.07484	0.02328	-0.04699	0.03753	-0.03565	0.02104	-0.05543	-0.0768	0.03799	-0.05441	0.02378	-0.01862	0.00405	0.01782	-0.00975	0.04835	0.02307	-0.01715	-0.00192	0.02935	-0.01667	-0.02143	-0.01129	-0.03046	0.01773	-0.00891	0.02455	-0.00749	-0.02199	0.02885	0.0091	-0.02608	-0.02113	-0.01566	0.03519	-0.01269	0.03357	-0.01322	0.00759	0.00702	0.00711	0.00503	0.00356	0.02957	-0.02241	0.02875	0.01131	-0.00138	0.01154	0.0087	0.00406	0.00551	0.02664	-0.00073	0.00419	-0.00245	-0.01527	0.02076	0.02659	-0.00065	-0.00749	0.00436	0.0068	0.01099	0.00462	-0.00928	0.00825	0.00554	0.00818	-0.002	0.01279	0.00755	-0.00529	-0.00337	-0.00082	-0.00338	0.00083	0.01161	-0.01465	-0.0064	0.00183	0.00592	-0.01222	-0.01813	-0.00911	-0.00008	0.01389	-0.00815	0.0043	0.00312	-0.00556	-0.00775	0.01003	-0.0082	-0.00301	-0.00415	-0.0169	0.00004	0.00168	0.01369	0.01563	0.0071	-0.00132	0.01658	-0.0027	0.00403	0.00568	0.00058	0.01233	0.01363	-0.00061	-0.01024	-0.01181	0.00984	-0.00326	0.00826	0.00847	0.0006	-0.00155	-0.00093	0.01832	-0.01039	-0.02544	-0.00165	-0.00078	0.00352	-0.00756	0.00282	0.00201	-0.01022	-0.01213	-0.00734	-0.00481	0.00774	0.0032	0.00788	0.00411	-0.012	0.00278	-0.00695	0.01385	-0.00109	-0.00462	-0.00387	0.00296	-0.0071	-0.0091	0.00594	0.00558	-0.00419	0.00159	0.00063	-0.00982	-0.00468	0.00289	0.00924	0.00012	-0.00777	0.01097	0.00119	0.00018	-0.00734	-0.00567	0.00125	0.00094	-0.00505	0.00605	0.00993	0.00268	0.00362	0.02012	0.00742	0.00641	-0.01058	-0.003	0.00562	0.00446	-0.00247	0.01419	-0.00468	0.00287	0.00228	-0.00209	-0.0004	0.00921	0.01019	-0.00133	-0.00644	-0.0051	0.00135	-0.0121	-0.00076	-0.00642	-0.00672	0.00253	-0.00818	-0.00011	-0.0011	-0.00309	0.0056	0.0052	-0.00489	0.0006	-0.00419	0.00392	0.00184	0.00527	0.00317	0	0
MGI:108481	Anxa11	-0.94452	0.04809	0.08423	0.0564	-0.15729	0.00249	-0.01558	0.00292	-0.11974	0.0429	-0.06903	-0.02222	-0.01617	0.0218	-0.00568	-0.05989	0.03055	-0.05605	0.00503	-0.05787	0.02352	0.03585	-0.01593	0.03174	-0.03363	0.01194	-0.00591	0.00563	-0.02321	-0.00145	0.00638	-0.00389	0.01435	0.00366	0.01762	0.0287	0.02832	0.02975	0.03191	-0.00843	0.02479	-0.00781	0.00451	0.01904	0.0186	0.00198	0.01552	-0.03232	0.02635	0.00912	-0.00635	0.00102	0.00206	0.00768	0.01135	0.00332	0.00263	-0.00686	0.00719	-0.0084	0.01464	-0.01009	0.00919	-0.0107	-0.00542	-0.01529	-0.00758	-0.01215	0.01395	0.00111	0.00777	-0.02394	-0.01726	0.02979	0.00398	0.00055	-0.00056	-0.00062	0.02784	0.01149	-0.00332	0.01959	0.01931	0.00927	-0.01047	0.0091	0.00713	-0.0043	-0.02507	0.00703	0.00072	-0.02101	0.01134	-0.00252	-0.01283	-0.00299	0.00463	-0.02076	-0.00729	0.00753	-0.01947	-0.00874	0.01219	0.00473	0.01471	0.00452	0.00843	0.00877	-0.02238	-0.00993	-0.00726	-0.00604	0.00121	0.00875	0.00036	0.0031	-0.02214	0.01992	0.01576	-0.01814	-0.01361	0.00492	0.00517	0.00869	-0.00947	0.0088	0.01072	0.00839	0.01376	-0.01159	-0.01909	-0.03377	0.00405	-0.00798	0.00862	0.00769	0.00762	0.01358	0.00814	0.01295	0.00193	-0.01689	0.00815	0.00724	-0.00957	0.00512	0.0113	-0.00216	-0.00208	0.02083	-0.00261	0.01136	0.01816	0.00168	0.00316	0.00705	0.01343	-0.0116	-0.00632	0.01641	0.01007	0.01253	-0.02123	0.0047	-0.01172	-0.00169	-0.01673	-0.01081	0.00464	0.01152	-0.00493	0.00025	0.00359	0.00234	0.01282	0.00195	0.00377	-0.01014	0.00128	-0.00643	0.02659	0.00286	-0.00759	-0.0006	0.02918	0.0112	0.00058	0.01329	-0.0046	-0.0323	0.02271	-0.00161	0.00505	0.01626	0.01254	0.00414	-0.00233	-0.0132	-0.02638	-0.01861	0.01261	0.01331	0.00248	0.00564	-0.01233	0.00028	-0.01106	0.00058	0.00731	-0.00165	0.00527	-0.01596	0.01554	0.00801	0	0
MGI:1201785	Fxyd5	-0.94447	0.03783	0.15025	-0.00695	0.064	0.00983	0.03042	-0.01792	0.04103	0.11495	0.10973	-0.0108	-0.02	0.02041	-0.04757	0.00231	-0.10562	-0.02235	-0.00204	0.0073	0.02105	-0.0288	0.02329	-0.05024	-0.00904	-0.03261	0.00852	-0.06069	-0.0029	0.03562	0.01855	0.01815	0.01754	-0.021	0.04022	-0.01666	0.02196	0.0246	0.00632	0.00455	-0.0073	-0.01971	-0.00004	0.01003	-0.02283	0.00073	-0.02107	-0.01841	0.03417	-0.00379	-0.00984	-0.02028	0.06154	-0.01644	-0.02119	0.01001	-0.0377	0.00846	0.00598	0.01662	-0.00916	-0.01022	-0.00906	-0.01599	-0.0015	-0.00795	0.01375	-0.0151	-0.01142	0.00324	0.01056	-0.0079	0.01677	-0.0102	0.01046	0.00192	-0.0015	-0.00323	-0.0051	0.01179	-0.00381	-0.00265	-0.00315	0.01671	0.00505	-0.01068	0.01684	-0.00192	0.0137	0.00752	0.01884	0.01402	0.00765	0.00513	-0.00372	-0.00827	-0.00474	0.01529	0.0183	-0.01313	-0.01705	-0.01713	-0.02006	0.00604	0.00791	-0.00235	0.00151	0.00501	0.00936	-0.00395	0.00125	0.00288	-0.00931	0.00853	0.00119	-0.00633	-0.0068	-0.00725	-0.00468	-0.00413	-0.00171	0.01712	-0.00859	-0.0008	0.00022	0.00273	0.00069	0.00487	0.0021	0.0022	0.0039	0.00006	-0.00232	-0.02144	0.00813	-0.00093	0.00237	-0.00145	0.00265	-0.01518	-0.00529	0.01723	-0.00399	-0.00983	0.00354	0.01375	-0.00168	-0.00312	-0.00368	0.01413	-0.0004	0.00154	-0.00422	-0.01138	0.00711	-0.00589	-0.00237	-0.0011	0.01123	0.01568	-0.00538	-0.00119	0.01271	0.00336	-0.00276	0.0127	0.01056	-0.00109	-0.00758	0.00298	-0.01122	-0.00374	-0.0176	-0.00474	0.00701	0.00808	-0.00748	0.00201	0.00186	0.01012	-0.00037	-0.00482	0.01024	0.00746	-0.00605	-0.00771	0.0023	0.00512	0.00723	0.00976	0.00566	-0.01054	0.01468	0.00406	0.00071	0.01223	0.00171	0.00167	0.01032	0.00644	-0.01088	-0.00645	0.00071	0.004	-0.00535	0.00073	0.00227	-0.01469	-0.00109	0.0015	-0.0053	0.00747	-0.00147	0.00509	0	0
MGI:95860	Gstm1	-0.94432	-0.12483	0.20338	0.09188	-0.03753	-0.05255	0.04427	0.02339	0.01032	-0.03548	0.04584	-0.0463	-0.00492	0.07277	-0.03524	0.00188	-0.0009	-0.00355	0.00011	-0.01384	-0.00214	0.0713	0.03137	-0.00115	-0.01558	-0.03013	-0.01742	-0.03165	-0.01584	0.00871	0.01747	-0.00631	0.00072	0.00176	0.03779	-0.01904	-0.01346	-0.01332	-0.00645	0.01351	0.01197	0.00852	-0.01252	-0.01213	0.01709	0.00006	0.0141	0.00508	-0.00868	0.00327	0.00508	-0.02561	0.01696	-0.01776	-0.00405	0.0016	-0.00459	0.0047	-0.00384	-0.03844	0.01574	0.00086	0.00128	-0.00313	-0.01639	0.00122	-0.00349	0.00089	0.01186	0.00116	-0.00455	0.00817	0.02432	0.00021	0.00081	-0.00883	-0.00866	-0.00411	0.00754	-0.00104	-0.00064	0.0101	0.00007	0.00124	0.00632	-0.00102	-0.00453	-0.00323	-0.00342	-0.00604	-0.01084	0.0169	-0.00021	0.00235	0.0087	0.00232	0.00276	-0.00679	0.00256	0.0033	-0.00007	0.00422	-0.0169	0.0077	0.01113	0.00483	-0.00281	0.00695	-0.00172	0.00277	0.00725	-0.00923	0.01545	-0.01518	0.01523	0.0049	0.00111	-0.00552	0.00197	-0.00622	0.00641	0.00759	0.00064	0.00114	0.00243	-0.00278	0.00271	0.00713	0.01516	0.01033	0.008	-0.0093	-0.00049	-0.01035	-0.00971	0.00559	0.00688	-0.00526	-0.00264	0.01074	-0.00942	-0.00967	-0.00495	-0.00998	0.00117	0.00968	-0.01476	0.00486	-0.0028	0.00074	0.01049	-0.00588	0.00416	-0.00857	0.00015	-0.00364	0.00179	-0.00833	0.00589	0.00328	-0.00936	-0.00697	0.00915	-0.00188	0.00335	0.00114	-0.01276	-0.00295	0.00527	-0.00512	0.00728	-0.0072	0.0079	0.00817	-0.00535	-0.0017	-0.00112	-0.00137	0.00379	-0.00541	-0.00623	0.00364	-0.0032	0.00073	-0.00392	0.01587	0.00353	0.00025	0.01426	-0.00013	-0.0092	0.00172	0.00509	-0.00352	-0.00335	0.00271	0.01552	-0.00074	-0.00603	0.00819	0.00068	0.00051	0.00719	-0.01201	0.00668	-0.00041	0.01089	0.00825	-0.00492	0.00124	0.00198	-0.00179	-0.00326	0.00005	0	0
MGI:2145637	Mtmr6	-0.94428	0.06001	0.00441	0.08661	0.01009	-0.10301	0.13414	0.14167	0.027	-0.06748	-0.05837	0.02923	-0.01805	-0.02435	0.05948	-0.03925	-0.04033	-0.04405	-0.00214	0.0368	-0.01957	-0.00066	0.0485	-0.0075	-0.04324	0.0176	0.01129	-0.02537	-0.01608	0.03751	0.01588	-0.01074	0.01122	-0.01138	-0.01651	-0.03386	-0.01387	-0.01212	-0.02709	0.01608	-0.00171	-0.02309	0.0031	0.00382	0.00402	0.01342	0.00806	-0.01585	-0.00212	0.00401	0.01094	-0.003	-0.03821	0.01003	0.0099	-0.02972	0.01528	0.00644	-0.03073	0.00283	-0.01484	-0.00351	-0.03751	-0.0088	0.00778	-0.01166	-0.01083	0.01405	0.00895	0.0048	0.00783	-0.01117	-0.00091	0.00242	-0.00529	-0.00313	0.00722	0.00536	-0.01898	0.01031	0.01709	0.00038	0.00174	0.00439	0.0036	0.01062	-0.00304	0.00691	-0.00859	-0.00412	0.00753	-0.01245	0.01254	-0.00521	0.0127	0.00031	0.00063	-0.00147	0.00726	-0.00998	0.00569	-0.00475	-0.00337	-0.00647	0.00625	-0.00678	0.01084	-0.00823	0.01261	-0.00323	-0.00637	0.00031	-0.00983	-0.00074	0.02002	0.00201	-0.00065	-0.00578	-0.01113	-0.00293	0.00877	-0.00115	-0.00353	-0.01096	-0.00131	0.00514	0.00272	0.0063	0.00014	-0.00835	0.00042	-0.00034	0.01001	-0.00489	0.02235	0.01234	0.021	-0.00234	-0.00345	0.0046	0.00219	-0.00013	0.00405	0.02337	-0.01028	0.00094	-0.00015	0.00286	0.00822	0.00033	-0.01659	0.00114	-0.00466	-0.00666	0.00361	0.00253	0.01075	-0.01482	0.00482	-0.00923	0.00788	-0.00572	0.01034	-0.00953	0.00438	0.0072	-0.00279	0.01044	0.00549	0.00275	-0.00272	-0.00919	0.00308	0.0097	0.02006	0.01046	0.00566	-0.00222	0.00253	-0.00517	0.0083	-0.00408	-0.00593	0.00476	-0.00513	-0.00333	-0.0005	0.00063	0.00293	-0.0009	-0.0026	-0.00477	-0.01339	-0.00439	0.0087	0.00261	0.00002	0.00262	-0.00915	-0.01619	0.0154	0.00042	0.00804	-0.00563	0.00176	-0.00841	0.0155	-0.00037	-0.00663	0.01458	-0.00802	-0.01567	-0.00277	0.00073	0	0
MGI:98729	Tgfbr2	-0.94426	0.26682	-0.03158	-0.00505	0.06433	0.09756	0.051	-0.01023	-0.01479	0.02273	0.02929	-0.00651	-0.01654	-0.02837	0.02369	-0.03807	-0.00602	0.01111	0.00734	-0.03215	0.0244	0.00124	0.0172	0.01563	0.00086	0.01123	-0.02475	-0.00858	-0.01332	0.01993	-0.00325	-0.02405	0.01627	-0.0053	0.03987	-0.00353	0.00408	0.01159	-0.01456	-0.00229	0.01417	-0.00498	0.00906	0.00784	0.00588	0.01067	-0.01683	-0.0008	0.02507	-0.00119	0.00496	0.00531	0.02142	0.00775	0.00895	0.01237	0.00695	0.01054	0.01462	-0.007	0.00105	-0.00052	0.00621	-0.00282	0.00151	0.00745	-0.0124	0.00699	0.01499	0.00323	-0.0032	0.00017	-0.00842	-0.00043	0.01246	0.00361	0.00714	0.00477	0.00298	-0.0032	0.00599	0.00625	-0.00456	-0.01151	-0.00297	0.00641	-0.00397	0.00878	0.00054	0.00299	0.00488	0.00484	-0.00968	-0.00251	-0.00902	0.01266	0.01355	-0.00009	0.00633	0.0098	-0.00437	0.00261	0.00039	0.00305	-0.00481	-0.00434	0.00265	0.00227	-0.01229	0.00866	-0.00736	0.00788	0.00325	0.01046	-0.0077	-0.00532	0.00563	-0.00801	0.00406	0.00427	-0.00545	0.00617	0.00534	0.00507	-0.00429	-0.00246	-0.004	-0.00198	-0.01213	0.01192	-0.00432	0.00153	0.00433	-0.00417	-0.00083	0.00224	0.00682	-0.00188	-0.00093	-0.00524	-0.00769	0.00363	-0.00155	-0.007	0.00902	-0.00469	0.00212	-0.00586	0.0031	-0.00244	-0.00888	-0.00709	-0.00939	-0.00091	-0.00158	0.00385	0.00983	-0.00242	-0.01021	0.00833	-0.00253	-0.00023	-0.00663	0.00072	-0.00222	-0.01115	0.005	-0.00013	-0.00374	-0.00023	-0.00319	-0.00089	0.0089	-0.00021	0.00568	0.00177	-0.00208	0.00411	0.01275	-0.00309	0.00119	0.00383	-0.0057	-0.0082	-0.00612	0.00875	0.00436	0.00003	-0.00645	0.00488	-0.00285	0.01224	0.00804	-0.00269	0.00129	-0.0053	-0.00275	-0.01047	0.00089	-0.00156	0.00935	0.00403	0.00195	0.00278	0.00199	-0.00272	-0.00343	-0.009	0.00044	0.00129	0.00625	0.00401	0.00337	0.01142	0	0
MGI:1914797	Slc39a8	-0.9442	-0.18869	0.0698	0.07341	0.08678	-0.10685	-0.04542	0.00793	-0.02129	0.00735	0.08622	0.02361	0.03389	-0.0043	-0.008	-0.09519	0.00937	0.02626	-0.01379	0.00719	-0.02191	0.00092	-0.00674	-0.02766	-0.01263	0.02926	0.02941	0.02653	0.00683	0.01	-0.03184	-0.00364	0.00854	-0.02227	0.0062	-0.00889	0.01067	0.005	-0.02787	-0.00294	0.01207	0.02765	0.00516	0.01918	-0.00383	-0.03168	0.03558	-0.00593	0.01184	0.02002	0.01422	-0.02983	-0.01229	-0.01536	-0.01874	-0.00624	-0.00207	0.01139	0.00455	-0.02651	-0.01289	0.0058	0.00664	0.00458	0.00778	-0.00009	0.00941	-0.00963	0.00624	0.00978	0.00066	-0.00076	-0.00115	0.0082	-0.00559	-0.00552	0.00887	-0.00873	0.01656	0.01633	0.00637	0.00093	0.01694	-0.00896	0.00155	-0.0037	-0.00321	-0.00303	-0.00005	0.00855	0.00829	0.01274	0.01928	0.00745	-0.00971	-0.01009	-0.01022	-0.00848	-0.00866	0.00479	0.0111	0.00542	-0.00649	0.0016	0.01678	-0.01393	0.00121	0.00501	0.00402	-0.01054	0.00791	0.00864	0.01022	-0.00484	0.00589	0.0039	0.01867	0.01335	0.00173	0.00144	-0.01584	0.00252	0.00857	-0.00402	-0.00078	0.01045	-0.00894	-0.00577	0.00625	0.00342	-0.00705	-0.005	0.00113	0.00167	0.00685	0.00645	0.00351	-0.01219	-0.00643	-0.00742	0.00465	-0.01145	0.00866	0.01083	0.01177	0.00183	0.01061	0.00411	0.00048	-0.00024	0.00122	-0.00271	0.0083	-0.00303	-0.00604	-0.00217	0.00167	-0.00904	-0.00885	0.0032	-0.00062	-0.00046	0.00056	-0.00013	0.00824	0.00696	-0.00072	0.00614	0.00254	0.00294	0.00783	0.01239	0.00314	0.009	0.00247	-0.00144	-0.00169	-0.01255	-0.00706	-0.0015	0.00243	0.00258	-0.00042	0.00465	0.00688	0.00422	0.00758	-0.00647	-0.00857	-0.00187	-0.00149	-0.00403	0.00821	0.00324	0.004	-0.00831	0.00498	0.00493	-0.00276	0.00277	0.00552	-0.00029	0.00334	0.0019	0.00091	0.00232	0.00093	0.00312	0.00263	-0.00015	-0.00533	0.00468	-0.00395	0.00873	0	0
MGI:2685589	Parp4	-0.94404	-0.01002	0.08366	0.13064	0.10744	0.00008	-0.02176	0.05392	-0.05181	-0.04055	-0.0293	0.00444	-0.02384	0.02245	0.03528	0.02333	0.0578	0.02599	-0.02213	-0.05775	0.03415	-0.03825	-0.0401	0.02636	-0.01805	-0.01321	0.03737	0.00192	0.01907	0.02762	0.01549	0.00786	0.02043	-0.0354	-0.00052	0.04096	0.00003	0.02895	0.05408	0.00776	0.01064	-0.00148	0.00756	0.02392	-0.00059	-0.00184	0.01271	-0.02726	0.04425	0.0174	-0.02323	0.01076	0.02645	0.01922	0.03403	0.05095	0.01333	0.00792	0.02568	-0.01807	-0.00867	0.01879	-0.01853	-0.01277	-0.00403	0.00789	0.00242	0.01622	-0.00356	0.00372	-0.02196	-0.00093	0.00019	-0.00381	-0.00109	0.00176	-0.0145	-0.01611	-0.00242	0.0258	-0.0215	0.00017	-0.00416	0.01853	0.00161	-0.01912	0.0053	0.00751	0.00332	-0.01485	-0.01387	-0.00474	0.00335	-0.02711	0.00522	-0.01554	0.01389	0.00186	-0.03364	0.00929	-0.01759	0.00923	-0.02924	-0.00269	-0.00176	-0.00017	-0.01509	-0.00483	0.00069	0.00501	-0.02677	0.01078	-0.0083	-0.02651	-0.00667	0.02104	0.02202	0.02009	0.0032	-0.0029	0.02218	0.01758	-0.02154	-0.01519	-0.016	-0.01573	-0.01165	0.02018	0.02294	0.02982	0.01127	0.00826	-0.01668	0.01943	0.00392	-0.01239	0.01726	-0.01713	0.00281	0.00129	0.01279	0.00047	-0.02629	0.02133	-0.01066	0.00458	-0.01711	0.01127	0.00283	0.00005	0.00108	-0.00562	-0.00527	0.0107	0.00539	0.00998	-0.00681	0.00944	-0.01467	-0.01243	0.00054	-0.01018	-0.01431	0.02438	-0.00453	-0.02152	-0.00191	0.02056	-0.03021	0.0055	-0.00167	-0.0041	0.00146	-0.02024	-0.00405	0.01892	-0.00692	0.01554	0.01114	0.01363	0.00306	0.00748	0.00047	0.01207	0.00608	-0.00293	-0.00847	-0.01094	0.00887	0.00583	-0.02775	-0.00795	-0.01889	-0.00639	-0.00636	-0.01248	0.01084	0.00951	0.00544	0.00671	-0.00189	0.01702	-0.00543	0.01797	-0.00938	-0.00211	0.00393	-0.01155	0.0148	0.00468	-0.00453	0.00051	-0.01514	-0.00454	0	0
MGI:1927168	Dusp14	-0.94388	-0.05792	0.10005	0.05794	0.05349	0.03909	0.0535	-0.01217	0.04548	0.06318	0.05354	-0.02503	-0.08791	0.10672	0.0049	-0.06959	0.04222	-0.02792	0.04625	0.00174	-0.01793	0.06277	0.03613	-0.04412	-0.03277	0.0133	-0.06675	0.00641	0.0052	-0.01344	0.02703	-0.01174	0.00086	0.00381	0.01021	-0.00451	-0.01179	0.01164	-0.02057	0.0325	-0.00559	0.01203	0.02608	-0.01896	0.01805	-0.02062	0.01192	-0.00444	-0.00936	0.02289	0.026	0.01811	0.00342	0.07274	-0.01314	-0.0026	0.01082	0.00483	0.02622	-0.01344	-0.00593	0.01518	-0.00064	0.02104	-0.01203	-0.00392	0.0259	-0.00315	0.02096	-0.00652	-0.01471	-0.00344	0.00384	-0.00963	0.03463	0.00085	0.03459	0.01216	0.01947	0.01142	-0.01653	0.00814	0.01484	0.0144	-0.00473	0.03459	0.00554	0.01987	-0.00594	-0.00801	-0.01787	-0.01073	0.01194	0.01047	0.00154	-0.00888	-0.01094	0.0037	0.00936	0.00399	-0.00748	-0.0104	0.02342	-0.00673	-0.00668	0.02454	0.00366	-0.00218	-0.0181	0.02096	-0.01458	-0.00816	0.0167	-0.00185	-0.00123	0.01512	0.01803	0.00204	0.00623	-0.01418	-0.00289	0.01471	0.0074	-0.00378	0.01597	0.0099	-0.01627	-0.01041	0.00528	-0.00949	0.00295	0.00687	-0.00626	0.01037	0.00201	0.00501	-0.00671	-0.00558	-0.01051	0.00181	0.00566	0.0057	-0.00152	-0.00283	-0.01959	-0.01381	0.01418	0.01442	0.0199	0.00887	0.0004	0.00055	-0.01432	-0.00804	-0.0109	-0.01776	-0.00792	0.00563	0.00084	-0.00343	0.01012	-0.00806	0.01099	0.0046	-0.0102	0.00177	0.00159	-0.0084	-0.00274	-0.00049	0.00165	0.00071	0.00572	0.00515	0.00864	-0.00018	0.0008	0.01891	0.00239	0.00136	-0.00353	-0.00645	0.00846	-0.0086	0.00732	0.00889	0.01218	-0.00567	0.01486	-0.00599	-0.00935	0.01738	0.00886	-0.00028	0.00116	-0.01068	-0.00567	0.00203	0.00105	-0.01298	-0.00135	0.00379	0.01323	-0.00165	0.01109	0.00167	0.01851	-0.00414	-0.00951	0.0001	-0.02301	-0.00084	0.00188	0.00267	0	0
[truncated: 12,248,049 more chars]
