# Supplementary material for: Temporal dynamics of the developing lung transcriptome in three common inbred strains of laboratory mice reveals multiple stages of postnatal alveolar development
Source: PeerJ. 2016 Aug 9;4:e2318. doi: 10.7717/peerj.2318 (PMC4991849; doi:10.7717/peerj.2318)
Supplement: Data S4 [file peerj-04-2318-s004.txt]

new_stage	old_stage	timEpoint	preVSpost	strain	batch	arrayID	PC1	PC2	PC3	PC4	PC5	PC6	PC7	PC8	PC9	PC10	PC11	PC12	PC13	PC14	PC15	PC16	PC17	PC18	PC19	PC20
0-WE	1-EMB	E09.5	embryonic	A/J	5	AJ_E09.5_033_m528_5	103.526979	1.81762962	4.46955504	11.779262	-17.979055	23.5391662	-0.1062345	-1.2073978	-5.4124447	7.98269475	14.5839536	2.32258492	3.16119737	-9.885132	3.45198888	-3.3373441	-6.2158123	2.73097918	14.4210579	11.4231607
0-WE	1-EMB	E09.5	embryonic	A/J	6	AJ_E09.5_056_m575_6	127.51855	-46.625925	-0.3317412	23.0605524	18.6107029	-11.92041	-29.715208	6.0739958	11.6615598	-12.858658	6.35871301	-5.9687377	-5.67252	1.31269614	8.9331883	1.17099441	-15.205519	-9.4010343	-3.2774933	6.3035262
0-WE	1-EMB	E09.5	embryonic	A/J	6	AJ_E09.5_057_m578_6	129.296254	-49.00667	3.46240052	11.563531	15.1001327	-20.36343	-26.342816	15.39217	10.9102841	-12.669209	4.76509716	-2.5890973	-6.3069204	1.72833017	8.85775072	2.46260943	-10.646687	-6.4388096	-4.1437257	3.89837546
1-EMB1	1-EMB	E11.5	embryonic	A/J	8	AJ_E11.5_314_pooled_8	112.685333	-20.719164	-6.2310403	-4.8705074	-1.2968317	-20.473594	-4.6080571	-9.8531146	-7.9958625	7.42757875	2.18847953	5.37357873	1.85914799	-1.5750455	-4.7479566	9.73496157	11.5391638	2.18704271	-0.350342	3.6902382
1-EMB1	1-EMB	E11.5	embryonic	A/J	8	AJ_E11.5_315_pooled_8	114.032053	-32.790841	-7.3412636	-11.276667	-4.1509379	-20.208759	-7.6700955	-6.7921982	-3.1886471	1.97837541	2.03175669	10.571134	-0.5406375	8.45084185	-4.2666559	-0.4601089	2.50050388	-2.6755309	1.73558782	2.60769783
1-EMB1	1-EMB	E11.5	embryonic	A/J	8	AJ_E11.5_337_pooled_8	109.464163	-25.361203	-3.7796034	-17.402801	-15.481505	-9.9214069	-5.0224685	-17.950684	-3.7273133	10.5599851	8.61861977	10.3662856	2.90290322	2.02607765	-7.1070242	-1.5059942	2.68920853	-0.0735929	5.03904233	1.85698021
1-EMB1	1-EMB	E12.5	embryonic	A/J	8	AJ_E12.5_333_pooled_8	101.660082	-19.148576	-9.3628609	-15.689833	-13.786943	-6.5603453	1.65478323	-22.703417	-3.4889833	8.46892419	6.19066312	5.39342786	5.25862254	3.30541032	-8.9721716	-1.513975	1.07673058	-2.842207	4.43157822	2.20952322
1-EMB1	1-EMB	E12.5	embryonic	A/J	8	AJ_E12.5_334_pooled_8	107.035962	-17.596613	-11.08255	-8.6480718	-6.4068234	-1.6704477	4.92455423	-16.585199	-5.1542769	7.20101829	9.25763873	9.66712495	5.646628	3.22130289	-1.1778162	2.95743178	2.57900139	-4.8556913	-1.1075229	3.99478464
1-EMB1	1-EMB	E12.5	embryonic	A/J	8	AJ_E12.5_335_pooled_8	104.276934	-14.622087	-10.914222	-7.9383782	-10.99509	-8.5303704	3.81169316	-22.649893	-7.3148061	7.84129201	4.68626113	6.29247428	5.01713564	3.35781813	-7.3493184	2.17627604	1.97697469	-2.2283611	3.09690304	2.63356355
2-PSG	2-PSG	E13.5	embryonic	A/J	2	AJ_E13.5_358_m358_2	100.923414	-5.8997522	-10.678513	0.2863755	21.0866801	4.55529738	27.9166038	5.87479577	-8.1386955	-5.3955371	5.23893808	4.72857285	3.15754701	-1.8061305	6.18938783	7.64950179	-4.4893446	-7.1567257	5.26704116	9.13258128
2-PSG	2-PSG	E13.5	embryonic	A/J	4	AJ_E13.5_360_m360_4	94.3735605	2.52879403	-7.6023337	10.1761115	3.54115577	14.266533	6.90757963	-9.4672292	-0.2864518	-3.373504	8.51891347	0.41438528	2.79476178	-7.4085432	1.11660878	4.06785764	0.77075961	-0.5514044	4.52649828	-0.2701105
2-PSG	2-PSG	E14.5	embryonic	A/J	1	AJ_E14.5_290_m290_1	94.3220241	16.9745378	7.18047226	20.3280012	-3.500596	10.0669371	14.953009	2.9301993	3.88280134	-6.6479415	1.70809571	2.78769802	1.21543986	-10.44662	3.89157708	1.16135113	1.78127774	-5.4679845	-4.07709	-5.857876
2-PSG	2-PSG	E14.5	embryonic	A/J	4	AJ_E14.5_323_m323_4	95.5929132	7.48651428	-1.6732293	12.8479234	4.07568407	14.9446986	12.1041241	-2.4125802	0.14668817	-4.7691193	10.6179004	1.9324065	-0.890206	-5.7777892	7.49145395	4.0183887	1.2233509	0.94814759	0.9633633	-0.7194535
2-PSG	2-PSG	E15.5	embryonic	A/J	7	AJ_E15.5_186_m585_7	75.3376375	12.4420648	-12.080194	4.33611453	6.18762378	19.3392274	5.15496923	-11.239014	3.01268535	-9.0583372	1.68754664	-3.983622	-0.6320645	-6.9795827	6.8009116	4.84813504	-3.8708932	0.21801819	-8.6725968	-9.3357111
2-PSG	2-PSG	E15.5	embryonic	A/J	7	AJ_E15.5_187_m586_7	74.6139887	12.1891904	-11.0938	6.47836389	8.47051377	20.786084	3.80906029	-12.496728	2.89063167	-9.9410545	3.80032963	-3.3182192	-0.1447713	-4.636711	6.85528206	4.70856821	-2.272473	4.81314152	-8.9931004	-9.6035536
2-PSG	2-PSG	E15.5	embryonic	A/J	7	AJ_E15.5_188_m588_7	77.0194433	11.4355294	-11.083137	3.46810887	1.50075548	14.8800906	5.63746393	-13.339862	2.91289351	-5.9603986	1.00381018	-6.8432014	0.33252966	-6.4556473	6.83621107	3.76216255	-5.1706408	-1.5543076	-9.4646526	-6.9793806
3-CAN	3-CAN	E16.5	embryonic	A/J	7	AJ_E16.5_185_m581_7	62.115054	20.9502795	-7.6858879	2.71592687	7.96723785	17.3426413	5.62191624	-12.307788	2.32245541	-11.312552	2.6601361	-4.6899918	-5.9809867	2.12701522	9.97812629	2.01592658	-0.5592393	8.46173852	-9.596164	-6.7833562
3-CAN	3-CAN	E16.5	embryonic	A/J	1	AJ_E16.5_186_m186_1	69.5732343	25.0551185	18.7776228	6.95921704	-10.539598	2.39905871	16.7312518	2.18399942	7.7669583	-12.057678	1.56353679	-0.9130538	0.06182058	-2.3407341	2.87008993	-6.3995987	-0.8892933	-3.1395064	-3.1389934	-6.6665795
3-CAN	3-CAN	E16.5	embryonic	A/J	1	AJ_E16.5_189_m189_1	73.7736905	29.7759186	21.6720471	13.7233963	-12.268742	3.89569074	15.1221475	2.52533087	8.00373718	-10.708079	4.42534066	0.62604842	-1.694119	-3.8799188	3.12364847	-6.6859343	-0.3166508	-2.9044933	-0.7499702	-3.0581783
3-CAN	3-CAN	E17.5	embryonic	A/J	1	AJ_E17.5_058_m58_1	42.3881043	42.4954493	37.5811744	5.38593293	-1.5614524	-5.7974568	14.3557249	3.46664157	5.48393532	-10.516853	-0.57471	7.02222023	-8.7470561	5.88749508	6.86072996	1.58089705	3.63597362	-0.9486687	-0.4450353	3.14406257
3-CAN	3-CAN	E17.5	embryonic	A/J	6	AJ_E17.5_059_m616_6	28.007324	22.5300028	10.0236074	-17.308927	6.12251301	10.7262896	5.80147447	-10.681033	10.8660071	-9.3483622	0.82947159	-6.8040646	-12.2952	14.8910428	7.20917299	-3.676578	-3.2854347	-2.9853487	-4.5526381	7.49302388
3-CAN	3-CAN	E17.5	embryonic	A/J	1	AJ_E17.5_060_m60_1	16.9211386	38.305947	37.599943	-1.9400752	-1.8468542	0.36519967	-1.985595	-11.016975	11.3015001	-10.537594	-4.4357077	0.58833431	-0.7439618	4.07117848	-4.0816011	0.17170186	-1.0557181	-3.7030412	3.65330019	4.55168651
4-SAC	4-SAC	E18.5	embryonic	A/J	6	AJ_E18.5_058_m600_6	-5.0123133	13.5391827	11.2168455	-35.014044	14.997339	5.93768596	-4.7825311	-15.206234	9.48881936	-11.677549	-0.5113794	-2.9389913	-9.2246838	12.8329328	-2.7296098	1.31728294	-1.9909782	-2.8463731	2.68081917	8.70563626
4-SAC	4-SAC	E18.5	embryonic	A/J	1	AJ_E18.5_293_m293_1	-2.4139016	37.2289732	42.3671392	3.53422	8.0766893	-1.8314066	-6.9293089	-0.3758056	10.0273104	-12.234356	4.03332878	10.4920679	-2.2397825	1.23135862	-3.0782907	9.53156564	4.14077147	-4.9284165	9.80426706	6.1371233
4-SAC	4-SAC	E18.5	embryonic	A/J	1	AJ_E18.5_296_m296_1	4.03693245	35.8710045	40.734597	-5.3666214	-7.0277241	-3.3975636	-8.2961411	-9.066768	12.5663002	-8.851907	1.831718	5.91250995	0.0585416	0.01619801	-5.2509507	3.77443689	0.12076712	-6.7451407	5.23589016	3.90929273
4-SAC	4-SAC	E19.5	embryonic	A/J	1	AJ_E19.5_257_m257_1	-23.792615	25.883257	31.2882771	-4.2260164	9.62951379	-4.9854794	-13.159233	-13.096573	6.18418049	-8.568024	-0.4489662	5.78791723	4.15127768	0.31076797	-4.7059849	9.03381376	-1.5866906	-6.4077302	6.49981958	2.05739976
4-SAC	4-SAC	E19.5	embryonic	A/J	1	AJ_E19.5_258_m258_1	-17.948025	24.7760652	44.1442946	-12.540705	5.52197048	-10.76019	-10.677291	-5.7349424	5.18242072	-3.9688994	-0.6009718	10.954831	0.45149067	-4.8733909	-1.2632382	11.517488	-2.319138	-8.9174291	6.2674785	2.03039567
4-SAC	4-SAC	E19.5	embryonic	A/J	3	AJ_E19.5_262_m262_3	-18.500951	23.7947675	26.0889387	-20.39668	12.4010329	-17.185093	-5.9326033	-14.676893	-1.5317124	-0.8805344	0.68524655	1.8042661	-5.963251	5.26493715	3.80663305	10.9867259	-1.0455177	-0.1951731	1.27618783	2.35524822
5-ALV1	5-ALV	P0	postnatal	A/J	3	AJ_P0_468_m468_3	-45.323856	9.4784673	22.4418545	-30.173376	17.0987509	-22.069174	-19.27649	-27.026219	-4.4152725	9.46703204	-0.9527358	-0.5116606	2.89093823	-7.1954631	8.91479056	17.0118783	-16.727496	8.63854472	-0.0652487	-7.2790795
5-ALV1	5-ALV	P0	postnatal	A/J	3	AJ_P0_469_m469_3	-26.545576	3.54582188	20.4194565	-33.47461	14.6764177	-22.690889	-11.019297	-13.176581	-0.577785	6.06841627	2.58130369	-1.9480868	3.5438996	-7.6684702	8.24495005	26.8537212	-28.451083	19.3353039	12.8053499	-19.852407
5-ALV1	5-ALV	P0	postnatal	A/J	4	AJ_P0_543_m543_4	-41.546925	8.20504546	16.7156023	-27.872585	26.2426317	-12.175712	-10.92805	-12.648266	-2.2432572	2.76569917	2.86343778	7.48382362	-1.6897463	-2.8732893	5.52986862	8.37955619	-5.0019101	6.54832332	7.78524052	-0.6682541
5-ALV1	5-ALV	P02	postnatal	A/J	3	AJ_P02_520_m520_3	-25.491533	16.8009112	2.02310126	-0.7675148	8.40953027	-20.233146	2.50388587	0.00608176	-2.8467145	5.10537292	14.9034869	-6.3614585	0.83674155	3.65261876	1.47426974	0.27824016	-1.6289412	-7.0904933	-5.6959555	-1.3336875
5-ALV1	5-ALV	P02	postnatal	A/J	3	AJ_P02_521_m521_3	-22.785267	15.9196926	-0.3062072	-6.4463097	5.76614047	-27.845309	3.3646364	8.47890026	-3.3266478	6.08035353	16.3041768	-9.0694239	-4.2207794	-4.0615118	1.9143251	8.63822738	5.71747756	0.93140868	-2.3165017	-0.6017234
5-ALV1	5-ALV	P02	postnatal	A/J	3	AJ_P02_522_m522_3	-22.650091	9.67068258	-0.1320223	-15.497421	7.14287172	-20.066636	-0.0182219	-1.1795204	-1.9952145	2.43843076	12.2466259	-8.5921681	2.71126898	-2.0656326	-3.6281905	0.4717915	-4.479965	-3.828326	-4.2078533	-6.5407247
5-ALV1	5-ALV	P03	postnatal	A/J	4	AJ_P03_535_m535_4	-17.876541	5.62716128	-13.536208	-17.347256	14.3700163	-4.8864794	1.97843091	7.53879165	1.5305342	-7.2901956	15.3610841	0.04774529	3.79021386	-4.4581212	-2.7998008	-1.7568374	-2.2016921	-3.3611624	3.69040956	-3.1449056
5-ALV1	5-ALV	P03	postnatal	A/J	4	AJ_P03_536_m536_4	-21.111411	8.42428831	-7.609858	-1.6136776	17.1320498	-0.8658046	1.49366231	10.8352102	4.01674412	-4.9071701	21.7011344	1.30750095	5.03469165	-0.5637818	-0.7036602	-1.4615434	-1.4183828	-4.7585033	6.46396136	2.84346043
5-ALV1	5-ALV	P03	postnatal	A/J	4	AJ_P03_537_m537_4	-16.674907	13.5405552	-2.2797539	3.37014576	17.7312319	-8.6631863	5.29981985	16.3738475	-0.4132711	-1.5304428	25.1943948	3.7382468	3.01302121	-1.353823	1.59635711	0.21825369	0.06228089	0.45329676	4.33210827	2.13628074
6-ALV2	5-ALV	P04	postnatal	A/J	3	AJ_P04_514_m514_3	-17.98749	16.0535212	-8.4636234	7.19228843	11.3988937	-8.9093265	2.67191461	5.7927781	2.30384066	-4.1776824	15.4653581	-2.5401111	2.28174524	-3.5105715	0.14924553	-0.2353549	-0.0524503	-9.1046747	-2.1220713	0.13793092
6-ALV2	5-ALV	P04	postnatal	A/J	3	AJ_P04_515_m515_3	-19.122659	14.2013797	-8.5840217	-3.5410944	4.1274996	-22.9144	9.69290131	7.40853712	-1.4898823	-0.8330267	13.2911151	-2.517622	1.94203691	2.65974989	3.5709385	-2.3034648	-3.8496807	-2.9019515	-3.7597717	-0.6298683
6-ALV2	5-ALV	P04	postnatal	A/J	3	AJ_P04_516_m516_3	-17.924495	14.4529808	-4.770414	-8.6315201	3.20553945	-25.263562	9.55824951	7.90904671	-3.1598086	0.29088825	15.9065764	-1.7658236	-1.7552645	2.59890417	4.62780317	-2.7241661	0.71705702	0.22473503	-4.5897035	-0.2588626
6-ALV2	5-ALV	P05	postnatal	A/J	1	AJ_P05_181_m181_1	-9.258486	23.7803291	6.11414666	5.52123337	-21.288258	-21.540295	6.31282287	11.2152954	8.15067543	-6.6320114	13.5235309	3.47235019	7.49813741	-3.4662611	-5.1326324	-9.2974393	-3.9675712	-3.3164663	4.40783773	-3.3574814
6-ALV2	5-ALV	P05	postnatal	A/J	2	AJ_P05_350_m350_2	-18.633273	-3.7333444	-14.400741	-35.87631	9.75944759	-11.564957	15.5508146	19.3973274	5.13124741	-6.5969498	9.35455698	3.01312594	1.6512815	0.85698269	3.96692935	-6.7190841	-8.9603703	-13.477439	0.99868108	5.82549707
6-ALV2	5-ALV	P07	postnatal	A/J	7	AJ_P07_206_m797_7	-16.634677	-40.577034	-32.104913	-89.659812	5.61675097	26.9141826	-5.449824	32.2936177	13.1493134	-21.287484	-11.470924	-1.0650838	0.68196149	-8.0159693	-3.8919156	0.24507409	0.20042107	-8.6683722	1.47779551	-5.2170944
6-ALV2	5-ALV	P07	postnatal	A/J	8	AJ_P07_318_m798_8	-31.409964	9.92470616	-22.712285	-10.217466	-4.2437778	-21.949072	8.39735494	2.97618457	-0.4782475	-9.0079757	8.23048136	6.53758383	9.27614083	2.18644662	0.87089215	0.02487042	-6.7346336	4.3566369	2.13414371	-4.2427527
6-ALV2	5-ALV	P07	postnatal	A/J	8	AJ_P07_319_m799_8	-28.096558	6.29161053	-31.216201	-15.93166	14.8487722	-19.032753	8.94321361	6.86360372	-5.0898246	-17.341046	6.36139492	9.05438349	9.05352594	-1.056636	0.06384942	4.9397571	-1.3204841	5.40175254	-0.8869212	-6.9268204
7-ALV3	5-ALV	P09	postnatal	A/J	7	AJ_P09_198_m634_7	-25.14029	13.631621	-21.692849	8.57178652	-2.8552589	1.77872504	-6.1080801	-5.6794713	10.8245235	-7.7788079	8.09924137	-1.5248915	4.59644281	-3.9260617	-0.4310009	-3.3926244	-1.8617481	-6.376834	1.18213296	-0.9428788
7-ALV3	5-ALV	P09	postnatal	A/J	7	AJ_P09_199_m635_7	-25.900936	12.0974893	-20.424499	9.59909102	1.88686558	-1.7198893	-0.5017667	0.43579446	8.84118186	-7.4634179	9.42225587	0.581639	6.12555573	-2.4862612	1.32013126	-0.5282529	-4.2097486	-4.074911	3.65328522	0.72674826
7-ALV3	5-ALV	P09	postnatal	A/J	8	AJ_P09_320_m800_8	-28.891457	9.9294567	-25.103177	-14.981579	-16.773494	-19.984042	-2.6657653	-12.426447	4.68600637	-5.5184888	0.73682918	-7.5542158	2.4439136	-1.9874673	-2.1374239	-6.2636259	-0.2240001	2.98905212	-0.429071	0.98330501
7-ALV3	5-ALV	P11	postnatal	A/J	8	AJ_P11_322_m802_8	-35.682295	11.1500616	-25.557895	-7.8995367	-16.524994	-20.452726	1.8831491	-12.979441	2.98487631	-9.0827351	-0.1785045	-0.9713938	0.44834896	1.69142565	0.84780266	-6.477403	2.95799529	2.66193835	0.57965676	1.6859652
7-ALV3	5-ALV	P11	postnatal	A/J	8	AJ_P11_323_m803_8	-38.470081	11.0346643	-23.613885	-4.0965091	-12.883371	-18.525019	0.42513528	-10.686826	1.90006499	-7.6943439	0.8846289	1.35489162	3.78460954	0.70974407	7.23724656	-2.4242788	5.34964457	1.59336384	-2.8915594	4.46518996
7-ALV3	5-ALV	P11	postnatal	A/J	8	AJ_P11_324_m804_8	-38.784871	8.94568686	-25.442389	-10.015964	-15.104144	-18.228295	-0.4665795	-13.467914	2.31175926	-8.9614852	-0.7558215	-0.4756137	1.28828793	-1.082517	1.76798907	-4.6233706	1.80204178	2.61408876	0.71521857	1.846376
7-ALV3	5-ALV	P12	postnatal	A/J	8	AJ_P12_321_m801_8	-37.199744	3.08800268	-22.415168	-22.034515	-14.553836	-16.616767	5.20225923	-5.8060597	5.55131223	-7.7690191	1.77311419	4.06506094	-5.5280577	3.76745077	5.51834652	-5.4020967	6.2778648	0.1813944	-2.6412771	5.19669428
7-ALV3	5-ALV	P12	postnatal	A/J	8	AJ_P12_325_m805_8	-46.574532	-0.4339668	-17.55166	-9.659035	-17.103119	-16.928926	3.88002093	-12.901529	4.43052821	-7.7457525	1.87224964	-0.1173853	-0.0641119	3.22084395	1.2947767	-6.2314404	2.20374997	-0.6507791	-0.398318	2.25028866
7-ALV3	5-ALV	P12	postnatal	A/J	8	AJ_P12_329_m828_8	-41.520067	5.26396609	-21.10004	-14.525107	-11.370817	-18.708368	5.03497784	-6.9052956	1.66057938	-8.8496058	1.90715023	4.35026422	-1.625308	2.15453392	3.5995358	-3.6097327	5.6563514	3.04287999	0.32135437	1.49628969
8-ALV4	5-ALV	P13	postnatal	A/J	7	AJ_P13_184_m567_7	-48.53077	-0.3453697	-10.026412	9.51577618	-9.9137267	8.21219598	-13.299616	-16.149722	9.88954732	-8.9797724	9.27381016	5.01727229	-1.8651492	-6.1987118	5.83809688	-0.0771859	7.34796904	4.42074473	-2.3421535	-1.419121
8-ALV4	5-ALV	P13	postnatal	A/J	7	AJ_P13_195_m629_7	-51.670321	-1.5550927	-10.435843	6.16484393	-10.097161	-9.1676302	2.36182131	-11.743272	4.72327129	-8.2708007	3.98247734	2.84153336	1.24094783	-2.0330217	6.76097491	2.39176068	-1.3065517	-4.627643	-1.0042098	3.6398513
8-ALV4	5-ALV	P13	postnatal	A/J	7	AJ_P13_196_m630_7	-51.916546	-2.4288779	-12.097694	6.11953266	-6.8319186	2.01778163	-6.4655008	-14.038871	7.63533694	-10.292682	4.60812085	3.66569234	2.00248294	-4.9792371	5.80196058	2.85806619	3.89525546	2.51506426	-1.8877867	-0.164758
8-ALV4	5-ALV	P14	postnatal	A/J	5	AJ_P14_037_m631_5	-50.165287	-10.679694	4.05861762	-11.206419	-34.161773	15.3984938	-12.290256	-10.532964	24.9668683	6.245679	20.9033088	3.3620258	-13.070498	-7.8304831	12.7176614	-3.830285	3.02466086	-11.688539	-2.3196082	4.90982
8-ALV4	5-ALV	P14	postnatal	A/J	3	AJ_P14_473_m473_3	-50.317772	-3.9987094	-9.8102255	-3.4931105	-7.8617222	-16.108511	2.31907714	-8.490709	4.09171258	-3.254063	1.24453494	-2.0766555	1.30802091	-8.3218557	9.94449175	9.36114489	-1.5134687	3.09710955	-0.8368909	-2.6105198
8-ALV4	5-ALV	P18	postnatal	A/J	7	AJ_P18_204_m646_7	-64.294486	-15.285195	-2.1781215	10.1961476	-6.9773898	5.1606945	-5.0387034	-20.918894	6.30724326	-7.0331663	4.30672766	-2.2615674	0.27249723	-5.3677132	4.52999428	2.45999834	2.51919694	-3.2483027	-5.3825292	-1.6801937
8-ALV4	5-ALV	P18	postnatal	A/J	7	AJ_P18_205_m647_7	-61.731753	-19.113508	2.52792603	4.20235843	-4.459495	0.24751205	2.31089679	-12.173538	4.00426935	-8.6832459	9.12093865	1.13934416	-1.6465391	-2.8940405	7.40736381	1.90083622	4.27467116	-1.9852448	-5.7812196	0.02584863
8-ALV4	5-ALV	P18	postnatal	A/J	8	AJ_P18_326_m806_8	-59.428473	-16.811026	-2.3424072	-13.341879	-17.032015	-14.186191	5.40004142	-15.674943	1.60342783	-7.9520128	4.07293867	0.25285826	-2.8796523	1.44112172	4.45028506	-2.5367622	4.74860527	3.1431498	-4.840838	-0.1305424
9-MAT	5-ALV	P21	postnatal	A/J	1	AJ_P21_079_m79_1	-57.605806	-14.716153	20.8752965	16.8460897	-3.9388205	-5.974689	7.01481805	-9.2487825	1.27776648	-16.244558	-0.7466154	2.4754043	7.8898599	-8.453013	-3.7837424	-4.0920348	8.45410611	1.46924582	0.79830607	-2.20144
9-MAT	5-ALV	P21	postnatal	A/J	1	AJ_P21_080_m80_1	-55.284019	-12.171609	22.3555172	13.4490552	-6.0016985	-19.809748	17.2250324	-0.3363426	-3.0973273	-14.810177	-0.8118025	8.57441419	4.58940227	-9.2246136	4.72962039	-4.6209843	9.22998066	-1.0552809	-0.2412088	1.80933701
9-MAT	5-ALV	P21	postnatal	A/J	4	AJ_P21_542_m542_4	-57.396533	-18.993955	11.442489	13.1082182	2.89204193	3.03192388	4.02743509	-6.8319444	1.56965739	-8.6681914	12.8486435	-3.0823523	3.42586572	-2.1253385	0.10633445	1.48544904	4.80748513	6.52754137	4.05021132	0.66400714
9-MAT	5-ALV	P24	postnatal	A/J	2	AJ_P24_499_m499_2	-65.930252	-31.782026	16.8790669	-3.1842485	20.9639346	-3.3870999	3.6013682	-24.739183	-8.9421219	-6.6296776	-6.0704243	-7.421007	2.69251978	-15.849635	3.8696402	-16.562462	0.6962919	-0.290514	0.5716561	1.70353008
9-MAT	5-ALV	P24	postnatal	A/J	2	AJ_P24_500_m500_2	-68.878788	-25.340019	22.1229526	14.5469675	17.1222455	-0.9103454	3.68778572	-22.852137	-6.7769387	-3.0710632	-0.0054903	-5.3937455	-0.5057625	-13.107613	5.49409852	-12.12767	1.07314084	-4.8265418	1.64355937	5.39522704
9-MAT	5-ALV	P24	postnatal	A/J	2	AJ_P24_501_m501_2	-70.706082	-27.170318	20.886474	15.0018359	26.2109353	-4.4952057	8.76148949	-19.806438	-11.206063	-3.8960733	-4.0517135	-3.2307396	-3.2000806	-15.032438	9.17600037	-12.604551	1.15687994	-9.0142983	0.89548693	7.95742914
9-MAT	5-ALV	P30	postnatal	A/J	1	AJ_P30_089_m89_1	-57.480297	-15.181416	19.3640687	17.1574908	-12.401184	-10.681065	14.0316516	-5.7896616	1.20685299	-10.025736	8.12693213	-0.88288	5.19829014	-0.2467591	-3.5537297	-0.169772	1.45046059	-5.1194671	1.6145583	-2.627767
9-MAT	5-ALV	P30	postnatal	A/J	1	AJ_P30_166_m166_1	-58.72058	-18.802429	21.7359818	23.2603129	-8.5472926	-1.2757429	10.5318785	-4.4368137	5.00357577	-12.321602	8.10607254	0.3553791	10.11398	0.06266363	-5.5586053	1.58483	1.17624989	-3.2296729	-0.2201838	-7.4780823
9-MAT	5-ALV	P30	postnatal	A/J	4	AJ_P30_541_m541_4	-60.34076	-30.671359	17.4766699	21.2970187	4.0387059	8.74350635	9.51145131	-4.0476216	2.43457253	-7.8938318	19.006349	-5.3257442	4.70863852	6.11408725	-2.2286299	-1.4492029	6.81006657	9.30750736	5.34193571	-3.1144656
9-MAT	5-ALV	P56	postnatal	A/J	2	AJ_P56_106_m106_2	-64.77793	-42.30021	4.44730029	-12.628744	14.8204619	-2.7851518	16.6262319	-9.5738421	-1.7323023	-13.801985	-5.2634587	-11.090204	-1.0634506	0.67215066	0.45917895	-2.0294578	1.49475936	-5.824317	-7.5468235	1.36877736
9-MAT	5-ALV	P56	postnatal	A/J	2	AJ_P56_107_m107_2	-66.735319	-44.094132	4.80721867	-11.900902	19.0840839	1.32767365	17.0014893	-5.0706214	-3.0443514	-17.978482	0.29523018	-7.1955352	-2.4239527	1.11862828	1.81858635	-1.8310294	6.14344544	2.32232365	-4.0976401	1.12444975
9-MAT	5-ALV	P56	postnatal	A/J	4	AJ_P56_549_m549_4	-59.952494	-35.414331	23.9202366	9.02826907	3.32142527	3.8643146	15.5531121	7.38182339	0.34452753	-5.2886994	26.2732309	-3.0586071	-1.6658875	10.0719349	3.33894631	5.43828923	8.29413628	10.1172583	5.18798003	0.29528116
0-WE	1-EMB	E09.5	embryonic	C57BL/6J	4	B6_E09.5_144_m144_4	123.74072	-46.07768	8.55103951	12.1744223	9.10238236	-1.1202239	-36.501069	16.4223609	6.45994678	-9.2090974	8.72505713	-2.3773061	-5.8356122	3.86605423	5.54867669	-6.8320708	-1.5803314	15.6455955	6.84112653	4.05960481
0-WE	1-EMB	E09.5	embryonic	C57BL/6J	1	B6_E09.5_311_m311_1	127.530719	-33.624825	9.19371581	23.6092721	-3.3499878	-28.668165	-27.591028	13.4725735	-0.3021544	-9.2662065	-10.066853	-1.5728879	-0.1513086	6.23690681	-0.3142505	-8.6894411	-6.0905696	-0.7826836	1.25947758	0.94713158
0-WE	1-EMB	E09.5	embryonic	C57BL/6J	1	B6_E09.5_314_m314_1	123.67596	-31.866577	12.6233955	21.7041194	-10.163339	-19.071418	-33.915335	9.29049747	5.50335802	-8.86537	-6.6692315	0.20161812	-0.264582	4.78910841	-6.1635309	-13.019958	-3.034973	5.14274603	4.71699064	-1.9098977
1-EMB1	1-EMB	E11.5	embryonic	C57BL/6J	8	B6_E11.5_328_pooled_8	108.83424	-15.174367	-10.96549	-12.137886	-6.529884	0.85575641	10.5383727	-4.5693064	-15.670591	6.99526449	0.55335867	6.71127988	0.49186368	3.80054504	-3.63934	-1.0879977	2.19636294	-0.8300586	3.6777227	7.8146804
1-EMB1	1-EMB	E11.5	embryonic	C57BL/6J	8	B6_E11.5_330_pooled_8	103.413329	-15.219912	-7.9831645	-8.5082787	-20.238668	-6.3291553	-5.8263913	-20.146527	-12.666893	11.9282245	-0.6592978	0.38575073	4.21993216	4.22898009	-11.102967	-6.0708621	-0.9677057	3.96122542	8.26625048	2.85669196
1-EMB1	1-EMB	E11.5	embryonic	C57BL/6J	8	B6_E11.5_336_pooled_8	108.413683	-25.858691	-14.395569	-16.879325	-2.6202336	0.84328944	2.16964877	-7.5934956	-13.314326	5.48426238	-2.7836194	7.05994458	3.54719107	4.727306	-8.4077032	-2.3013121	0.45462462	-3.2855996	2.70097091	4.43778328
1-EMB1	1-EMB	E12.5	embryonic	C57BL/6J	5	B6_E12.5_032_m433_5	103.526979	1.81762962	4.46955504	11.779262	-17.979055	23.5391662	-0.1062345	-1.2073978	-5.4124447	7.98269475	14.5839536	2.32258492	3.16119737	-9.885132	3.45198888	-3.3373441	-6.2158123	2.73097918	14.4210579	11.4231607
1-EMB1	1-EMB	E12.5	embryonic	C57BL/6J	6	B6_E12.5_079_m786_6	97.926807	-7.2754724	-6.1826401	-4.248489	-7.17517	22.9009193	0.6522157	-4.0986774	-5.3659628	3.55177979	7.76415041	-1.2716544	3.31585727	-7.944336	-1.084467	-3.4679208	-7.40424	-1.9698078	5.98114058	3.89468437
1-EMB1	1-EMB	E12.5	embryonic	C57BL/6J	4	B6_E12.5_439_m439_4	97.9617005	-6.4346694	-9.9968881	1.78891542	9.01740112	24.7038476	3.59543928	4.32208121	-11.280757	-3.6731308	4.8310228	2.03759387	7.60203153	-9.9707334	-0.4825684	3.63450874	-3.8322138	4.59301696	8.66284966	0.4770288
2-PSG	2-PSG	E14.5	embryonic	C57BL/6J	1	B6_E14.5_029_m29_1	93.0136722	19.0729656	14.4121059	19.0400792	-13.705929	16.6632552	6.2457018	10.4841234	-4.7513499	-1.6491112	1.81554224	2.15010502	0.64805489	-11.327045	2.28614884	-3.1207304	-0.0448222	0.86337926	5.9609545	-1.635847
2-PSG	2-PSG	E14.5	embryonic	C57BL/6J	1	B6_E14.5_030_m30_1	95.3322539	16.4709928	10.9768119	12.3553068	-8.3712056	6.94630283	15.3104621	14.577345	-10.878808	-5.0652822	-3.8701211	1.31183613	2.61491636	-7.1544039	2.71586888	-3.0062888	-2.534562	3.84151772	3.59612115	0.05852787
2-PSG	2-PSG	E14.5	embryonic	C57BL/6J	5	B6_E14.5_047_m662_5	81.905061	6.15135998	-11.651365	6.33535241	-11.305371	25.5180191	-5.6769488	-16.931017	-3.3752736	-0.2969825	0.612461	-11.869997	2.53304439	-3.9826336	-3.7134917	-6.5116373	-8.3827249	2.58713834	3.97619157	0.44364382
2-PSG	2-PSG	E15.5	embryonic	C57BL/6J	3	B6_E15.5_483_m483_3	75.9550197	17.2763735	-1.6305813	-2.0234597	-9.3528082	3.35473257	13.7096938	-0.9516499	-11.956187	1.00883851	-4.1267625	-9.5892215	-5.0542356	2.77143479	8.2137592	-5.7425658	-7.728524	6.3871675	-3.4761964	-0.719217
2-PSG	2-PSG	E15.5	embryonic	C57BL/6J	3	B6_E15.5_485_m485_3	70.5575575	4.85422381	-1.0362013	-17.069802	-13.691387	-5.8865037	1.5618133	3.27446352	-2.3349554	5.89334449	-8.1167419	-36.478908	-1.9221182	-17.654259	-3.3691014	7.21328041	-3.3371148	7.11243063	-1.6414977	4.214511
2-PSG	2-PSG	E15.5	embryonic	C57BL/6J	3	B6_E15.5_486_m486_3	72.8177705	12.1170625	0.39131779	-14.076922	-13.285402	1.90891726	12.6977126	-2.9495675	-9.6675701	0.53959522	-5.7393877	-12.840589	-0.0982364	2.19242781	4.84844785	-7.7168004	-11.472694	9.01115402	1.72377142	-0.1361105
3-CAN	3-CAN	E16.5	embryonic	C57BL/6J	3	B6_E16.5_035_m35_3	50.2143896	23.2657171	5.15638179	-13.638441	-12.394088	8.46610965	4.79414697	-10.364789	-6.4505937	-1.3223997	-7.6539755	-13.472674	-9.7752778	9.78808511	6.31301314	-9.9206559	-8.2871748	8.5027508	-4.0366664	0.28321145
3-CAN	3-CAN	E16.5	embryonic	C57BL/6J	1	B6_E16.5_036_m36_1	52.9736083	7.38515117	17.5666154	-42.975585	-9.3000462	9.26745794	13.3495181	17.3360205	1.32880851	-11.059428	-11.799653	-3.807617	-2.8189695	5.60676681	-0.2739414	-13.403124	-6.6703573	3.09388094	-1.5866677	0.94647513
3-CAN	3-CAN	E16.5	embryonic	C57BL/6J	1	B6_E16.5_232_m232_1	57.0359448	31.3174728	32.2748936	-2.4881524	-16.399642	-1.5219375	13.5460053	14.2178427	-5.8010108	-5.9018318	-5.8495943	-1.7589596	-2.6991031	3.40252766	1.93067709	-9.9773243	-5.5867211	6.90567228	5.94893923	5.76296345
3-CAN	3-CAN	E17.5	embryonic	C57BL/6J	1	B6_E17.5_339_m339_1	20.8552238	12.1842061	43.4625926	-43.862102	-36.539792	21.4718424	-20.78621	0.99269588	17.60529	-1.1102713	-4.7263249	0.86629139	0.27103129	-10.455796	-10.77605	-11.870982	-1.15536	-1.5442839	2.10428846	-2.4484295
3-CAN	3-CAN	E17.5	embryonic	C57BL/6J	3	B6_E17.5_342_m342_3	60.1323257	-2.9480408	11.7917461	-2.4160246	-8.3136445	-10.048704	-7.747361	0.41514783	-9.5304739	14.0686467	-16.614118	-30.105319	10.9834463	26.4308078	41.6942148	-4.3146168	28.7843225	-23.604346	37.9618769	-32.52385
4-SAC	4-SAC	E18.5	embryonic	C57BL/6J	6	B6_E18.5_062_m717_6	-16.840081	10.4469448	10.8973714	-29.359749	16.0881019	20.0691531	-12.569222	-1.2073621	-1.5064924	-9.1357332	-4.633817	-1.4513841	-5.0715111	10.8972864	-4.8624098	5.26630955	-4.946871	-7.3189511	6.88063528	6.60955535
4-SAC	4-SAC	E18.5	embryonic	C57BL/6J	1	B6_E18.5_240_m240_1	1.56568513	12.745216	43.5904769	-21.667531	-3.8312328	20.3558803	-27.721449	9.11370364	2.55761455	6.36377175	-7.1920007	-4.4484732	79.5095256	16.1824168	25.3868979	2.05790714	5.08207013	6.9848458	-24.660309	19.9651033
4-SAC	4-SAC	E18.5	embryonic	C57BL/6J	1	B6_E18.5_241_m241_1	-7.984339	29.7473386	32.1959963	-14.31837	2.31121025	0.60829012	-9.4013043	3.36307842	-10.007618	-5.6286844	-13.490116	6.76341422	5.11252149	1.09450126	-5.2389015	6.2006195	-5.0259069	-1.855913	4.25059177	1.9018567
5-ALV1	5-ALV	P0	postnatal	C57BL/6J	1	B6_P0_115_m115_1	-29.977905	11.1521219	32.4410758	-9.6507045	1.085132	2.88478171	-18.066953	5.63393032	-11.926428	12.4304132	1.00689031	6.90153193	2.67915424	-12.721904	-3.7866338	-12.798284	4.03975557	-7.1816376	-4.7327429	-3.4071946
5-ALV1	5-ALV	P0	postnatal	C57BL/6J	1	B6_P0_116_m116_1	-28.407395	10.0743457	31.5844373	-3.8755206	15.8729348	-0.9575424	-10.702103	21.0700645	-16.837861	12.0728649	4.63570771	7.61332091	-3.8293773	-15.302981	0.73531447	-1.7232765	7.85992418	-10.023675	-7.1760917	-3.3475591
5-ALV1	5-ALV	P0	postnatal	C57BL/6J	4	B6_P0_539_m539_4	-29.969666	-0.2773402	12.5462826	-16.708167	42.8318907	8.71272628	-18.666969	-2.3911449	-23.272579	-0.1149647	-9.6614716	11.5219359	-0.1037952	-18.935816	7.28416431	-7.5197731	-5.8462255	6.45018256	4.59984796	-6.4588528
5-ALV1	5-ALV	P02	postnatal	C57BL/6J	5	B6_P02_038_m632_5	-40.587513	6.07446837	17.3914378	-2.6233095	20.8033991	5.89346366	-16.407074	-11.175846	-19.325777	11.7778959	-2.259427	-5.2879642	-9.3045745	-4.5047593	-0.3587232	-7.6603583	-2.5093564	-13.330409	-9.7246067	-1.1177515
5-ALV1	5-ALV	P02	postnatal	C57BL/6J	4	B6_P02_544_m544_4	-31.070118	7.62028988	2.09988473	-7.7849868	18.6215892	10.2184103	-15.425341	7.505463	-16.548266	6.77755627	8.55082861	-1.3572831	12.2568646	4.59723476	2.26810896	-3.579273	6.07913468	3.40211574	-6.5739612	0.03554873
5-ALV1	5-ALV	P02	postnatal	C57BL/6J	4	B6_P02_545_m545_4	-26.974391	11.5649723	-1.2349094	4.03983012	24.4951332	14.2657486	-12.751264	11.873228	-16.129606	4.23193822	11.6730445	0.74281759	-3.4461599	1.83599137	-2.1616085	-0.0271626	5.33040466	0.60119405	0.31637226	-3.7060097
5-ALV1	5-ALV	P03	postnatal	C57BL/6J	5	B6_P03_035_m548_5	-20.803701	12.9111883	-5.362413	-6.7034943	12.9048677	1.46653122	-6.7735765	9.47571048	-16.720286	3.87682686	5.58831782	-0.7717294	-7.7976291	3.02672131	-1.5945894	-5.3919046	2.86332765	-1.3668137	-4.3947996	-2.0546128
5-ALV1	5-ALV	P03	postnatal	C57BL/6J	4	B6_P03_546_m546_4	-25.150693	11.3752175	-6.0981769	1.5357569	15.5119277	13.8203939	-15.886924	4.91675107	-12.889372	1.92333008	8.6504287	-4.9083577	-2.4755114	2.09243546	-6.3994703	-5.2606385	5.01115879	1.33876607	0.81921161	-3.0771532
5-ALV1	5-ALV	P03	postnatal	C57BL/6J	4	B6_P03_547_m547_4	-25.366742	11.3314785	-0.1868169	-0.3925855	20.6456799	11.3897061	-13.731596	11.8591835	-18.06472	3.52324989	13.2839392	2.82272385	-6.3417279	6.93727738	-1.3470567	-2.6530505	11.2570463	12.3522949	-0.4808984	-3.4332526
6-ALV2	5-ALV	P04	postnatal	C57BL/6J	3	B6_P04_512_m512_3	-17.109295	18.5261567	-8.5587609	-2.0123319	-1.3200207	-9.0052012	1.52595663	10.9850573	-16.035154	4.92319188	2.40297458	-7.2117193	-1.5792997	6.55769821	-0.8348705	-5.3502336	-7.7934825	-5.4559317	-3.3519457	1.39327229
6-ALV2	5-ALV	P04	postnatal	C57BL/6J	3	B6_P04_513_m513_3	-11.667262	18.3288787	-11.763858	-9.7248777	-8.9682458	-10.101342	-2.1651771	9.4245481	-12.387092	3.80683506	3.54668495	-8.253262	-2.6613216	3.56907937	-2.0118728	-6.8900986	-5.1248736	4.12174879	-0.9184884	-0.8771278
6-ALV2	5-ALV	P04	postnatal	C57BL/6J	4	B6_P04_550_m550_4	-15.516314	9.87878755	-7.7709636	-0.6518499	10.3867666	12.331009	-8.150301	13.5131272	-9.2117915	-1.5110741	10.532429	-4.147798	1.20412816	3.69842663	-6.8319753	-5.6063554	0.96741374	4.3513427	7.72322505	0.59876941
6-ALV2	5-ALV	P05	postnatal	C57BL/6J	1	B6_P05_265_m265_1	-17.35828	7.23119546	16.0607585	-25.515003	-7.876857	-12.777597	-4.0005982	20.0823132	-15.04539	12.8939874	-6.5667709	9.11262	0.9353347	-19.841656	3.59586526	-20.970183	-5.2568939	-1.0404376	-1.8839946	-5.3436338
6-ALV2	5-ALV	P05	postnatal	C57BL/6J	4	B6_P05_551_m551_4	-12.745635	17.5326773	-17.238299	9.14053655	12.6783969	12.5435472	-9.7415075	17.0629461	-11.45417	-3.3437351	11.105123	-1.0569697	-0.7649681	3.02230613	-1.2332721	-0.7597301	1.54885548	8.18402687	5.24358	-0.6969062
6-ALV2	5-ALV	P07	postnatal	C57BL/6J	7	B6_P07_189_m608_7	-23.967506	19.1077528	-22.600224	4.42143512	-10.811096	0.02866039	-8.489747	3.61791894	-10.573897	-3.6380969	-0.7769343	-2.0383935	-1.6608375	2.74837582	-2.3147747	-1.3342484	-5.7168314	-5.3046412	0.59172596	1.39067174
6-ALV2	5-ALV	P07	postnatal	C57BL/6J	7	B6_P07_190_m609_7	-21.05491	19.6746129	-21.190994	1.82878269	-6.2379831	-4.5002654	-3.3434202	7.70676038	-13.11319	-2.6645234	-1.2964953	-0.6982435	-1.2916696	4.31962558	-0.8633072	-4.1138964	-4.0050494	-0.9283858	1.59655517	3.37631614
6-ALV2	5-ALV	P07	postnatal	C57BL/6J	7	B6_P07_197_m633_7	-23.414923	18.3780905	-22.134321	-1.5328302	-13.976972	4.46121995	-12.543861	-2.0368268	-7.3271713	-1.4438549	0.18071488	-4.1229366	-0.6370131	0.1752737	-2.8369916	-4.629618	-5.6564628	-3.4368121	0.44227354	-0.9399147
7-ALV3	5-ALV	P09	postnatal	C57BL/6J	5	B6_P09_048_m693_5	-30.592707	17.2601636	-30.88508	11.2915612	-1.1270913	7.78816766	-10.040029	5.46557294	-7.9153841	-4.3384201	-6.3147222	-1.9649804	-0.5675743	1.40731322	-0.6180256	0.87831785	-3.2257296	-5.2884893	1.62160268	1.9405388
7-ALV3	5-ALV	P09	postnatal	C57BL/6J	5	B6_P09_049_m694_5	-30.455602	19.102373	-29.178023	8.92030556	-8.922268	1.13292071	-9.1818377	2.04942451	-9.6641189	-2.5677563	-7.0717824	-3.910483	-2.1611655	-0.8140427	0.04793386	1.46613818	-4.2466664	-7.2897367	2.20948178	2.54145725
7-ALV3	5-ALV	P09	postnatal	C57BL/6J	8	B6_P09_317_m796_8	-22.819267	10.4971815	-27.684613	-20.487318	-5.1136634	-8.6754413	0.15689637	11.7767826	-15.968864	-3.5260552	-5.0716665	4.70789905	-4.0050513	0.87107196	2.06408574	-1.7975895	1.28643907	4.62057809	-1.9246108	-1.0760278
7-ALV3	5-ALV	P11	postnatal	C57BL/6J	5	B6_P11_050_m695_5	-40.971703	9.89281085	-24.97545	11.6809784	-7.461704	13.9409301	-16.193952	-2.4535973	-8.003012	-4.6687548	-5.6719257	-0.3039316	-3.8823538	2.62495257	0.76646337	2.19233618	4.32540455	1.55127596	1.13387735	4.37401163
7-ALV3	5-ALV	P11	postnatal	C57BL/6J	5	B6_P11_051_m696_5	-40.125381	10.9951561	-19.861766	12.5055088	-5.9593496	6.81218541	-10.162664	4.93251928	-8.4982023	4.20392234	-4.8965417	2.61686399	2.04385661	8.45225208	4.75006253	1.40028794	-2.2084837	2.23111601	-0.080996	3.18013225
7-ALV3	5-ALV	P11	postnatal	C57BL/6J	5	B6_P11_052_m697_5	-42.41389	14.2296621	-25.778129	11.1749274	-21.004267	0.46701521	-11.545895	-6.4873339	-8.6711675	2.30163247	-10.334564	-3.6826786	-6.1132982	2.72086176	2.22423992	2.98671861	-1.9220618	-9.8453974	-2.0998685	4.81385478
7-ALV3	5-ALV	P12	postnatal	C57BL/6J	6	B6_P12_069_m734_6	-40.621762	12.6944075	-25.223491	9.09543351	0.2736402	4.76755505	-7.6610682	8.17441466	-15.505915	-9.3061647	-5.8481442	8.35870662	-7.1646527	-0.1070557	4.7277474	5.94634101	9.90029608	4.03324627	4.53576866	6.00364216
7-ALV3	5-ALV	P12	postnatal	C57BL/6J	6	B6_P12_070_m735_6	-43.0814	12.4886991	-28.750513	1.33460734	-10.419009	-4.5556196	-11.873968	-6.954451	-15.283516	-3.154183	-13.508404	-0.3912517	-8.0582874	0.55932125	3.07401524	-0.3053031	6.23549121	3.67817886	-3.1816394	5.62801761
7-ALV3	5-ALV	P12	postnatal	C57BL/6J	6	B6_P12_071_m736_6	-39.297365	8.59595528	-28.786371	-1.5790588	-1.8441795	6.08631753	-12.713283	3.23030379	-13.378068	-9.2140434	-6.7057905	6.56389178	-4.9817735	-1.9972611	1.35500957	4.55312089	9.28967539	8.74408921	1.5020263	1.11824277
8-ALV4	5-ALV	P13	postnatal	C57BL/6J	5	B6_P13_053_m711_5	-47.1843	7.19513964	-20.397377	14.4997379	-7.9022232	8.58315326	-9.0749998	1.17749996	-11.260268	-4.714047	-7.5276516	2.34418533	-4.5348161	4.42153168	4.00978482	4.13348902	3.29291912	2.68319053	0.06320722	5.61944283
8-ALV4	5-ALV	P13	postnatal	C57BL/6J	5	B6_P13_054_m712_5	-47.982975	4.61807702	-22.654068	9.56183149	-9.560773	5.16240329	-6.4444229	1.25063791	-9.6028291	-3.9748043	-10.155383	1.69807195	-1.102012	4.89738179	2.41065539	3.72011548	-2.6336725	-2.6449671	1.00567228	4.44032599
8-ALV4	5-ALV	P13	postnatal	C57BL/6J	5	B6_P13_055_m713_5	-47.288212	6.21742196	-21.886882	10.5294289	-10.008947	9.20521244	-10.941441	2.03803916	-8.131845	-4.3151634	-6.5267995	3.26628849	-2.4021212	3.4447091	1.65812861	5.4682903	0.1378715	2.493011	2.42268352	1.57497849
8-ALV4	5-ALV	P14	postnatal	C57BL/6J	6	B6_P14_061_m714_6	-53.929911	0.97579324	-14.19087	9.6129988	-4.8253884	10.1991787	-12.179514	-3.4617993	-11.348405	-5.706661	-9.3166822	3.2539951	-5.8237674	-3.5904956	4.3371356	4.52721852	4.82186231	0.75977679	-0.4111775	3.67195395
8-ALV4	5-ALV	P14	postnatal	C57BL/6J	1	B6_P14_111_m111_1	-40.475714	8.53840342	3.4582098	4.41370801	-31.754684	7.22877997	-16.885793	2.5847403	-3.1115926	-4.3689004	-5.2672622	7.56695283	2.82684628	-9.0752561	-8.3764938	-4.3873019	3.73904267	-1.3204641	2.7974136	-2.9009453
8-ALV4	5-ALV	P14	postnatal	C57BL/6J	1	B6_P14_112_m112_1	-39.116001	6.94871184	10.4654089	0.58510916	-23.793268	-10.945431	-3.2040012	21.9067129	-13.00328	1.22334255	-6.0520557	9.58002164	-2.8393316	-14.03242	1.47312556	4.69804962	7.71106234	-0.7164542	2.55332965	3.44769996
8-ALV4	5-ALV	P18	postnatal	C57BL/6J	7	B6_P18_201_m643_7	-48.53469	-31.300878	-8.904606	-31.408694	5.37340992	25.2571595	-4.656902	19.3887678	-1.2287305	-16.602626	-8.3890682	3.44203664	-1.4686966	-9.0224486	2.80129298	8.61172411	1.71309082	-8.2159163	1.69359027	2.37839612
8-ALV4	5-ALV	P18	postnatal	C57BL/6J	7	B6_P18_202_m644_7	-59.618866	-9.0133389	-6.0277966	9.82035835	-7.9111652	9.80384666	-8.6181837	-4.739644	-14.618944	-6.8968687	-6.0748418	-0.9582863	-5.5125159	2.85064344	1.70304586	10.4628526	1.70493617	1.48613198	-5.1267789	-0.4319781
8-ALV4	5-ALV	P18	postnatal	C57BL/6J	7	B6_P18_203_m645_7	-59.334981	-10.052226	-3.9484723	5.20361034	-10.758411	7.89916287	-7.7635656	-5.7706196	-13.366017	-3.4337077	-7.363693	-5.2799362	-3.001883	3.64260364	4.83249922	5.83585457	2.75923666	-2.3736179	-1.3320864	1.60916289
9-MAT	5-ALV	P21	postnatal	C57BL/6J	1	B6_P21_066_m66_1	-48.688685	-15.319767	32.6624886	-5.5466994	-36.943259	-9.4582151	2.901221	13.250265	-14.029926	0.63200962	1.20227997	7.57866036	-0.7794104	-5.1975306	-2.5857766	2.36943216	0.86883438	4.41439941	-5.56944	-6.0233166
9-MAT	5-ALV	P21	postnatal	C57BL/6J	1	B6_P21_067_m67_1	-49.879992	-25.515903	29.4946593	-20.835046	-28.917089	-8.2355415	7.27710842	18.3931269	-14.265522	-0.0032515	-0.8973227	8.5043957	-1.5996636	-3.7228656	-1.972933	0.23153244	-0.2208396	-0.3201143	-10.087742	-5.4667552
9-MAT	5-ALV	P21	postnatal	C57BL/6J	7	B6_P21_200_m641_7	-62.750209	-16.111139	-0.5547269	4.10128872	-6.5472929	11.7178616	-9.6230092	-10.103474	-13.383974	-6.5314684	-5.3315099	-4.6690671	-3.4503897	-0.6725448	-1.290277	4.29946536	1.20890317	0.91057395	-5.838186	-0.6310338
9-MAT	5-ALV	P24	postnatal	C57BL/6J	2	B6_P24_487_m487_2	-63.188794	-16.743627	6.84830601	23.4586987	0.97907326	5.35375934	9.79152791	11.1387401	-20.471206	-2.8398954	-0.6269962	-3.2914102	-2.6917336	8.41326708	-1.0586516	14.9377204	-5.8280245	-8.0166032	1.83713929	7.6474538
9-MAT	5-ALV	P24	postnatal	C57BL/6J	2	B6_P24_488_m488_2	-64.794987	-15.275701	2.86926246	17.3322515	-1.9366183	3.03674435	5.9255955	2.90470419	-20.409351	-0.9799844	-5.1635083	-10.348743	-2.3655366	8.6780617	-2.3740049	14.3821308	-6.1904959	-5.1584976	-1.4366054	5.08577157
9-MAT	5-ALV	P24	postnatal	C57BL/6J	2	B6_P24_489_m489_2	-61.677048	-16.444012	3.53672189	19.5286321	-5.372924	10.5135277	1.71288467	-0.1667456	-14.103232	-1.8006218	-2.026769	-12.241445	0.62534534	7.85889091	-6.1246765	9.87546622	-8.0973249	-5.4735067	2.01960949	5.84284179
9-MAT	5-ALV	P30	postnatal	C57BL/6J	5	B6_P30_042_m650_5	-54.589177	-26.977856	24.3383426	-5.475814	-21.845093	24.1000751	-5.0863842	12.6839717	-1.7501263	12.4988025	15.8907882	-2.6352569	-13.176166	7.85927003	3.89153277	6.18964152	0.91380926	-0.5731427	-3.7772961	3.25732495
9-MAT	5-ALV	P30	postnatal	C57BL/6J	1	B6_P30_070_m70_1	-57.708078	-13.201205	19.6988799	13.6278247	-29.313034	-3.4179282	6.19709485	8.73867705	-15.147604	-3.0654246	-0.4680317	3.35047264	2.05359133	6.39964471	-9.3886502	7.05617738	-4.6733995	0.80917965	0.29249155	-5.9363642
9-MAT	5-ALV	P30	postnatal	C57BL/6J	1	B6_P30_071_m71_1	-60.889933	-12.987731	18.2182097	19.6437952	-30.785639	7.66716889	-4.3834043	-2.6141703	-9.151269	-2.2874304	-3.0392529	-0.5112796	4.28962396	2.44955923	-12.07427	4.30160422	-6.5925079	-3.6804338	-2.4657668	-7.233087
9-MAT	5-ALV	P56	postnatal	C57BL/6J	5	B6_P56_034_m538_5	-58.461153	-33.841435	28.2097006	-4.1202206	-27.662445	31.355718	-12.95516	-4.470562	0.82007248	13.2620402	16.4478784	-8.4033635	-11.790295	10.8517112	0.44519867	1.94302867	-2.6157222	3.90766875	-9.3285722	-7.0305662
9-MAT	5-ALV	P56	postnatal	C57BL/6J	1	B6_P56_072_m72_1	-63.459479	-21.086849	36.341079	20.7143601	-27.646442	1.7896458	5.00102065	4.6880168	-16.86154	3.96534014	4.77495792	-0.93792	-1.5510371	5.1795673	-9.3243104	7.37011335	-5.7828622	-3.9696639	-6.5708856	-9.1144165
9-MAT	5-ALV	P56	postnatal	C57BL/6J	1	B6_P56_073_m73_1	-59.826587	-23.401019	35.1307983	11.4102916	-35.904076	0.11443594	2.56541353	1.28534065	-12.739118	3.14976823	0.86446837	-2.9014861	3.30005277	2.93216342	-10.384862	4.10658973	-8.5235924	-2.3310032	-5.008469	-10.429079
0-WE	1-EMB	E09.5	embryonic	C3H/HeJ	7	C3H_E09.5_182_m300_7	126.630508	-41.880125	-0.6033927	21.5134112	10.994539	-11.894166	-34.444615	4.97409353	14.3564388	-7.4715727	-2.5512424	-2.5943201	-6.9551527	7.2040497	2.14399909	-1.3705217	-2.1836342	6.04647646	-8.3886477	-2.5370993
0-WE	1-EMB	E09.5	embryonic	C3H/HeJ	1	C3H_E09.5_304_m304_1	136.334786	-36.962855	13.1438093	28.2046315	6.50993317	-31.775506	-24.94443	15.6060849	10.8953	-9.1337017	-10.741339	1.14339285	-5.3413432	2.73432853	-1.4006922	-1.8491277	-1.9342914	2.53821013	-6.491552	-2.0506694
0-WE	1-EMB	E09.5	embryonic	C3H/HeJ	1	C3H_E09.5_305_m305_1	137.257105	-35.843002	13.9753864	31.3164415	8.3177856	-26.877166	-26.627582	17.2072676	12.7076606	-8.3861764	-8.6406105	3.16429183	-8.7220632	2.33842389	3.13584332	0.2349202	2.23942438	-1.2844231	-9.0515906	-2.2094619
1-EMB1	1-EMB	E11.5	embryonic	C3H/HeJ	8	C3H_E11.5_060_m654_6	112.653768	-33.987948	-10.491736	-25.981835	3.93729669	-10.991221	6.02882623	0.21344776	-4.8047009	10.334056	-1.6692394	15.1934878	-1.9125083	8.29901158	-3.4972344	4.97670928	10.4145954	-2.1517746	-3.506271	-2.9771318
1-EMB1	1-EMB	E11.5	embryonic	C3H/HeJ	8	C3H_E11.5_316_pooled_8	104.492579	-31.184528	-17.960363	-6.1292576	14.585728	12.0769184	-10.916023	-10.655617	2.85258381	1.92182117	-4.6594376	8.79719058	4.18057391	0.70155948	-9.9344434	6.95373553	5.4509672	-6.3503432	-3.3912482	-6.2246466
1-EMB1	1-EMB	E11.5	embryonic	C3H/HeJ	2	C3H_E11.5_372374_pooled_2	103.751427	-17.268296	-19.7717	0.47958053	19.7677016	5.50865011	10.1748274	-7.2141682	-7.5810689	7.46505915	-7.3548882	8.8138075	5.06046107	-2.7785053	-6.1375134	11.6646643	2.18310435	-12.354962	-4.2771487	-2.9009051
1-EMB1	1-EMB	E12.5	embryonic	C3H/HeJ	8	C3H_E12.5_327_pooled_8	104.16898	-13.294988	-18.174199	-6.6261263	4.05283363	-4.5586423	11.5751224	-13.04589	-8.7845958	10.768467	-6.419405	8.03837496	1.78210834	2.75547474	-6.5111215	7.28336674	6.83236519	-3.5040781	-7.004716	-3.3032963
1-EMB1	1-EMB	E12.5	embryonic	C3H/HeJ	8	C3H_E12.5_331_pooled_8	98.9144784	-20.041871	-12.278616	-24.923151	-3.2889416	-5.1822269	12.8183567	-2.5705645	-1.9639193	12.2001221	-0.7003304	7.08565866	0.85003742	4.89339947	-6.3694238	2.43695408	8.88712151	-0.989208	-0.1077623	1.65200506
1-EMB1	1-EMB	E12.5	embryonic	C3H/HeJ	8	C3H_E12.5_332_pooled_8	102.970351	-12.659292	-2.1070086	-15.463983	-22.524344	-4.9455978	3.20632096	-17.702591	-1.6779247	18.0345751	5.20375498	6.72770965	0.93368397	3.41163385	-10.298941	-2.8154007	6.98355727	5.83989491	-0.2509668	-0.6486273
2-PSG	2-PSG	E13.5	embryonic	C3H/HeJ	5	C3H_E13.5_036_m615_5	95.8438714	-2.512209	-10.949259	7.3737324	1.9694288	15.8286833	8.39602569	-12.434411	2.7894186	6.93565283	0.77277617	-1.3286178	1.68477548	-4.9407054	-4.1997988	2.08802397	-0.7147062	-6.0638336	-0.7644596	0.28888913
2-PSG	2-PSG	E13.5	embryonic	C3H/HeJ	1	C3H_E13.5_219_m219_1	106.152775	4.21579653	-2.2417478	11.0269449	9.24515056	0.61730081	19.2307167	8.47717486	-5.4356933	2.58829557	-7.3864734	9.84982677	1.79541142	-8.476652	0.89926405	9.22618896	6.41245727	-4.5411825	-6.2989099	-7.2628232
2-PSG	2-PSG	E13.5	embryonic	C3H/HeJ	2	C3H_E13.5_402_m402_2	101.036526	-4.2122435	-10.242565	5.29083561	15.196234	10.4276081	20.7687278	-0.1117168	-4.6057632	5.00872591	-0.3403027	2.08567978	3.03902572	-2.4414014	-1.2063453	5.6216255	-3.434424	-4.4358936	1.25661457	3.47140844
2-PSG	2-PSG	E14.5	embryonic	C3H/HeJ	1	C3H_E14.5_175_m175_1	89.0093792	16.9525697	1.93206792	11.6195099	9.60839682	7.81265906	19.8505427	11.8401787	0.08155514	-5.1433216	-7.8450243	6.26336549	-2.4640476	-4.3348268	3.68109227	3.77987427	10.7695202	3.21763102	-11.518372	-12.081076
2-PSG	2-PSG	E14.5	embryonic	C3H/HeJ	7	C3H_E14.5_183_m552_7	87.292692	5.57004193	-13.795409	10.0809974	8.73625265	18.8494479	8.86785282	-10.21307	2.40263224	0.18179387	-3.8000114	-2.5315298	-0.031281	-3.2806075	0.97517029	5.15768226	-2.0646801	-0.5046664	-8.7325833	-5.646781
2-PSG	2-PSG	E14.5	embryonic	C3H/HeJ	1	C3H_E14.5_237_m237_1	77.0755089	2.60442535	17.9689036	2.72619106	-6.3519805	-15.147925	-2.9111304	21.3509019	16.1683844	16.1865172	-7.4641396	-36.095109	-0.6653976	-37.895157	-4.6979031	25.7131379	21.9695579	1.45750101	2.50480893	14.9743941
2-PSG	2-PSG	E15.5	embryonic	C3H/HeJ	3	C3H_E15.5_455_m455_3	83.8155757	13.4301226	4.81187346	-3.6619626	-2.0449258	-4.857412	24.282935	6.61765829	-0.8092019	6.36003958	0.09867119	-1.7783441	-8.2209337	4.62425831	9.10520461	-1.1350827	2.81617659	8.72119783	-6.2076957	-1.1092239
2-PSG	2-PSG	E15.5	embryonic	C3H/HeJ	3	C3H_E15.5_459_m459_3	88.4930655	1.29379407	0.03524718	-14.818667	-0.3853974	-0.7419694	25.835319	5.41781965	-0.5064712	6.12454566	-1.5828313	-1.629215	-3.2962291	3.16277902	4.87227897	-2.2676087	-1.3003003	3.69836941	-6.540321	0.58890544
2-PSG	2-PSG	E15.5	embryonic	C3H/HeJ	3	C3H_E15.5_460_m460_3	87.6146076	12.7310222	3.94580724	-1.6350328	1.1176908	-4.0507239	25.9152413	6.61391432	-3.6257946	4.00816194	-1.0577704	-1.0946617	-6.3431234	2.25652874	8.99748692	0.19068077	0.84042622	5.45453165	-6.3021313	-0.8196062
3-CAN	3-CAN	E16.5	embryonic	C3H/HeJ	1	C3H_E16.5_009_m9_1	60.0274783	27.3259322	6.9054287	15.3269164	2.87034738	15.3017437	7.88179689	-5.2464933	11.8918333	-10.068187	-14.36493	-7.39863	2.71492271	-0.4663383	-9.1428711	-3.0687734	-0.5916076	-3.4916338	-4.0428203	-8.2115538
3-CAN	3-CAN	E16.5	embryonic	C3H/HeJ	1	C3H_E16.5_223_m223_1	65.3602573	30.448275	13.8515806	11.9995002	-1.7906903	3.5588358	16.9420611	0.92368381	7.21063265	-5.0073767	-11.519604	-2.7570982	-2.5662695	2.85728254	-2.8665394	-4.3502534	0.4291064	-0.2855664	-5.3148284	-3.7885855
3-CAN	3-CAN	E16.5	embryonic	C3H/HeJ	4	C3H_E16.5_329_m329_4	65.0408379	20.2708595	3.33642865	8.95411975	11.5433954	21.1496572	9.85322542	1.03602706	6.97785817	-4.8108056	1.22448578	-4.1059021	-5.7018597	3.88016754	1.60800477	-1.4703049	2.67975846	8.13695261	0.01142075	-2.8418073
3-CAN	3-CAN	E17.5	embryonic	C3H/HeJ	1	C3H_E17.5_012_m12_1	26.151625	38.4565181	27.1898332	8.58006068	9.26974658	5.97172335	5.51034376	0.23863995	10.4349008	-5.9224446	-12.351395	1.78364547	-3.4007434	10.5851761	-8.7988919	0.49110239	4.11621211	0.34006319	-0.2097799	1.55846299
3-CAN	3-CAN	E17.5	embryonic	C3H/HeJ	1	C3H_E17.5_013_m13_1	17.5245062	37.8017875	33.085226	0.66150435	6.79216959	-0.9825812	1.70361567	-0.7915281	11.02173	-4.3019104	-12.493246	1.1222831	-3.1537269	7.24186571	-11.361897	1.84874875	4.34698459	0.3542145	1.22030779	2.3221434
3-CAN	3-CAN	E17.5	embryonic	C3H/HeJ	3	C3H_E17.5_014_m14_3	18.8275159	32.0932028	24.3772394	-15.478428	2.85720959	-7.7794689	9.30544594	-5.1858375	6.26841642	6.88145523	-7.1523114	-1.5794957	-15.571026	16.2126356	4.25542977	-0.5388866	1.80955715	2.71821034	-6.0832213	5.11791218
4-SAC	4-SAC	E18.5	embryonic	C3H/HeJ	4	C3H_E18.5_248_m248_4	-8.5924136	23.8180721	27.2718541	-12.413171	20.8895842	4.69799415	-7.8096664	-5.5377908	5.46312965	4.83222369	-1.0410801	5.55409591	-8.5051417	8.15502946	-2.4821939	7.21828793	6.04800648	11.6299432	6.94895125	6.51222434
4-SAC	4-SAC	E18.5	embryonic	C3H/HeJ	1	C3H_E18.5_250_m250_1	-10.301296	30.9009726	27.3635463	-3.0440786	15.575964	5.13131105	-10.880386	-9.8312489	10.2174818	-2.8645852	-14.015561	5.97842716	-0.464384	5.16318008	-12.115924	5.73061318	5.47756039	0.62543782	-0.4609454	-1.2861951
4-SAC	4-SAC	E18.5	embryonic	C3H/HeJ	1	C3H_E18.5_251_m251_1	5.64218748	37.3576696	44.5989268	-3.0505378	3.82888524	-7.2278934	1.82205002	3.18919288	8.95005938	2.58462954	-6.0707685	9.98722087	-6.8565008	7.56802876	-7.028861	2.47146626	8.11665592	1.5698242	3.53485289	5.30176215
5-ALV1	5-ALV	P0	postnatal	C3H/HeJ	6	C3H_P0_072_m755_6	-38.168964	6.80304122	6.14899088	0.21704236	23.1174008	3.9723852	-13.562934	-11.899471	2.46218301	14.9343405	-0.1949508	0.24335686	-2.9427328	-2.6394411	-3.9666877	-7.5275919	1.68780538	-1.6528747	-8.1233806	-6.5251001
5-ALV1	5-ALV	P0	postnatal	C3H/HeJ	2	C3H_P0_397_m397_2	-40.812757	7.92814449	3.01114143	2.19708577	28.3805937	-4.3949504	-1.0300643	-6.5282017	0.00837066	17.0035401	-0.3644899	-5.9832595	-2.4091879	5.54624917	-9.3427083	-5.9139755	-2.8189535	-9.3495921	-5.5425453	-0.2167787
5-ALV1	5-ALV	P0	postnatal	C3H/HeJ	2	C3H_P0_398_m398_2	-42.009647	12.1700754	5.01639182	3.67292183	27.9461269	-15.751411	3.66211119	-2.2448483	-3.9647892	18.2821357	-0.8390646	-6.3604676	-3.8540498	5.11187446	-8.6549778	-0.7458218	-2.4253083	-8.4576521	-2.8118618	3.4140201
5-ALV1	5-ALV	P02	postnatal	C3H/HeJ	6	C3H_P02_063_m728_6	-24.483124	12.0003182	-7.0415842	6.65203766	7.72476736	5.8275266	-11.25167	-4.2977927	11.830835	8.18281594	8.0239179	-8.8185699	2.60942518	0.54544511	-12.518323	-3.6525269	-0.0908855	0.13139526	-1.4544875	-6.06449
5-ALV1	5-ALV	P02	postnatal	C3H/HeJ	6	C3H_P02_064_m729_6	-28.35037	13.9805511	0.18867099	13.7971487	11.0769644	3.17494421	-5.5772405	-0.867345	8.95199825	13.437753	10.9554506	-5.8459973	1.67679851	4.70817706	-8.5911847	-4.0961773	2.56907666	-5.0989069	-3.0703368	-1.8594879
5-ALV1	5-ALV	P02	postnatal	C3H/HeJ	4	C3H_P02_540_m540_4	-42.873497	-5.9256976	23.9840243	-1.6994304	42.3005256	11.3922493	-11.595291	-3.8669142	-1.2985173	17.1962055	4.40550486	7.96510213	-3.52308	-3.0502248	1.20995476	-13.134211	9.66129711	9.22560567	-2.2354872	-4.146528
5-ALV1	5-ALV	P03	postnatal	C3H/HeJ	6	C3H_P03_066_m731_6	-26.356146	9.3587624	-0.4050413	11.9308653	12.9055942	3.46088172	-4.4059127	2.30045189	8.91177137	13.4175641	11.4762153	-5.9339933	0.77052537	4.69783532	-10.903312	-4.1438306	-0.4391157	-4.6583665	-5.0849294	-5.2118985
5-ALV1	5-ALV	P03	postnatal	C3H/HeJ	6	C3H_P03_067_m732_6	-18.15808	18.7636871	-11.60197	15.3008068	5.8475658	-0.4971346	-2.5684342	2.53065887	9.66372351	10.3229423	6.57214713	-7.0739801	7.52453062	5.34945743	-4.9406864	-4.0297264	-1.5246235	-5.7040161	-8.0795586	0.48032628
5-ALV1	5-ALV	P03	postnatal	C3H/HeJ	6	C3H_P03_068_m733_6	-15.764505	15.501295	-15.515235	6.70603764	8.3475651	-0.9162093	-1.873821	3.54504767	7.94323002	6.54119786	5.19094448	-3.4091297	2.37962552	4.233756	-7.1902243	-4.3848991	-1.9235615	3.37964471	-1.7886432	-3.6067316
6-ALV2	5-ALV	P04	postnatal	C3H/HeJ	3	C3H_P04_517_m517_3	-16.379623	19.6360805	-16.868076	-0.5767207	-4.8837784	-20.081092	3.7820222	8.12321719	6.82291105	10.7457724	-1.2883563	-9.3031027	1.70722899	-0.8575097	-6.6465048	-0.257809	-2.1159239	2.27794108	-1.5234471	-0.443871
6-ALV2	5-ALV	P04	postnatal	C3H/HeJ	3	C3H_P04_518_m518_3	-19.825115	16.1176727	-22.555256	-2.5314128	-0.9818241	-16.121967	5.19994761	6.12000234	5.57848156	3.86371002	-3.3604389	-3.0121505	7.8719522	2.58768637	-6.9041898	-1.3660781	-6.0166307	2.07099801	0.29461075	-4.4737848
6-ALV2	5-ALV	P04	postnatal	C3H/HeJ	3	C3H_P04_519_m519_3	-13.010093	15.1271248	-13.589585	-5.5931116	-10.11913	-27.635413	-5.6201566	8.05671065	13.6795383	16.2243868	-3.917025	-35.340267	-2.526173	-14.64703	-9.002292	11.0605492	10.0941641	6.85161166	-0.2268247	8.71563217
6-ALV2	5-ALV	P05	postnatal	C3H/HeJ	6	C3H_P05_076_m776_6	-21.56234	15.7446432	-27.231999	7.24095984	5.93263813	5.42557414	-3.8715499	5.38395982	13.6486833	0.52543281	0.47558221	-1.2966572	1.19202205	1.98974928	-7.14651	-5.1089944	3.13634591	-1.6161686	1.80534172	1.51839238
6-ALV2	5-ALV	P05	postnatal	C3H/HeJ	2	C3H_P05_392_m392_2	-20.285264	8.66704268	-27.69314	5.50510169	11.0726077	0.58269493	1.92289581	7.35169366	9.25027362	0.36577814	-4.8238108	-2.1914405	7.74467157	-0.6391096	-9.872623	6.2654058	-14.567786	-1.692977	7.97785423	-7.7460263
6-ALV2	5-ALV	P05	postnatal	C3H/HeJ	2	C3H_P05_393_m393_2	-23.127596	17.0454072	-24.8226	13.0290284	10.6200847	-5.48955	4.75654246	7.07333119	6.94607175	8.1297109	-0.7215766	-4.6108696	3.56222315	2.83236229	-3.9610731	-1.9716038	-4.4134637	-3.0158203	1.665802	2.8331604
6-ALV2	5-ALV	P07	postnatal	C3H/HeJ	5	C3H_P07_041_m649_5	-23.202939	14.3256431	-22.02122	6.53929715	6.32286152	-1.2001544	-0.1428656	6.23470018	7.80817129	7.19425314	0.19071969	0.92845204	6.64770681	2.83711586	-0.6911677	-6.7758729	1.41210794	1.91950384	-5.4438549	-0.4255998
6-ALV2	5-ALV	P07	postnatal	C3H/HeJ	6	C3H_P07_077_m777_6	-28.608264	14.1511196	-26.363553	3.94708917	-1.1176358	3.60994453	-5.1528292	5.38955779	15.243794	4.98699388	0.757125	-0.047956	-3.5890323	1.87499611	-4.3873107	-3.2810016	7.44946173	-0.9148647	1.13046308	3.660522
6-ALV2	5-ALV	P07	postnatal	C3H/HeJ	6	C3H_P07_078_m778_6	-29.313322	14.9397198	-29.169286	10.7839048	6.83759178	4.88515753	-6.2001682	3.55196414	11.8852541	0.78788745	-3.4605377	-0.9357267	3.77309194	-1.6519654	-6.1892875	-2.022	2.48400286	-1.2260287	3.2575206	0.41028471
7-ALV3	5-ALV	P09	postnatal	C3H/HeJ	5	C3H_P09_039_m642_5	-30.538675	13.4778942	-27.434633	3.43350415	5.13176317	-4.7603193	3.61715088	13.2584914	4.49628686	1.25312498	-1.1904857	13.9887418	-3.3044304	-0.1982764	3.30072234	1.80122495	10.3613481	7.69476751	0.36856702	0.10443071
7-ALV3	5-ALV	P09	postnatal	C3H/HeJ	7	C3H_P09_191_m624_7	-30.426391	10.7544584	-29.369194	4.107531	3.29160305	-7.5678039	1.31364643	5.28143602	5.83137974	3.10155142	-6.3593815	7.39314798	2.8970768	-5.3926462	-0.0871971	-0.3154007	-0.329226	0.14583339	0.38362694	-1.2535522
7-ALV3	5-ALV	P09	postnatal	C3H/HeJ	7	C3H_P09_192_m625_7	-34.249797	8.81740951	-24.807512	4.49523521	-0.2122802	0.0471935	-2.1691176	3.87579664	11.4577911	8.06796502	-2.9190507	7.4133469	1.42227531	-3.8468704	0.79297984	-4.9289121	-1.1989117	-1.9082205	0.53031573	-2.347547
7-ALV3	5-ALV	P11	postnatal	C3H/HeJ	5	C3H_P11_043_m651_5	-39.310591	3.33175428	-22.621754	10.4033695	3.84295301	6.68105349	-3.1147545	3.99530773	13.0886494	6.49514342	-4.6487538	5.31599855	3.93783411	0.19959751	-0.6610616	1.15408371	-0.4997139	6.33623306	2.95021124	-4.852473
7-ALV3	5-ALV	P11	postnatal	C3H/HeJ	7	C3H_P11_193_m627_7	-43.090228	2.27790478	-22.47021	13.5323674	1.93071999	4.97046013	-1.7759389	3.14907751	12.5250753	5.7877842	-4.5203387	9.94888816	3.25631509	-1.7782126	2.21140084	2.04939019	-1.7326548	3.47715172	2.59031412	-2.5913964
7-ALV3	5-ALV	P11	postnatal	C3H/HeJ	7	C3H_P11_194_m628_7	-44.7544	2.97660496	-20.650266	14.8238553	-1.3726011	7.28433009	-3.5136335	-1.2317932	14.0655432	4.5441511	-5.3524426	7.28637901	3.31552456	-4.9974428	2.12256786	2.1661848	-2.5112414	-1.3792764	3.47407141	-0.9725367
7-ALV3	5-ALV	P12	postnatal	C3H/HeJ	5	C3H_P12_040_m648_5	-40.825488	-2.5500007	-15.818106	17.1492726	4.02963727	7.95789494	0.13571416	3.28122759	15.0552218	12.6143759	-5.3092356	7.19446779	6.15759973	2.05121932	2.5064524	-0.9693747	-8.9352052	1.6630515	4.20048214	-4.0367877
7-ALV3	5-ALV	P12	postnatal	C3H/HeJ	6	C3H_P12_073_m773_6	-45.058409	2.97497532	-25.204809	-0.9335818	-11.416007	4.74490075	-12.297301	-13.729118	14.3065319	3.6521853	-9.6242631	-0.9924918	-1.5340264	-1.742137	-4.3498334	-2.9299083	5.3845662	5.18996225	-0.0645018	-0.9579438
7-ALV3	5-ALV	P12	postnatal	C3H/HeJ	6	C3H_P12_074_m774_6	-38.777028	5.18419335	-23.533544	9.45982608	-2.266885	-1.651367	2.38653424	6.01868618	13.6908535	11.1470412	-8.5661442	8.17661866	3.24251335	1.10597188	6.75197725	2.08947837	-3.9168495	2.42671471	0.4986581	-1.0174567
8-ALV4	5-ALV	P13	postnatal	C3H/HeJ	5	C3H_P13_044_m658_5	-51.93395	-13.985941	0.26185032	-6.3397701	-19.368455	7.95954972	6.50370104	14.2853118	25.0984533	30.0616056	1.55829789	14.4119968	-12.191679	2.01852952	22.5856622	2.71908421	-10.321079	-5.7380109	-1.7706686	3.8142772
8-ALV4	5-ALV	P13	postnatal	C3H/HeJ	5	C3H_P13_045_m659_5	-55.395524	-20.641227	1.42378199	-16.600412	-19.022819	18.597276	-5.2476515	0.16820568	24.7162138	18.4288744	1.40305901	6.62561579	-12.332183	-2.6877943	13.2509778	1.24080458	-0.1965526	0.63983876	-1.4469722	1.46048779
8-ALV4	5-ALV	P13	postnatal	C3H/HeJ	5	C3H_P13_046_m660_5	-55.323169	-17.054872	0.8511042	-1.8786448	-11.03289	11.7046879	5.37902111	11.8468587	22.4626059	24.2508178	-2.5566947	11.2304394	-10.889872	1.52379545	20.6883576	7.62100224	-9.1842133	-7.7393616	-2.6083464	4.84553786
8-ALV4	5-ALV	P14	postnatal	C3H/HeJ	6	C3H_P14_075_m775_6	-51.472906	-3.1391777	-18.165187	9.77757169	-2.0737828	5.61103735	-4.1463721	-5.6418194	13.3432691	7.92456304	-11.567899	5.79226029	-3.5174956	2.36887683	3.41410746	4.1701646	2.58019445	9.9067107	-2.8157247	-4.9304197
8-ALV4	5-ALV	P14	postnatal	C3H/HeJ	1	C3H_P14_076_m76_1	-52.006473	-4.2476535	3.46016014	17.1947874	-7.2690942	-1.5820081	2.554546	-2.867686	14.2835741	8.04866703	-18.505572	8.11172019	6.89434356	-4.0394661	-0.4014979	-4.2341014	-4.9662318	1.82285459	3.83922239	-4.5716275
8-ALV4	5-ALV	P14	postnatal	C3H/HeJ	1	C3H_P14_077_m77_1	-52.780943	-3.4183478	2.48890722	22.9080621	-4.8412708	-3.0417485	6.39732057	-0.0832996	14.4863403	6.80074876	-17.529735	11.5735585	6.99564405	-5.5757669	-1.7079308	-3.8093489	-5.6219884	-3.1984049	6.0442711	-4.5836375
9-MAT	5-ALV	P21	postnatal	C3H/HeJ	1	C3H_P21_124_m124_1	-57.861954	-12.833425	13.4094066	24.5898039	-5.2647033	-9.8450336	17.1655362	7.06481217	4.15489971	2.63842136	-8.4249937	11.0676271	4.98783203	0.48775217	-4.9545488	5.27380472	0.77895959	3.00015323	-0.89744	-2.8690194
9-MAT	5-ALV	P21	postnatal	C3H/HeJ	2	C3H_P21_352_m352_2	-60.40839	-38.61579	-5.7357834	-9.7081758	20.0834782	4.87149827	23.6023173	12.2389272	6.6884693	-4.3838111	-12.765509	1.7234028	2.94415052	4.89769884	-2.6863559	2.95095354	-0.2278784	1.32582391	3.30148285	5.51749865
9-MAT	5-ALV	P21	postnatal	C3H/HeJ	4	C3H_P21_534_m534_4	-56.935448	-17.853765	6.21476387	16.7973491	2.25922919	2.51371971	9.04156561	1.18215581	5.47750859	3.99320507	3.37789881	1.9233359	2.1267993	4.02932291	-6.087895	-0.1540714	5.82082763	11.523315	3.82652266	0.65180463
9-MAT	5-ALV	P24	postnatal	C3H/HeJ	2	C3H_P24_502_m502_2	-63.150336	-29.152035	13.0885803	9.69594324	15.5865695	-16.316139	19.3268435	-8.3080366	-5.5294779	14.7770764	-17.118469	-2.0680276	-0.8086538	-4.9048021	6.67187173	-14.207803	-7.2137647	9.09806654	4.47947465	6.94380085
9-MAT	5-ALV	P24	postnatal	C3H/HeJ	2	C3H_P24_503_m503_2	-63.939472	-25.096371	10.9097641	23.6335358	22.4618902	1.35438562	11.4046723	-12.191546	-1.8957364	7.89465448	-14.931319	0.23750635	-1.8193895	-7.1572996	2.32043853	-13.338445	-2.2280753	3.44891233	5.01418952	6.11128038
9-MAT	5-ALV	P24	postnatal	C3H/HeJ	2	C3H_P24_504_m504_2	-65.248092	-23.467937	16.0009084	24.8010687	19.1216804	-5.7378542	18.5265503	-3.3440298	-2.9992384	12.9887527	-11.444663	3.23670563	-5.0507746	-2.961786	8.5629864	-9.4213414	-3.0945688	4.27693966	4.6175818	10.0585776
9-MAT	5-ALV	P30	postnatal	C3H/HeJ	2	C3H_P30_159_m159_2	-64.195938	-27.989632	5.02777353	13.5072324	5.2551618	-4.7932984	22.7996575	7.17190473	2.04688941	8.22016347	-3.68727	1.40842953	2.16945676	9.97529889	-1.2414992	8.89034752	-5.7583585	3.61129558	2.17533305	-0.6700456
9-MAT	5-ALV	P30	postnatal	C3H/HeJ	2	C3H_P30_160_m160_2	-57.726405	-40.56785	3.11353124	-9.9789922	8.72778796	13.269275	17.4348382	12.7570643	14.4256701	0.44686119	-4.5568423	-4.7362733	3.95015096	9.84060624	-8.8826834	2.93899672	-4.193938	0.67329911	5.96867653	4.51472882
9-MAT	5-ALV	P30	postnatal	C3H/HeJ	4	C3H_P30_523_m523_4	-50.827654	-19.592376	11.688072	21.4340577	-4.4612273	7.01742793	10.7175673	3.20920316	10.7224686	5.99286177	5.61193971	-3.0162995	3.72153968	5.26480899	-5.3407559	-1.7555339	1.43424422	9.41956608	9.18355093	1.98431461
9-MAT	5-ALV	P56	postnatal	C3H/HeJ	2	C3H_P56_267_m267_2	-63.629996	-45.466666	8.53396235	-6.2889673	13.4068987	7.31697076	21.0692132	5.24319908	7.74310791	-1.7894347	-5.5828662	-9.6267018	3.81544733	6.76863994	-11.633416	-5.6987806	-0.4035548	1.36810344	6.30297277	4.62965136
9-MAT	5-ALV	P56	postnatal	C3H/HeJ	2	C3H_P56_268_m268_2	-64.840926	-46.848903	-4.3826122	-18.106376	15.9359409	3.51433536	19.3215152	1.64497372	5.09273013	-4.740552	-16.634436	-10.713815	2.65838358	1.70714991	-6.976028	-2.1959686	0.2003849	-0.1001192	-1.6693346	-1.4505332
9-MAT	5-ALV	P56	postnatal	C3H/HeJ	4	C3H_P56_559_m559_4	-49.570293	-55.633866	1.42111875	-50.611954	-2.4677541	24.0006972	2.40429523	9.22784587	22.5634404	-6.7827714	1.11043151	-10.247553	-1.2701476	-1.9269486	-12.008265	-3.6368339	8.05544143	4.3802545	2.6985535	-11.61588
