# Supplementary material for: Temporal dynamics of the developing lung transcriptome in three common inbred strains of laboratory mice reveals multiple stages of postnatal alveolar development
Source: PeerJ. 2016 Aug 9;4:e2318. doi: 10.7717/peerj.2318 (PMC4991849; doi:10.7717/peerj.2318)
Supplement: Data S6 [file peerj-04-2318-s006.xls]

## Sheet: mDLCS_Genes
PC1(pos)	1734 genes	PC1(neg)	1734 genes	PC2(pos)	349 genes	PC2(neg)	349 genes	PC3(pos)	349 genes	PC3(neg)	349 genes		mDLCS (PC1-3)	4683 genes
MGI_ID	Symbol	MGI_ID	Symbol	MGI_ID	Symbol	MGI_ID	Symbol	MGI_ID	Symbol	MGI_ID	Symbol		MGI_ID	Symbol
MGI:2384308	Pdk3	MGI:2182928	Gpr116	MGI:1928478	Brinp1	MGI:1933172	Chrdl1	MGI:1916119	Imp3	MGI:103307	Cacnb3		MGI:2182928	Gpr116
MGI:107450	Dld	MGI:1346021	Slco2a1	MGI:102793	Fstl1	MGI:1923824	Mfsd2a	MGI:104890	Tpt1	MGI:101784	Nes		MGI:1346021	Slco2a1
MGI:1914523	Ndufa10	MGI:894696	Serping1	MGI:1921761	Lrrc17	MGI:1890500	Mcoln3	MGI:96692	Krt18	MGI:106020	St8sia2		MGI:894696	Serping1
MGI:1888939	Sept6	MGI:95851	Gsn	MGI:96909	Maf	MGI:2442933	Amn1	MGI:1289192	Fbxo36	MGI:1927070	Dusp10		MGI:95851	Gsn
MGI:1924769	Zfp266	MGI:107728	Myo1d	MGI:96743	Lamb1	MGI:2443731	Mat2a	MGI:1914380	Ndufa6	MGI:1933157	Pdzrn3		MGI:107728	Myo1d
MGI:2448457	Hist1h2ai	MGI:96897	Lyz2	MGI:1858229	Ppp1r3c	MGI:1919979	Cdc42se2	MGI:1344370	Ndufc2	MGI:1925589	Ttyh3		MGI:96897	Lyz2
MGI:1913898	Tpgs2	MGI:1915802	Smim14	MGI:1341272	Col14a1	MGI:1919643	Faim2	MGI:1289326	Gpn3	MGI:101948	Wnt11		MGI:1915802	Smim14
MGI:3648292	Gm5913	MGI:87874	Ace	MGI:1341847	Hhip	MGI:106393	Tspyl4	MGI:101863	Aldoc	MGI:3051647	Pappa2		MGI:87874	Ace
MGI:1915170	Mak16	MGI:1917912	Clic5	MGI:2670972	Frem1	MGI:106662	Ly75	MGI:106015	Cox7a2l	MGI:97370	Enpp1		MGI:1917912	Clic5
MGI:1343458	Trip6	MGI:1915044	Shisa5	MGI:1891221	Crtap	MGI:1098233	Impact	MGI:1928753	Pfdn5	MGI:1197008	Wisp1		MGI:1915044	Shisa5
MGI:107801	Atp5b	MGI:97809	Ptprb	MGI:3036230	Slc27a6	MGI:1353611	Sc5d	MGI:1096350	Fgfbp1	MGI:88457	Col5a1		MGI:97809	Ptprb
MGI:1343176	Timm17b	MGI:1890662	Slc9a3r2	MGI:1098566	Gypc	MGI:1338883	Gfpt2	MGI:1333864	Mrpl14	MGI:98366	Sox4		MGI:1890662	Slc9a3r2
MGI:1261797	Cdkn2aipnl	MGI:1338946	Acvrl1	MGI:109321	Lama4	MGI:1919341	Snhg7	MGI:1333780	Rps19	MGI:96439	Igfbp4		MGI:1338946	Acvrl1
MGI:1261838	Nit2	MGI:1925225	Tmem50b	MGI:101900	Mmp14	MGI:1344341	Car14	MGI:97565	Pgm2	MGI:105377	Adam19		MGI:1925225	Tmem50b
MGI:1913504	Dimt1	MGI:88608	Cyp2f2	MGI:108470	St6gal1	MGI:1913484	Sc4mol	MGI:1921435	Gbe1	MGI:1918794	Arhgap42		MGI:88608	Cyp2f2
MGI:3580254	Dgkk	MGI:109518	Sftpa1	MGI:99914	Lamc1	MGI:1328326	Wisp2	MGI:3704345	Rps27rt	MGI:1345277	Ddr2		MGI:109518	Sftpa1
MGI:1100874	Plagl1	MGI:1916910	Tmbim1	MGI:1261768	Stbd1	MGI:2661430	Kbtbd8	MGI:1341859	Gstz1	MGI:2443787	Rnf152		MGI:1916910	Tmbim1
MGI:1933972	Tra2a	MGI:1201689	Tapbp	MGI:2388073	Camk1g	MGI:1355335	Tmod2	MGI:98887	Uba52	MGI:1921738	Lrrc15		MGI:1201689	Tapbp
MGI:1098658	Stag1	MGI:3617848	Sec14l3	MGI:99676	Adcy2	MGI:3646284	Ighv1-12	MGI:1915050	Dgat2	MGI:1924470	Tmem200a		MGI:3617848	Sec14l3
MGI:3650054	Gm11971	MGI:1926944	Calcrl	MGI:1915731	Mpzl1	MGI:1921346	Hvcn1	MGI:109326	Bnip3	MGI:95522	Fgfr1		MGI:1926944	Calcrl
MGI:2385066	Rprd1a	MGI:1920932	Acer2	MGI:1920930	Zbtb8a	MGI:1926142	Crispld2	MGI:98158	Rps4x	MGI:2664902	Mark1		MGI:1920932	Acer2
MGI:108016	Rad21	MGI:109169	Epas1	MGI:1351614	Gyg	MGI:2681107	Siglec5	MGI:1913540	Atp6v1g1	MGI:97812	Ptprd		MGI:109169	Epas1
MGI:1858960	Elovl2	MGI:109516	Sftpb	MGI:2183102	Sardh	MGI:1100496	Fmo3	MGI:97463	P4ha1	MGI:1916925	Pxdn		MGI:109516	Sftpb
MGI:98147	Rps24	MGI:96392	Icam1	MGI:2679008	Fhod1	MGI:88378	Ces1g	MGI:1349919	Ndufb11	MGI:1858226	Slc5a3		MGI:96392	Icam1
MGI:99537	Rabggtb	MGI:1352480	Igfbp7	MGI:101780	Serpine2	MGI:1918970	Osbpl3	MGI:98146	Rps18	MGI:95556	Flna		MGI:1352480	Igfbp7
MGI:1337006	Hapln1	MGI:1347245	Ceacam1	MGI:88255	Anxa6	MGI:97796	Ptgfr	MGI:99529	Cd63	MGI:2444800	Prss35		MGI:1347245	Ceacam1
MGI:3763743	Snhg1	MGI:104552	Tns1	MGI:87921	Adh1	MGI:894320	Prdx6	MGI:88473	Cox4i1	MGI:1347002	Angptl2		MGI:104552	Tns1
MGI:1859607	Praf2	MGI:1924819	Limch1	MGI:1921160	Arhgap18	MGI:97010	Mmp3	MGI:3805541	Gm15772	MGI:2443349	Parm1		MGI:1924819	Limch1
MGI:3646589	Gm5396	MGI:1918954	Arhgef3	MGI:103219	Meox2	MGI:1917188	Scrn1	MGI:2177191	Bspry	MGI:2444049	P4ha3		MGI:1918954	Arhgef3
MGI:1913781	Cmc2	MGI:1316648	Ahnak	MGI:104769	Fkbp10	MGI:95586	Fst	MGI:1913826	Uqcrh	MGI:2682940	Gxylt2		MGI:1316648	Ahnak
MGI:1858213	Clpp	MGI:1920904	Ccrl2	MGI:99444	Nrep	MGI:87883	Acp5	MGI:98107	Rps14	MGI:2137913	Loxl2		MGI:1920904	Ccrl2
MGI:1922997	Sesn3	MGI:104695	Scnn1g	MGI:1097159	Neo1	MGI:104773	Adra1a	MGI:1914347	Rps10	MGI:2444961	Dennd2a		MGI:104695	Scnn1g
MGI:1915195	Rpl41	MGI:1347095	Cd97	MGI:99959	Tgfbi	MGI:3646140	Igkv10-94	MGI:2146607	Clic6	MGI:2685047	Hmcn1		MGI:1347095	Cd97
MGI:2146159	Alg10b	MGI:1351867	Slco3a1	MGI:2138915	Myl9	MGI:1858219	Rcan2	MGI:1914353	Ptgr1	MGI:3039591	Mtss1l		MGI:1351867	Slco3a1
MGI:1930140	Wdr6	MGI:1931437	Smpdl3a	MGI:1344407	Zeb2	MGI:1338761	Colq	MGI:1914165	Myeov2	MGI:2443061	Tmem132c		MGI:1931437	Smpdl3a
MGI:104872	Ppp1cc	MGI:107341	Ctss	MGI:88176	Bmp1	MGI:1913857	Ms4a4d	MGI:1913101	Cldn10	MGI:1917754	Galnt16		MGI:107341	Ctss
MGI:88016	Ampd2	MGI:96650	Jup	MGI:105382	Lama5	MGI:102780	Six1	MGI:3645893	Gm6166	MGI:88250	Cald1		MGI:96650	Jup
MGI:1343095	Emc8	MGI:103178	Vegfa	MGI:1926189	Emilin1	MGI:3781275	Gm3099	MGI:103224	Fdx1	MGI:3045323	Trim67		MGI:103178	Vegfa
MGI:2142347	Zfp568	MGI:105367	Il4ra	MGI:1891209	Efemp2	MGI:88598	Cyp2b10	MGI:1921997	Ddit4	MGI:88407	Ckb		MGI:105367	Il4ra
MGI:106417	Cherp	MGI:2385331	Stard13	MGI:99254	Etv1	MGI:3819952	Igkv1-135	MGI:1917585	Reep6	MGI:1315202	Slit3		MGI:2385331	Stard13
MGI:1315197	Hk2	MGI:1329004	Slfn5	MGI:1340030	Crlf1	MGI:96955	Slc3a2	MGI:2153480	Atp6v0a4	MGI:1925810	Gpr124		MGI:1329004	Slfn5
MGI:1915255	Naa10	MGI:107200	Cbr2	MGI:1914448	Spats2l	MGI:1338036	Bpifa1	MGI:2444966	Tecrl	MGI:1914789	Dock6		MGI:107200	Cbr2
MGI:96622	Itpa	MGI:1354735	Atp11a	MGI:88269	Car2	MGI:1918873	Krtap5-2	MGI:2136460	Echs1	MGI:88314	Ccnd2		MGI:1354735	Atp11a
MGI:1354175	Txnrd1	MGI:97167	Msn	MGI:87909	Acta2	MGI:1352459	Nr6a1	MGI:1858305	Pgrmc1	MGI:2685011	Dchs1		MGI:97167	Msn
MGI:105091	E2f5	MGI:103201	Aqp1	MGI:2444912	Mbnl3	MGI:95585	Cidec	MGI:98068	Rpl37a	MGI:88458	Col5a2		MGI:103201	Aqp1
MGI:1344385	Med24	MGI:1096355	S1pr1	MGI:1354727	Smtn	MGI:96444	Igha	MGI:1920974	Mcee	MGI:1934569	Cpxm1		MGI:1096355	S1pr1
MGI:1098684	Eif2a	MGI:104678	Tm4sf1	MGI:1916189	Rasl11b	MGI:3629961	Mir680-2	MGI:1929988	Klf15	MGI:1352474	Tnfrsf19		MGI:104678	Tm4sf1
MGI:1100850	Capn6	MGI:3039635	Tmem204	MGI:97795	Ptger3	MGI:1924053	2410141K09Rik	MGI:105922	Rpl13	MGI:2443160	Pag1		MGI:3039635	Tmem204
MGI:1351333	Thoc5	MGI:103038	Stat3	MGI:2683536	Klhl23	MGI:5453353	Gm23576	MGI:1913462	Sec61b	MGI:2444314	Fat3		MGI:103038	Stat3
MGI:1261758	Suz12	MGI:1891250	Gprc5a	MGI:1099809	Fgf10	MGI:3629682	Mir680-1	MGI:104767	Gpx4	MGI:2673002	Arhgef17		MGI:1891250	Gprc5a
MGI:1923731	Eif4a3	MGI:1098726	Emp2	MGI:99217	Cdh11	MGI:2157942	Cd209a	MGI:3603344	Ankrd37	MGI:1334444	Zfpm2		MGI:1098726	Emp2
MGI:1917606	St13	MGI:109354	Ucp2	MGI:105923	Ednra	MGI:1915678	Steap3	MGI:1929270	Dstn	MGI:97531	Pdgfrb		MGI:109354	Ucp2
MGI:1914223	Mrps18b	MGI:1926031	Zc3hav1	MGI:2146046	Adamts12	MGI:1926137	Sfi1	MGI:1913731	Rps21	MGI:1890127	Plxnc1		MGI:1926031	Zc3hav1
MGI:3644110	Gm16459	MGI:106215	Aqp5	MGI:2442764	Smtnl2	MGI:87931	Cfd	MGI:1349396	Acot1	MGI:1933947	Rtn1		MGI:106215	Aqp5
MGI:1914311	Dzip1	MGI:1310002	Fmo1	MGI:1933391	Maged2	MGI:2153181	Hnmt	MGI:1924772	Tmem213	MGI:1858430	Scarf2		MGI:1310002	Fmo1
MGI:2146851	Tfb1m	MGI:2447165	Cmtm6	MGI:95893	H1f0	MGI:97175	Map2	MGI:3643105	Gm7079	MGI:1337004	Loxl3		MGI:2447165	Cmtm6
MGI:1890596	Evc	MGI:2384789	Tmem63a	MGI:1914466	Mboat2	MGI:1926341	Sult1d1	MGI:1098806	Commd2	MGI:2181363	Prokr2		MGI:2384789	Tmem63a
MGI:2685054	Gpr161	MGI:96211	Hp	MGI:1100508	Kcnj8	MGI:1316738	Igkj5	MGI:96705	Krt8	MGI:1917695	Cd248		MGI:96211	Hp
MGI:1918001	6330403K07Rik	MGI:893592	Ager	MGI:1916060	Nexn	MGI:2387642	Cxcl17	MGI:3780384	Gm2214	MGI:1916469	Ddah1		MGI:893592	Ager
MGI:1347006	Psma6	MGI:107899	Cd36	MGI:99559	Mfap2	MGI:1922768	1700024B05Rik	MGI:1309515	Gsta4	MGI:95488	Fbln2		MGI:107899	Cd36
MGI:105942	Hcfc1	MGI:98179	Rras	MGI:2685195	Zbtb34	MGI:3642649	Gm9890	MGI:2147914	Nxt2	MGI:1925751	Itih5		MGI:98179	Rras
MGI:3648968	Gm5921	MGI:1926217	Rnase4	MGI:1916320	Adamts9	MGI:103080	Pigr	MGI:1202304	Gnmt	MGI:98738	Thbs2		MGI:1926217	Rnase4
MGI:1917271	Nt5dc2	MGI:1915932	Slc44a2	MGI:1918711	Ptk7	MGI:96493	Igj	MGI:3648731	Gm6134	MGI:1923481	Igsf10		MGI:1915932	Slc44a2
MGI:1913325	Chchd3	MGI:98388	Sptbn1	MGI:1352502	Limd1	MGI:1915654	Nrn1	MGI:3649910	Gm11619	MGI:1920371	Fam101a		MGI:98388	Sptbn1
MGI:3704275	Gm10420	MGI:1298407	Tspan7	MGI:1099790	Plk2	MGI:1098604	Rragd	MGI:1858203	Rab25	MGI:97610	Plat		MGI:1298407	Tspan7
MGI:104559	Rcn1	MGI:95515	Fgf1	MGI:88478	Cpa1	MGI:2182839	Serpina3h	MGI:88090	Ass1	MGI:2385920	Dip2a		MGI:95515	Fgf1
MGI:2444268	Fam169a	MGI:1201378	Anxa3	MGI:1924967	6030408B16Rik	MGI:96438	Igfbp3	MGI:3644742	Gm7618	MGI:1925668	Pgm5		MGI:1201378	Anxa3
MGI:1352760	Hdgfrp3	MGI:2685174	9430020K01Rik	MGI:1202715	Tcf21	MGI:1353451	Aldh3a1	MGI:1346500	Igbp1	MGI:2443310	Olfml2b		MGI:2685174	9430020K01Rik
MGI:1934835	Ube2n	MGI:103034	Stat6	MGI:88460	Col6a2	MGI:5453639	Gm23862	MGI:1913419	Tomm7	MGI:2145236	Lhfpl2		MGI:103034	Stat6
MGI:1202907	Csrp2	MGI:98534	Tcn2	MGI:98726	Tgfb2	MGI:106609	Gpx2	MGI:1101781	Elf3	MGI:103013	Cacna1c		MGI:98534	Tcn2
MGI:1101759	Rnf2	MGI:2148202	Ces1d	MGI:2441849	Lpp	MGI:3645649	G430049J08Rik	MGI:1337096	Rnf7	MGI:101922	Tnc		MGI:2148202	Ces1d
MGI:1920949	Ppp2r1b	MGI:2444661	4933426M11Rik	MGI:102556	Tbx4	MGI:1913675	Pcp4l1	MGI:3642902	Rps25-ps1	MGI:88453	Col3a1		MGI:2444661	4933426M11Rik
MGI:2443483	Pdzd4	MGI:96745	Lamp1	MGI:2684938	Prdm6	MGI:5455724	Gm25947	MGI:97520	Pcx	MGI:2442062	Sh3pxd2b		MGI:96745	Lamp1
MGI:1924265	Mpped2	MGI:2443510	Tacc1	MGI:1920480	Bmper	MGI:105045	Serpina3n	MGI:96240	Hspb1	MGI:1920423	Pcdh18		MGI:2443510	Tacc1
MGI:98962	Wnt7b	MGI:1196458	Scarb2	MGI:1337004	Loxl3	MGI:2673128	AB041803	MGI:3644633	Gm5805	MGI:1924880	Prdm8		MGI:1196458	Scarb2
MGI:2146468	Urb1	MGI:96882	Ly6c1	MGI:102643	Myh11	MGI:1930150	Popdc2	MGI:1346325	Gadd45g	MGI:2443629	9930013L23Rik		MGI:96882	Ly6c1
MGI:1924705	Rlf	MGI:2442858	Ddx58	MGI:1349645	Islr	MGI:2442495	Agmo	MGI:1913944	Uqcrfs1	MGI:88467	Col1a1		MGI:2442858	Ddx58
MGI:1914315	Polr3d	MGI:1922394	Pdzd2	MGI:98810	Tpm2	MGI:1345148	Sept3	MGI:1860093	Stard10	MGI:98495	Tbx3		MGI:1922394	Pdzd2
MGI:1917436	Fam162a	MGI:1339941	Cxcl15	MGI:1925810	Gpr124	MGI:1354758	Krtap5-4	MGI:1194909	Rsph1	MGI:2441950	Lphn3		MGI:1339941	Cxcl15
MGI:1913481	Thoc7	MGI:1859650	Ramp2	MGI:2442474	Dgkb	MGI:2385030	Krt79	MGI:1918730	8430408G22Rik	MGI:88025	Ank2		MGI:1859650	Ramp2
MGI:1098533	Ints9	MGI:102952	Dgka	MGI:1923765	Kdelc2	MGI:1096383	Fgf15	MGI:1341799	Ndrg1	MGI:2443198	Slitrk6		MGI:102952	Dgka
MGI:2142598	Slc7a6	MGI:88574	Cybb	MGI:1315205	Slit2	MGI:98728	Tgfbr1	MGI:98852	Tst	MGI:99502	Ltbp2		MGI:88574	Cybb
MGI:1921451	Cep97	MGI:98919	Scgb1a1	MGI:98738	Thbs2	MGI:3031205	Olfr1371	MGI:102683	Grb7	MGI:1196625	Fzd1		MGI:98919	Scgb1a1
MGI:2444752	Ubtd2	MGI:2448476	Smagp	MGI:2143537	Tmem26	MGI:1890546	Lin28a	MGI:1918395	Scara5	MGI:1922990	Egfem1		MGI:2448476	Smagp
MGI:2444490	Syt14	MGI:1333857	Arhgap31	MGI:98297	Shh	MGI:1333869	Ch25h	MGI:1933754	Nedd4l	MGI:1891160	Chst2		MGI:1333857	Arhgap31
MGI:2152938	Srgap3	MGI:1859307	Unc93b1	MGI:2148066	Slc38a5	MGI:1347466	Foxc1	MGI:1916296	Isca1	MGI:2676551	Plekhg1		MGI:1859307	Unc93b1
MGI:95304	Eif4b	MGI:97600	Prkch	MGI:104589	Actg2	MGI:3650332	Gm11402	MGI:1916260	Anapc13	MGI:97815	Ptprs		MGI:97600	Prkch
MGI:1859815	Prdx4	MGI:1914897	4930523C07Rik	MGI:97342	Nid1	MGI:3705860	Gm15433	MGI:1922806	1700026D08Rik	MGI:96257	Hspg2		MGI:1914897	4930523C07Rik
MGI:1924039	Mzt1	MGI:1916523	Mettl7a1	MGI:2139667	Dpyd	MGI:104659	Dll1	MGI:1917816	Abhd17b	MGI:88468	Col1a2		MGI:1916523	Mettl7a1
MGI:2385071	Etf1	MGI:109515	Sftpd	MGI:1927244	Ralb	MGI:99548	Iglv2	MGI:1929938	Perp	MGI:97009	Mmp2		MGI:109515	Sftpd
MGI:1915173	Tceb1	MGI:109603	Cmklr1	MGI:1100881	Prss12	MGI:2685035	Igkv4-57	MGI:103573	Cebpd	MGI:2685177	Megf10		MGI:109603	Cmklr1
MGI:3708786	Gm10358	MGI:109496	Lgals9	MGI:97751	Ppic	MGI:3641690	Gm10719	MGI:1914273	Use1	MGI:99559	Mfap2		MGI:109496	Lgals9
MGI:1347521	Ror2	MGI:1353450	Aldh1a1	MGI:87870	Acat1	MGI:95757	Slc2a3	MGI:95411	Erbb3	MGI:88176	Bmp1		MGI:1353450	Aldh1a1
MGI:1345633	Mars	MGI:108046	Laptm5	MGI:2147658	Afap1l2	MGI:5454083	Gm24306	MGI:103099	Cox6a1	MGI:1298393	Sh3pxd2a		MGI:108046	Laptm5
MGI:2442600	Adamts18	MGI:2446239	Galnt18	MGI:1891445	Peli2	MGI:5434647	Gm21292	MGI:3648418	Gm5963	MGI:109505	Xlr3b		MGI:2446239	Galnt18
MGI:1933438	Slc16a3	MGI:106612	Myo1c	MGI:2141861	Ap2s1	MGI:3779591	Gm6408	MGI:1099464	Ssr4	MGI:109610	Enc1		MGI:106612	Myo1c
MGI:1333863	Pde3b	MGI:106321	Dock9	MGI:104902	Gpc4	MGI:1341155	Gldc	MGI:1915271	Bphl	MGI:1347479	Foxf2		MGI:106321	Dock9
MGI:1858493	B4galt2	MGI:1338859	P2rx4	MGI:1315204	Slc40a1	MGI:1923502	Atp6v0e2	MGI:1918320	Mbip	MGI:3780010	Gm9602		MGI:1338859	P2rx4
MGI:3643526	Gm9034	MGI:2685813	Fam189a2	MGI:1914135	Acadsb	MGI:3705355	Gm14702	MGI:1915278	Rpl22l1	MGI:1915905	Fndc1		MGI:2685813	Fam189a2
MGI:1924968	Fam178a	MGI:95405	Ephx1	MGI:1922647	Arhgap24	MGI:1858510	Nell2	MGI:2135756	Hspb8	MGI:1916047	Pdgfrl		MGI:95405	Ephx1
MGI:2442566	Zfp322a	MGI:2152187	Cyyr1	MGI:2154244	Plxnd1	MGI:3584032	Lin28b	MGI:98073	Rpl7	MGI:894644	Cacnb2		MGI:2152187	Cyyr1
MGI:1916749	Tsr2	MGI:1913975	Lrrk2	MGI:894644	Cacnb2	MGI:3643573	Gm6763	MGI:3650107	Gm14279	MGI:98727	Tgfb3		MGI:1913975	Lrrk2
MGI:1926810	Tmeff1	MGI:2148811	Npnt	MGI:1916042	Srpx2	MGI:88491	Crabp2	MGI:1916784	Avpi1	MGI:1349163	Sdc3		MGI:2148811	Npnt
MGI:2443370	Chtf8	MGI:1915026	Vwa5a	MGI:88449	Col15a1	MGI:3030028	Olfr194	MGI:1915077	Aldh6a1	MGI:2449112	Adamts10		MGI:1915026	Vwa5a
MGI:1914080	Nacc1	MGI:1340899	Chil1	MGI:1196625	Fzd1	MGI:4439856	Ighv3-6	MGI:104565	Cdkn1b	MGI:1890110	Robo2		MGI:1340899	Chil1
MGI:95792	Got2	MGI:97371	Npr1	MGI:2445221	Cd109	MGI:1930153	Popdc3	MGI:107422	Hspa4l	MGI:1859274	Pdlim3		MGI:97371	Npr1
MGI:1919899	Tmem209	MGI:107655	Ifngr1	MGI:1917695	Cd248	MGI:95794	Lrp2	MGI:1922814	Rsph9	MGI:2676970	Sipa1l2		MGI:107655	Ifngr1
MGI:5452583	Gm22806	MGI:97372	Npr2	MGI:88468	Col1a2	MGI:2153183	Kcnn3	MGI:1346320	Taf10	MGI:109497	Gata5		MGI:97372	Npr2
MGI:1858419	Bysl	MGI:1342284	Slc34a2	MGI:2681008	Cers3	MGI:1919293	Sulf2	MGI:1339968	Cth	MGI:2384945	Samd14		MGI:1342284	Slc34a2
MGI:1915391	Gpt2	MGI:1925638	Mvp	MGI:98954	Wnt2	MGI:88035	Aox1	MGI:1859778	Hif3a	MGI:2651499	Pde5a		MGI:1925638	Mvp
MGI:1344408	Pebp1	MGI:2684416	Arap2	MGI:1890110	Robo2	MGI:107539	Klrb1b	MGI:3801880	Gm16139	MGI:1914649	Pdlim7		MGI:2684416	Arap2
MGI:5455134	Gm25357	MGI:1351617	Abca3	MGI:1352630	Abcc9	MGI:3038613	Rragb	MGI:96910	Maff	MGI:2676830	Mir145		MGI:1351617	Abca3
MGI:2149632	Rpl31	MGI:1098776	Lbp	MGI:2156764	Stard4	MGI:2442934	A730017C20Rik	MGI:1913402	Uqcr10	MGI:1918252	Mex3b		MGI:1098776	Lbp
MGI:1915297	Mpnd	MGI:2447362	Slc24a4	MGI:2175912	Arid5b	MGI:2147706	AW112010	MGI:2387863	Zmynd10	MGI:1931838	Dbn1		MGI:2447362	Slc24a4
MGI:1923207	Mir17hg	MGI:2146049	Tmem71	MGI:1195462	Gfra2	MGI:109344	Eya1	MGI:1923684	Churc1	MGI:1917943	Gpr125		MGI:2146049	Tmem71
MGI:1917493	Wdr61	MGI:1890216	Slc6a14	MGI:95489	Fbn1	MGI:1196224	Cdk8	MGI:105102	Gpx3	MGI:2387661	Sema6d		MGI:1890216	Slc6a14
MGI:1913275	Rcl1	MGI:105080	Tgoln1	MGI:1923691	Daam2	MGI:2448715	Cxcr1	MGI:894286	P4ha2	MGI:98958	Wnt5a		MGI:105080	Tgoln1
MGI:2677850	BC026590	MGI:95660	Gas6	MGI:107489	Phex	MGI:1923692	Slamf9	MGI:1919090	Tekt4	MGI:2443098	Slc17a2		MGI:95660	Gas6
MGI:2387603	Ahsa1	MGI:1891351	Spock2	MGI:1298229	Nid2	MGI:1918039	Kynu	MGI:1913844	Uqcr11	MGI:103574	Amph		MGI:1891351	Spock2
MGI:1919282	Pdxp	MGI:2652132	Pttg1ip	MGI:1916960	Arap1	MGI:2444210	Nr1d1	MGI:1927339	Mpp5	MGI:3619359	Mir344		MGI:2652132	Pttg1ip
MGI:1858304	Ctps	MGI:107571	Cav2	MGI:2673002	Arhgef17	MGI:1916648	Cdhr4	MGI:1915853	Pmvk	MGI:107685	Plxna1		MGI:107571	Cav2
MGI:107202	Atm	MGI:2444151	Clec1a	MGI:88461	Col6a3	MGI:88597	Cyp2a5	MGI:1925213	Hook1	MGI:1203727	Sema6a		MGI:2444151	Clec1a
MGI:1933331	Elovl4	MGI:1354756	Crim1	MGI:2444800	Prss35	MGI:5455178	Gm25401	MGI:1889842	Fam13a	MGI:3031176	Olfr1342		MGI:1354756	Crim1
MGI:3583954	Zfp961	MGI:1914114	Clec14a	MGI:105378	Adam12	MGI:96024	Hbb-bh1	MGI:891978	Phyh	MGI:3045303	Mamld1		MGI:1914114	Clec14a
MGI:3042273	Nsfl1c	MGI:99554	Lgals3bp	MGI:2665139	Rerg	MGI:1097156	Ptgis	MGI:1914125	Swt1	MGI:1930780	Myh10		MGI:99554	Lgals3bp
MGI:1261827	Dnmt3a	MGI:2441659	Lamp3	MGI:103188	Nfib	MGI:1923108	Speer7-ps1	MGI:2684916	Ppp1r36	MGI:1890373	Tmem2		MGI:2441659	Lamp3
MGI:2149728	Impa2	MGI:1270156	Sept4	MGI:2442695	Creb3l2	MGI:1354732	Krtap5-1	MGI:894695	Galnt3	MGI:104769	Fkbp10		MGI:1270156	Sept4
MGI:1916322	Ebna1bp2	MGI:96617	Cd47	MGI:96777	Lgals1	MGI:5454656	Gm24879	MGI:1916289	Insig1	MGI:1354727	Smtn		MGI:96617	Cd47
MGI:3651326	Gm12260	MGI:103151	Pltp	MGI:2145236	Lhfpl2	MGI:2139360	Sall4	MGI:1913697	Mgst3	MGI:104756	Itga9		MGI:103151	Pltp
MGI:1346093	Psmc4	MGI:97756	Srgn	MGI:95556	Flna	MGI:5434766	Gm21411	MGI:1920537	1700040L02Rik	MGI:1926189	Emilin1		MGI:97756	Srgn
MGI:1289274	Krr1	MGI:894288	Sepp1	MGI:1932288	Egln3	MGI:1921305	Plce1	MGI:1913819	Gdpd1	MGI:1921436	Ccdc3		MGI:894288	Sepp1
MGI:2143322	AW551984	MGI:2442259	Gsap	MGI:2444477	Rbms3	MGI:5452032	Gm22255	MGI:106013	Slc16a1	MGI:1353468	Adamts8		MGI:2442259	Gsap
MGI:1891763	Ppp4c	MGI:700012	Ostf1	MGI:1197013	Rasa3	MGI:3646200	Vmn2r35	MGI:2148019	Jade3	MGI:1923724	Spon2		MGI:700012	Ostf1
MGI:3649708	Gm12755	MGI:1926002	Csgalnact2	MGI:1096393	Snai2	MGI:87983	Alpl	MGI:96689	Krt15	MGI:1346086	Aplnr		MGI:1926002	Csgalnact2
MGI:1354692	Lsm4	MGI:2137356	Trim16	MGI:88467	Col1a1	MGI:3708717	Gm10025	MGI:104670	Fkbp5	MGI:98507	Tcf7		MGI:2137356	Trim16
MGI:3040689	Zfp873	MGI:1194503	Atp2a3	MGI:109613	Matn2	MGI:2141041	Gm16513	MGI:96136	Hmgn2	MGI:99959	Tgfbi		MGI:1194503	Atp2a3
MGI:2141599	Tsen2	MGI:105383	Il18r1	MGI:97855	Rap2a	MGI:88270	Car3	MGI:1922679	Fam183b	MGI:87963	Agt		MGI:105383	Il18r1
MGI:1931871	Wdr46	MGI:3711310	9930111J21Rik2	MGI:1915146	Ccdc80	MGI:4439924	Ighv1-2	MGI:3642381	Gm10269	MGI:95489	Fbn1		MGI:3711310	9930111J21Rik2
MGI:1915958	Rabl2	MGI:1194899	Inpp5k	MGI:97009	Mmp2	MGI:1316692	Igkj4	MGI:97829	Pygl	MGI:107716	Myo10		MGI:1194899	Inpp5k
MGI:1914053	Hmces	MGI:1343094	Kat2b	MGI:2385155	Btbd3	MGI:1915912	Scgb3a1	MGI:1915385	Eif3h	MGI:1349762	Dpysl3		MGI:1343094	Kat2b
MGI:1917164	Ints4	MGI:96615	Itgb6	MGI:88458	Col5a2	MGI:104672	Tfap2b	MGI:1346333	Mrps12	MGI:98494	Tbx2		MGI:96615	Itgb6
MGI:1919792	Pgam5	MGI:88476	Cp	MGI:2442062	Sh3pxd2b	MGI:1918387	Rfx4	MGI:1915191	Rps27l	MGI:1916157	Gpr153		MGI:88476	Cp
MGI:1343297	Drg1	MGI:2655562	Eltd1	MGI:1261864	Wipi1	MGI:109297	Slpi	MGI:109238	Shfm1	MGI:99217	Cdh11		MGI:2655562	Eltd1
MGI:2681523	Tnpo1	MGI:106687	Pon2	MGI:107633	Lxn	MGI:96196	Hoxc5	MGI:106498	D4Wsu53e	MGI:98310	Ski		MGI:106687	Pon2
MGI:2444401	Snrnp200	MGI:1920591	Arhgef6	MGI:87966	Agtr2	MGI:3796514	Gm9732	MGI:95285	Edn3	MGI:1354730	Rgs6		MGI:1920591	Arhgef6
MGI:109386	Cebpz	MGI:2443999	Pde8b	MGI:2444049	P4ha3	MGI:3757689	Vmn2r-ps36	MGI:2685362	Fam83b	MGI:3647133	Ighv1-54		MGI:2443999	Pde8b
MGI:99892	Lama1	MGI:105376	Adam9	MGI:1349165	Sdc2	MGI:5434186	Gm20830	MGI:98117	Rps15	MGI:104750	Nrcam		MGI:105376	Adam9
MGI:2441856	Sf3b2	MGI:2139628	Ctso	MGI:2444633	Vstm4	MGI:3651073	Mup-ps2	MGI:1095409	Tuba1c	MGI:1891396	Kirrel		MGI:2139628	Ctso
MGI:1298205	Slc7a5	MGI:1928481	Lgals8	MGI:1914270	Tmem88	MGI:108392	Slc20a1	MGI:88034	Prdx3	MGI:1349645	Islr		MGI:1928481	Lgals8
MGI:1920231	Prkrir	MGI:96602	Itga3	MGI:98494	Tbx2	MGI:1889385	Crebl2	MGI:1921809	Elovl7	MGI:2154244	Plxnd1		MGI:96602	Itga3
MGI:1928373	Dnajc7	MGI:1923930	5330417C22Rik	MGI:102720	Ednrb	MGI:1924955	9230104L09Rik	MGI:1289160	Mpzl2	MGI:107818	Mrc2		MGI:1923930	5330417C22Rik
MGI:1858961	Prc1	MGI:1914344	Abhd2	MGI:1928849	Svep1	MGI:3526567	Srsy	MGI:1915963	Ifitm1	MGI:2652839	Zfp362		MGI:1914344	Abhd2
MGI:97496	Pbx3	MGI:95558	Flt1	MGI:102784	Tgfb1i1	MGI:1918180	Nol8	MGI:2685335	Mctp2	MGI:109131	Stc1		MGI:95558	Flt1
MGI:95530	Fh1	MGI:2143990	Parp12	MGI:88457	Col5a1	MGI:1321119	Aurkc	MGI:97803	Ptma	MGI:94906	Dmpk		MGI:2143990	Parp12
MGI:1914862	Mettl9	MGI:99674	Adcy4	MGI:2684937	Lclat1	MGI:5433952	Gm21788	MGI:109567	Wbp5	MGI:1919696	Prr5l		MGI:99674	Adcy4
MGI:2652872	Nynrin	MGI:107527	Ly6a	MGI:1925139	Lbh	MGI:3030838	Olfr1004-ps1	MGI:1346335	Tekt2	MGI:1915277	Tmem178		MGI:107527	Ly6a
MGI:2387894	Snord87	MGI:3045243	Ankrd44	MGI:1349477	Tinag	MGI:3781589	Gm3411	MGI:5474852	Hbb-bs	MGI:1349453	Vsnl1		MGI:3045243	Ankrd44
MGI:1202384	Ddb1	MGI:1917977	Rasgef1a	MGI:2147716	Slc16a12	MGI:3041256	Fam107a	MGI:98730	Tgm1	MGI:2444029	Ankrd52		MGI:1917977	Rasgef1a
MGI:102810	Lmo3	MGI:96394	Icam2	MGI:1891716	Emcn	MGI:3629889	Mir680-3	MGI:107549	Tbca	MGI:104720	Hsd11b2		MGI:96394	Icam2
MGI:1915033	Ahctf1	MGI:1341839	Nod1	MGI:894806	Mylk	MGI:1274784	Gpr98	MGI:104885	Psma2	MGI:1923373	Gpsm2		MGI:1341839	Nod1
MGI:2144529	Cnot6	MGI:3041177	Taok3	MGI:88459	Col6a1	MGI:1888499	Cxcl13	MGI:3648994	Gm6404	MGI:1915467	Prrc2a		MGI:3041177	Taok3
MGI:1913459	Inip	MGI:1353452	Aldh3a2	MGI:1915553	Fam114a1	MGI:96437	Igfbp2	MGI:3704247	Rpl35a-ps5	MGI:1860764	Pde3a		MGI:1353452	Aldh3a2
MGI:1918590	Riok1	MGI:1309517	Itm2b	MGI:101922	Tnc	MGI:5433883	Gm21719	MGI:1929511	Ndufa1	MGI:1332240	Heph		MGI:1309517	Itm2b
MGI:1354161	Sirt6	MGI:87938	Adrb2	MGI:1098271	Rgs2	MGI:97380	Ntf3	MGI:1921395	F13a1	MGI:1349165	Sdc2		MGI:87938	Adrb2
MGI:1928488	Akap8	MGI:1914829	Cpeb4	MGI:1926259	Iigp1	MGI:1919132	Serinc2	MGI:1916730	Ttc9	MGI:1346321	Adamts5		MGI:1914829	Cpeb4
MGI:1920093	Prdm4	MGI:96902	Lyz1	MGI:2682318	Zfp395	MGI:5454576	Gm24799	MGI:1919683	Rab38	MGI:88448	Col12a1		MGI:96902	Lyz1
MGI:1924050	Usp42	MGI:1100870	Gcnt2	MGI:3512628	Cbx6	MGI:1929865	Nampt	MGI:1922783	Nme5	MGI:1914603	Rab31		MGI:1100870	Gcnt2
MGI:1920145	Setd5	MGI:1336166	Cflar	MGI:1274781	Robo1	MGI:2442264	Idi1	MGI:2443264	9330182L06Rik	MGI:2135272	Vangl2		MGI:1336166	Cflar
MGI:108390	Kif2a	MGI:1915254	Tmem9b	MGI:2443012	Tns3	MGI:106034	Six4	MGI:894326	Atp6v1e1	MGI:109168	Fat1		MGI:1915254	Tmem9b
MGI:1915301	Nutf2	MGI:1100819	Aff1	MGI:98742	Thra	MGI:97487	Pax3	MGI:1329044	Cldn3	MGI:1923816	Fam101b		MGI:1100819	Aff1
MGI:3650834	Gm11249	MGI:2443191	Nceh1	MGI:2442829	Klhl4	MGI:105053	Hsph1	MGI:3643614	Rps27a-ps2	MGI:107848	Tubb4a		MGI:2443191	Nceh1
MGI:1929129	Sap30	MGI:1921280	Rin2	MGI:2444926	Ckap4	MGI:3650121	Trav8d-1	MGI:96441	Igfbp6	MGI:1355323	Slc7a8		MGI:1921280	Rin2
MGI:1913788	Rps19bp1	MGI:106206	Nrp1	MGI:2148050	C77370	MGI:3779544	Tmem181b-ps	MGI:1913730	Rpl15	MGI:3588249	4930567H17Rik		MGI:106206	Nrp1
MGI:104564	Cdkn1c	MGI:3606242	Nostrin	MGI:1347479	Foxf2	MGI:4439658	Ighj4	MGI:1926119	Pdk1	MGI:3513977	Apcdd1		MGI:3606242	Nostrin
MGI:106572	Imp4	MGI:88227	C3	MGI:1346086	Aplnr	MGI:3798181	Gm10220	MGI:99257	Eif3e	MGI:97814	Ptprg		MGI:88227	C3
MGI:2445102	Dhx33	MGI:103017	Fcgrt	MGI:1915674	Chn1	MGI:1918940	Esm1	MGI:96763	Ldhb	MGI:3028499	Adamtsl3		MGI:103017	Fcgrt
MGI:103302	Bmp7	MGI:107704	Abcg1	MGI:96432	Igf1	MGI:1098269	Kif5c	MGI:1891829	Rbx1	MGI:96603	Itga4		MGI:107704	Abcg1
MGI:3651543	Susd1	MGI:88253	Car8	MGI:1095418	Tfpi	MGI:1923799	Cecr2	MGI:103288	Polr1c	MGI:1860055	Panx1		MGI:88253	Car8
MGI:106580	Cnot11	MGI:1276112	Cldn5	MGI:2385920	Dip2a	MGI:108025	Prkar2a	MGI:2135874	Cpn1	MGI:2136752	Pcdhb16		MGI:1276112	Cldn5
MGI:2681124	Urb2	MGI:104808	Lcp1	MGI:1891457	Polh	MGI:3650106	Gm14300	MGI:1920795	1700094D03Rik	MGI:1918781	Piezo2		MGI:104808	Lcp1
MGI:1915312	Btf3l4	MGI:1923385	Prex2	MGI:1919583	Palld	MGI:95856	Gsta3	MGI:97394	Oat	MGI:106018	St8sia4		MGI:1923385	Prex2
MGI:2385175	Msto1	MGI:1338917	S100a1	MGI:1306799	D17H6S56E-5	MGI:3642359	Gm10153	MGI:103222	Zbtb16	MGI:1346031	Tshz1		MGI:1338917	S100a1
MGI:1858896	Spast	MGI:1336194	Tpp1	MGI:95285	Edn3	MGI:4439558	Igkv1-110	MGI:3652285	Gm13680	MGI:3710643	Gm10135		MGI:1336194	Tpp1
MGI:2150152	Ubqln4	MGI:1335107	Cyth3	MGI:2446854	Gpr64	MGI:3781066	Gm2888	MGI:1333806	Cox17	MGI:98726	Tgfb2		MGI:1335107	Cyth3
MGI:1334460	Bop1	MGI:1889549	Txnip	MGI:108110	Sparcl1	MGI:1353494	Akr1b3	MGI:1351481	Pdk4	MGI:101900	Mmp14		MGI:1889549	Txnip
MGI:97547	Pfkl	MGI:88516	Cryab	MGI:1913557	Isoc1	MGI:1351668	Abca8b	MGI:1338033	Spint1	MGI:1919711	Prcp		MGI:88516	Cryab
MGI:1924038	Klhdc10	MGI:104688	Col4a3	MGI:1277173	Arhgef25	MGI:1339760	Csf2rb2	MGI:3606746	Bex4	MGI:2181621	Aard		MGI:104688	Col4a3
MGI:2384313	Rrp9	MGI:1916776	Fmo2	MGI:2445175	Arhgap20	MGI:1101055	Ifit3	MGI:109611	Dsp	MGI:2146046	Adamts12		MGI:1916776	Fmo2
MGI:2441982	Aldh5a1	MGI:1915882	Myct1	MGI:108056	Nfia	MGI:3583950	Apol7b	MGI:3642341	Gm15427	MGI:1922612	4930555K19Rik		MGI:1915882	Myct1
MGI:87871	Acat2	MGI:104719	Ndst1	MGI:97876	Rbp1	MGI:2663253	Mogat2	MGI:1929865	Nampt	MGI:104589	Actg2		MGI:104719	Ndst1
MGI:3652085	Gm11687	MGI:2140279	Tdrd7	MGI:107941	Emp1	MGI:1346022	Mab21l2	MGI:108403	Polr1d	MGI:103009	Epb4.1l2		MGI:2140279	Tdrd7
MGI:1914449	Pfdn1	MGI:98664	Tek	MGI:96608	Itgav	MGI:97490	Pax6	MGI:2136381	Hadhb	MGI:1309465	Slc12a4		MGI:98664	Tek
MGI:1919228	Ppp2r2a	MGI:1915703	Gpihbp1	MGI:95708	Ghr	MGI:1888514	Cxcl14	MGI:1855697	Atp5e	MGI:3646674	Vmn2r116		MGI:1915703	Gpihbp1
MGI:1913872	Ubr7	MGI:101782	Scnn1a	MGI:1921395	F13a1	MGI:1921590	Ahcyl2	MGI:3643807	Gm5619	MGI:102643	Myh11		MGI:101782	Scnn1a
MGI:1915295	2700060E02Rik	MGI:1355313	C1ra	MGI:95705	B4galt1	MGI:3779381	Gm11127	MGI:3645367	Gm6274	MGI:3045256	Fat4		MGI:1355313	C1ra
MGI:2685112	Gm266	MGI:1921575	Cltb	MGI:2444667	Kctd12b	MGI:3647196	Lilra5	MGI:87994	Aldoa	MGI:1347346	Adamts7		MGI:1921575	Cltb
MGI:2442524	Heatr1	MGI:103253	Cyb561	MGI:96689	Krt15	MGI:3757700	Vmn2r34	MGI:5453022	Gm23245	MGI:2142195	Leng8		MGI:103253	Cyb561
MGI:1917637	Ttc9c	MGI:1929899	Sqrdl	MGI:1195966	Ctnnd2	MGI:1347463	Foxd1	MGI:3705781	Rpl39-ps	MGI:99444	Nrep		MGI:1929899	Sqrdl
MGI:2384588	Neil3	MGI:109235	Itpkb	MGI:2444961	Dennd2a	MGI:2444748	Chd7	MGI:1298373	Rpl9	MGI:1338010	Hic1		MGI:109235	Itpkb
MGI:1919433	Snx6	MGI:96551	Il2rg	MGI:2685751	Tmem171	MGI:3649608	Trav8-1	MGI:1338011	Auh	MGI:1921050	Tmtc4		MGI:96551	Il2rg
MGI:2442342	Uspl1	MGI:1344373	Ubl3	MGI:1196223	D8Ertd82e	MGI:3777603	Srsx	MGI:95523	Fgfr2	MGI:3704351	Gm10825		MGI:1344373	Ubl3
MGI:95557	Flnc	MGI:1858959	Elovl1	MGI:2443629	9930013L23Rik	MGI:98249	Scn3a	MGI:1923810	Prss8	MGI:1926139	Wsb1		MGI:1858959	Elovl1
MGI:1915490	Rpa3	MGI:1098615	Kank3	MGI:3588195	Adamts17	MGI:107622	Usp39	MGI:3643651	Gm4997	MGI:1916858	Sec24d		MGI:1098615	Kank3
MGI:1921763	Neto2	MGI:1929480	Lrp10	MGI:1277122	Rcn3	MGI:5453041	Gm23264	MGI:3647611	Gm16439	MGI:1924145	Bicd2		MGI:1929480	Lrp10
MGI:1914526	Eri1	MGI:2149821	Hsd17b11	MGI:3039591	Mtss1l	MGI:3574099	Xlr4c	MGI:2148050	C77370	MGI:1345162	Adam23		MGI:2149821	Hsd17b11
MGI:1917497	Psmd1	MGI:106686	Pon3	MGI:1931139	Ppp1r14a	MGI:104621	Alx1	MGI:3583960	D030056L22Rik	MGI:94885	Des		MGI:106686	Pon3
MGI:103025	Mtx1	MGI:99571	Glp1r	MGI:96600	Itga2	MGI:5453135	Gm23358	MGI:104887	Gpx1	MGI:3704459	Gm10337		MGI:99571	Glp1r
MGI:2138986	Qser1	MGI:1915138	Tmem100	MGI:2651499	Pde5a	MGI:107742	Stra6	MGI:1921080	Eif3k	MGI:96832	Lsp1		MGI:1915138	Tmem100
MGI:1917473	Nars	MGI:1919619	Ehd4	MGI:1096398	Cd81	MGI:3650859	Trav8-2	MGI:104884	Psmb1	MGI:2155705	P2ry14		MGI:1919619	Ehd4
MGI:1344345	Smc1a	MGI:104696	Scnn1b	MGI:88453	Col3a1	MGI:5452125	Gm22348	MGI:3649614	Gm13445	MGI:1341907	Fjx1		MGI:104696	Scnn1b
MGI:1277958	Pcm1	MGI:2444365	Rapgef5	MGI:1926178	Pigt	MGI:1926076	P2ry10	MGI:1859606	Wdr45	MGI:1099818	Pkd2		MGI:2444365	Rapgef5
MGI:2445220	Vprbp	MGI:1914109	Slc16a9	MGI:1328364	Fmod	MGI:5451822	Gm22045	MGI:98266	Sord	MGI:2443257	F830001A07Rik		MGI:1914109	Slc16a9
MGI:1913808	Lars	MGI:108481	Anxa11	MGI:3040697	BC067074	MGI:107668	Ifna1	MGI:1922989	Mpp7	MGI:2443701	B930095G15Rik		MGI:108481	Anxa11
MGI:1916133	Ahsa2	MGI:1201785	Fxyd5	MGI:3643092	Neurl1b	MGI:96170	Hoxa1	MGI:1353638	Rps12-ps1	MGI:2446854	Gpr64		MGI:1201785	Fxyd5
MGI:1924841	Ddx10	MGI:95860	Gstm1	MGI:96435	Igf2r	MGI:95655	Gas1	MGI:1913375	Sf3b5	MGI:3712084	Gm14781		MGI:95860	Gstm1
MGI:1916862	Kansl2	MGI:2145637	Mtmr6	MGI:1202394	Gif	MGI:3708628	Gm9818	MGI:1923927	Pcmtd2	MGI:97613	Plcb1		MGI:2145637	Mtmr6
MGI:88431	Cnbp	MGI:98729	Tgfbr2	MGI:2385368	Fras1	MGI:88594	Cyp27a1	MGI:1914175	Sdhd	MGI:3780631	Gm2464		MGI:98729	Tgfbr2
MGI:1333805	Srsf10	MGI:1914797	Slc39a8	MGI:1918781	Piezo2	MGI:99547	Iglc2	MGI:109618	Atp6v1b2	MGI:1344332	Wif1		MGI:1914797	Slc39a8
MGI:2685723	Ccnjl	MGI:2685589	Parp4	MGI:88479	Cpa3	MGI:103181	Sod3	MGI:1916905	Cd164l2	MGI:87961	Agrn		MGI:2685589	Parp4
MGI:1915685	Dpy19l1	MGI:1927168	Dusp14	MGI:102541	Tbx5	MGI:1929878	Smoc1	MGI:3651005	Gm13436	MGI:2445179	Tmem184b		MGI:1927168	Dusp14
MGI:1098824	Odf2	MGI:1913359	Tspan13	MGI:2442111	Ppm1k	MGI:109536	Itih4	MGI:1355324	Grb14	MGI:2685054	Gpr161		MGI:1913359	Tspan13
MGI:1914478	Dph7	MGI:2686925	Cyb561a3	MGI:97829	Pygl	MGI:3642024	Gm10722	MGI:105943	Rpl10	MGI:3649605	Trav4-2		MGI:2686925	Cyb561a3
MGI:1915383	Gcsh	MGI:1919028	Klhl5	MGI:96817	Lox	MGI:5455977	Gm26200	MGI:1915274	Hist1h2bc	MGI:2442695	Creb3l2		MGI:1919028	Klhl5
MGI:3588264	1700071K01Rik	MGI:1916774	Esam	MGI:97397	Opcml	MGI:1100842	Gfra1	MGI:2387599	Prr15l	MGI:1098434	Rgs5		MGI:1916774	Esam
MGI:96184	Hoxb3	MGI:2183535	Cytip	MGI:3045256	Fat4	MGI:106683	Zic1	MGI:3801865	Gm16020	MGI:104571	Clcn4-2		MGI:2183535	Cytip
MGI:1919272	Slc35f2	MGI:109161	Grk5	MGI:1913335	Eif3f	MGI:96562	Il7r	MGI:1860763	Eif3i	MGI:105097	Efnb2		MGI:109161	Grk5
MGI:1914411	Sclt1	MGI:1349457	Serinc3	MGI:2384818	Mtss1	MGI:1913893	Lix1	MGI:1919638	Ripk4	MGI:3802024	Gm16192		MGI:1349457	Serinc3
MGI:109275	Trim24	MGI:97570	Abcb1a	MGI:2685335	Mctp2	MGI:3612486	4930533I22Rik	MGI:3041226	Akip1	MGI:2179061	Plxna4		MGI:97570	Abcb1a
MGI:1353495	Slc25a4	MGI:108083	Kcnq1	MGI:1914266	Tbc1d2b	MGI:4947968	Ighv11-2	MGI:1333820	Mrpl30	MGI:96777	Lgals1		MGI:108083	Kcnq1
MGI:3649984	Gm13160	MGI:1928895	Isg20	MGI:88293	Cacna1d	MGI:1202390	Igdcc3	MGI:1352498	Ndrg2	MGI:2143537	Tmem26		MGI:1928895	Isg20
MGI:1344380	Chd4	MGI:1330819	Osmr	MGI:108037	Figf	MGI:1891341	Lpin2	MGI:3652107	Rpl17-ps1	MGI:2447063	Tenm4		MGI:1330819	Osmr
MGI:1309480	Rtf1	MGI:1339758	Csf1r	MGI:103180	Tcf19	MGI:3642031	Gm10717	MGI:1340024	Aldh1l1	MGI:102556	Tbx4		MGI:1339758	Csf1r
MGI:1277171	Dcx	MGI:1923759	Plet1	MGI:97297	Nedd4	MGI:95925	H2-Ob	MGI:98443	Surf1	MGI:2444477	Rbms3		MGI:1923759	Plet1
MGI:3643356	Rpsa-ps2	MGI:97769	Prnp	MGI:1858599	Egfl6	MGI:103227	Cmah	MGI:1923000	Slc10a6	MGI:1929600	Pmepa1		MGI:97769	Prnp
MGI:1915581	Obfc1	MGI:88348	Cd9	MGI:99612	Epha3	MGI:3650330	Gm11563	MGI:1197515	Irx1	MGI:2685195	Zbtb34		MGI:88348	Cd9
MGI:98037	Rpl30	MGI:97783	Psap	MGI:1917754	Galnt16	MGI:2444710	Prtg	MGI:1298382	Plp2	MGI:1915674	Chn1		MGI:97783	Psap
MGI:1096366	Psme3	MGI:109628	Dnase1l1	MGI:108067	Nkx2-1	MGI:5456234	Gm26457	MGI:1315192	Lrrc23	MGI:109149	Nsg1		MGI:109628	Dnase1l1
MGI:107793	Crmp1	MGI:1919489	Parp14	MGI:1928009	Vsig2	MGI:1922595	Slamf7	MGI:1931526	Hist1h1c	MGI:1924238	Rdh10		MGI:1919489	Parp14
MGI:1890496	Elac2	MGI:109365	Napsa	MGI:1917650	Adamdec1	MGI:96530	Iglv1	MGI:1277096	Ptp4a1	MGI:104902	Gpc4		MGI:109365	Napsa
MGI:3649393	Gm14263	MGI:97528	Pdgfb	MGI:103236	Efna1	MGI:3576497	Greb1l	MGI:1924096	Rps9	MGI:109591	Nfic		MGI:97528	Pdgfb
MGI:1928140	Mrps25	MGI:1328324	Syngr2	MGI:1306797	Aoc3	MGI:3647976	Gm4956	MGI:2177268	Ppp1r3b	MGI:1925911	C1qtnf7		MGI:1328324	Syngr2
MGI:5477374	Gm26880	MGI:1919210	Myh14	MGI:98926	Vcam1	MGI:1929772	Dpysl5	MGI:3648396	Gm6472	MGI:1929897	Clstn2		MGI:1919210	Myh14
MGI:1929705	Xpo7	MGI:1916882	Arhgef12	MGI:2154405	Map4k3	MGI:97798	Ptgs2	MGI:3645883	Rps12-ps16	MGI:1914399	Nkain1		MGI:1916882	Arhgef12
MGI:2385276	Kctd15	MGI:106598	Myo5b	MGI:1919257	Fndc3b	MGI:4439607	Ighv14-2	MGI:3647042	Rps13-ps1	MGI:1100886	Prom1		MGI:106598	Myo5b
MGI:1914736	Polr3g	MGI:2384986	Rnf144b	MGI:96414	Idh2	MGI:1339975	Pak1	MGI:1916579	1700003M02Rik	MGI:101762	Elk3		MGI:2384986	Rnf144b
MGI:1935127	Smarca1	MGI:1913391	Ifitm3	MGI:1306785	Ugdh	MGI:107700	Casp4	MGI:1915971	1110032A03Rik	MGI:2135601	Slc1a4		MGI:1913391	Ifitm3
MGI:1922960	Rbm12	MGI:95415	Erg	MGI:1347346	Adamts7	MGI:1923364	Sp110	MGI:1924209	Chmp5	MGI:2147887	Armcx4		MGI:95415	Erg
MGI:104748	Peg3	MGI:1931551	Rhoj	MGI:104581	Gnb4	MGI:1891259	Lrat	MGI:1353432	Timm13	MGI:97008	Mmp11		MGI:1931551	Rhoj
MGI:1915147	Rnmt	MGI:98725	Tgfb1	MGI:1335079	Elf5	MGI:3782293	Gm4117	MGI:96693	Krt19	MGI:1891740	Dact1		MGI:98725	Tgfb1
MGI:1913640	Slmo2	MGI:1096360	Cd151	MGI:1932576	Akap12	MGI:2181202	Pfkfb3	MGI:3045495	Tmem205	MGI:4439590	Traj33		MGI:1096360	Cd151
MGI:1925622	Snrnp25	MGI:1098243	Ifnar2	MGI:1915625	Ndufa8	MGI:4439731	Trbj2-7	MGI:107930	Pip5k1b	MGI:1860511	Heyl		MGI:1098243	Ifnar2
MGI:104717	Meis1	MGI:1916782	Hopx	MGI:1101355	Ltbp3	MGI:5451950	Gm22173	MGI:3651545	Rpsa-ps4	MGI:98739	Thbs3		MGI:1916782	Hopx
MGI:2389572	Brcc3	MGI:1353586	Lmo7	MGI:1925589	Ttyh3	MGI:107673	Akr1b8	MGI:1926952	Cyb5	MGI:1919244	Cnn3		MGI:1353586	Lmo7
MGI:2685899	Zcwpw1	MGI:107357	Inpp5d	MGI:1916157	Gpr153	MGI:1919098	1700024J04Rik	MGI:1913328	Tsen34	MGI:105088	Ntn1		MGI:107357	Inpp5d
MGI:1919443	Scaf11	MGI:1922019	Pik3cb	MGI:1918983	Susd2	MGI:98364	Sox2	MGI:2443026	Ccdc67	MGI:3643092	Neurl1b		MGI:1922019	Pik3cb
MGI:107163	Ppp3cb	MGI:2678949	Sh3tc1	MGI:1337131	Rev3l	MGI:3643118	Gm9866	MGI:3646633	Gm7290	MGI:99254	Etv1		MGI:2678949	Sh3tc1
MGI:1930187	Maged1	MGI:107423	Numb	MGI:1914877	Olfml3	MGI:105088	Ntn1	MGI:88053	Apoc1	MGI:2137513	Slc24a3		MGI:107423	Numb
MGI:5454134	Gm24357	MGI:98754	Timp3	MGI:2442366	Peak1	MGI:1927498	Rgs18	MGI:3704228	Rpsa-ps10	MGI:102889	Vcan		MGI:98754	Timp3
MGI:107690	Zfp462	MGI:1346318	Klf6	MGI:1915905	Fndc1	MGI:1921430	Muc5b	MGI:1915122	Nsmce4a	MGI:96432	Igf1		MGI:1346318	Klf6
MGI:2447819	2610524H06Rik	MGI:1924696	Heg1	MGI:107556	Sema5a	MGI:98262	Ccl5	MGI:1197010	Sumo1	MGI:1277214	Sept11		MGI:1924696	Heg1
MGI:1349452	Polr3e	MGI:98753	Timp2	MGI:106671	Cdh16	MGI:1921649	4933403O03Rik	MGI:2179715	Pla2g16	MGI:3618735	Mir181b-1		MGI:98753	Timp2
MGI:1924555	Wdr82	MGI:1921396	Dock8	MGI:1859274	Pdlim3	MGI:95802	Gpt	MGI:87867	Acadm	MGI:99454	Irs1		MGI:1921396	Dock8
MGI:2684420	Dcaf15	MGI:95662	Gata2	MGI:95566	Fn1	MGI:96190	Hoxb9	MGI:107588	Gjb6	MGI:3645635	Gm8871		MGI:95662	Gata2
MGI:88547	Csnk2a2	MGI:97631	Pmp22	MGI:2137913	Loxl2	MGI:3761523	Vmn2r-ps104	MGI:3646863	Gm8129	MGI:1354952	Dkk3		MGI:97631	Pmp22
MGI:1913414	Nip7	MGI:97537	Pecam1	MGI:1891160	Chst2	MGI:4439734	Ighv8-13	MGI:101790	Fabp5	MGI:2443695	Fam19a1		MGI:97537	Pecam1
MGI:3643279	Gm6139	MGI:2449923	Egfl7	MGI:99454	Irs1	MGI:3643907	Gm5900	MGI:1913590	Psenen	MGI:1914665	Fam115a		MGI:2449923	Egfl7
MGI:2443716	Scai	MGI:106651	Ly6e	MGI:1858306	Srpx	MGI:5454897	Gm25120	MGI:2147043	Rmdn2	MGI:1889277	Astn2		MGI:106651	Ly6e
MGI:104912	Sf3a2	MGI:1915221	Tppp3	MGI:1916925	Pxdn	MGI:2442367	Slc13a4	MGI:2443049	D230025D16Rik	MGI:2145953	Kdelr3		MGI:1915221	Tppp3
MGI:5439880	DQ267102	MGI:99946	Creb3	MGI:1922990	Egfem1	MGI:1342273	Gsto1	MGI:108089	Erh	MGI:1341110	Adcy8		MGI:99946	Creb3
MGI:1915984	Smek1	MGI:2141207	Kctd10	MGI:95456	Ets2	MGI:2444580	Tmem117	MGI:1918834	Gdpd2	MGI:1916788	Antxr1		MGI:2141207	Kctd10
MGI:3646644	Gm6576	MGI:95403	Stom	MGI:1332240	Heph	MGI:3704121	Ighv1-5	MGI:1922867	Rps25	MGI:2429955	Pgbd5		MGI:95403	Stom
MGI:1929721	Rrs1	MGI:1278319	Fpr2	MGI:1890564	Rcan1	MGI:1919451	Otud6b	MGI:1922722	1700009P17Rik	MGI:101780	Serpine2		MGI:1278319	Fpr2
MGI:1913415	Bccip	MGI:96892	Lyn	MGI:95523	Fgfr2	MGI:2685127	Gm281	MGI:3651313	Gm11824	MGI:1919168	Zcchc24		MGI:96892	Lyn
MGI:1915141	Rpl4	MGI:1918962	Dram1	MGI:96968	Mest	MGI:1934765	Gpnmb	MGI:1922818	Capsl	MGI:1915146	Ccdc80		MGI:1918962	Dram1
MGI:1921361	Rbm19	MGI:1921802	Nipal3	MGI:98958	Wnt5a	MGI:3646854	Gm8832	MGI:1929455	Rpl23	MGI:5434806	Gm21451		MGI:1921802	Nipal3
MGI:1347092	Zfp146	MGI:95537	Ctgf	MGI:5474850	Hbb-bt	MGI:2443297	Ccnj	MGI:109433	Oaz1	MGI:1933973	Rbfox2		MGI:95537	Ctgf
MGI:97572	Phb	MGI:108005	Myd88	MGI:1918110	Sept10	MGI:88345	Cd72	MGI:1916377	Ociad2	MGI:3041225	Shisa3		MGI:108005	Myd88
MGI:98218	Prrx2	MGI:105057	Cdh5	MGI:3039567	Ndufa4l2	MGI:1888480	Ly6i	MGI:1913392	Cox7b	MGI:1098693	Tet1		MGI:105057	Cdh5
MGI:1891691	Arpp19	MGI:102694	Ptprm	MGI:2153044	Elmo1	MGI:2183149	Nadk	MGI:106653	Epcam	MGI:102482	mt-Tl1		MGI:102694	Ptprm
MGI:2151114	Dgcr8	MGI:96611	Itgb2	MGI:98935	Vldlr	MGI:98898	Ugt1a1	MGI:1351455	Rpl13a	MGI:1095412	Unc5c		MGI:96611	Itgb2
MGI:1914403	Rnaseh2b	MGI:107505	Alox5ap	MGI:2154952	Ripk3	MGI:107498	Ltc4s	MGI:98847	Kdm3a	MGI:3612449	4930526A20Rik		MGI:107505	Alox5ap
MGI:1858416	Stk39	MGI:2143267	Plscr4	MGI:1923422	Prkcdbp	MGI:3782085	Gm3912	MGI:3649022	Rpl21-ps13	MGI:97603	Pkd1		MGI:2143267	Plscr4
MGI:1919906	Ints8	MGI:98941	Vwf	MGI:98727	Tgfb3	MGI:1924465	Krtap5-3	MGI:1924661	Esrp2	MGI:87937	Adrb1		MGI:98941	Vwf
MGI:1915955	Gtf2f2	MGI:109523	Trpc6	MGI:97815	Ptprs	MGI:2443575	Mettl20	MGI:1913442	Lage3	MGI:892986	Spib		MGI:109523	Trpc6
MGI:1349415	Cops5	MGI:1343184	Samd9l	MGI:3704296	Gm15501	MGI:95676	Gcnt1	MGI:1354388	Spag6	MGI:88177	Bmp2		MGI:1343184	Samd9l
MGI:1921447	Gtf2e1	MGI:1930265	Osbpl5	MGI:1913192	Fhl5	MGI:1924155	Lrg1	MGI:1349721	Tob1	MGI:88449	Col15a1		MGI:1930265	Osbpl5
MGI:1924834	Spidr	MGI:97004	Mme	MGI:2146813	Plekhh2	MGI:5455413	Gm25636	MGI:3651722	Gm12174	MGI:105373	Ptch1		MGI:97004	Mme
MGI:97850	Raly	MGI:1354386	Lats2	MGI:105093	Cnn2	MGI:1926784	Tagln3	MGI:5455371	Gm25594	MGI:1353635	Lmcd1		MGI:1354386	Lats2
MGI:1918842	Pogk	MGI:3528937	Gramd2	MGI:1922996	Morc4	MGI:1889585	Sall1	MGI:1343103	Ndufa2	MGI:4439849	Traj43		MGI:3528937	Gramd2
MGI:105128	Rad23b	MGI:1925915	Marc2	MGI:1099464	Ssr4	MGI:1349764	Dpysl4	MGI:3647234	Rps15-ps2	MGI:107471	Notch4		MGI:1925915	Marc2
MGI:1858497	Igdcc4	MGI:2442720	Tor4a	MGI:1098623	Acaa2	MGI:2140789	AA792892	MGI:1098257	Psmb4	MGI:2676898	Mir23b		MGI:2442720	Tor4a
MGI:104811	Sub1	MGI:95704	Ggta1	MGI:2664902	Mark1	MGI:2152938	Srgap3	MGI:1914436	Rplp2	MGI:2682314	Zc3h4		MGI:95704	Ggta1
MGI:98884	U2af1	MGI:88059	App	MGI:95317	Eln	MGI:1859547	Syt11	MGI:3649794	Gm11353	MGI:98488	Slc6a6		MGI:88059	App
MGI:2147003	Arhgap28	MGI:2156367	Tlr3	MGI:1926562	Gucy1a3	MGI:3045253	Scube3	MGI:2443778	A330021E22Rik	MGI:1097696	Rem1		MGI:2156367	Tlr3
MGI:1351326	Nrk	MGI:1333743	Mpeg1	MGI:1930943	Rrad	MGI:95901	H2-Eb1	MGI:3819522	Snord16a	MGI:1926195	Ylpm1		MGI:1333743	Mpeg1
MGI:1859652	Mtx2	MGI:1889209	Gipc2	MGI:1349919	Ndufb11	MGI:4439779	Ighv1-19	MGI:1890457	Slc15a2	MGI:1922667	Rspo2		MGI:1889209	Gipc2
MGI:106016	Tra2b	MGI:1919599	Dusp3	MGI:1195263	Lims1	MGI:102478	mt-Tp	MGI:4421983	n-R5s127	MGI:1925409	Gsdmcl2		MGI:1919599	Dusp3
MGI:109486	Prdx2	MGI:1915058	Tprgl	MGI:1914856	Fibin	MGI:3705220	Mup18	MGI:2447167	Cmtm8	MGI:2441849	Lpp		MGI:1915058	Tprgl
MGI:88355	Cdh2	MGI:99852	Runx1	MGI:2178742	Stab1	MGI:3822547	Trav14d-3-dv8	MGI:1913850	Mgst1	MGI:96930	Mcc		MGI:99852	Runx1
MGI:1349431	Eif2s3x	MGI:1858210	Stx7	MGI:1933966	Mcam	MGI:96298	Hyal1	MGI:104754	Sik1	MGI:97342	Nid1		MGI:1858210	Stx7
MGI:104685	Twist2	MGI:105120	Dusp1	MGI:96605	Itga6	MGI:1919410	Tmem163	MGI:3648214	Rpl21-ps12	MGI:1858493	B4galt2		MGI:105120	Dusp1
MGI:1915546	Smu1	MGI:97810	Ptprc	MGI:1344395	Chd3	MGI:88596	Cyp2a4	MGI:1346056	Ctage5	MGI:3590645	B130055M24Rik		MGI:97810	Ptprc
MGI:1924217	2700049A03Rik	MGI:107931	Sqstm1	MGI:1201678	Cacna1g	MGI:1925013	Krtap10-4	MGI:3645531	Gm8112	MGI:95715	Gja4		MGI:107931	Sqstm1
MGI:2137202	Mrpl1	MGI:1918882	Scn3b	MGI:103267	Eif4ebp1	MGI:103011	Ccr7	MGI:3052471	Slc2a12	MGI:88490	Crabp1		MGI:1918882	Scn3b
MGI:107687	Mdfi	MGI:1917649	Wwtr1	MGI:1923816	Fam101b	MGI:2652858	BC035947	MGI:3644548	Gm16418	MGI:2178742	Stab1		MGI:1917649	Wwtr1
MGI:2444853	Ttc26	MGI:1928144	Plekha2	MGI:95525	Fgfr4	MGI:1917705	2610203C20Rik	MGI:1913883	Nsa2	MGI:95639	Gap43		MGI:1928144	Plekha2
MGI:1914228	Luc7l	MGI:2385159	Ccm2l	MGI:1921436	Ccdc3	MGI:95639	Gap43	MGI:104684	Eps8	MGI:3041196	Fam198a		MGI:2385159	Ccm2l
MGI:2684913	Nol10	MGI:95762	Gm2a	MGI:1342276	Mfap4	MGI:107617	Igkv19-93	MGI:94873	Pcbd1	MGI:1344407	Zeb2		MGI:95762	Gm2a
MGI:1915217	Pold3	MGI:1921298	4632428N05Rik	MGI:2429955	Pgbd5	MGI:5434257	Gm20901	MGI:104859	Selenbp2	MGI:105099	Pcolce		MGI:1921298	4632428N05Rik
MGI:2148922	Ehmt2	MGI:1097695	Ezh1	MGI:3652091	Gm14438	MGI:3703318	Gm5168	MGI:97051	Mdh1	MGI:108075	Smo		MGI:1097695	Ezh1
MGI:97290	Ndn	MGI:96590	Irf1	MGI:2684924	Pcdh17	MGI:101791	Isl1	MGI:105103	Rprl3	MGI:96109	Hlx		MGI:96590	Irf1
MGI:1349478	Zw10	MGI:1917278	Dopey2	MGI:109383	Casp7	MGI:105975	Cfb	MGI:1347354	Homer2	MGI:97851	Slc20a2		MGI:1917278	Dopey2
MGI:3051596	Znhit3	MGI:1922011	Mxra8	MGI:1915372	Nkain4	MGI:97451	Otx2	MGI:1917326	Esrp1	MGI:4439745	Traj23		MGI:1922011	Mxra8
MGI:1914389	Mis12	MGI:1098236	Cast	MGI:97801	Pth1r	MGI:104990	Gclc	MGI:1338056	Klf5	MGI:102541	Tbx5		MGI:1098236	Cast
MGI:5313075	Gm20628	MGI:1314883	Tnfrsf1b	MGI:88496	Crh	MGI:101895	Pou3f2	MGI:2685751	Tmem171	MGI:97601	Prkcq		MGI:1314883	Tnfrsf1b
MGI:2443503	Tram1l1	MGI:103225	Cyp4b1	MGI:1915769	Eml1	MGI:3642376	Gm10715	MGI:1194898	Ppl	MGI:98369	Sox7		MGI:103225	Cyp4b1
MGI:3606062	Pcyox1l	MGI:1915671	Lmbrd1	MGI:96610	Itgb1	MGI:5477364	Gm26870	MGI:3651300	Gm13611	MGI:87909	Acta2		MGI:1915671	Lmbrd1
MGI:2384968	L2hgdh	MGI:1354381	Tmprss2	MGI:2145953	Kdelr3	MGI:892014	Sfrp1	MGI:104888	Fdps	MGI:96437	Igfbp2		MGI:1354381	Tmprss2
MGI:107157	Sin3a	MGI:1918876	Gimap6	MGI:2443258	Zak	MGI:2137431	Bpifb1	MGI:98003	Rpl18	MGI:1925144	Prickle2		MGI:1918876	Gimap6
MGI:1347076	Rpl27a	MGI:96055	Ptpn6	MGI:1913101	Cldn10	MGI:3641728	A930039A15Rik	MGI:1913670	Polr2e	MGI:2143897	Fam26e		MGI:96055	Ptpn6
MGI:3650052	Gm13882	MGI:108450	Adcy9	MGI:1919810	Naalad2	MGI:102472	mt-Tv	MGI:99441	Ckmt1	MGI:1330808	Hsd17b7		MGI:108450	Adcy9
MGI:108075	Smo	MGI:1918836	Ifih1	MGI:1915385	Eif3h	MGI:2685113	Macc1	MGI:1915842	Syf2	MGI:1277980	Fgf18		MGI:1918836	Ifih1
MGI:1913830	Esf1	MGI:1333813	Mbd2	MGI:1278332	Bcl6b	MGI:5434013	Gm21849	MGI:3644834	Gm5215	MGI:1353644	Zfp503		MGI:1333813	Mbd2
MGI:1915038	Sfr1	MGI:2142610	Snx25	MGI:3612184	Ccdc8	MGI:2181676	Ackr4	MGI:1913493	C1galt1c1	MGI:107363	Stxbp1		MGI:2142610	Snx25
MGI:2388481	Ppp2r5d	MGI:1860835	Ak3	MGI:107706	Itm2a	MGI:87912	Acvr2b	MGI:106095	Naca	MGI:1914872	Mxra7		MGI:1860835	Ak3
MGI:3646799	Gm8587	MGI:109380	Il10rb	MGI:2443787	Rnf152	MGI:4439739	Traj21	MGI:3650466	Gm13183	MGI:1891835	Hdac7		MGI:109380	Il10rb
MGI:96019	Hba-x	MGI:99682	Tmbim6	MGI:97008	Mmp11	MGI:2444268	Fam169a	MGI:2159210	Tiparp	MGI:1919257	Fndc3b		MGI:99682	Tmbim6
MGI:97295	Casp2	MGI:96560	Il6st	MGI:1916865	Rab15	MGI:4360987	Gm16522	MGI:101849	Gnb2l1	MGI:2443132	Lrp12		MGI:96560	Il6st
MGI:95490	Fbn2	MGI:88562	Ctsd	MGI:88181	Bmp5	MGI:2444878	Rnd1	MGI:1916906	Pir	MGI:99912	Lama2		MGI:88562	Ctsd
MGI:2388640	BC005764	MGI:1336882	Vamp8	MGI:1097696	Rem1	MGI:2389008	Adamtsl4	MGI:3646997	Rpl18-ps2	MGI:88016	Ampd2		MGI:1336882	Vamp8
MGI:1914848	Uchl5	MGI:1861441	Rab27a	MGI:1924661	Esrp2	MGI:99668	Siglec1	MGI:3644020	Rpl7a-ps11	MGI:1890222	Midn		MGI:1861441	Rab27a
MGI:1923310	Isy1	MGI:3606159	Tmem243	MGI:109318	Myl6	MGI:5454272	Gm24495	MGI:88496	Crh	MGI:1891209	Efemp2		MGI:3606159	Tmem243
MGI:2135637	Park7	MGI:88047	Aplp2	MGI:98366	Sox4	MGI:1098699	Esyt3	MGI:1928375	Arpc3	MGI:102891	Adcy7		MGI:88047	Aplp2
MGI:3645829	Gm7125	MGI:108085	Hpgd	MGI:2685720	Acss3	MGI:103007	Epb4.1l4a	MGI:1923437	Adhfe1	MGI:3705797	Gm14497		MGI:108085	Hpgd
MGI:1914386	Kbtbd4	MGI:1330848	Atp8a1	MGI:97794	Ptger2	MGI:1354946	Mapk6	MGI:1913733	Rpl36al	MGI:1923517	Fads1		MGI:1330848	Atp8a1
MGI:3643585	Eif5al3-ps	MGI:2669035	Tmc4	MGI:105941	Mpp1	MGI:2178076	Pla2g15	MGI:1888711	Pf4	MGI:98737	Thbs1		MGI:2669035	Tmc4
MGI:2137218	Mrpl13	MGI:1890645	Nek7	MGI:1100850	Capn6	MGI:1918686	Flrt3	MGI:1915130	Dcxr	MGI:1919583	Palld		MGI:1890645	Nek7
MGI:1916913	Ddx51	MGI:2385885	BC028528	MGI:1298382	Plp2	MGI:102848	Serpina3c	MGI:97171	Mt1	MGI:3036282	Zfp532		MGI:2385885	BC028528
MGI:2145245	Srek1	MGI:99603	Smarca2	MGI:88454	Col4a1	MGI:1097153	Cx3cl1	MGI:88057	Apoe	MGI:109151	Ltbp1		MGI:99603	Smarca2
MGI:1927222	Diap3	MGI:96757	Lcn2	MGI:891999	Adarb1	MGI:1349479	Chst4	MGI:90168	Dcaf11	MGI:96177	Hoxa5		MGI:96757	Lcn2
MGI:1927865	Zfp280b	MGI:2148896	Palmd	MGI:1261423	Casp8	MGI:1926004	Galnt15	MGI:1923512	Pfdn4	MGI:1913425	Mustn1		MGI:2148896	Palmd
MGI:106919	Vdac1	MGI:1917347	Sash1	MGI:87963	Agt	MGI:106679	Zic2	MGI:1919127	Efhc1	MGI:3642670	Gm15428		MGI:1917347	Sash1
MGI:1919016	Raver1	MGI:2675603	Trpm6	MGI:108174	Prkg1	MGI:1336155	Lss	MGI:3819494	Snora23	MGI:1858222	Sept9		MGI:2675603	Trpm6
MGI:1338027	Gdf11	MGI:1338076	Hivep2	MGI:1277991	Dach1	MGI:1341908	Uhmk1	MGI:1918483	Enkur	MGI:1934659	Pi15		MGI:1338076	Hivep2
MGI:1344336	Fiz1	MGI:98325	Smpd1	MGI:1914789	Dock6	MGI:4439516	Ighv5-12	MGI:1274789	Taldo1	MGI:102682	Llgl1		MGI:98325	Smpd1
MGI:97143	Marcksl1	MGI:99418	Itpr2	MGI:1338010	Hic1	MGI:1352457	Nr4a3	MGI:1917258	Ace2	MGI:1277150	Ldlrad4		MGI:99418	Itpr2
MGI:1289164	Ncaph2	MGI:1354184	Nox4	MGI:1889508	Tbc1d1	MGI:105381	Rpsa	MGI:1859328	Cpsf3	MGI:104697	Muc5ac		MGI:1354184	Nox4
MGI:2183441	Psat1	MGI:1261783	Fam49a	MGI:96439	Igfbp4	MGI:99551	Cdh13	MGI:96825	Selenbp1	MGI:1919810	Naalad2		MGI:1261783	Fam49a
MGI:88061	Aprt	MGI:1931054	Slc43a3	MGI:1916151	Gpr126	MGI:2685781	Npw	MGI:2685720	Acss3	MGI:96433	Igf1r		MGI:1931054	Slc43a3
MGI:1922680	Anapc15	MGI:1916704	Clic3										MGI:1916704	Clic3
MGI:1342307	Drg2	MGI:1261422	Naga										MGI:1261422	Naga
MGI:2449057	Gars	MGI:1101357	Ece1										MGI:1101357	Ece1
MGI:1339986	Mettl1	MGI:2147039	Stap2										MGI:2147039	Stap2
MGI:95301	Eif3a	MGI:107553	St6galnac2										MGI:107553	St6galnac2
MGI:1337114	Serf1	MGI:2146320	Dock10										MGI:2146320	Dock10
MGI:3651377	Gm12017	MGI:101842	Pla2g1b										MGI:101842	Pla2g1b
MGI:2660674	Mrpl21	MGI:109553	Ctsc										MGI:109553	Ctsc
MGI:1916951	Slc7a6os	MGI:1917360	Ifi35										MGI:1917360	Ifi35
MGI:2446176	Eif2b5	MGI:1927468	Samhd1										MGI:1927468	Samhd1
MGI:1933165	Plagl2	MGI:88263	Capn1										MGI:88263	Capn1
MGI:1922666	Nop14	MGI:1859388	Dll4										MGI:1859388	Dll4
MGI:108078	Sfrp2	MGI:2442784	Slco4c1										MGI:2442784	Slco4c1
MGI:1924015	Mlec	MGI:98178	Trim30a										MGI:98178	Trim30a
MGI:2143994	Psme4	MGI:1859682	Slc23a2										MGI:1859682	Slc23a2
MGI:1914304	Paics	MGI:1344426	Esyt1										MGI:1344426	Esyt1
MGI:2442040	G3bp2	MGI:1095407	Bmpr2										MGI:1095407	Bmpr2
MGI:1330276	Cops2	MGI:1933156	Acox3										MGI:1933156	Acox3
MGI:1313286	Eif2b3	MGI:96824	Tlr4										MGI:96824	Tlr4
MGI:1917143	Selrc1	MGI:2444223	Serinc5										MGI:2444223	Serinc5
MGI:1095403	Sf1	MGI:88222	Tspo										MGI:88222	Tspo
MGI:1316678	Rad1	MGI:107949	Rhob										MGI:107949	Rhob
MGI:2443028	Taf2	MGI:1321398	F11r										MGI:1321398	F11r
MGI:1919824	Zc3h14	MGI:2443793	6430548M08Rik										MGI:2443793	6430548M08Rik
MGI:1914974	Pop1	MGI:2157910	Mlc1										MGI:2157910	Mlc1
MGI:97857	Rarb	MGI:95832	Grn										MGI:95832	Grn
MGI:2445054	Senp1	MGI:1339467	S100a6										MGI:1339467	S100a6
MGI:109367	Impdh2	MGI:109629	Atp6ap1										MGI:109629	Atp6ap1
MGI:2384579	Msantd2	MGI:95904	H2-K1										MGI:95904	H2-K1
MGI:2158736	Senp3	MGI:1920352	Slc22a23										MGI:1920352	Slc22a23
MGI:1918952	Cdc5l	MGI:104591	Nbl1										MGI:104591	Nbl1
MGI:1916176	Ubap2	MGI:892877	Pld2										MGI:892877	Pld2
MGI:1927224	Yeats4	MGI:98373	Sparc										MGI:98373	Sparc
MGI:104860	Fxr1	MGI:1914361	Naaa										MGI:1914361	Naaa
MGI:1917544	Rnf126	MGI:1922830	Zbtb4										MGI:1922830	Zbtb4
MGI:1927167	Morf4l2	MGI:95392	Eng										MGI:95392	Eng
MGI:95727	Gli1	MGI:1915587	Crip2										MGI:1915587	Crip2
MGI:1918073	Hmgxb4	MGI:2385708	Rin3										MGI:2385708	Rin3
MGI:1346861	Mapk8	MGI:1330838	Lgmn										MGI:1330838	Lgmn
MGI:1924082	Hyls1	MGI:2443086	Fam63b										MGI:2443086	Fam63b
MGI:1929751	Asb4	MGI:3698178	Fam174b										MGI:3698178	Fam174b
MGI:99851	Cbfb	MGI:2442416	Itpripl2										MGI:2442416	Itpripl2
MGI:1891217	Zfp423	MGI:88501	Crip1										MGI:88501	Crip1
MGI:1916487	Gtpbp4	MGI:88271	Cat										MGI:88271	Cat
MGI:2141959	Alg8	MGI:103257	Inpp5b										MGI:103257	Inpp5b
MGI:1096361	Hn1	MGI:2442473	Rhbdf2										MGI:2442473	Rhbdf2
MGI:108087	Hars	MGI:1353652	Tor3a										MGI:1353652	Tor3a
MGI:3819538	Snord49a	MGI:1313258	Slfn2										MGI:1313258	Slfn2
MGI:1914289	Rbm25	MGI:1860040	Trim3										MGI:1860040	Trim3
MGI:1913653	Asf1a	MGI:103562	Hsd11b1										MGI:103562	Hsd11b1
MGI:2448558	Fancb	MGI:1924375	Il33										MGI:1924375	Il33
MGI:2147616	Otub1	MGI:1933403	Erap1										MGI:1933403	Erap1
MGI:88566	Ctxn1	MGI:1914719	Abhd5										MGI:1914719	Abhd5
MGI:96759	Ldha	MGI:102963	Inmt										MGI:102963	Inmt
MGI:3779453	Prps1l3	MGI:1891697	Ackr2										MGI:1891697	Ackr2
MGI:1354164	Hspa14	MGI:1915166	Ppap2b										MGI:1915166	Ppap2b
MGI:107812	Tubb5	MGI:2146009	Dennd3										MGI:2146009	Dennd3
MGI:1920174	Anln	MGI:106603	Serpinb9										MGI:106603	Serpinb9
MGI:1351637	Peg12	MGI:2144765	Pld4										MGI:2144765	Pld4
MGI:1914694	Ilkap	MGI:98386	Sptan1										MGI:98386	Sptan1
MGI:1922873	Tex30	MGI:1099462	She										MGI:1099462	She
MGI:1277220	Ccdc86	MGI:1915988	Acss1										MGI:1915988	Acss1
MGI:2442995	Rbbp8	MGI:2442582	Ablim3										MGI:2442582	Ablim3
MGI:1913324	Tmem167	MGI:1346341	Rnf13										MGI:1346341	Rnf13
MGI:1914469	Med18	MGI:1333882	Adam15										MGI:1333882	Adam15
MGI:1278344	Nipsnap1	MGI:1920048	Lhfp										MGI:1920048	Lhfp
MGI:98797	Tpi1	MGI:3781032	Kcnj13										MGI:3781032	Kcnj13
MGI:1914176	Trmt6	MGI:2663511	Reps2										MGI:2663511	Reps2
MGI:3648545	Gm9234	MGI:1338015	Sort1										MGI:1338015	Sort1
MGI:1923510	Ttc8	MGI:2384841	Chpt1										MGI:2384841	Chpt1
MGI:97281	Ncam1	MGI:96545	Il1r1										MGI:96545	Il1r1
MGI:1915097	Sncaip	MGI:107494	Myl12b										MGI:107494	Myl12b
MGI:1920895	Ddx46	MGI:107414	Tnfsf10										MGI:107414	Tnfsf10
MGI:2679722	Cpsf1	MGI:2147731	Slc25a45										MGI:2147731	Slc25a45
MGI:1891704	Hbs1l	MGI:1913509	Camk2n1										MGI:1913509	Camk2n1
MGI:1920629	Dcbld2	MGI:108074	Sptlc2										MGI:108074	Sptlc2
MGI:1342296	Stxbp4	MGI:2142292	Mtmr10										MGI:2142292	Mtmr10
MGI:1919650	Pinx1	MGI:1914989	Slc48a1										MGI:1914989	Slc48a1
MGI:1858303	Srrm1	MGI:1926063	Nckap1l										MGI:1926063	Nckap1l
MGI:2155345	Col26a1	MGI:1920999	Ttc7										MGI:1920999	Ttc7
MGI:1922974	Ccdc18	MGI:2384850	Pdlim2										MGI:2384850	Pdlim2
MGI:2137624	Pom121	MGI:1341297	Dapk2										MGI:1341297	Dapk2
MGI:1344037	Rpgr	MGI:2135755	Cox4i2										MGI:2135755	Cox4i2
MGI:1915223	Mphosph10	MGI:1336186	Agpat3										MGI:1336186	Agpat3
MGI:3708112	Hmgn2l6	MGI:1924378	Crebrf										MGI:1924378	Crebrf
MGI:2443399	D930015E06Rik	MGI:1923727	Pcolce2										MGI:1923727	Pcolce2
MGI:1328366	Smarcb1	MGI:109137	Rasgrf2										MGI:109137	Rasgrf2
MGI:2446113	Tmem194	MGI:1891430	Slc36a2										MGI:1891430	Slc36a2
MGI:1924933	Ehmt1	MGI:2147199	Afap1l1										MGI:2147199	Afap1l1
MGI:1919804	Utp14a	MGI:2444947	Mical2										MGI:2444947	Mical2
MGI:1913869	Atat1	MGI:2142763	Cyp4v3										MGI:2142763	Cyp4v3
MGI:108086	Hdac1	MGI:2661416	Snx13										MGI:2661416	Snx13
MGI:2147427	Wdr74	MGI:1918910	Rarres2										MGI:1918910	Rarres2
MGI:1919367	Naa50	MGI:2145890	Ano6										MGI:2145890	Ano6
MGI:1919334	Pigx	MGI:1352504	Hip1r										MGI:1352504	Hip1r
MGI:2679294	Zc4h2	MGI:108474	Fzd6										MGI:108474	Fzd6
MGI:1913618	Rtca	MGI:2137698	Ugt1a6a										MGI:2137698	Ugt1a6a
MGI:893586	Nhp2l1	MGI:2137679	Sfxn3										MGI:2137679	Sfxn3
MGI:104861	Bcat1	MGI:1346042	Mgll										MGI:1346042	Mgll
MGI:1917286	Dancr	MGI:96628	Jak1										MGI:96628	Jak1
MGI:1913921	Ccnh	MGI:1916943	Pof1b										MGI:1916943	Pof1b
MGI:2389091	Rps15a	MGI:2385825	Plekhb2										MGI:2385825	Plekhb2
MGI:1343877	Rpl10a	MGI:1922862	Gns										MGI:1922862	Gns
MGI:1338799	Gtf2h4	MGI:1917997	Tspan2										MGI:1917997	Tspan2
MGI:3704127	Zfp808	MGI:1096347	Sema3f										MGI:1096347	Sema3f
MGI:2448326	Hist1h3e	MGI:103123	Serpinb6a										MGI:103123	Serpinb6a
MGI:1335087	Fem1b	MGI:1917631	Tecpr1										MGI:1917631	Tecpr1
MGI:1913657	Mrps15	MGI:2140356	H6pd										MGI:2140356	H6pd
MGI:1935167	Hspe1-ps6	MGI:2140839	Lrrc8c										MGI:2140839	Lrrc8c
MGI:2384863	Tbl3	MGI:1924301	Os9										MGI:1924301	Os9
MGI:2137092	Eefsec	MGI:1914421	Dram2										MGI:1914421	Dram2
MGI:3643448	Gm7931	MGI:1315215	Dhrs3										MGI:1315215	Dhrs3
MGI:1891832	Patz1	MGI:1918006	Dock4										MGI:1918006	Dock4
MGI:2682939	Tmem39b	MGI:1891834	Nupr1										MGI:1891834	Nupr1
MGI:1343489	Mpdz	MGI:107815	Pfkfb2										MGI:107815	Pfkfb2
MGI:1914784	Ttll4	MGI:1346876	Map3k5										MGI:1346876	Map3k5
MGI:2152389	Ivns1abp	MGI:101864	Dag1										MGI:101864	Dag1
MGI:3645613	Gm5665	MGI:2676556	Akap13										MGI:2676556	Akap13
MGI:1859017	Elp5	MGI:1346049	Hs2st1										MGI:1346049	Hs2st1
MGI:106379	Rtcb	MGI:104661	Rora										MGI:104661	Rora
MGI:2140945	Pds5b	MGI:1925558	Gpr108										MGI:1925558	Gpr108
MGI:1923607	Trmt5	MGI:96788	Lifr										MGI:96788	Lifr
MGI:3651840	Gm11599	MGI:3041242	Sema3g										MGI:3041242	Sema3g
MGI:107547	Zfp101	MGI:1915116	Wfdc1										MGI:1915116	Wfdc1
MGI:1341264	Tpbg	MGI:105068	Rab7										MGI:105068	Rab7
MGI:1913447	Cks2	MGI:2154274	Ehd2										MGI:2154274	Ehd2
MGI:1860283	Ubqln2	MGI:1202296	Sorl1										MGI:1202296	Sorl1
MGI:104810	Plaa	MGI:2655574	Ostm1										MGI:2655574	Ostm1
MGI:1919085	Lancl2	MGI:1914510	Cers4										MGI:1914510	Cers4
MGI:3648844	Gm5937	MGI:106402	Tmem30a										MGI:106402	Tmem30a
MGI:2442510	Dars2	MGI:1916524	Ctdspl										MGI:1916524	Ctdspl
MGI:1354944	Orc3	MGI:1918829	Tcta										MGI:1918829	Tcta
MGI:2145274	BC016423	MGI:104687	Col4a4										MGI:104687	Col4a4
MGI:1915336	Zdhhc15	MGI:107166	Vipr2										MGI:107166	Vipr2
MGI:1861461	Hist1h1b	MGI:1914103	Pnpla2										MGI:1914103	Pnpla2
MGI:1206586	Bap1	MGI:104993	Lepr										MGI:104993	Lepr
MGI:107412	Ube2e3	MGI:2384853	Tapbpl										MGI:2384853	Tapbpl
MGI:1355321	Chek2	MGI:2442213	Plekha1										MGI:2442213	Plekha1
MGI:1859683	Rpp30	MGI:1928370	Rhog										MGI:1928370	Rhog
MGI:1929116	Zfp113	MGI:1926157	Atf6										MGI:1926157	Atf6
MGI:107246	Tinf2	MGI:1196377	Tnfaip3										MGI:1196377	Tnfaip3
MGI:1917178	Apitd1	MGI:99473	Arrb1										MGI:99473	Arrb1
MGI:3781982	Gm3809	MGI:1196990	Cd200										MGI:1196990	Cd200
MGI:1919907	2700094K13Rik	MGI:1917824	Cpm										MGI:1917824	Cpm
MGI:109584	Prpf4b	MGI:1354713	Acsl4										MGI:1354713	Acsl4
MGI:1336201	Sumo3	MGI:1917113	Ttc39b										MGI:1917113	Ttc39b
MGI:1917485	Poc1a	MGI:1920819	Vgll3										MGI:1920819	Vgll3
MGI:1888513	Fzd2	MGI:2147274	Arap3										MGI:2147274	Arap3
MGI:106065	Ppm1g	MGI:1913418	Grina										MGI:1913418	Grina
MGI:1913382	1110008L16Rik	MGI:102519	Cst3										MGI:102519	Cst3
MGI:2384584	Rfwd3	MGI:107561	Sema3b										MGI:107561	Sema3b
MGI:2448423	Hist1h4d	MGI:1333849	Rasgrp2										MGI:1333849	Rasgrp2
MGI:2153072	Trim37	MGI:1338013	Cbfa2t3										MGI:1338013	Cbfa2t3
MGI:1915363	Cops8	MGI:1918142	Ttll7										MGI:1918142	Ttll7
MGI:106035	Mki67	MGI:1351646	Abca7										MGI:1351646	Abca7
MGI:1923539	Phf14	MGI:1919124	2310007B03Rik										MGI:1919124	2310007B03Rik
MGI:1349399	Casp8ap2	MGI:1194500	Ablim1										MGI:1194500	Ablim1
MGI:107376	Msi1	MGI:2147570	Marveld1										MGI:2147570	Marveld1
MGI:108476	Fzd3	MGI:2685357	Layn										MGI:2685357	Layn
MGI:97791	Ptbp1	MGI:2158417	Rtkn2										MGI:2158417	Rtkn2
MGI:1915466	Wdr86	MGI:1914121	Cpne8										MGI:1914121	Cpne8
MGI:3641865	Gm10357	MGI:107286	Man2b1										MGI:107286	Man2b1
MGI:1929520	Eef1b2	MGI:104814	Ier3										MGI:104814	Ier3
MGI:1922901	Psmg2	MGI:88106	Atp1a2										MGI:88106	Atp1a2
MGI:1194497	Tgif1	MGI:1933117	Parp9										MGI:1933117	Parp9
MGI:2448316	Hist2h2ac	MGI:1340034	Sema3e										MGI:1340034	Sema3e
MGI:1913560	Dpy30	MGI:2447532	Als2cl										MGI:2447532	Als2cl
MGI:2448309	Hist1h2af	MGI:107164	Ppp3ca										MGI:107164	Ppp3ca
MGI:1101765	Pja1	MGI:1098260	Kif1c										MGI:1098260	Kif1c
MGI:101877	Tcf12	MGI:1309999	Prkx										MGI:1309999	Prkx
MGI:98002	Rpl12	MGI:96794	Lmna										MGI:96794	Lmna
MGI:1277218	Rpap3	MGI:2687005	Leprot										MGI:2687005	Leprot
MGI:1915889	Smyd2	MGI:101859	Ccser2										MGI:101859	Ccser2
MGI:1923772	Lsm8	MGI:2443895	Fry										MGI:2443895	Fry
MGI:1919374	Seh1l	MGI:99513	Sdpr										MGI:99513	Sdpr
MGI:1929274	1110004F10Rik	MGI:98239	Scd1										MGI:98239	Scd1
MGI:1858330	Nxf1	MGI:88338	Cd44										MGI:88338	Cd44
MGI:99663	Zfp61	MGI:2138982	Znfx1										MGI:2138982	Znfx1
MGI:1925016	Elp4	MGI:1914400	Rnf141										MGI:1914400	Rnf141
MGI:101761	Hmga2	MGI:108412	Ppap2a										MGI:108412	Ppap2a
MGI:1913864	Gpatch4	MGI:1332236	Cds2										MGI:1332236	Cds2
MGI:1924384	Hnrnpa0	MGI:88341	Cd53										MGI:88341	Cd53
MGI:108092	Bin1	MGI:1098296	Cpt1a										MGI:1098296	Cpt1a
MGI:1915751	Nsmce2	MGI:108020	Ear2										MGI:108020	Ear2
MGI:2448432	Hist1h4i	MGI:894316	Mknk1										MGI:894316	Mknk1
MGI:1345635	Pcbp1	MGI:97612	Plaur										MGI:97612	Plaur
MGI:107821	Has2	MGI:2444188	Dgkh										MGI:2444188	Dgkh
MGI:1919307	Phf10	MGI:1928392	Dpt										MGI:1928392	Dpt
MGI:1913499	Pno1	MGI:1914951	Wfdc2										MGI:1914951	Wfdc2
MGI:1915359	Chd3os	MGI:1352462	Nr1h3										MGI:1352462	Nr1h3
MGI:2142989	Ncapd3	MGI:1321395	Ltbp4										MGI:1321395	Ltbp4
MGI:1917887	Ankrd26	MGI:1339957	P2rx7										MGI:1339957	P2rx7
MGI:1921463	Rbm26	MGI:1921377	Krt80										MGI:1921377	Krt80
MGI:98812	Tpmt	MGI:98931	Ezr										MGI:98931	Ezr
MGI:1914295	Riok2	MGI:104783	Atxn1										MGI:104783	Atxn1
MGI:1891690	Syncrip	MGI:1923784	Osbpl9										MGI:1923784	Osbpl9
MGI:1351657	Abcf2	MGI:1915291	Mid1ip1										MGI:1915291	Mid1ip1
MGI:1342295	Celf1	MGI:109581	S100a13										MGI:109581	S100a13
MGI:1921392	Lonp1	MGI:1277180	Ifi27										MGI:1277180	Ifi27
MGI:1913303	Ypel1	MGI:96683	Kdr										MGI:96683	Kdr
MGI:102774	Aimp1	MGI:1913466	Bsdc1										MGI:1913466	Bsdc1
MGI:1927086	Ube4b	MGI:1195262	Man2b2										MGI:1195262	Man2b2
MGI:3646681	Gm9027	MGI:104651	Cd82										MGI:104651	Cd82
MGI:2384309	Polr2h	MGI:104295	Sla										MGI:104295	Sla
MGI:108014	Polr1b	MGI:2387586	Tenc1										MGI:2387586	Tenc1
MGI:3650665	Gm13310	MGI:2384905	Ginm1										MGI:2384905	Ginm1
MGI:1920960	Tubb2b	MGI:96789	Lipa										MGI:96789	Lipa
MGI:1919002	Gtf3c2	MGI:1924558	Tspan9										MGI:1924558	Tspan9
MGI:1917118	Ppie	MGI:2137648	Ifi30										MGI:2137648	Ifi30
MGI:1921455	Acsl3	MGI:1859665	Atp8b1										MGI:1859665	Atp8b1
MGI:1914454	Eif2s2	MGI:97231	Muc1										MGI:97231	Muc1
MGI:1919834	Cul4b	MGI:1342287	Klf4										MGI:1342287	Klf4
MGI:1933181	Eif3d	MGI:1333844	Slc31a2										MGI:1333844	Slc31a2
MGI:3028594	Zfp422-rs1	MGI:1925860	Uvrag										MGI:1925860	Uvrag
MGI:1347044	Orc5	MGI:2683546	Ssh3										MGI:2683546	Ssh3
MGI:1926268	Mrpl37	MGI:1352757	Iqgap1										MGI:1352757	Iqgap1
MGI:1919806	Zfp566	MGI:1339998	Efemp1										MGI:1339998	Efemp1
MGI:1914251	Rrp8	MGI:1929691	Slc15a3										MGI:1929691	Slc15a3
MGI:1919218	Wdr73	MGI:1927073	Slc29a1										MGI:1927073	Slc29a1
MGI:1860206	Ammecr1	MGI:109547	Dnm2										MGI:109547	Dnm2
MGI:1915092	Nop9	MGI:107474	Cd38										MGI:107474	Cd38
MGI:1915186	Wdr55	MGI:2442866	Zbtb38										MGI:2442866	Zbtb38
MGI:2448300	Hist1h2an	MGI:87989	Alas1										MGI:87989	Alas1
MGI:103232	Grb10	MGI:2443687	Arhgap25										MGI:2443687	Arhgap25
MGI:1346084	Rpp40	MGI:1278336	Cdkl5										MGI:1278336	Cdkl5
MGI:1935129	Smarca5	MGI:1342772	Klf2										MGI:1342772	Klf2
MGI:1920723	Iws1	MGI:1330826	Atp9a										MGI:1330826	Atp9a
MGI:2446132	Bms1	MGI:108295	Pxn										MGI:108295	Pxn
MGI:98345	Snrpd2	MGI:106664	Cd93										MGI:106664	Cd93
MGI:1923936	Clip3	MGI:2441670	Pbxip1										MGI:2441670	Pbxip1
MGI:2144738	4930427A07Rik	MGI:2446181	Slc37a1										MGI:2446181	Slc37a1
MGI:2448399	Hist1h2bk	MGI:1345139	Spry1										MGI:1345139	Spry1
MGI:1917475	Ppil3	MGI:2142227	Lrrk1										MGI:2142227	Lrrk1
MGI:1890613	Pes1	MGI:1919192	Myof										MGI:1919192	Myof
MGI:1920736	1700084J12Rik	MGI:2385067	Lims2										MGI:2385067	Lims2
MGI:1924188	Rbm17	MGI:104568	Hcls1										MGI:104568	Hcls1
MGI:1915364	Mum1	MGI:1915978	Trp53inp2										MGI:1915978	Trp53inp2
MGI:2384836	BC027231	MGI:1355312	C1s										MGI:1355312	C1s
MGI:2151797	Tgs1	MGI:107417	Slc50a1										MGI:107417	Slc50a1
MGI:1919908	2700097O09Rik	MGI:88182	Bmp6										MGI:88182	Bmp6
MGI:1920988	Haus7	MGI:1924143	Cers2										MGI:1924143	Cers2
MGI:87913	Acy1	MGI:1913520	Fam134b										MGI:1913520	Fam134b
MGI:1926462	Hnrnph3	MGI:95496	Fcer1g										MGI:95496	Fcer1g
MGI:1926966	Eif3c	MGI:1201681	Dennd5a										MGI:1201681	Dennd5a
MGI:1930948	Gar1	MGI:1330812	Acox1										MGI:1330812	Acox1
MGI:1347060	Psma4	MGI:94919	Dpp4										MGI:94919	Dpp4
MGI:2136959	Bcl2l13	MGI:2442900	Tmcc3										MGI:2442900	Tmcc3
MGI:1917042	Med6	MGI:1306826	Sema7a										MGI:1306826	Sema7a
MGI:1924223	Fbxo21	MGI:104741	Nfkbia										MGI:104741	Nfkbia
MGI:1921898	S100pbp	MGI:1918770	Grap										MGI:1918770	Grap
MGI:1336214	Khsrp	MGI:1337120	Slc7a7										MGI:1337120	Slc7a7
MGI:1914666	Armcx2	MGI:1352759	Rnf11										MGI:1352759	Rnf11
MGI:1933196	Rad54l2	MGI:1891291	Kcnk6										MGI:1891291	Kcnk6
MGI:98400	Srd5a1	MGI:109585	Pld1										MGI:109585	Pld1
MGI:2445193	Utp6	MGI:96677	Kit										MGI:96677	Kit
MGI:5455599	Gm25822	MGI:2384812	Lpcat1										MGI:2384812	Lpcat1
MGI:2442563	Naa25	MGI:2656973	Dtx3l										MGI:2656973	Dtx3l
MGI:2146423	Ccdc58	MGI:97312	Nfkb1										MGI:97312	Nfkb1
MGI:1917955	Fyttd1	MGI:108563	Sirpa										MGI:108563	Sirpa
MGI:98763	Tk1	MGI:1916528	3110002H16Rik										MGI:1916528	3110002H16Rik
MGI:2147437	Rrp12	MGI:3039590	Tmtc1										MGI:3039590	Tmtc1
MGI:3641930	Gm16494	MGI:1922937	Fam65a										MGI:1922937	Fam65a
MGI:96157	Hmgb2	MGI:96704	Krt7										MGI:96704	Krt7
MGI:103182	Slc19a1	MGI:99915	Lamb3										MGI:99915	Lamb3
MGI:1923596	Rars2	MGI:2385169	Helz2										MGI:2385169	Helz2
MGI:98359	Sox11	MGI:1333782	Pld3										MGI:1333782	Pld3
MGI:1918427	Asun	MGI:1344333	Mid2										MGI:1344333	Mid2
MGI:1925505	Ralgps2	MGI:3045246	Arhgef15										MGI:3045246	Arhgef15
MGI:2685821	Hjurp	MGI:99906	Tie1										MGI:99906	Tie1
MGI:1923847	Gins4	MGI:108520	Fzd4										MGI:108520	Fzd4
MGI:1929074	Rev1	MGI:103559	Sox18										MGI:103559	Sox18
MGI:2448443	Hist4h4	MGI:98736	Thbd										MGI:98736	Thbd
MGI:2442544	Dars	MGI:99532	Mef2a										MGI:99532	Mef2a
MGI:98423	Ssb	MGI:108022	Pkn1										MGI:108022	Pkn1
MGI:109359	Nek2	MGI:1927185	Chp1										MGI:1927185	Chp1
MGI:1354737	Kdm2b	MGI:96969	Met										MGI:96969	Met
MGI:1889002	Wdr4	MGI:1916316	1810010H24Rik										MGI:1916316	1810010H24Rik
MGI:108278	Ube2m	MGI:105083	Slc1a1										MGI:105083	Slc1a1
MGI:105313	Cit	MGI:1921384	Cyp2s1										MGI:1921384	Cyp2s1
MGI:1922546	Fgfr1op	MGI:1341872	Tjp2										MGI:1341872	Tjp2
MGI:108564	Meis2	MGI:106689	Selplg										MGI:106689	Selplg
MGI:88115	Atp5a1	MGI:2444594	Slc26a9										MGI:2444594	Slc26a9
MGI:1923008	9130401M01Rik	MGI:1890077	Foxo1										MGI:1890077	Foxo1
MGI:109634	Terf1	MGI:99600	Aldh2										MGI:99600	Aldh2
MGI:2139090	Stard7	MGI:894284	Rab12										MGI:894284	Rab12
MGI:2147810	Tmem132a	MGI:1338049	Itsn2										MGI:1338049	Itsn2
MGI:1913894	Uba6	MGI:1891258	Parp3										MGI:1891258	Parp3
MGI:1914944	Ift74	MGI:1927091	Myo1g										MGI:1927091	Myo1g
MGI:1098673	Anapc4	MGI:1354702	Fbxl3										MGI:1354702	Fbxl3
MGI:1932610	Noc3l	MGI:98731	Tgm2										MGI:98731	Tgm2
MGI:1915438	Sympk	MGI:1929213	Zbtb20										MGI:1929213	Zbtb20
MGI:1915096	Tmem39a	MGI:95484	Fas										MGI:95484	Fas
MGI:103097	Anapc1	MGI:1926228	Serinc1										MGI:1926228	Serinc1
MGI:1919404	Zfp157	MGI:1196251	Casz1										MGI:1196251	Casz1
MGI:1918985	Lrwd1	MGI:1349656	Gimap4										MGI:1349656	Gimap4
MGI:2140726	Guf1	MGI:98233	Sat1										MGI:98233	Sat1
MGI:1914472	Srfbp1	MGI:96606	Itgal										MGI:96606	Itgal
MGI:1340045	Zfp207	MGI:2442894	Cobll1										MGI:2442894	Cobll1
MGI:1347005	Psma1	MGI:2442042	Dpep2										MGI:2442042	Dpep2
MGI:1351477	Cars	MGI:1922925	Mfsd6										MGI:1922925	Mfsd6
MGI:2661175	Cnksr2	MGI:2385017	Nrbp2										MGI:2385017	Nrbp2
MGI:1927347	Smarce1	MGI:1917604	Secisbp2l										MGI:1917604	Secisbp2l
MGI:88311	Ccnb2	MGI:96629	Jak2										MGI:96629	Jak2
MGI:1913284	Psmd14	MGI:1913860	Abi3										MGI:1913860	Abi3
MGI:1914729	Tmem183a	MGI:1917700	Unc13d										MGI:1917700	Unc13d
MGI:2442836	Brip1	MGI:1261845	Esyt2										MGI:1261845	Esyt2
MGI:2443901	6720489N17Rik	MGI:1932052	Chia1										MGI:1932052	Chia1
MGI:1914931	Mrpl18	MGI:1913401	Prr13										MGI:1913401	Prr13
MGI:3649924	Gm13237	MGI:1921944	Tbc1d30										MGI:1921944	Tbc1d30
MGI:98346	Snrpe	MGI:98263	Ccl6										MGI:98263	Ccl6
MGI:1917851	Ecd	MGI:1921409	Acbd5										MGI:1921409	Acbd5
MGI:2444402	Zbtb26	MGI:98759	Tjp1										MGI:98759	Tjp1
MGI:1913526	1810009A15Rik	MGI:2444343	Nbeal1										MGI:2444343	Nbeal1
MGI:98788	Top1	MGI:2685303	Gimap8										MGI:2685303	Gimap8
MGI:1919402	2610020H08Rik	MGI:1925179	Yipf6										MGI:1925179	Yipf6
MGI:3641909	Gm14639	MGI:1914367	Dynlt3										MGI:1914367	Dynlt3
MGI:1916428	Snx5	MGI:2444679	Tcp11l2										MGI:2444679	Tcp11l2
MGI:2448425	Hist1h4f	MGI:2384860	Slc44a3										MGI:2384860	Slc44a3
MGI:1339795	Smc3	MGI:1352754	Clic4										MGI:1352754	Clic4
MGI:1926424	Nelfcd	MGI:107711	Myo1f										MGI:107711	Myo1f
MGI:1913840	Farsa	MGI:2448556	Stard8										MGI:2448556	Stard8
MGI:95730	Galk1	MGI:1344382	Creg1										MGI:1344382	Creg1
MGI:1861032	Raet1d	MGI:107476	Stim1										MGI:107476	Stim1
MGI:1921357	Cep55	MGI:96748	Lamp2										MGI:96748	Lamp2
MGI:1913867	Ntmt1	MGI:1913472	Serpinb1a										MGI:1913472	Serpinb1a
MGI:104626	Strbp	MGI:2444067	Pqlc3										MGI:2444067	Pqlc3
MGI:2385884	Ddx27	MGI:2180781	Slc8b1										MGI:2180781	Slc8b1
MGI:2384802	Eif2b1	MGI:87964	Agtr1a										MGI:87964	Agtr1a
MGI:1347009	Psma5	MGI:1095733	Pros1										MGI:1095733	Pros1
MGI:96434	Igf2	MGI:1914939	Aldh3b1										MGI:1914939	Aldh3b1
MGI:106913	Abi2	MGI:104631	Utrn										MGI:104631	Utrn
MGI:1914917	Alkbh8	MGI:99916	Lamb2										MGI:99916	Lamb2
MGI:1929237	Pus1	MGI:1347053	Git2										MGI:1347053	Git2
MGI:1914179	Asf1b	MGI:99698	Clock										MGI:99698	Clock
MGI:103239	Tfap4	MGI:2387123	Lnpep										MGI:2387123	Lnpep
MGI:1345186	Blmh	MGI:2661375	Rtn4rl1										MGI:2661375	Rtn4rl1
MGI:2385096	Pprc1	MGI:1916439	1810033B17Rik										MGI:1916439	1810033B17Rik
MGI:102779	Fen1	MGI:1914698	Plxdc2										MGI:1914698	Plxdc2
MGI:2385237	Aimp2	MGI:2151841	Ppp1r16b										MGI:2151841	Ppp1r16b
MGI:1333812	Mbd3	MGI:1861606	Tacstd2										MGI:1861606	Tacstd2
MGI:96951	Mdm1	MGI:1346874	Map3k3										MGI:1346874	Map3k3
MGI:2679253	Zfp454	MGI:1890497	Plvap										MGI:1890497	Plvap
MGI:1919448	Skiv2l2	MGI:1309516	Tpst2										MGI:1309516	Tpst2
MGI:1917728	Mipep	MGI:1861728	Wwp1										MGI:1861728	Wwp1
MGI:95543	Fkbp4	MGI:109561	Sp100										MGI:109561	Sp100
MGI:2146974	Safb	MGI:2685104	Akap5										MGI:2685104	Akap5
MGI:2387633	Haus3	MGI:1261872	Wwc2										MGI:1261872	Wwc2
MGI:1355299	Hnrnpdl	MGI:2159336	Il17rc										MGI:2159336	Il17rc
MGI:1916804	Klhdc2	MGI:2443818	Arhgap29										MGI:2443818	Arhgap29
MGI:1096879	Fxn	MGI:1935151	Klf7										MGI:1935151	Klf7
MGI:1923646	Nfxl1	MGI:2443220	Slc4a5										MGI:2443220	Slc4a5
MGI:99262	Rpl22	MGI:2144423	Arhgap44										MGI:2144423	Arhgap44
MGI:2386251	Eif3l	MGI:1344391	Sh3bp5										MGI:1344391	Sh3bp5
MGI:1915402	Fam133b	MGI:2388637	Wwc1										MGI:2388637	Wwc1
MGI:2139971	Prmt6	MGI:3039578	Ecm2										MGI:3039578	Ecm2
MGI:95728	Gli2	MGI:104737	Cdkn2b										MGI:104737	Cdkn2b
MGI:2137215	Mrpl11	MGI:1916111	1190002N15Rik										MGI:1916111	1190002N15Rik
MGI:1919747	Zc3h15	MGI:1929278	Tmem59										MGI:1929278	Tmem59
MGI:1925141	Ube2s	MGI:2659021	Phactr1										MGI:2659021	Phactr1
MGI:108028	Atr	MGI:1929459	Rabgef1										MGI:1929459	Rabgef1
MGI:103029	Mdk-ps1	MGI:97844	Rab3d										MGI:97844	Rab3d
MGI:1917635	Spdl1	MGI:2158641	Cyp4f13										MGI:2158641	Cyp4f13
MGI:2384310	Rbm10	MGI:2446134	Sidt2										MGI:2446134	Sidt2
MGI:2142810	Ppip5k2	MGI:2387597	Gabrp										MGI:2387597	Gabrp
MGI:2137600	Wbscr16	MGI:1919154	Paqr7										MGI:1919154	Paqr7
MGI:1928898	Usp14	MGI:2442252	Lrp4										MGI:2442252	Lrp4
MGI:97806	Ptpn2	MGI:96395	Irf8										MGI:96395	Irf8
MGI:1888908	Aldh18a1	MGI:1346859	Mapk3										MGI:1346859	Mapk3
MGI:1914226	2410002F23Rik	MGI:96778	Lgals3										MGI:96778	Lgals3
MGI:99486	Clcn5	MGI:1932682	Cxcl16										MGI:1932682	Cxcl16
MGI:1914255	Polr3k	MGI:2384307	Rassf9										MGI:2384307	Rassf9
MGI:1270839	Cacybp	MGI:1933155	Arl4d										MGI:1933155	Arl4d
MGI:1918135	Ints10	MGI:2182619	Lgi3										MGI:2182619	Lgi3
MGI:1351511	Psmd7	MGI:109284	Psen2										MGI:109284	Psen2
MGI:1923547	Kti12	MGI:96819	Anxa1										MGI:96819	Anxa1
MGI:1916604	Slc38a4	MGI:2685715	Heca										MGI:2685715	Heca
MGI:104716	Nnat	MGI:2443306	Tom1l2										MGI:2443306	Tom1l2
MGI:1100868	Tbrg4	MGI:1313266	Alcam										MGI:1313266	Alcam
MGI:1919950	Zfp618	MGI:894688	Serpinb6b										MGI:894688	Serpinb6b
MGI:1914134	Appbp2	MGI:1889818	Tspan12										MGI:1889818	Tspan12
MGI:97317	Nfyb	MGI:97043	Me1										MGI:97043	Me1
MGI:1890430	Paxip1	MGI:1915776	Gpr155										MGI:1915776	Gpr155
MGI:1353606	Siva1	MGI:107180	Elf1										MGI:107180	Elf1
MGI:1353499	Baz1b	MGI:3643568	Gm6762										MGI:3643568	Gm6762
MGI:1201610	Tex9	MGI:1924488	Nipal2										MGI:1924488	Nipal2
MGI:107683	Plxna3	MGI:1197007	Birc3										MGI:1197007	Birc3
MGI:1931441	Qtrt1	MGI:1858171	Tlr5										MGI:1858171	Tlr5
MGI:1349423	Racgap1	MGI:88264	Capn2										MGI:88264	Capn2
MGI:2448320	Hist1h3c	MGI:1933113	Gpr146										MGI:1933113	Gpr146
MGI:2448407	Hist1h2bn	MGI:88342	Cd68										MGI:88342	Cd68
MGI:96949	Mdk	MGI:99180	Zfp36										MGI:99180	Zfp36
MGI:3781485	Gm3307	MGI:2145021	Trib2										MGI:2145021	Trib2
MGI:2179288	Rttn	MGI:1329042	Sgce										MGI:1329042	Sgce
MGI:1346098	Nelfa	MGI:1916034	Prickle1										MGI:1916034	Prickle1
MGI:1914750	Ccar1	MGI:1927655	Ggcx										MGI:1927655	Ggcx
MGI:1860078	Txnl1	MGI:2385287	Spon1										MGI:2385287	Spon1
MGI:2448388	Hist1h2bj	MGI:1915795	Ecscr										MGI:1915795	Ecscr
MGI:1316708	Ifrd2	MGI:104913	Abi1										MGI:104913	Abi1
MGI:1917418	Gprasp1	MGI:2181192	Ripply3										MGI:2181192	Ripply3
MGI:1914988	Ppid	MGI:106183	Ocln										MGI:106183	Ocln
MGI:2384034	Alkbh1	MGI:96976	Mgp										MGI:96976	Mgp
MGI:1277989	Shmt2	MGI:104583	Eps15										MGI:104583	Eps15
MGI:1923294	Ncapg2	MGI:1923017	Rab11fip1										MGI:1923017	Rab11fip1
MGI:1355330	Phgdh	MGI:1922920	Ushbp1										MGI:1922920	Ushbp1
MGI:88446	Col11a1	MGI:107399	Il17ra										MGI:107399	Il17ra
MGI:1914632	Brd3	MGI:99480	Cebpa										MGI:99480	Cebpa
MGI:2442293	Usp28	MGI:1270855	Il16										MGI:1270855	Il16
MGI:1914731	Alg2	MGI:97527	Pdgfa										MGI:97527	Pdgfa
MGI:104689	Cct4	MGI:1927152	Syne1										MGI:1927152	Syne1
MGI:1343463	Bub3	MGI:1349164	Sdc4										MGI:1349164	Sdc4
MGI:2684931	Tbc1d31	MGI:2386607	Abca5										MGI:2386607	Abca5
MGI:2681174	Eid2	MGI:1914170	Rnpepl1										MGI:1914170	Rnpepl1
MGI:2143333	Exog	MGI:2446129	Efcab4a										MGI:2446129	Efcab4a
MGI:109447	Ctcf	MGI:1344402	Sigirr										MGI:1344402	Sigirr
MGI:1925906	Brd8	MGI:2141917	Prkd2										MGI:2141917	Prkd2
MGI:2384784	Eif4g1	MGI:107560	Sema4a										MGI:107560	Sema4a
MGI:109263	Tsn	MGI:103266	Fgl2										MGI:103266	Fgl2
MGI:103027	Tarbp2	MGI:1289230	Pxk										MGI:1289230	Pxk
MGI:1932404	Phip	MGI:1919150	Tmem106b										MGI:1919150	Tmem106b
MGI:2144157	Usp22	MGI:88930	Reep3										MGI:88930	Reep3
MGI:1929022	Polr1e	MGI:1916948	Slc52a3										MGI:1916948	Slc52a3
MGI:1914743	Mettl16	MGI:1929209	Cldn18										MGI:1929209	Cldn18
MGI:107795	Hnrnpc	MGI:1913310	Cystm1										MGI:1913310	Cystm1
MGI:1352745	Fscn1	MGI:1933820	Jam2										MGI:1933820	Jam2
MGI:2443934	Zfp799	MGI:88127	B2m										MGI:88127	B2m
MGI:1917458	Med23	MGI:1888707	St3gal6										MGI:1888707	St3gal6
MGI:2675669	Nusap1	MGI:1924013	Mospd2										MGI:1924013	Mospd2
MGI:103248	Phc1	MGI:1341803	Lipg										MGI:1341803	Lipg
MGI:1919588	Wdr89	MGI:1923658	Abcc3										MGI:1923658	Abcc3
MGI:1915035	Zmym4	MGI:1351642	Msrb1										MGI:1351642	Msrb1
MGI:3642955	Gm5643	MGI:2686961	Inpp5a										MGI:2686961	Inpp5a
MGI:2442402	Cnot1	MGI:96974	Kitl										MGI:96974	Kitl
MGI:1914453	Nde1	MGI:1916396	Gsdmd										MGI:1916396	Gsdmd
MGI:5453232	Gm23455	MGI:96591	Irf2										MGI:96591	Irf2
MGI:2152414	Ipo7	MGI:2145458	Akr1c14										MGI:2145458	Akr1c14
MGI:1891254	Bag2	MGI:1928740	Fads3										MGI:1928740	Fads3
MGI:1919128	Fam83d	MGI:97598	Prkcd										MGI:97598	Prkcd
MGI:1916457	Srsf11	MGI:1340062	Sgk1										MGI:1340062	Sgk1
MGI:106314	Tars	MGI:107443	Fpr1										MGI:107443	Fpr1
MGI:2140076	Isg20l2	MGI:96599	Itga1										MGI:96599	Itga1
MGI:1928380	B4galt6	MGI:1919212	Gatsl3										MGI:1919212	Gatsl3
MGI:1913635	Ppp1r7	MGI:1096574	Car4										MGI:1096574	Car4
MGI:1918511	Poc1b	MGI:1918788	Fbxo9										MGI:1918788	Fbxo9
MGI:2443387	Zc3hav1l	MGI:1913563	Smurf2										MGI:1913563	Smurf2
MGI:2685630	Fndc3c1	MGI:102709	Cav1										MGI:102709	Cav1
MGI:1890358	Igf2bp2	MGI:1349215	Abcd1										MGI:1349215	Abcd1
MGI:1913738	Fam136a	MGI:107776	Gadd45b										MGI:107776	Gadd45b
MGI:1916175	Rpap1	MGI:1916193	Pink1										MGI:1916193	Pink1
MGI:2140779	Sdad1	MGI:1933209	Tm6sf1										MGI:1933209	Tm6sf1
MGI:892003	Tcof1	MGI:101769	Mcl1										MGI:101769	Mcl1
MGI:2140750	Zfp518b	MGI:1921371	Acoxl										MGI:1921371	Acoxl
MGI:2443069	Ppwd1	MGI:2135605	Pard6b										MGI:2135605	Pard6b
MGI:1196415	Tada1	MGI:2679255	Ssh2										MGI:2679255	Ssh2
MGI:1929538	Dap3	MGI:104991	Mxd4										MGI:104991	Mxd4
MGI:1342292	Hspa4	MGI:1341836	Trpv2										MGI:1341836	Trpv2
MGI:1341200	Pwp2	MGI:2687284	Pfkfb4										MGI:2687284	Pfkfb4
MGI:2147077	Pkdcc	MGI:105304	Il6ra										MGI:105304	Il6ra
MGI:1921504	Gpn1	MGI:1919129	Acsl5										MGI:1919129	Acsl5
MGI:99186	Zfp41	MGI:2139354	Arfgef2										MGI:2139354	Arfgef2
MGI:1915349	Fam92a	MGI:2146854	Itfg3										MGI:2146854	Itfg3
MGI:97355	Nme1	MGI:1923513	Gstk1										MGI:1923513	Gstk1
MGI:1861602	Cpsf4	MGI:1196356	Iqsec1										MGI:1196356	Iqsec1
MGI:1924872	Apex2	MGI:1924311	4931406P16Rik										MGI:1924311	4931406P16Rik
MGI:1921294	Ttf2	MGI:1351317	Podxl										MGI:1351317	Podxl
MGI:1921020	Wdr70	MGI:2153470	Scgb3a2										MGI:2153470	Scgb3a2
MGI:1915356	Nt5c3b	MGI:1913625	Dhrs7										MGI:1913625	Dhrs7
MGI:1859866	Cdc20	MGI:107752	Myo1b										MGI:107752	Myo1b
MGI:2140113	Hist2h4	MGI:2442910	Fam129b										MGI:2442910	Fam129b
MGI:1202305	Vps72	MGI:894308	Rab21										MGI:894308	Rab21
MGI:2150037	Mta1	MGI:1860485	Plek										MGI:1860485	Plek
MGI:1931797	Ckap2	MGI:106008	Anxa5										MGI:106008	Anxa5
MGI:1924295	Bcl7a	MGI:109191	Hfe										MGI:109191	Hfe
MGI:2444300	Arhgap11a	MGI:2384974	Mfsd7c										MGI:2384974	Mfsd7c
MGI:1933623	Smarcd1	MGI:105043	Ahr										MGI:105043	Ahr
MGI:2444465	Frem2	MGI:95521	Fgf7										MGI:95521	Fgf7
MGI:1353633	Fus	MGI:96417	Ids										MGI:96417	Ids
MGI:1922847	Ndufaf2	MGI:1277150	Ldlrad4										MGI:1277150	Ldlrad4
MGI:2385088	Smc5	MGI:1339468	S100a10										MGI:1339468	S100a10
MGI:1919769	Tmem55a	MGI:107564	Nab1										MGI:107564	Nab1
MGI:3651246	Gm12141	MGI:1314873	Hipk1										MGI:1314873	Hipk1
MGI:1925947	Pus7	MGI:88232	C5ar1										MGI:88232	C5ar1
MGI:1924971	Mrps5	MGI:1277211	Tyrobp										MGI:1277211	Tyrobp
MGI:1891824	Acin1	MGI:2140371	Rusc2										MGI:2140371	Rusc2
MGI:99605	Cntfr	MGI:95678	Gda										MGI:95678	Gda
MGI:1919238	Esco2	MGI:2149010	Dock2										MGI:2149010	Dock2
MGI:1915525	Rpa1	MGI:2384918	Tspan8										MGI:2384918	Tspan8
MGI:3665441	Tvp23a	MGI:1921661	Ppapdc2										MGI:1921661	Ppapdc2
MGI:1891916	Plag1	MGI:1913308	Tmem176a										MGI:1913308	Tmem176a
MGI:3644830	Gm8864	MGI:98282	Spi1										MGI:98282	Spi1
MGI:1277172	Ddx56	MGI:102891	Adcy7										MGI:102891	Adcy7
MGI:1925112	Thyn1	MGI:1915789	Tmem109										MGI:1915789	Tmem109
MGI:1920422	Exo5	MGI:97744	Por										MGI:97744	Por
MGI:2135937	Sbk1	MGI:2388029	Liph										MGI:2388029	Liph
MGI:2144566	Tsr1	MGI:94893	Cyb5r3										MGI:94893	Cyb5r3
MGI:95305	Eif4e	MGI:103035	Stat5b										MGI:103035	Stat5b
MGI:97503	Pcna	MGI:88561	Ctsb										MGI:88561	Ctsb
MGI:1922869	Fastkd2	MGI:1929501	Arl6ip5										MGI:1929501	Arl6ip5
MGI:1917132	Vwa9	MGI:1352752	Pde7b										MGI:1352752	Pde7b
MGI:1923864	Immt	MGI:1354696	Fbxo8										MGI:1354696	Fbxo8
MGI:104819	Hnrnpa2b1	MGI:107471	Notch4										MGI:107471	Notch4
MGI:1913892	Ctnnbl1	MGI:2442746	Slc43a2										MGI:2442746	Slc43a2
MGI:1921772	Morc2a	MGI:1915393	Herpud2										MGI:1915393	Herpud2
MGI:2443448	Ccdc14	MGI:1100500	Flot1										MGI:1100500	Flot1
MGI:1930842	Ankrd49	MGI:2384936	Spns2										MGI:2384936	Spns2
MGI:1916996	Znhit6	MGI:1914738	Calcoco1										MGI:1914738	Calcoco1
MGI:1913775	Timm50	MGI:1310000	Kcnj15										MGI:1310000	Kcnj15
MGI:1929619	Nxt1	MGI:2684948	Arhgap30										MGI:2684948	Arhgap30
MGI:101834	Tubg1	MGI:2135589	Clec2d										MGI:2135589	Clec2d
MGI:1921134	Zdbf2	MGI:1933177	Pik3ap1										MGI:1933177	Pik3ap1
MGI:1926237	Mrps30	MGI:893578	Scarb1										MGI:893578	Scarb1
MGI:1919201	Gpc2	MGI:2450529	Pilra										MGI:2450529	Pilra
MGI:1096584	Psmd2	MGI:103060	Ecm1										MGI:103060	Ecm1
MGI:2448295	Hist1h2ah	MGI:108053	Rit1										MGI:108053	Rit1
MGI:2448387	Hist1h2bh	MGI:1925543	Tbcel										MGI:1925543	Tbcel
MGI:2387107	Dusp9	MGI:97813	Ptpre										MGI:97813	Ptpre
MGI:1890563	Wasf1	MGI:2443248	Exph5										MGI:2443248	Exph5
MGI:88351	Cdk1	MGI:1914055	Tspan1										MGI:1914055	Tspan1
MGI:2138741	Hnrnpf	MGI:102755	Zbtb7b										MGI:102755	Zbtb7b
MGI:1917057	Trim32	MGI:109442	Itga8										MGI:109442	Itga8
MGI:1919412	Dhx36	MGI:1858179	Nucb2										MGI:1858179	Nucb2
MGI:2138939	Nat10	MGI:97475	Pam										MGI:97475	Pam
MGI:1354159	E2f6	MGI:1913340	Ypel3										MGI:1913340	Ypel3
MGI:1929475	Irak1bp1	MGI:2145597	Mbnl2										MGI:2145597	Mbnl2
MGI:104517	Xrcc5	MGI:1929744	Cdc42ep2										MGI:1929744	Cdc42ep2
MGI:1918017	Prpf3	MGI:1919924	Adipor1										MGI:1919924	Adipor1
MGI:1921717	Pus10	MGI:1314882	Hipk3										MGI:1314882	Hipk3
MGI:2444479	Thumpd1	MGI:1346878	Map3k8										MGI:1346878	Map3k8
MGI:1921840	Ankrd10	MGI:1929940	Bcam										MGI:1929940	Bcam
MGI:1914286	Mrpl45	MGI:96790	Lipe										MGI:96790	Lipe
MGI:1926159	Mdn1	MGI:2179722	Rassf3										MGI:2179722	Rassf3
MGI:1097163	Pold2	MGI:96534	Cd74										MGI:96534	Cd74
MGI:1914371	Mastl	MGI:2443207	Plekhm1										MGI:2443207	Plekhm1
MGI:3039573	Ttll12	MGI:88226	C2										MGI:88226	C2
MGI:1328306	Orc2	MGI:1277961	Plec										MGI:1277961	Plec
MGI:1929608	Aatf	MGI:1930134	Ern1										MGI:1930134	Ern1
MGI:1915403	Gtf2e2	MGI:1341265	Camk2d										MGI:1341265	Camk2d
MGI:1333850	Mbd4	MGI:1321402	Lcp2										MGI:1321402	Lcp2
MGI:2682302	Zbed4	MGI:106510	Lurap1l										MGI:106510	Lurap1l
MGI:2429770	Nle1	MGI:1921356	Dcaf6										MGI:1921356	Dcaf6
MGI:98360	Sox12	MGI:97797	Ptgs1										MGI:97797	Ptgs1
MGI:105047	Psmc5	MGI:1919035	Pdgfd										MGI:1919035	Pdgfd
MGI:99700	Cenpc1	MGI:1349438	Mprip										MGI:1349438	Mprip
MGI:1349414	Cops4	MGI:2686394	Nckap5										MGI:2686394	Nckap5
MGI:1929485	Nif3l1	MGI:98927	Vcl										MGI:98927	Vcl
MGI:1859854	Rcor2	MGI:107373	Dnajc3										MGI:107373	Dnajc3
MGI:2137204	Mrpl3	MGI:1923387	Mcur1										MGI:1923387	Mcur1
MGI:2444777	Ncaph	MGI:1921394	Robo4										MGI:1921394	Robo4
MGI:1923381	Depdc1a	MGI:104574	Ptprj										MGI:104574	Ptprj
MGI:2147627	Yars	MGI:1917153	Rasip1										MGI:1917153	Rasip1
MGI:1916827	Fastkd3	MGI:1097711	Degs1										MGI:1097711	Degs1
MGI:1351639	Mrpl15	MGI:104650	Cnr2										MGI:104650	Cnr2
MGI:98790	Top2a	MGI:1915419	Ndnf										MGI:1915419	Ndnf
MGI:1890621	Donson	MGI:2674939	Podn										MGI:2674939	Podn
MGI:1861601	Cpsf2	MGI:1277116	Pde8a										MGI:1277116	Pde8a
MGI:3645261	Gm7278	MGI:97846	Rac2										MGI:97846	Rac2
MGI:1913388	Wbscr22	MGI:2429603	Irak2										MGI:2429603	Irak2
MGI:2448383	Hist1h2bf	MGI:1313277	Vamp2										MGI:1313277	Vamp2
MGI:1918771	Pds5a	MGI:1861431	Clec7a										MGI:1861431	Clec7a
MGI:1346330	Banf1	MGI:1336192	Pitpnm2										MGI:1336192	Pitpnm2
MGI:1918401	Eri2	MGI:88613	Cyr61										MGI:88613	Cyr61
MGI:2141180	Glmn	MGI:1339759	Csf2rb										MGI:1339759	Csf2rb
MGI:1917931	Fam175a	MGI:2443369	Fgd5										MGI:2443369	Fgd5
MGI:2448322	Hist1h3d	MGI:2685298	Trim56										MGI:2685298	Trim56
MGI:1913482	Sssca1	MGI:103063	Stat1										MGI:103063	Stat1
MGI:98285	Srsf3	MGI:2663075	Adap2										MGI:2663075	Adap2
MGI:1913692	Spc25	MGI:2442940	Slc41a2										MGI:2442940	Slc41a2
MGI:1343091	Hdac3	MGI:2652845	Cdc42bpg										MGI:2652845	Cdc42bpg
MGI:1861676	Nme6	MGI:2144095	Sec14l4										MGI:2144095	Sec14l4
MGI:2141656	Gcfc2	MGI:107587	Irf9										MGI:107587	Irf9
MGI:2140103	Nmd3	MGI:2135760	Sgpp1										MGI:2135760	Sgpp1
MGI:1927344	Gmnn	MGI:2444814	Cped1										MGI:2444814	Cped1
MGI:1915560	Zmym1	MGI:1924100	Ago4										MGI:1924100	Ago4
MGI:3036286	Arhgef39	MGI:3605620	Gbp9										MGI:3605620	Gbp9
MGI:106014	Nudc	MGI:2445082	Pamr1										MGI:2445082	Pamr1
MGI:1913655	Mcts2	MGI:1926375	Rassf5										MGI:1926375	Rassf5
MGI:1196398	Champ1	MGI:104677	Man1a										MGI:104677	Man1a
MGI:1100514	Pnn	MGI:1933830	Enpp5										MGI:1933830	Enpp5
MGI:1918944	Ipo9	MGI:2445087	Hid1										MGI:2445087	Hid1
MGI:1922038	E2f8	MGI:88235	C7										MGI:88235	C7
MGI:1927170	Spata5	MGI:96965	Mertk										MGI:96965	Mertk
MGI:2448541	Caprin2	MGI:95665	Gba										MGI:95665	Gba
MGI:1925644	Ddx52	MGI:98923	Vav1										MGI:98923	Vav1
MGI:2385198	Usp1	MGI:98973	Xdh										MGI:98973	Xdh
MGI:2448297	Hist1h2ak	MGI:99951	Mafk										MGI:99951	Mafk
MGI:1916066	Ppil1	MGI:1915730	1110007C09Rik										MGI:1915730	1110007C09Rik
MGI:107913	Tial1	MGI:1344367	Grem2										MGI:1344367	Grem2
MGI:1926465	Hnrnpm	MGI:107741	Pvr										MGI:107741	Pvr
MGI:95611	Gabpb1	MGI:88031	Anxa7										MGI:88031	Anxa7
MGI:2444364	9430015G10Rik	MGI:106621	Myo1e										MGI:106621	Myo1e
MGI:2145541	Hist1h3g	MGI:106039	Dtna										MGI:106039	Dtna
MGI:1919069	Kif23	MGI:97599	Prkce										MGI:97599	Prkce
MGI:1914907	Rabl3	MGI:3589109	Sgpp2										MGI:3589109	Sgpp2
MGI:2448419	Hist1h4a	MGI:88158	Bgn										MGI:88158	Bgn
MGI:1289156	Pbk	MGI:2445069	Ccdc85a										MGI:2445069	Ccdc85a
MGI:1919668	Thoc1	MGI:2441702	Cyth4										MGI:2441702	Cyth4
MGI:88192	Smarca4	MGI:2444421	Gbp7										MGI:2444421	Gbp7
MGI:2443386	Dnajc11	MGI:97180	Mapt										MGI:97180	Mapt
MGI:1345669	Gtf2h2	MGI:1298392	Bscl2										MGI:1298392	Bscl2
MGI:1929864	Myg1	MGI:2135954	Nkd1										MGI:2135954	Nkd1
MGI:2137410	Peo1	MGI:1914693	Map1lc3b										MGI:1914693	Map1lc3b
MGI:1916956	Lrr1	MGI:104692	Pcdh1										MGI:104692	Pcdh1
MGI:95459	Zfp521	MGI:1346091	Fbln5										MGI:1346091	Fbln5
MGI:1914621	Gtf3c6	MGI:1914345	Trak1										MGI:1914345	Trak1
MGI:1098622	Rif1	MGI:1920274	Emc7										MGI:1920274	Emc7
MGI:2448350	Hist1h3i	MGI:2442832	Osbpl2										MGI:2442832	Osbpl2
MGI:1923714	Casc5	MGI:1277968	Ptrf										MGI:1277968	Ptrf
MGI:1858211	Zranb2	MGI:2137237	Fam129a										MGI:2137237	Fam129a
MGI:1921681	Zfp558	MGI:1349480	Scamp1										MGI:1349480	Scamp1
MGI:1923800	Cenpo	MGI:105085	Rbl2										MGI:105085	Rbl2
MGI:2143977	Mbtd1	MGI:1201692	Rabac1										MGI:1201692	Rabac1
MGI:2143057	Pif1	MGI:88455	Col4a2										MGI:88455	Col4a2
MGI:2145425	Depdc1b	MGI:1346883	Map4k2										MGI:1346883	Map4k2
MGI:1922874	Metap1	MGI:104908	Ptk2b										MGI:104908	Ptk2b
MGI:102707	Efna2	MGI:95745	Hagh										MGI:95745	Hagh
MGI:1261425	Drosha	MGI:103286	Atp6v0a1										MGI:103286	Atp6v0a1
MGI:1194910	Rbbp7	MGI:96829	Lrpap1										MGI:96829	Lrpap1
MGI:1917933	Utp20	MGI:1919308	Igsf5										MGI:1919308	Igsf5
MGI:2685307	H1fx	MGI:2158925	Inpp4b										MGI:2158925	Inpp4b
MGI:2444848	Ptrh2	MGI:1921846	Cds1										MGI:1921846	Cds1
MGI:1924828	Bcl9	MGI:1099800	Nfkb2										MGI:1099800	Nfkb2
MGI:1919300	Kdelc1	MGI:1352758	Ulk2										MGI:1352758	Ulk2
MGI:101785	Mybl2	MGI:88030	Anxa4										MGI:88030	Anxa4
MGI:1891925	Hnrnph1	MGI:109583	Pten										MGI:109583	Pten
MGI:1917580	Bclaf1	MGI:1298390	Swap70										MGI:1298390	Swap70
MGI:1921571	Tipin	MGI:1920249	Insig2										MGI:1920249	Insig2
MGI:87978	Ak2	MGI:88554	Ctla2a										MGI:88554	Ctla2a
MGI:1914192	Ddx18	MGI:2386846	Abca8a										MGI:2386846	Abca8a
MGI:1918995	Cul2	MGI:1333766	Epn2										MGI:1333766	Epn2
MGI:1202295	Entpd6	MGI:106096	Loxl1										MGI:106096	Loxl1
MGI:3525201	Mdc1	MGI:1201690	Map6										MGI:1201690	Map6
MGI:102726	Dck	MGI:1931123	Inpp4a										MGI:1931123	Inpp4a
MGI:1918345	Kif24	MGI:3028579	Rasgrp3										MGI:3028579	Rasgrp3
MGI:95595	Fv1	MGI:2142979	Dennd4a										MGI:2142979	Dennd4a
MGI:1349409	Cops3	MGI:105491	Cdipt										MGI:105491	Cdipt
MGI:1917600	Basp1	MGI:97747	Pparg										MGI:97747	Pparg
MGI:1913485	Eif1ax	MGI:1916051	Elovl5										MGI:1916051	Elovl5
MGI:1194498	Gsg2	MGI:2146559	AU021092										MGI:2146559	AU021092
MGI:1916221	Tamm41	MGI:1335091	Zbtb7a										MGI:1335091	Zbtb7a
MGI:1913393	Eef1e1	MGI:2444628	Sh3rf2										MGI:2444628	Sh3rf2
MGI:1917200	Rcbtb2	MGI:95278	Epha2										MGI:95278	Epha2
MGI:2443764	Iqcb1	MGI:1345961	Coro1a										MGI:1345961	Coro1a
MGI:1918568	Pmpca	MGI:1919151	Fam219a										MGI:1919151	Fam219a
MGI:2442599	Simc1	MGI:109162	Gpam										MGI:109162	Gpam
MGI:1923001	Ipo4	MGI:97513	Furin										MGI:97513	Furin
MGI:2385165	Ncoa5	MGI:894315	Rap1b										MGI:894315	Rap1b
MGI:90675	Vars	MGI:2138391	Pid1										MGI:2138391	Pid1
MGI:1919942	Hnrnpll	MGI:108104	Snrk										MGI:108104	Snrk
MGI:1919999	Tonsl	MGI:1914145	Pxdc1										MGI:1914145	Pxdc1
MGI:1914869	Nob1	MGI:1917673	Tspan15										MGI:1917673	Tspan15
MGI:1915433	Bcas2	MGI:109368	Gimap1										MGI:109368	Gimap1
MGI:1860489	Ptbp2	MGI:1889844	Sumf1										MGI:1889844	Sumf1
MGI:1919093	R3hcc1	MGI:1858261	Slc7a10										MGI:1858261	Slc7a10
MGI:1346035	Farsb	MGI:1349467	Abcd2										MGI:1349467	Abcd2
MGI:1328321	Bex1	MGI:1932137	Tnxb										MGI:1932137	Tnxb
MGI:1354165	Thop1	MGI:1924919	Arhgef38										MGI:1924919	Arhgef38
MGI:109339	Eya3	MGI:2140175	Ldlrap1										MGI:2140175	Ldlrap1
MGI:1328337	Orc1	MGI:2181193	Dennd2d										MGI:2181193	Dennd2d
MGI:107236	Lsg1	MGI:96825	Selenbp1										MGI:96825	Selenbp1
MGI:1202880	Traf4	MGI:1338798	S100a11										MGI:1338798	S100a11
MGI:2442637	Thrap3	MGI:1921663	Tc2n										MGI:1921663	Tc2n
MGI:2442483	Usp37	MGI:1345281	Slc30a1										MGI:1345281	Slc30a1
MGI:2443143	Wdr3	MGI:2444725	Tmem154										MGI:2444725	Tmem154
MGI:2445092	Utp14b	MGI:2158329	Parvg										MGI:2158329	Parvg
MGI:1351825	Cstf3	MGI:108081	Sypl										MGI:108081	Sypl
MGI:96245	Hspa9	MGI:1924730	Kidins220										MGI:1924730	Kidins220
MGI:1917819	Wdr36	MGI:95593	Fuca1										MGI:95593	Fuca1
MGI:1914679	Nudcd1	MGI:96623	Itpr1										MGI:96623	Itpr1
MGI:2384725	Zfp553	MGI:88266	Capns1										MGI:88266	Capns1
MGI:2138080	Diexf	MGI:1890391	Fstl3										MGI:1890391	Fstl3
MGI:3641891	Gm15470	MGI:2443963	Cadps2										MGI:2443963	Cadps2
MGI:2153089	Mrps2	MGI:88385	Cfh										MGI:88385	Cfh
MGI:2150020	Rad51c	MGI:1921642	Specc1l										MGI:1921642	Specc1l
MGI:1926790	Fzr1	MGI:97748	Ctsa										MGI:97748	Ctsa
MGI:106248	Eif5a	MGI:1926805	Foxj2										MGI:1926805	Foxj2
MGI:1100863	Kpna3	MGI:1316743	St3gal4										MGI:1316743	St3gal4
MGI:1919905	Snhg5	MGI:3612676	Ccdc68										MGI:3612676	Ccdc68
MGI:1099436	Rad51b	MGI:1915909	Fam198b										MGI:1915909	Fam198b
MGI:894689	Ywhae	MGI:1917760	Rnf167										MGI:1917760	Rnf167
MGI:2135947	Narg2	MGI:2442354	Csgalnact1										MGI:2442354	Csgalnact1
MGI:99137	Xrcc1	MGI:1888504	Retnla										MGI:1888504	Retnla
MGI:1347487	Foxm1	MGI:1918956	Slc46a3										MGI:1918956	Slc46a3
MGI:1917195	Fndc4	MGI:1915114	Yipf4										MGI:1915114	Yipf4
MGI:99470	Dnajc2	MGI:1276523	Ncoa1										MGI:1276523	Ncoa1
MGI:1914715	Sf3a1	MGI:99403	Adora2b										MGI:99403	Adora2b
MGI:1276107	Mmp16	MGI:1349450	Vat1										MGI:1349450	Vat1
MGI:103202	Adsl	MGI:3505790	Fcho2										MGI:3505790	Fcho2
MGI:109152	Lig3	MGI:1310004	Fmo5										MGI:1310004	Fmo5
MGI:3646700	Amt	MGI:99782	Nt5e										MGI:99782	Nt5e
MGI:1923718	Uhrf2	MGI:88233	C6										MGI:88233	C6
MGI:1333752	Hdac6	MGI:1922725	Oplah										MGI:1922725	Oplah
MGI:96247	Hsp90ab1	MGI:95524	Fgfr3										MGI:95524	Fgfr3
MGI:1917487	Bhlhb9	MGI:2147790	Fermt3										MGI:2147790	Fermt3
MGI:1858232	Nudt5	MGI:1888994	Fmnl1										MGI:1888994	Fmnl1
MGI:106253	D19Bwg1357e	MGI:1921615	Lonrf3										MGI:1921615	Lonrf3
MGI:894652	Usp10	MGI:97283	Ncf1										MGI:97283	Ncf1
MGI:2387585	Zfp280c	MGI:106912	Emr1										MGI:106912	Emr1
MGI:108069	Ccna2	MGI:99909	Lama3										MGI:99909	Lama3
MGI:108415	Pafah1b2	MGI:2387188	Dirc2										MGI:2387188	Dirc2
MGI:1919862	2700029M09Rik	MGI:1926249	Car5b										MGI:1926249	Car5b
MGI:2684414	N4bp2	MGI:88549	Csrp1										MGI:88549	Csrp1
MGI:104805	Snrpb2	MGI:102965	Scn7a										MGI:102965	Scn7a
MGI:2443205	Rbm15	MGI:1913425	Mustn1										MGI:1913425	Mustn1
MGI:1347343	Usp5	MGI:1315211	Lpcat3										MGI:1315211	Lpcat3
MGI:1855690	Snrpa	MGI:1891463	Gpr137b										MGI:1891463	Gpr137b
MGI:2681000	Rwdd4a	MGI:109609	Faah										MGI:109609	Faah
MGI:1933378	Pole3	MGI:1346518	Scamp2										MGI:1346518	Scamp2
MGI:2442144	Taf5	MGI:107379	Gstt1										MGI:107379	Gstt1
MGI:107739	Casp3	MGI:1919139	Epn3										MGI:1919139	Epn3
MGI:1913747	Cmss1	MGI:102853	Elk4										MGI:102853	Elk4
MGI:1914309	Ola1	MGI:99844	Gem										MGI:99844	Gem
MGI:1345183	Tenm3	MGI:1926609	Trp53inp1										MGI:1926609	Trp53inp1
MGI:1913479	Rpl7l1	MGI:1330805	Rab33b										MGI:1330805	Rab33b
MGI:1859284	Cldn6	MGI:2441773	Pcmtd1										MGI:2441773	Pcmtd1
MGI:1921285	Nol9	MGI:2446213	Themis2										MGI:2446213	Themis2
MGI:2445126	Zcchc11	MGI:1914914	Rnf125										MGI:1914914	Rnf125
MGI:2138937	Gtf3c4	MGI:1916937	Ypel5										MGI:1916937	Ypel5
MGI:1914346	Mmachc	MGI:1196616	Rbpjl										MGI:1196616	Rbpjl
MGI:1913721	Anp32e	MGI:2446193	Tnks1bp1										MGI:2446193	Tnks1bp1
MGI:1919598	Aif1l	MGI:1923484	Magi3										MGI:1923484	Magi3
MGI:2447762	Yeats2	MGI:108517	St5										MGI:108517	St5
MGI:1338016	Ngfrap1	MGI:1312985	Tagln2										MGI:1312985	Tagln2
MGI:2685175	Asxl3	MGI:1351655	Shroom3										MGI:1351655	Shroom3
MGI:1923580	Sephs1	MGI:105940	Renbp										MGI:105940	Renbp
MGI:1915342	Ncbp2	MGI:108021	Ear1										MGI:108021	Ear1
MGI:2444022	Mapk1ip1l	MGI:3584510	Wdfy4										MGI:3584510	Wdfy4
MGI:103071	Rangap1	MGI:1920399	Clec4a3										MGI:1920399	Clec4a3
MGI:1891823	Wbp11	MGI:107187	Bcl6										MGI:107187	Bcl6
MGI:1913538	Pdcd5	MGI:1098272	Rnasel										MGI:1098272	Rnasel
MGI:1918580	Rcbtb1	MGI:1924256	Ddrgk1										MGI:1924256	Ddrgk1
MGI:1913954	Rbm4b	MGI:2145304	Gfod1										MGI:2145304	Gfod1
MGI:2137677	Sfxn1	MGI:1889273	Fxyd1										MGI:1889273	Fxyd1
MGI:1914280	Fancl	MGI:1096570	Tex264										MGI:1096570	Tex264
MGI:96239	Hsf2	MGI:107362	Stxbp3a										MGI:107362	Stxbp3a
MGI:1917207	Cdc16	MGI:1921507	Tspan17										MGI:1921507	Tspan17
MGI:1926274	Mrpl19	MGI:894670	Ldb2										MGI:894670	Ldb2
MGI:2140494	Ppp1r8	MGI:2682634	Enpp4										MGI:2682634	Enpp4
MGI:2448404	Hist1h2bm	MGI:1917379	Slc44a4										MGI:1917379	Slc44a4
MGI:1316728	Gspt1	MGI:1316658	Cyba										MGI:1316658	Cyba
MGI:1355274	Uchl3	MGI:1921895	Fam46c										MGI:1921895	Fam46c
MGI:108515	Cbx3	MGI:99448	Ifi47										MGI:99448	Ifi47
MGI:1196412	Tnpo3	MGI:1916125	Tmcc2										MGI:1916125	Tmcc2
MGI:2444496	Prr11	MGI:1915110	S100a16										MGI:1915110	S100a16
MGI:1855693	Nap1l1	MGI:94917	Dpep1										MGI:94917	Dpep1
MGI:1343054	Cstf2	MGI:1923035	Klhl24										MGI:1923035	Klhl24
MGI:1920462	3110082I17Rik	MGI:1929286	Amotl2										MGI:1929286	Amotl2
MGI:1344403	Cfdp1	MGI:109278	Ogn										MGI:109278	Ogn
MGI:1915548	Ncapd2	MGI:2385107	Rab7l1										MGI:2385107	Rab7l1
MGI:1914437	Zmynd19	MGI:1352507	Rabgap1l										MGI:1352507	Rabgap1l
MGI:97250	Myc	MGI:2679007	Elmo3										MGI:2679007	Elmo3
MGI:1196256	Kdm1a	MGI:96646	Jun										MGI:96646	Jun
MGI:2138383	Gtf3c3	MGI:99912	Lama2										MGI:99912	Lama2
MGI:103075	Wee1	MGI:1914285	Dnajb4										MGI:1914285	Dnajb4
MGI:1919725	Ssbp3	MGI:2443100	Bend7										MGI:2443100	Bend7
MGI:1915871	Mthfd2l	MGI:98484	Tap2										MGI:98484	Tap2
MGI:1918019	Nolc1	MGI:2386853	Rassf4										MGI:2386853	Rassf4
MGI:1915199	Nifk	MGI:1923777	Il34										MGI:1923777	Il34
MGI:2441711	Supv3l1	MGI:1914783	Ppfibp1										MGI:1914783	Ppfibp1
MGI:1343262	Timm44	MGI:1347356	Adamts2										MGI:1347356	Adamts2
MGI:1096397	Polr1a	MGI:1298387	Fhl1										MGI:1298387	Fhl1
MGI:2652891	B4galnt4	MGI:1861231	Clec4n										MGI:1861231	Clec4n
MGI:108414	Pafah1b3	MGI:95895	H2-Aa										MGI:95895	H2-Aa
MGI:1931523	Hist1h1a	MGI:1921289	Nfam1										MGI:1921289	Nfam1
MGI:109257	Smn1	MGI:1915677	Slc39a13										MGI:1915677	Slc39a13
MGI:2444491	Heatr3	MGI:1917362	Sft2d2										MGI:1917362	Sft2d2
MGI:1917716	Ckap2l	MGI:1277114	Ptgfrn										MGI:1277114	Ptgfrn
MGI:1334448	Aspm	MGI:88179	Bmp3										MGI:88179	Bmp3
MGI:1915208	U2surp	MGI:2388480	Ppp2r5b										MGI:2388480	Ppp2r5b
MGI:1914227	Nuf2	MGI:2685410	Tmem212										MGI:2685410	Tmem212
MGI:1889278	Pdss1	MGI:1859730	Sh3glb1										MGI:1859730	Sh3glb1
MGI:1916942	Hddc2	MGI:2136348	Lyve1										MGI:2136348	Lyve1
MGI:96796	Lmnb2	MGI:108384	Btg2										MGI:108384	Btg2
MGI:1096340	E2f3	MGI:1924105	Slc17a5										MGI:1924105	Slc17a5
MGI:2446979	Kif18b	MGI:87937	Adrb1										MGI:87937	Adrb1
MGI:98834	Trp53	MGI:3527792	Zdhhc18										MGI:3527792	Zdhhc18
MGI:3040677	Lsm14b	MGI:107557	Sema3c										MGI:107557	Sema3c
MGI:106613	Dvl2	MGI:1333856	Klf9										MGI:1333856	Klf9
MGI:1914878	Anp32b	MGI:1915670	Ankrd13a										MGI:1915670	Ankrd13a
MGI:1929092	Rbm14	MGI:88557	Pcyt1a										MGI:88557	Pcyt1a
MGI:1914410	Eef1g	MGI:99913	Lamc2										MGI:99913	Lamc2
MGI:88042	Apex1	MGI:1333809	S1pr4										MGI:1333809	S1pr4
MGI:2387203	Ppat	MGI:2143103	Ano10										MGI:2143103	Ano10
MGI:1914247	Psmd12	MGI:107543	Sox17										MGI:107543	Sox17
MGI:109130	Stip1	MGI:2661187	Synm										MGI:2661187	Synm
MGI:108048	Smyd5	MGI:1928482	Mbnl1										MGI:1928482	Mbnl1
MGI:2444228	Ccar2	MGI:95283	Edn1										MGI:95283	Edn1
MGI:1914515	Slc39a10	MGI:95933	H2-Q4										MGI:95933	H2-Q4
MGI:1918699	Mettl13	MGI:96073	Hexa										MGI:96073	Hexa
MGI:2135283	Igsf9	MGI:1919067	Tmem50a										MGI:1919067	Tmem50a
MGI:1913820	Cenpm	MGI:2140300	AI464131										MGI:2140300	AI464131
MGI:1928137	Mrps22	MGI:99440	Cd33										MGI:99440	Cd33
MGI:1860512	Prpf40a	MGI:1891228	Scel										MGI:1891228	Scel
MGI:3643058	Zbtbd6	MGI:2444110	Sgms1										MGI:2444110	Sgms1
MGI:109489	Snrpc	MGI:2443538	Msrb3										MGI:2443538	Msrb3
MGI:1915434	Denr	MGI:98663	Tef										MGI:98663	Tef
MGI:1913828	Mis18a	MGI:1918046	Zdhhc1										MGI:1918046	Zdhhc1
MGI:1924434	Fam64a	MGI:2441814	A630033H20Rik										MGI:2441814	A630033H20Rik
MGI:1277119	Zfp105	MGI:1859353	Mkrn1										MGI:1859353	Mkrn1
MGI:1913773	2810004N23Rik	MGI:109517	Sftpc										MGI:109517	Sftpc
MGI:1918764	Sfpq	MGI:1333753	Pdcd6ip										MGI:1333753	Pdcd6ip
MGI:2442521	5830418K08Rik	MGI:1098265	Kif13b										MGI:1098265	Kif13b
MGI:2652875	Wnk3	MGI:1347244	Axl										MGI:1347244	Axl
MGI:1919349	Elp6	MGI:2445003	Arhgap1										MGI:2445003	Arhgap1
MGI:2443732	Dna2	MGI:2142908	Myzap										MGI:2142908	Myzap
MGI:1923469	Arxes1	MGI:98970	Xbp1										MGI:98970	Xbp1
MGI:88133	Zbtb12	MGI:97874	Rb1										MGI:97874	Rb1
MGI:102520	Phb2	MGI:1915974	Arl8a										MGI:1915974	Arl8a
MGI:1919414	Rbmx2	MGI:2685731	Milr1										MGI:2685731	Milr1
MGI:2448306	Hist1h2ab	MGI:1933366	Sytl2										MGI:1933366	Sytl2
MGI:1341112	Parp2	MGI:1201780	Atp6v1a										MGI:1201780	Atp6v1a
MGI:96027	Hbb-y	MGI:1927899	Mmp19										MGI:1927899	Mmp19
MGI:107637	Psmb7	MGI:894318	Cdk14										MGI:894318	Cdk14
MGI:95453	Smarcad1	MGI:2138828	Eps8l2										MGI:2138828	Eps8l2
MGI:1919214	Atad3a	MGI:103159	Cish										MGI:103159	Cish
MGI:99173	Zfp26	MGI:2385001	Fermt2										MGI:2385001	Fermt2
MGI:1329034	Ccne2	MGI:3039562	Taf9b										MGI:3039562	Taf9b
MGI:1298230	Cnot7	MGI:98279	Sell										MGI:98279	Sell
MGI:98181	Rrm2	MGI:1914979	Mansc1										MGI:1914979	Mansc1
MGI:1315198	Cdca3	MGI:1349216	Abcd3										MGI:1349216	Abcd3
MGI:1921446	Ttc27	MGI:1341878	Ehd1										MGI:1341878	Ehd1
MGI:1918249	Naa40	MGI:96031	Hc										MGI:96031	Hc
MGI:107282	Polr2m	MGI:2388479	Ppp2r5a										MGI:2388479	Ppp2r5a
MGI:1289171	Mettl2	MGI:1914075	Rnf186										MGI:1914075	Rnf186
MGI:1926209	Dek	MGI:106657	Trim21										MGI:106657	Trim21
MGI:1315195	Emg1	MGI:1918264	Megf9										MGI:1918264	Megf9
MGI:1890357	Igf2bp1	MGI:2176887	Tlr8										MGI:2176887	Tlr8
MGI:1920421	Trmt10a	MGI:1914323	Pi4k2b										MGI:1914323	Pi4k2b
MGI:1925255	Rrn3	MGI:2142567	Arhgef18										MGI:2142567	Arhgef18
MGI:1353621	Zfp354c	MGI:2138327	Phlpp1										MGI:2138327	Phlpp1
MGI:88289	Cbx2	MGI:1918974	Aox3										MGI:1918974	Aox3
MGI:1913906	Eef1d	MGI:2138162	Stk17b										MGI:2138162	Stk17b
MGI:1098231	Kif11	MGI:1859310	Asah2										MGI:1859310	Asah2
MGI:1934811	Nucks1	MGI:108559	Macf1										MGI:108559	Macf1
MGI:1927241	Wdr12	MGI:1915137	Tmem66										MGI:1915137	Tmem66
MGI:1926264	Tspan6	MGI:1913850	Mgst1										MGI:1913850	Mgst1
MGI:1913948	Cpsf6	MGI:1921479	Paqr8										MGI:1921479	Paqr8
MGI:1289298	Knstrn	MGI:3650036	Gm13244										MGI:3650036	Gm13244
MGI:1926186	Wdr76	MGI:107718	Dnah5										MGI:107718	Dnah5
MGI:107477	Stil	MGI:1915025	Rtp4										MGI:1915025	Rtp4
MGI:1858197	Plrg1	MGI:1196429	Atg13										MGI:1196429	Atg13
MGI:1919234	Sars2	MGI:2147592	Lipo1										MGI:2147592	Lipo1
MGI:1924876	Smpd4	MGI:2448490	Sbno2										MGI:2448490	Sbno2
MGI:106908	Srpk1	MGI:103264	Arhgef2										MGI:103264	Arhgef2
MGI:1917704	Cenpl	MGI:1195463	Mr1										MGI:1195463	Mr1
MGI:1914492	Gemin6	MGI:104859	Selenbp2										MGI:104859	Selenbp2
MGI:2442071	Gprasp2	MGI:2146574	Ildr1										MGI:2146574	Ildr1
MGI:102685	Cdc27	MGI:96930	Mcc										MGI:96930	Mcc
MGI:2679006	Zfp599	MGI:1314884	Tnfrsf1a										MGI:1314884	Tnfrsf1a
MGI:1917345	Zfp512	MGI:1917777	Stambp										MGI:1917777	Stambp
MGI:1934606	Alms1	MGI:88373	Cebpb										MGI:88373	Cebpb
MGI:107891	Nop2	MGI:1918988	Mamdc2										MGI:1918988	Mamdc2
MGI:1914152	Mtap	MGI:98304	St3gal1										MGI:98304	St3gal1
MGI:1933527	Srrt	MGI:1921164	Irak3										MGI:1921164	Irak3
MGI:1349392	H2afy	MGI:1929064	Chst12										MGI:1929064	Chst12
MGI:1888526	Xpo4	MGI:1100518	Smad7										MGI:1100518	Smad7
MGI:1913718	Ska1	MGI:1919051	Plekhf2										MGI:1919051	Plekhf2
MGI:1916491	Polr2d	MGI:1309465	Slc12a4										MGI:1309465	Slc12a4
MGI:1915082	Brix1	MGI:1915021	Arpc5										MGI:1915021	Arpc5
MGI:1917349	Smc4	MGI:1890510	Atp6v0b										MGI:1890510	Atp6v0b
MGI:95299	Eif2s1	MGI:1334257	Cyth1										MGI:1334257	Cyth1
MGI:1913915	Msantd3	MGI:1099802	Npdc1										MGI:1099802	Npdc1
MGI:107329	Mrpl50	MGI:1929601	Ndfip1										MGI:1929601	Ndfip1
MGI:1925901	Lsm6	MGI:1354742	Synrg										MGI:1354742	Synrg
MGI:96982	Mif	MGI:1861434	Ctsf										MGI:1861434	Ctsf
MGI:2443607	Rpp38	MGI:109572	Tuft1										MGI:109572	Tuft1
MGI:104772	Cdk2	MGI:1929895	Clstn1										MGI:1929895	Clstn1
MGI:1916969	Cad	MGI:96062	Hdc										MGI:96062	Hdc
MGI:1917895	Oip5	MGI:1928765	Scube2										MGI:1928765	Scube2
MGI:96242	Hspd1	MGI:1921982	Stx11										MGI:1921982	Stx11
MGI:1914120	Serbp1	MGI:1918077	Trak2										MGI:1918077	Trak2
MGI:1913789	Xpo5	MGI:88330	Cd37										MGI:88330	Cd37
MGI:1920546	Rhobtb3	MGI:2388271	Mylip										MGI:2388271	Mylip
MGI:109519	Msh3	MGI:2143558	Chchd10										MGI:2143558	Chchd10
MGI:104896	Srsf9	MGI:1346016	Arhgef28										MGI:1346016	Arhgef28
MGI:1933825	Jam3	MGI:97603	Pkd1										MGI:97603	Pkd1
MGI:106643	Efna4	MGI:109544	Aim1										MGI:109544	Aim1
MGI:1926083	Gins3	MGI:1889205	Cpq										MGI:1889205	Cpq
MGI:2448377	Hist1h2bb	MGI:1920722	Spata18										MGI:1920722	Spata18
MGI:107470	Lyar	MGI:1353510	Arhgef1										MGI:1353510	Arhgef1
MGI:1921487	Tubgcp2	MGI:1891123	Kcne2										MGI:1891123	Kcne2
MGI:98371	Sox9	MGI:1352501	Bcar3										MGI:1352501	Bcar3
MGI:1922566	Taf1d	MGI:1330284	Slc16a7										MGI:1330284	Slc16a7
MGI:2677480	Thoc6	MGI:108176	Prx										MGI:108176	Prx
MGI:3037658	H2afy2	MGI:102805	Entpd1										MGI:102805	Entpd1
MGI:2178445	Ppan	MGI:1923155	4930578C19Rik										MGI:1923155	4930578C19Rik
MGI:101934	Tfdp1	MGI:1927406	Herpud1										MGI:1927406	Herpud1
MGI:2158400	Wdr18	MGI:2655401	Scgb1c1										MGI:2655401	Scgb1c1
MGI:3039600	Fbxl19	MGI:2446214	Man1c1										MGI:2446214	Man1c1
MGI:107914	Tia1	MGI:1194490	Diap1										MGI:1194490	Diap1
MGI:1918049	Cep192	MGI:1350931	Tcirg1										MGI:1350931	Tcirg1
MGI:1341868	Rfc2	MGI:96495	Igkc										MGI:96495	Igkc
MGI:3647120	Gm16379	MGI:1860764	Pde3a										MGI:1860764	Pde3a
MGI:1926227	Nup160	MGI:1349462	Uba7										MGI:1349462	Uba7
MGI:95606	Xrcc6	MGI:2141353	Lrrc8b										MGI:2141353	Lrrc8b
MGI:3605986	Rad54b	MGI:1929474	Cyp2d22										MGI:1929474	Cyp2d22
MGI:1197514	Pole2	MGI:98488	Slc6a6										MGI:98488	Slc6a6
MGI:1917370	Yars2	MGI:2138143	AA986860										MGI:2138143	AA986860
MGI:1914803	Gstcd	MGI:103298	Apobec1										MGI:103298	Apobec1
MGI:97741	Pold1	MGI:1336885	Cd84										MGI:1336885	Cd84
MGI:1913853	Gemin2	MGI:98483	Tap1										MGI:98483	Tap1
MGI:1346322	Gpc6	MGI:1321404	Ly86										MGI:1321404	Ly86
MGI:1917302	Prpf4	MGI:102797	Acsl1										MGI:102797	Acsl1
MGI:107810	Tfam	MGI:1920635	Fam177a										MGI:1920635	Fam177a
MGI:1926145	Pus7l	MGI:1919531	Sh2d4a										MGI:1919531	Sh2d4a
MGI:98886	U2af2	MGI:1920198	Tppp										MGI:1920198	Tppp
MGI:1929091	Fam60a	MGI:1931295	Rab27b										MGI:1931295	Rab27b
MGI:98510	Tcf3	MGI:2442082	Tmem30b										MGI:2442082	Tmem30b
MGI:1354959	Hs6st2	MGI:95455	Ets1										MGI:95455	Ets1
MGI:1925836	Srbd1	MGI:3606214	Lpcat2										MGI:3606214	Lpcat2
MGI:1919822	Spats2	MGI:2445179	Tmem184b										MGI:2445179	Tmem184b
MGI:97550	Pfn2	MGI:103040	Rsu1										MGI:103040	Rsu1
MGI:87881	Acp1	MGI:1929618	Stard3										MGI:1929618	Stard3
MGI:1913895	Pspc1	MGI:1341073	Psme2b										MGI:1341073	Psme2b
MGI:1858230	Sart3	MGI:109545	Gpr182										MGI:109545	Gpr182
MGI:2156528	Elovl6	MGI:1925144	Prickle2										MGI:1925144	Prickle2
MGI:95281	Ect2	MGI:894657	Serpinb8										MGI:894657	Serpinb8
MGI:108396	Dtymk	MGI:1913397	Necap2										MGI:1913397	Necap2
MGI:1309466	Gstm5	MGI:2143163	Mapkapk3										MGI:2143163	Mapkapk3
MGI:104592	Myef2	MGI:97178	Map4										MGI:97178	Map4
MGI:1933744	Cenpq	MGI:96607	Itgam										MGI:96607	Itgam
MGI:1341823	Fanca	MGI:97897	Rel										MGI:97897	Rel
MGI:1338850	Mthfd2	MGI:3710533	Gpr137b-ps										MGI:3710533	Gpr137b-ps
MGI:1914287	Pmf1	MGI:1913318	0610031J06Rik										MGI:1913318	0610031J06Rik
MGI:97591	Pkm	MGI:1270860	Plscr2										MGI:1270860	Plscr2
MGI:2442306	Fancm	MGI:1888978	Ntn4										MGI:1888978	Ntn4
MGI:2140843	Noc4l	MGI:88108	Atp1b1										MGI:88108	Atp1b1
MGI:102690	Srm	MGI:3045338	Mettl24										MGI:3045338	Mettl24
MGI:1860295	Ftsj3	MGI:2142149	Ano1										MGI:2142149	Ano1
MGI:88356	Cdh3	MGI:109492	Oaz2										MGI:109492	Oaz2
MGI:2449311	Gemin5	MGI:1921818	Mlkl										MGI:1921818	Mlkl
MGI:2146005	Mtbp	MGI:1926321	Postn										MGI:1926321	Postn
MGI:1926048	Eml4	MGI:1919722	Slc16a10										MGI:1919722	Slc16a10
MGI:1914587	Cstf1	MGI:1098259	Capg										MGI:1098259	Capg
MGI:104900	Nup88	MGI:2443511	Slc9a6										MGI:2443511	Slc9a6
MGI:1918291	Pcgf6	MGI:1346527	Psmb8										MGI:1346527	Psmb8
MGI:1925983	Troap	MGI:2146322	Deptor										MGI:2146322	Deptor
MGI:1927340	Mpp6	MGI:1924415	Atp6v0d2										MGI:1924415	Atp6v0d2
MGI:1913884	Mcm8	MGI:1922056	Tmem106a										MGI:1922056	Tmem106a
MGI:2448536	Pdap1	MGI:87990	Alas2										MGI:87990	Alas2
MGI:1098815	Cdc23	MGI:87920	Plin2										MGI:87920	Plin2
MGI:1917206	Ptcd3	MGI:2156378	Rnf39										MGI:2156378	Rnf39
MGI:102688	H2afx	MGI:2389008	Adamtsl4										MGI:2389008	Adamtsl4
MGI:1321393	Timeless	MGI:1918573	Rassf8										MGI:1918573	Rassf8
MGI:106295	Tomm70a	MGI:1916924	Mif4gd										MGI:1916924	Mif4gd
MGI:98284	Srsf2	MGI:700013	Sorbs3										MGI:700013	Sorbs3
MGI:1919604	Ttc4	MGI:1270152	Reep5										MGI:1270152	Reep5
MGI:1298379	Matr3	MGI:1922169	Slc35f6										MGI:1922169	Slc35f6
MGI:1913444	Pycrl	MGI:97602	Prkcz										MGI:97602	Prkcz
MGI:2137302	B3gnt5	MGI:1924712	Tmem116										MGI:1924712	Tmem116
MGI:3833934	Gm16314	MGI:102465	Tex2										MGI:102465	Tex2
MGI:1915395	Etaa1	MGI:1355315	Tmod3										MGI:1355315	Tmod3
MGI:1276574	Whsc1	MGI:1342276	Mfap4										MGI:1342276	Mfap4
MGI:2145895	Slc38a1	MGI:2143526	Gstt3										MGI:2143526	Gstt3
MGI:1343101	Kat2a	MGI:2145995	Amigo2										MGI:2145995	Amigo2
MGI:87929	Adh5	MGI:2385129	Lrrc26										MGI:2385129	Lrrc26
MGI:1917135	Aunip	MGI:104611	Mdfic										MGI:104611	Mdfic
MGI:1929264	Sae1	MGI:1098718	Tmem38b										MGI:1098718	Tmem38b
MGI:2448436	Hist1h4j	MGI:2385897	Tmem184a										MGI:2385897	Tmem184a
MGI:2138811	Cdc123	MGI:1929214	Ap3m2										MGI:1929214	Ap3m2
MGI:107252	Nsun2	MGI:1891833	Pfkp										MGI:1891833	Pfkp
MGI:99960	Ewsr1	MGI:107717	Myh9										MGI:107717	Myh9
MGI:3645633	Gm5803	MGI:1344390	Oasl2										MGI:1344390	Oasl2
MGI:108389	Kif4	MGI:1336883	Smad6										MGI:1336883	Smad6
MGI:1924386	Cep78	MGI:1923239	Treml4										MGI:1923239	Treml4
MGI:96795	Lmnb1	MGI:1921405	Errfi1										MGI:1921405	Errfi1
MGI:1346870	Map2k6	MGI:2144041	Wsb2										MGI:2144041	Wsb2
MGI:1913929	Rae1	MGI:1096344	Ampd3										MGI:1096344	Ampd3
MGI:1929285	Orc6	MGI:2146021	Mal2										MGI:2146021	Mal2
MGI:108063	Siah1b	MGI:1341800	Hey1										MGI:1341800	Hey1
MGI:1096377	Traip	MGI:1914500	Ube2l6										MGI:1914500	Ube2l6
MGI:2388656	Zfp334	MGI:87999	Alox5										MGI:87999	Alox5
MGI:95276	Epha7	MGI:1914596	Daam1										MGI:1914596	Daam1
MGI:1922523	Pelp1	MGI:2139461	Tmem62										MGI:2139461	Tmem62
MGI:1858313	Uba2	MGI:96624	Itpr3										MGI:96624	Itpr3
MGI:2146335	C330027C09Rik	MGI:96441	Igfbp6										MGI:96441	Igfbp6
MGI:101938	Mlh1	MGI:2442058	Nipa1										MGI:2442058	Nipa1
MGI:2444298	G2e3	MGI:3697726	Arhgap23										MGI:3697726	Arhgap23
MGI:108070	Zik1	MGI:108077	Nptn										MGI:108077	Nptn
MGI:1915246	Srsf6	MGI:1919196	Endod1										MGI:1919196	Endod1
MGI:1917689	Taf15	MGI:2151110	Prelp										MGI:2151110	Prelp
MGI:2144471	Tada2a	MGI:1927225	Tbc1d8										MGI:1927225	Tbc1d8
MGI:2388280	Polr2b	MGI:1919727	Tmem87b										MGI:1919727	Tmem87b
MGI:1891692	Hnrnpr	MGI:95957	H2-T23										MGI:95957	H2-T23
MGI:1917708	2610318N02Rik	MGI:102772	Gbp2										MGI:102772	Gbp2
MGI:1351500	Nup62	MGI:97302	Nedd9										MGI:97302	Nedd9
MGI:1343044	Rbmx	MGI:1914099	Ppp1r2										MGI:1914099	Ppp1r2
MGI:2673709	Kntc1	MGI:1914107	Plbd1										MGI:1914107	Plbd1
MGI:1916962	Prpf38a	MGI:1915661	Map1lc3a										MGI:1915661	Map1lc3a
MGI:1913842	Stoml2	MGI:96567	Impdh1										MGI:96567	Impdh1
MGI:1919064	Mrps27	MGI:2442963	Ism1										MGI:2442963	Ism1
MGI:1919369	Tpx2	MGI:1915938	Abhd4										MGI:1915938	Abhd4
MGI:1922312	Sf3a3	MGI:2443807	Osbpl8										MGI:2443807	Osbpl8
MGI:1351352	Atic	MGI:1097712	Npc1										MGI:1097712	Npc1
MGI:1349388	Cops7b	MGI:107363	Stxbp1										MGI:107363	Stxbp1
MGI:99611	Ephb2	MGI:3026924	Fam84b										MGI:3026924	Fam84b
MGI:1915862	Ube2c	MGI:2447427	Tgfbrap1										MGI:2447427	Tgfbrap1
MGI:1195458	Abce1	MGI:1928368	Nmi										MGI:1928368	Nmi
MGI:1917890	Dcp2	MGI:3036247	Lmtk2										MGI:3036247	Lmtk2
MGI:2387601	BC030867	MGI:2147006	Gnptg										MGI:2147006	Gnptg
MGI:1915465	Fam98b	MGI:95768	Gna13										MGI:95768	Gna13
MGI:1860486	Tdp2	MGI:88456	Col4a5										MGI:88456	Col4a5
MGI:97904	Trim27	MGI:1917818	Cpne3										MGI:1917818	Cpne3
MGI:1202302	Pms1	MGI:107285	Ctsh										MGI:107285	Ctsh
MGI:1918893	4930422G04Rik	MGI:2385244	Tmem150a										MGI:2385244	Tmem150a
MGI:1289147	E2f7	MGI:1932515	Plekha3										MGI:1932515	Plekha3
MGI:1097691	Hdac2	MGI:1916372	Ptgr2										MGI:1916372	Ptgr2
MGI:107301	Ubfd1	MGI:1933137	Cttnbp2nl										MGI:1933137	Cttnbp2nl
MGI:2384875	Cdk5rap2	MGI:1926021	Mctp1										MGI:1926021	Mctp1
MGI:1931051	Noc2l	MGI:88339	Cd48										MGI:88339	Cd48
MGI:3026886	BC052040	MGI:95775	Gnao1										MGI:95775	Gnao1
MGI:1351474	Nufip1	MGI:96828	Lrp1										MGI:96828	Lrp1
MGI:3616088	Ogdhl	MGI:109528	Trpc1										MGI:109528	Trpc1
MGI:1859631	Pdgfc	MGI:1929253	Gltp										MGI:1929253	Gltp
MGI:1858415	Ddx20	MGI:1277133	Phf11d										MGI:1277133	Phf11d
MGI:1916974	Rnaseh2a	MGI:2152214	Pip4k2c										MGI:2152214	Pip4k2c
MGI:1354721	Slc25a13	MGI:101836	Traf1										MGI:101836	Traf1
MGI:1919357	Dscc1	MGI:1354387	Mfap5										MGI:1354387	Mfap5
MGI:2145219	Iars	MGI:2443088	Radil										MGI:2443088	Radil
MGI:101816	Msh2	MGI:2146149	Egflam										MGI:2146149	Egflam
MGI:1916023	Zc3hc1	MGI:1344364	Usp18										MGI:1344364	Usp18
MGI:107168	Aurkb	MGI:104960	Tnfaip2										MGI:104960	Tnfaip2
MGI:1919224	Prmt3	MGI:88175	Manba										MGI:88175	Manba
MGI:97402	Odc1	MGI:104556	Cdkn1a										MGI:104556	Cdkn1a
MGI:104288	Pms2	MGI:1351618	Dnajb9										MGI:1351618	Dnajb9
MGI:1261820	Cand1	MGI:1346088	Cd52										MGI:1346088	Cd52
MGI:1913606	Knop1	MGI:1929004	Stk4										MGI:1929004	Stk4
MGI:1926421	Tcerg1	MGI:2442359	Cd300lf										MGI:2442359	Cd300lf
MGI:2385206	Pabpc4	MGI:95824	Nr3c1										MGI:95824	Nr3c1
MGI:106381	D10Wsu102e	MGI:109186	Ncf4										MGI:109186	Ncf4
MGI:2141989	Grwd1	MGI:2143764	Arhgap9										MGI:2143764	Arhgap9
MGI:95654	Gart	MGI:1891924	Pcnx										MGI:1891924	Pcnx
MGI:1916214	Ctc1	MGI:1913760	Rnf181										MGI:1913760	Rnf181
MGI:97286	Ncl	MGI:1917363	Odf3b										MGI:1917363	Odf3b
MGI:2384982	Cdca7l	MGI:97608	Serpine1										MGI:97608	Serpine1
MGI:1922194	Qtrtd1	MGI:1891340	Lpin1										MGI:1891340	Lpin1
MGI:1919421	Shq1	MGI:2443318	Uap1l1										MGI:2443318	Uap1l1
MGI:1919964	Nup37	MGI:96612	Itgb3										MGI:96612	Itgb3
MGI:1277103	Nudcd2	MGI:1351469	Plekhb1										MGI:1351469	Plekhb1
MGI:1915551	Cep57	MGI:1916025	Atp6v1c2										MGI:1916025	Atp6v1c2
MGI:107184	Cct7	MGI:1889371	Il17re										MGI:1889371	Il17re
MGI:1890471	Pcbp4	MGI:1920382	Slc25a16										MGI:1920382	Slc25a16
MGI:2156864	Phf5a	MGI:96052	Hck										MGI:96052	Hck
MGI:2145443	Utp15	MGI:1916151	Gpr126										MGI:1916151	Gpr126
MGI:2387629	Tardbp	MGI:3043001	AB124611										MGI:3043001	AB124611
MGI:1336880	Eftud2	MGI:2385852	Tifab										MGI:2385852	Tifab
MGI:106544	D2Wsu81e	MGI:3045213	Tlr13										MGI:3045213	Tlr13
MGI:99690	Pola2	MGI:97142	Mrc1										MGI:97142	Mrc1
MGI:3826572	Gm16302	MGI:95679	Gpd1										MGI:95679	Gpd1
MGI:1913208	Carm1	MGI:1916014	Cdhr3										MGI:1916014	Cdhr3
MGI:101845	Mcm3	MGI:1354948	Klf13										MGI:1354948	Klf13
MGI:106067	Smc2	MGI:104528	S100g										MGI:104528	S100g
MGI:107634	Larp7	MGI:1914098	Fuca2										MGI:1914098	Fuca2
MGI:1099786	Dhx15	MGI:1927237	Cgn										MGI:1927237	Cgn
MGI:95486	Fbl	MGI:2151071	C1galt1										MGI:2151071	C1galt1
MGI:108177	Dhx9	MGI:3644223	Gm8995										MGI:3644223	Gm8995
MGI:109166	Ncs1	MGI:109341	Eya2										MGI:109341	Eya2
MGI:1313302	Cenpf	MGI:1917024	Ms4a6b										MGI:1917024	Ms4a6b
MGI:2446190	Nup188	MGI:1329012	Slc22a5										MGI:1329012	Slc22a5
MGI:2155884	Wdr5	MGI:1918036	4430402I18Rik										MGI:1918036	4430402I18Rik
MGI:1914879	Spc24	MGI:1914128	Riok3										MGI:1914128	Riok3
MGI:1919096	Syce2	MGI:2676311	Crybg3										MGI:2676311	Crybg3
MGI:1891840	Ncbp1	MGI:95527	Fgr										MGI:95527	Fgr
MGI:1919712	Rrp1b	MGI:1329025	Edil3										MGI:1329025	Edil3
MGI:1914132	Bzw1	MGI:1344401	Rnf144a										MGI:1344401	Rnf144a
MGI:1914709	Nvl	MGI:2444741	Olfml2a										MGI:2444741	Olfml2a
MGI:1344416	Ash2l	MGI:1332238	Bcl7b										MGI:1332238	Bcl7b
MGI:2444826	Vash2	MGI:1099832	Tln1										MGI:1099832	Tln1
MGI:2147897	Cenpi	MGI:1354743	Fbxo6										MGI:1354743	Fbxo6
MGI:1914302	Ndc80	MGI:1924117	Rhbdd1										MGI:1924117	Rhbdd1
MGI:1351620	Mrpl39	MGI:2444054	Arl11										MGI:2444054	Arl11
MGI:101947	Hnrnpd	MGI:1915213	Npc2										MGI:1915213	Npc2
MGI:104667	Hmmr	MGI:1921506	Cyld										MGI:1921506	Cyld
MGI:2444576	Kif20b	MGI:2681846	Mpv17l2										MGI:2681846	Mpv17l2
MGI:1914735	Pwp1	MGI:1929763	Cdc42ep1										MGI:1929763	Cdc42ep1
MGI:1855692	Nono	MGI:1924214	2610028H24Rik										MGI:1924214	2610028H24Rik
MGI:1917722	Atad2	MGI:1917745	Atp6ap2										MGI:1917745	Atp6ap2
MGI:2147870	Lrch2	MGI:103070	H2-Ab1										MGI:103070	H2-Ab1
MGI:1923382	Faxc	MGI:107654	Ifngr2										MGI:107654	Ifngr2
MGI:98344	Snrpd1	MGI:1916203	Chmp2a										MGI:1916203	Chmp2a
MGI:97838	Eprs	MGI:2685726	Pitpnm3										MGI:2685726	Pitpnm3
MGI:88375	Cenpa	MGI:1353623	Rnf19a										MGI:1353623	Rnf19a
MGI:106181	Mybbp1a	MGI:88354	Cdh1										MGI:88354	Cdh1
MGI:109352	Ung	MGI:1888518	Vav3										MGI:1888518	Vav3
MGI:1917646	Asnsd1	MGI:106185	Ccr2										MGI:106185	Ccr2
MGI:1913586	Cenpp	MGI:1924270	Atl3										MGI:1924270	Atl3
MGI:1261847	Vrk1	MGI:1343142	Arpc1b										MGI:1343142	Arpc1b
MGI:1917598	Ube2cbp	MGI:1858208	Ech1										MGI:1858208	Ech1
MGI:1353651	Gnl3	MGI:97388	Nucb1										MGI:97388	Nucb1
MGI:1316687	Nap1l4	MGI:88246	Anxa2										MGI:88246	Anxa2
MGI:1922567	Parpbp	MGI:1927638	Dnaja4										MGI:1927638	Dnaja4
MGI:1931071	Sec61a2	MGI:2444207	Vps13c										MGI:2444207	Vps13c
MGI:1345150	Cdc6	MGI:1195456	Rnh1										MGI:1195456	Rnh1
MGI:1919213	Cdca4	MGI:1923195	Tmem56										MGI:1923195	Tmem56
MGI:1196294	Fubp1	MGI:2145738	Fam216b										MGI:2145738	Fam216b
MGI:1919174	Tube1	MGI:1918903	4930506M07Rik										MGI:1918903	4930506M07Rik
MGI:1920916	Thoc3	MGI:2387648	Fam214a										MGI:2387648	Fam214a
MGI:1351502	Nup50	MGI:1855689	Hpcal1										MGI:1855689	Hpcal1
MGI:1914544	Ikbkap	MGI:1917723	Rapgef4										MGI:1917723	Rapgef4
MGI:1919666	Lrpprc	MGI:95958	H2-T24										MGI:95958	H2-T24
MGI:2385076	Haus1	MGI:2659071	Rapgef2										MGI:2659071	Rapgef2
MGI:94912	Dnmt1	MGI:103263	Mcf2l										MGI:103263	Mcf2l
MGI:1098547	Nhp2	MGI:104709	Wbp2										MGI:104709	Wbp2
MGI:1923036	Ckap5	MGI:1333854	Gab2										MGI:1333854	Gab2
MGI:1924059	Bri3bp	MGI:1934659	Pi15										MGI:1934659	Pi15
MGI:109233	Kif22	MGI:1914702	Pnpla8										MGI:1914702	Pnpla8
MGI:98341	Snrnp70	MGI:1346060	Tlr2										MGI:1346060	Tlr2
MGI:1922088	Naa15	MGI:2444583	Abi3bp										MGI:2444583	Abi3bp
MGI:1925939	Naa35	MGI:105100	Ctnnd1										MGI:105100	Ctnnd1
MGI:1916229	Nol11	MGI:105925	Cdo1										MGI:105925	Cdo1
MGI:2157785	Peg10	MGI:97583	Pik3r1										MGI:97583	Pik3r1
MGI:2155399	Polq	MGI:1927489	Pdlim5										MGI:1927489	Pdlim5
MGI:1926017	Efcab11	MGI:1097714	Bhlhe40										MGI:1097714	Bhlhe40
MGI:1915326	Dnajc9	MGI:1916823	Hilpda										MGI:1916823	Hilpda
MGI:1342299	Ruvbl2	MGI:1919277	Slc39a4										MGI:1919277	Slc39a4
MGI:1918325	Rimklb	MGI:98734	Tgtp1										MGI:98734	Tgtp1
MGI:97758	Prim2	MGI:3026880	Fam124b										MGI:3026880	Fam124b
MGI:98299	Shmt1	MGI:1930171	Pvrl3										MGI:1930171	Pvrl3
MGI:1920924	Wdr75	MGI:1915130	Dcxr										MGI:1915130	Dcxr
MGI:1924315	Ints7	MGI:1913662	Arrdc4										MGI:1913662	Arrdc4
MGI:1919401	Rfc5	MGI:88329	Cd34										MGI:88329	Cd34
MGI:1276539	Ttc3	MGI:1915051	Pllp										MGI:1915051	Pllp
MGI:88302	Ccnb1	MGI:1289279	Dnah9										MGI:1289279	Dnah9
MGI:1924836	Mthfd1l	MGI:1888992	Msln										MGI:1888992	Msln
MGI:1917715	Wdr77	MGI:96448	Ighm										MGI:96448	Ighm
MGI:1346051	Dut	MGI:102468	Pla2r1										MGI:102468	Pla2r1
MGI:97357	Mycn	MGI:2142572	Mtus1										MGI:2142572	Mtus1
MGI:1861453	Actl6a	MGI:88057	Apoe										MGI:88057	Apoe
MGI:1098767	Sgol2	MGI:104875	Ltbr										MGI:104875	Ltbr
MGI:2446977	Kif18a	MGI:1349721	Tob1										MGI:1349721	Tob1
MGI:1920460	Nup54	MGI:1921381	Sash3										MGI:1921381	Sash3
MGI:1914184	Dsn1	MGI:2179523	Fcgr4										MGI:2179523	Fcgr4
MGI:1934229	Setdb1	MGI:2384718	Cdc42ep3										MGI:2384718	Cdc42ep3
MGI:109638	Clns1a	MGI:2441841	Cdc42bpa										MGI:2441841	Cdc42bpa
MGI:1858195	Hnrnpu	MGI:1913646	Ccdc82										MGI:1913646	Ccdc82
MGI:1919918	Skida1	MGI:1341110	Adcy8										MGI:1341110	Adcy8
MGI:107186	Cct2	MGI:2429944	Neurl3										MGI:2429944	Neurl3
MGI:95729	Gli3	MGI:1913128	Bet1l										MGI:1913128	Bet1l
MGI:1920018	Topbp1	MGI:1353576	Pik3cg										MGI:1353576	Pik3cg
MGI:107682	Ppp1r14b	MGI:1916145	Rasl11a										MGI:1916145	Rasl11a
MGI:1915315	Rhno1	MGI:1928387	B4galt4										MGI:1928387	B4galt4
MGI:98180	Rrm1	MGI:1099439	Stk10										MGI:1099439	Stk10
MGI:106247	Prpf19	MGI:894649	Ppfibp2										MGI:894649	Ppfibp2
MGI:2139369	Rtel1	MGI:1926134	Zdhhc3										MGI:1926134	Zdhhc3
MGI:1890359	Igf2bp3	MGI:1917969	Hmha1										MGI:1917969	Hmha1
MGI:1914489	Rpf2	MGI:2139742	AI504432										MGI:2139742	AI504432
MGI:1919054	Mtfr2	MGI:106280	Yipf3										MGI:106280	Yipf3
MGI:97804	Ptn	MGI:1919410	Tmem163										MGI:1919410	Tmem163
MGI:1351320	Trp53bp1	MGI:96431	Cd79b										MGI:96431	Cd79b
MGI:1100851	Elavl1	MGI:107744	Dnah6										MGI:107744	Dnah6
MGI:1201682	Kif20a	MGI:1916824	Cmbl										MGI:1916824	Cmbl
MGI:1889642	Elp2	MGI:108420	Nfe2l2										MGI:108420	Nfe2l2
MGI:106920	Tmpo	MGI:109320	Mmp15										MGI:109320	Mmp15
MGI:1917672	Ints2	MGI:2144475	Usp32										MGI:2144475	Usp32
MGI:1860263	Psmg1	MGI:1891827	Gde1										MGI:1891827	Gde1
MGI:104708	Cct3	MGI:1196326	Ncald										MGI:1196326	Ncald
MGI:1314881	Chaf1b	MGI:1915440	5330426P16Rik										MGI:1915440	5330426P16Rik
MGI:1919890	Mex3a	MGI:1916577	1700007K13Rik										MGI:1916577	1700007K13Rik
MGI:1914824	Alg13	MGI:108052	Bcl2l2										MGI:108052	Bcl2l2
MGI:107185	Cct5	MGI:1913633	Iscu										MGI:1913633	Iscu
MGI:1918335	Arhgap19	MGI:2139014	Osbpl6										MGI:2139014	Osbpl6
MGI:2385133	Exosc2	MGI:1202729	Art3										MGI:1202729	Art3
MGI:106184	Npm1	MGI:1891190	Ctsz										MGI:1891190	Ctsz
MGI:1919912	Dis3	MGI:2144164	Tbc1d10a										MGI:2144164	Tbc1d10a
MGI:2654144	Ercc6l	MGI:1923741	Abhd14b										MGI:1923741	Abhd14b
MGI:105380	Mcm2	MGI:1353655	Usp25										MGI:1353655	Usp25
MGI:2685830	Nsl1	MGI:1309992	Cbr3										MGI:1309992	Cbr3
MGI:1917433	Dzip3	MGI:88139	Bcl2l1										MGI:88139	Bcl2l1
MGI:2384879	Prmt7	MGI:2146512	Slc7a4										MGI:2146512	Slc7a4
MGI:103197	Mcm5	MGI:1891701	Pxmp4										MGI:1891701	Pxmp4
MGI:1919405	Cenpn	MGI:2442308	Arl15										MGI:2442308	Arl15
MGI:1096573	Cirh1a	MGI:95588	Fth1										MGI:95588	Fth1
MGI:104680	Hspe1	MGI:102768	Mfge8										MGI:102768	Mfge8
MGI:1913989	Rcc1	MGI:98497	Tbxas1										MGI:98497	Tbxas1
MGI:1914338	Cand2	MGI:1924151	Jade2										MGI:1924151	Jade2
MGI:1919736	Rnf219	MGI:1098267	Ogdh										MGI:1098267	Ogdh
MGI:107188	Arnt2	MGI:96609	Itgax										MGI:96609	Itgax
MGI:88357	Cdk4	MGI:2388283	Glb1l2										MGI:2388283	Glb1l2
MGI:1934754	Kars	MGI:2446841	Rtp3										MGI:2446841	Rtp3
MGI:1913878	Thg1l	MGI:95760	Slc6a9										MGI:95760	Slc6a9
MGI:1289227	Zwint	MGI:1913440	Acer3										MGI:1913440	Acer3
MGI:2142364	Hirip3	MGI:1919100	Clip4										MGI:1919100	Clip4
MGI:1353460	Fkbp3	MGI:99510	Tmsb4x										MGI:99510	Tmsb4x
MGI:1860374	Mad2l1	MGI:1923301	Ganc										MGI:1923301	Ganc
MGI:1916867	Pitrm1	MGI:2443049	D230025D16Rik										MGI:2443049	D230025D16Rik
MGI:1203517	Birc5	MGI:95317	Eln										MGI:95317	Eln
MGI:2443590	Ddx11	MGI:96820	Lpl										MGI:96820	Lpl
MGI:1098219	Hmgb3	MGI:1316689	Igkj1										MGI:1316689	Igkj1
MGI:1918248	Phf6	MGI:1270840	Ehf										MGI:1270840	Ehf
MGI:1333889	Bub1b	MGI:88470	Comt										MGI:88470	Comt
MGI:1920026	Sass6	MGI:1914097	Hint3										MGI:1914097	Hint3
MGI:96013	Hat1	MGI:1925752	Tmem159										MGI:1925752	Tmem159
MGI:2384312	Usp11	MGI:95715	Gja4										MGI:95715	Gja4
MGI:99660	Pola1	MGI:1915561	Lypd2										MGI:1915561	Lypd2
MGI:1915276	2810417H13Rik	MGI:104637	Tgfbr3										MGI:104637	Tgfbr3
MGI:95393	Eno1	MGI:96079	Hgf										MGI:96079	Hgf
MGI:1921605	Smchd1	MGI:95432	Ces1e										MGI:95432	Ces1e
MGI:1926210	Cenpk	MGI:1261434	Olr1										MGI:1261434	Olr1
MGI:1914933	Pbdc1	MGI:102749	Trim25										MGI:102749	Trim25
MGI:97621	Plk1	MGI:1916885	Dapk1										MGI:1916885	Dapk1
MGI:1298227	Mcm6	MGI:1351641	Naglu										MGI:1351641	Naglu
MGI:107862	Nop16	MGI:1914980	Gabarapl1										MGI:1914980	Gabarapl1
MGI:1919765	Wdr43	MGI:88320	Cd2										MGI:88320	Cd2
MGI:101783	Plk4	MGI:1343087	Pdk2										MGI:1343087	Pdk2
MGI:104816	Hnrnpl	MGI:3772572	Xaf1										MGI:3772572	Xaf1
MGI:1923389	Haus6	MGI:1933966	Mcam										MGI:1933966	Mcam
MGI:98535	Tcp1	MGI:102848	Serpina3c										MGI:102848	Serpina3c
MGI:1330294	Hnrnpab	MGI:1923029	4930402H24Rik										MGI:1923029	4930402H24Rik
MGI:1920036	Tdp1	MGI:1289196	Rnf213										MGI:1289196	Rnf213
MGI:893579	Khdrbs1	MGI:102701	Lilrb4										MGI:102701	Lilrb4
MGI:1913129	Rbm8a	MGI:102896	Sult1a1										MGI:102896	Sult1a1
MGI:1915528	Ddx39	MGI:2444668	Fnip1										MGI:2444668	Fnip1
MGI:105050	Mtf2	MGI:1923551	Trafd1										MGI:1923551	Trafd1
MGI:2183453	Dlgap5	MGI:1916318	1810011O10Rik										MGI:1916318	1810011O10Rik
MGI:1915264	Zwilch	MGI:2153249	AF251705										MGI:2153249	AF251705
MGI:1341044	Alyref	MGI:1926262	Irgm2										MGI:1926262	Irgm2
MGI:1914928	Lsm3	MGI:104571	Clcn4-2										MGI:104571	Clcn4-2
MGI:1196391	Pole	MGI:1349763	Dpysl2										MGI:1349763	Dpysl2
MGI:101789	Lig1	MGI:893575	Plscr1										MGI:893575	Plscr1
MGI:1890948	Supt16	MGI:1914701	Pkp2										MGI:1914701	Pkp2
MGI:1351465	G3bp1	MGI:1925482	Trappc6b										MGI:1925482	Trappc6b
MGI:2146156	Espl1	MGI:2444831	C130074G19Rik										MGI:2444831	C130074G19Rik
MGI:1919665	Sgol1	MGI:99830	Cmpk2										MGI:99830	Cmpk2
MGI:1926185	Saal1	MGI:3840155	Gm16332										MGI:3840155	Gm16332
MGI:2442925	Atad5	MGI:2135625	Glrx										MGI:2135625	Glrx
MGI:2443308	Mcph1	MGI:2147043	Rmdn2										MGI:2147043	Rmdn2
MGI:97890	Rad51	MGI:106626	Dusp8										MGI:106626	Dusp8
MGI:2448480	Fancd2	MGI:2384877	Tmprss4										MGI:2384877	Tmprss4
MGI:2442620	Nup133	MGI:2153525	Muc4										MGI:2153525	Muc4
MGI:106924	Melk	MGI:2176882	Tlr7										MGI:2176882	Tlr7
MGI:97891	Rfc1	MGI:88437	Cnp										MGI:88437	Cnp
MGI:1858234	Caprin1	MGI:106645	Enpep										MGI:106645	Enpep
MGI:1927470	Spag5	MGI:1889385	Crebl2										MGI:1889385	Crebl2
MGI:107846	Prmt1	MGI:2148866	Krt23										MGI:2148866	Krt23
MGI:1921355	Gga2	MGI:95321	Emb										MGI:95321	Emb
MGI:2144727	Ddx1	MGI:1919179	Tmem123										MGI:1919179	Tmem123
MGI:1928902	Rqcd1	MGI:107567	Irgm1										MGI:107567	Irgm1
MGI:2445153	Clspn	MGI:1891835	Hdac7										MGI:1891835	Hdac7
MGI:1920037	Ndc1	MGI:2181434	Phc3										MGI:2181434	Phc3
MGI:1890396	Suv39h2	MGI:107484	Rgl1										MGI:107484	Rgl1
MGI:97831	Ppa1	MGI:90168	Dcaf11										MGI:90168	Dcaf11
MGI:1338802	Shcbp1	MGI:1891393	Igsf6										MGI:1891393	Igsf6
MGI:1916231	Snrpa1	MGI:1919455	Eml2										MGI:1919455	Eml2
MGI:1916238	Prpf31	MGI:99557	Pde4b										MGI:99557	Pde4b
MGI:2141625	Nup205	MGI:1925044	Adamtsl2										MGI:1925044	Adamtsl2
MGI:1196260	Hn1l	MGI:96074	Hexb										MGI:96074	Hexb
MGI:97757	Prim1	MGI:98241	Stmn2										MGI:98241	Stmn2
MGI:104820	Hnrnpa1	MGI:1312922	Casp12										MGI:1312922	Casp12
MGI:1914297	Rars	MGI:1926051	Ak7										MGI:1926051	Ak7
MGI:2142116	Psip1	MGI:1201787	Socs2										MGI:1201787	Socs2
MGI:97960	Rnps1	MGI:101940	Arhgdib										MGI:101940	Arhgdib
MGI:109337	Brca2	MGI:106066	Ptafr										MGI:106066	Ptafr
MGI:2144013	Xpo1	MGI:1915409	Stx19										MGI:1915409	Stx19
MGI:1919784	Rcc2	MGI:109595	Ccndbp1										MGI:109595	Ccndbp1
MGI:1915337	Dcakd	MGI:1919164	Antxr2										MGI:1919164	Antxr2
MGI:1890648	Fignl1	MGI:1923392	Ppp1r14c										MGI:1923392	Ppp1r14c
MGI:1914391	Fbxo5	MGI:1916120	Ak8										MGI:1916120	Ak8
MGI:1919055	Nup93	MGI:1858500	Diap2										MGI:1858500	Diap2
MGI:1931744	Uck2	MGI:1915428	Cgnl1										MGI:1915428	Cgnl1
MGI:1914473	Rrp15	MGI:99828	Slc7a2										MGI:99828	Slc7a2
MGI:1921054	Kif2c	MGI:104669	Man2a1										MGI:104669	Man2a1
MGI:1338889	Uhrf1	MGI:1890602	Gabarapl2										MGI:1890602	Gabarapl2
MGI:3046173	Nup85	MGI:96285	Slc6a4										MGI:96285	Slc6a4
MGI:103199	Mcm4	MGI:2137513	Slc24a3										MGI:2137513	Slc24a3
MGI:1918362	Zranb3	MGI:1345092	Pglyrp1										MGI:1345092	Pglyrp1
MGI:2384790	Fanci	MGI:2182965	Tifa										MGI:2182965	Tifa
MGI:1277143	Gtf2h3	MGI:2138319	Trp53bp2										MGI:2138319	Trp53bp2
MGI:2684980	Mms22l	MGI:2387609	Tmem63b										MGI:2387609	Tmem63b
MGI:1338073	Cdc45	MGI:2444691	Tfcp2l1										MGI:2444691	Tfcp2l1
MGI:1928760	Ruvbl1	MGI:1921400	Slc35f5										MGI:1921400	Slc35f5
MGI:1913099	Psrc1	MGI:109325	F7										MGI:109325	F7
MGI:1913390	Ska2	MGI:95896	H2-D1										MGI:95896	H2-D1
MGI:1313288	Incenp	MGI:88454	Col4a1										MGI:88454	Col4a1
MGI:98283	Srsf1	MGI:1918034	Rasl12										MGI:1918034	Rasl12
MGI:1351645	Prmt5	MGI:1918464	Ppm1f										MGI:1918464	Ppm1f
MGI:1921291	4632434I11Rik	MGI:1346526	Psmb9										MGI:1346526	Psmb9
MGI:894684	Pa2g4	MGI:1926263	Gbp3										MGI:1926263	Gbp3
MGI:2684864	Pfas	MGI:2141669	Eogt										MGI:2141669	Eogt
MGI:1915451	Ccdc34	MGI:1916348	Tmem176b										MGI:1916348	Tmem176b
MGI:1914427	Cdt1	MGI:97311	Nfix										MGI:97311	Nfix
MGI:1289341	Sf3b3	MGI:1338031	Spint2										MGI:1338031	Spint2
MGI:1914321	Rps6ka6	MGI:1914948	Fam174a										MGI:1914948	Fam174a
MGI:1921445	Elp3	MGI:3512453	A4galt										MGI:3512453	A4galt
MGI:1100510	Bub1	MGI:1919611	Ces2g										MGI:1919611	Ces2g
MGI:1913672	Dctpp1	MGI:1920940	Glipr1										MGI:1920940	Glipr1
MGI:104904	Tead2	MGI:1921701	Pgs1										MGI:1921701	Pgs1
MGI:1309511	Cdc7	MGI:1918000	Kdsr										MGI:1918000	Kdsr
MGI:1098230	Cenpe	MGI:1922715	Dynlrb2										MGI:1922715	Dynlrb2
MGI:98878	Tyms	MGI:1929897	Clstn2										MGI:1929897	Clstn2
MGI:1352755	Gtse1	MGI:1921363	Exoc3l4										MGI:1921363	Exoc3l4
MGI:1329037	Strap	MGI:98369	Sox7										MGI:98369	Sox7
MGI:107943	Cct6a	MGI:1321390	Enpp2										MGI:1321390	Enpp2
MGI:1930197	Ncapg	MGI:2445107	Tmem245										MGI:2445107	Tmem245
MGI:1351328	Dbf4	MGI:1330818	Qsox1										MGI:1330818	Qsox1
MGI:2442377	Ipo11	MGI:1343085	Spop										MGI:1343085	Spop
MGI:1196274	Cdca8	MGI:3580629	Ugt1a6b										MGI:3580629	Ugt1a6b
MGI:1913659	Rsl1d1	MGI:102700	Itga7										MGI:102700	Itga7
MGI:1921019	Gins2	MGI:2673874	P2ry6										MGI:2673874	P2ry6
MGI:1924994	Bora	MGI:1889272	Cadm1										MGI:1889272	Cadm1
MGI:1915167	Zcchc3	MGI:95923	H2-DMb2										MGI:95923	H2-DMb2
MGI:2443767	Aaas	MGI:1918448	Otud1										MGI:1918448	Otud1
MGI:1914394	Lrrc40	MGI:1917384	2210011C24Rik										MGI:1917384	2210011C24Rik
MGI:2143854	Nup107	MGI:2179061	Plxna4										MGI:2179061	Plxna4
MGI:1298398	Mcm7	MGI:2146198	Ttc38										MGI:2146198	Ttc38
MGI:104537	Brca1	MGI:108448	Angpt1										MGI:108448	Angpt1
MGI:1890476	Rad18	MGI:1918190	Dap										MGI:1918190	Dap
MGI:894678	Aurka	MGI:1859212	Irf7										MGI:1859212	Irf7
MGI:3041235	Ska3	MGI:1333817	Slc22a3										MGI:1333817	Slc22a3
MGI:1194912	Rbbp4	MGI:1298206	Pip4k2a										MGI:1298206	Pip4k2a
MGI:1099440	Suv39h1	MGI:1270859	Cry2										MGI:1270859	Cry2
MGI:107532	Kpnb1	MGI:2446136	Arrdc1										MGI:2446136	Arrdc1
MGI:102551	Ccnf	MGI:104627	Dst										MGI:104627	Dst
MGI:1931148	Nme4	MGI:88381	F3										MGI:88381	F3
MGI:1351331	Chaf1a	MGI:2444824	Sirpb1a										MGI:2444824	Sirpb1a
MGI:94890	Dhfr	MGI:1195263	Lims1										MGI:1195263	Lims1
MGI:106209	Hells	MGI:1929096	Thsd1										MGI:1929096	Thsd1
MGI:109372	Cbx5	MGI:1919045	Pitpnc1										MGI:1919045	Pitpnc1
MGI:99240	Ddx39b	MGI:1328318	Atp6v0e										MGI:1328318	Atp6v0e
MGI:1333112	Ran	MGI:1915512	Agpat4										MGI:1915512	Agpat4
MGI:1916889	Exosc8	MGI:87890	Chrnb1										MGI:87890	Chrnb1
MGI:1100512	Mre11a	MGI:2673990	Vaultrc5										MGI:2673990	Vaultrc5
MGI:1924261	Ticrr	MGI:1923505	Pcgf5										MGI:1923505	Pcgf5
MGI:105369	Cbx1	MGI:2444879	Fam65b										MGI:2444879	Fam65b
MGI:107183	Cct8	MGI:3643656	Gm6517										MGI:3643656	Gm6517
MGI:1928994	Tro	MGI:1930923	Slurp1										MGI:1930923	Slurp1
MGI:1194505	C1qbp	MGI:2384568	Kank2										MGI:2384568	Kank2
MGI:88350	Cdc25c	MGI:1277238	Wdr52										MGI:1277238	Wdr52
MGI:1340806	Parp1	MGI:2145242	Arrdc3										MGI:2145242	Arrdc3
MGI:894697	Rad54l	MGI:2444772	Zhx3										MGI:2444772	Zhx3
MGI:1194921	Ttk	MGI:1101353	Klf10										MGI:1101353	Klf10
MGI:107940	Ezh2	MGI:5000466	Anpep										MGI:5000466	Anpep
MGI:1889208	Cks1b	MGI:1860440	Bace2										MGI:1860440	Bace2
MGI:1914199	Trim59	MGI:1096380	Psmb10										MGI:1096380	Psmb10
MGI:1913835	Snrnp40	MGI:3029307	Tusc5										MGI:3029307	Tusc5
MGI:107912	Ssrp1	MGI:99655	Prdm1										MGI:99655	Prdm1
MGI:1341163	Tacc3	MGI:107672	Gpm6b										MGI:107672	Gpm6b
MGI:1098258	Kif15	MGI:1098784	Fam126b										MGI:1098784	Fam126b
MGI:3576783	Eme1	MGI:2138232	Colgalt2										MGI:2138232	Colgalt2
MGI:1926232	Srsf7	MGI:88564	Ctsl										MGI:88564	Ctsl
MGI:109274	Trim28	MGI:1289258	Wdr96										MGI:1289258	Wdr96
MGI:1343045	Rbmxl1	MGI:2448587	Ccdc153										MGI:2448587	Ccdc153
MGI:1861727	Dkc1	MGI:2389007	Hydin										MGI:2389007	Hydin
MGI:1914384	Nop56	MGI:1921372	Tmem43										MGI:1921372	Tmem43
MGI:1915074	Nmral1	MGI:1316652	Prmt2										MGI:1316652	Prmt2
MGI:1915099	Cdca5	MGI:1927594	Itm2c										MGI:1927594	Itm2c
MGI:1339939	Rpa2	MGI:98775	Tmod1										MGI:98775	Tmod1
MGI:1924093	Dtl	MGI:109563	Cxcr4										MGI:109563	Cxcr4
MGI:2448526	Gmps	MGI:107265	Cpd										MGI:107265	Cpd
MGI:1339973	Ilf3	MGI:2137617	Tinagl1										MGI:2137617	Tinagl1
MGI:2181182	Nup155	MGI:2153063	Parvb										MGI:2153063	Parvb
MGI:2443149	Gen1	MGI:3704343	Gm9917										MGI:3704343	Gm9917
MGI:103198	Cdc25a	MGI:1339977	Agtrap										MGI:1339977	Agtrap
MGI:2444529	Dctd	MGI:1337026	Sdcbp										MGI:1337026	Sdcbp
MGI:2145099	Mis18bp1	MGI:1346327	Fyb										MGI:1346327	Fyb
MGI:2155936	Pask	MGI:98739	Thbs3										MGI:98739	Thbs3
MGI:1343961	Msh6	MGI:1353635	Lmcd1										MGI:1353635	Lmcd1
MGI:1914203	Cdca7	MGI:2183438	Ell2										MGI:2183438	Ell2
MGI:1339951	Cse1l	MGI:99668	Siglec1										MGI:99668	Siglec1
MGI:1919787	Cdca2	MGI:1354952	Dkk3										MGI:1354952	Dkk3
MGI:90676	Lsm2	MGI:1914148	Baiap2l1										MGI:1914148	Baiap2l1
MGI:1914582	Snrpd3	MGI:108405	Apbb2										MGI:108405	Apbb2
MGI:3039376	Dnph1	MGI:1918918	Atraid										MGI:1918918	Atraid
MGI:2384887	Chtf18	MGI:2442495	Agmo										MGI:2442495	Agmo
MGI:1917162	Nup43	MGI:2155865	Rrm2b										MGI:2155865	Rrm2b
MGI:1933184	Nop58	MGI:1329016	Sel1l										MGI:1329016	Sel1l
MGI:1298388	Umps	MGI:104898	Gpcpd1										MGI:104898	Gpcpd1
MGI:1349448	Cenph	MGI:1196284	Tsc22d3										MGI:1196284	Tsc22d3
MGI:1916513	Rfc3	MGI:2387179	Zcchc6										MGI:2387179	Zcchc6
MGI:1344413	Tex10	MGI:3643693	Gm8054										MGI:3643693	Gm8054
MGI:1917822	Ipo5	MGI:109591	Nfic										MGI:109591	Nfic
MGI:1203524	Smarcc1	MGI:107822	Ebp										MGI:107822	Ebp
MGI:88316	Ccne1	MGI:88105	Atp1a1										MGI:88105	Atp1a1
MGI:1917274	Mcm10	MGI:1916264	Tnik										MGI:1916264	Tnik
MGI:2146571	Rfc4	MGI:1923241	Slain2										MGI:1923241	Slain2
MGI:1916966	Trip13	MGI:95716	Gja5										MGI:95716	Gja5
MGI:96269	Ranbp1	MGI:1889277	Astn2										MGI:1889277	Astn2
MGI:1202065	Chek1	MGI:99421	Nfe2l1										MGI:99421	Nfe2l1
MGI:1916520	Gins1	MGI:2387599	Prr15l										MGI:2387599	Prr15l
MGI:1860267	Set	MGI:1338788	Pex11a										MGI:1338788	Pex11a
MGI:1328362	Blm	MGI:102811	Lmo2										MGI:102811	Lmo2
MGI:1349427	Exo1	MGI:1923560	Steap4										MGI:1923560	Steap4
MGI:2443514	Wdhd1	MGI:3028499	Adamtsl3										MGI:3028499	Adamtsl3
MGI:3590554	BC055324	MGI:99551	Cdh13										MGI:99551	Cdh13
MGI:1915031	Ilf2	MGI:1913107	Il1rl2										MGI:1913107	Il1rl2
MGI:1914162	Bzw2	MGI:1925868	Acap2										MGI:1925868	Acap2
MGI:1351663	Skp2	MGI:97798	Ptgs2										MGI:97798	Ptgs2
MGI:1355328	Nasp	MGI:1917186	Tspan18										MGI:1917186	Tspan18
													MGI:2384308	Pdk3
													MGI:107450	Dld
													MGI:1914523	Ndufa10
													MGI:1888939	Sept6
													MGI:1924769	Zfp266
													MGI:2448457	Hist1h2ai
													MGI:1913898	Tpgs2
													MGI:3648292	Gm5913
													MGI:1915170	Mak16
													MGI:1343458	Trip6
													MGI:107801	Atp5b
													MGI:1343176	Timm17b
													MGI:1261797	Cdkn2aipnl
													MGI:1261838	Nit2
													MGI:1913504	Dimt1
													MGI:3580254	Dgkk
													MGI:1100874	Plagl1
													MGI:1933972	Tra2a
													MGI:1098658	Stag1
													MGI:3650054	Gm11971
													MGI:2385066	Rprd1a
													MGI:108016	Rad21
													MGI:1858960	Elovl2
													MGI:98147	Rps24
													MGI:99537	Rabggtb
													MGI:1337006	Hapln1
													MGI:3763743	Snhg1
													MGI:1859607	Praf2
													MGI:3646589	Gm5396
													MGI:1913781	Cmc2
													MGI:1858213	Clpp
													MGI:1922997	Sesn3
													MGI:1915195	Rpl41
													MGI:2146159	Alg10b
													MGI:1930140	Wdr6
													MGI:104872	Ppp1cc
													MGI:88016	Ampd2
													MGI:1343095	Emc8
													MGI:2142347	Zfp568
													MGI:106417	Cherp
													MGI:1315197	Hk2
													MGI:1915255	Naa10
													MGI:96622	Itpa
													MGI:1354175	Txnrd1
													MGI:105091	E2f5
													MGI:1344385	Med24
													MGI:1098684	Eif2a
													MGI:1100850	Capn6
													MGI:1351333	Thoc5
													MGI:1261758	Suz12
													MGI:1923731	Eif4a3
													MGI:1917606	St13
													MGI:1914223	Mrps18b
													MGI:3644110	Gm16459
													MGI:1914311	Dzip1
													MGI:2146851	Tfb1m
													MGI:1890596	Evc
													MGI:2685054	Gpr161
													MGI:1918001	6330403K07Rik
													MGI:1347006	Psma6
													MGI:105942	Hcfc1
													MGI:3648968	Gm5921
													MGI:1917271	Nt5dc2
													MGI:1913325	Chchd3
													MGI:3704275	Gm10420
													MGI:104559	Rcn1
													MGI:2444268	Fam169a
													MGI:1352760	Hdgfrp3
													MGI:1934835	Ube2n
													MGI:1202907	Csrp2
													MGI:1101759	Rnf2
													MGI:1920949	Ppp2r1b
													MGI:2443483	Pdzd4
													MGI:1924265	Mpped2
													MGI:98962	Wnt7b
													MGI:2146468	Urb1
													MGI:1924705	Rlf
													MGI:1914315	Polr3d
													MGI:1917436	Fam162a
													MGI:1913481	Thoc7
													MGI:1098533	Ints9
													MGI:2142598	Slc7a6
													MGI:1921451	Cep97
													MGI:2444752	Ubtd2
													MGI:2444490	Syt14
													MGI:2152938	Srgap3
													MGI:95304	Eif4b
													MGI:1859815	Prdx4
													MGI:1924039	Mzt1
													MGI:2385071	Etf1
													MGI:1915173	Tceb1
													MGI:3708786	Gm10358
													MGI:1347521	Ror2
													MGI:1345633	Mars
													MGI:2442600	Adamts18
													MGI:1933438	Slc16a3
													MGI:1333863	Pde3b
													MGI:1858493	B4galt2
													MGI:3643526	Gm9034
													MGI:1924968	Fam178a
													MGI:2442566	Zfp322a
													MGI:1916749	Tsr2
													MGI:1926810	Tmeff1
													MGI:2443370	Chtf8
													MGI:1914080	Nacc1
													MGI:95792	Got2
													MGI:1919899	Tmem209
													MGI:5452583	Gm22806
													MGI:1858419	Bysl
													MGI:1915391	Gpt2
													MGI:1344408	Pebp1
													MGI:5455134	Gm25357
													MGI:2149632	Rpl31
													MGI:1915297	Mpnd
													MGI:1923207	Mir17hg
													MGI:1917493	Wdr61
													MGI:1913275	Rcl1
													MGI:2677850	BC026590
													MGI:2387603	Ahsa1
													MGI:1919282	Pdxp
													MGI:1858304	Ctps
													MGI:107202	Atm
													MGI:1933331	Elovl4
													MGI:3583954	Zfp961
													MGI:3042273	Nsfl1c
													MGI:1261827	Dnmt3a
													MGI:2149728	Impa2
													MGI:1916322	Ebna1bp2
													MGI:3651326	Gm12260
													MGI:1346093	Psmc4
													MGI:1289274	Krr1
													MGI:2143322	AW551984
													MGI:1891763	Ppp4c
													MGI:3649708	Gm12755
													MGI:1354692	Lsm4
													MGI:3040689	Zfp873
													MGI:2141599	Tsen2
													MGI:1931871	Wdr46
													MGI:1915958	Rabl2
													MGI:1914053	Hmces
													MGI:1917164	Ints4
													MGI:1919792	Pgam5
													MGI:1343297	Drg1
													MGI:2681523	Tnpo1
													MGI:2444401	Snrnp200
													MGI:109386	Cebpz
													MGI:99892	Lama1
													MGI:2441856	Sf3b2
													MGI:1298205	Slc7a5
													MGI:1920231	Prkrir
													MGI:1928373	Dnajc7
													MGI:1858961	Prc1
													MGI:97496	Pbx3
													MGI:95530	Fh1
													MGI:1914862	Mettl9
													MGI:2652872	Nynrin
													MGI:2387894	Snord87
													MGI:1202384	Ddb1
													MGI:102810	Lmo3
													MGI:1915033	Ahctf1
													MGI:2144529	Cnot6
													MGI:1913459	Inip
													MGI:1918590	Riok1
													MGI:1354161	Sirt6
													MGI:1928488	Akap8
													MGI:1920093	Prdm4
													MGI:1924050	Usp42
													MGI:1920145	Setd5
													MGI:108390	Kif2a
													MGI:1915301	Nutf2
													MGI:3650834	Gm11249
													MGI:1929129	Sap30
													MGI:1913788	Rps19bp1
													MGI:104564	Cdkn1c
													MGI:106572	Imp4
													MGI:2445102	Dhx33
													MGI:103302	Bmp7
													MGI:3651543	Susd1
													MGI:106580	Cnot11
													MGI:2681124	Urb2
													MGI:1915312	Btf3l4
													MGI:2385175	Msto1
													MGI:1858896	Spast
													MGI:2150152	Ubqln4
													MGI:1334460	Bop1
													MGI:97547	Pfkl
													MGI:1924038	Klhdc10
													MGI:2384313	Rrp9
													MGI:2441982	Aldh5a1
													MGI:87871	Acat2
													MGI:3652085	Gm11687
													MGI:1914449	Pfdn1
													MGI:1919228	Ppp2r2a
													MGI:1913872	Ubr7
													MGI:1915295	2700060E02Rik
													MGI:2685112	Gm266
													MGI:2442524	Heatr1
													MGI:1917637	Ttc9c
													MGI:2384588	Neil3
													MGI:1919433	Snx6
													MGI:2442342	Uspl1
													MGI:95557	Flnc
													MGI:1915490	Rpa3
													MGI:1921763	Neto2
													MGI:1914526	Eri1
													MGI:1917497	Psmd1
													MGI:103025	Mtx1
													MGI:2138986	Qser1
													MGI:1917473	Nars
													MGI:1344345	Smc1a
													MGI:1277958	Pcm1
													MGI:2445220	Vprbp
													MGI:1913808	Lars
													MGI:1916133	Ahsa2
													MGI:1924841	Ddx10
													MGI:1916862	Kansl2
													MGI:88431	Cnbp
													MGI:1333805	Srsf10
													MGI:2685723	Ccnjl
													MGI:1915685	Dpy19l1
													MGI:1098824	Odf2
													MGI:1914478	Dph7
													MGI:1915383	Gcsh
													MGI:3588264	1700071K01Rik
													MGI:96184	Hoxb3
													MGI:1919272	Slc35f2
													MGI:1914411	Sclt1
													MGI:109275	Trim24
													MGI:1353495	Slc25a4
													MGI:3649984	Gm13160
													MGI:1344380	Chd4
													MGI:1309480	Rtf1
													MGI:1277171	Dcx
													MGI:3643356	Rpsa-ps2
													MGI:1915581	Obfc1
													MGI:98037	Rpl30
													MGI:1096366	Psme3
													MGI:107793	Crmp1
													MGI:1890496	Elac2
													MGI:3649393	Gm14263
													MGI:1928140	Mrps25
													MGI:5477374	Gm26880
													MGI:1929705	Xpo7
													MGI:2385276	Kctd15
													MGI:1914736	Polr3g
													MGI:1935127	Smarca1
													MGI:1922960	Rbm12
													MGI:104748	Peg3
													MGI:1915147	Rnmt
													MGI:1913640	Slmo2
													MGI:1925622	Snrnp25
													MGI:104717	Meis1
													MGI:2389572	Brcc3
													MGI:2685899	Zcwpw1
													MGI:1919443	Scaf11
													MGI:107163	Ppp3cb
													MGI:1930187	Maged1
													MGI:5454134	Gm24357
													MGI:107690	Zfp462
													MGI:2447819	2610524H06Rik
													MGI:1349452	Polr3e
													MGI:1924555	Wdr82
													MGI:2684420	Dcaf15
													MGI:88547	Csnk2a2
[truncated: 2,685 more rows]

## Sheet: biological_process_PC1pos
TermID	Term	P	Q	k	n	K	N	k/n	K/N	k/K	n/N	Qset	Symbols
GO:0090304	nucleic acid metabolic process	1.29845e-114	6.97267e-111	583	1276	2990	15644	0.456897	0.191128	0.194983	0.0815648	PC1pos	1110008L16Rik,2810417H13Rik,Acin1,Actl6a,Alkbh1,Alkbh8,Alyref,Apex1,Apex2,Apitd1,Arnt2,Asf1a,Asf1b,Ash2l,Asxl3,Atad2,Atr,Banf1,Baz1b,Bcas2,Bccip,Bclaf1,Birc5,Blm,Brca1,Brca2,Brcc3,Brd3,Brd8,Brip1,Bzw1,C1qbp,Carm1,Cars,Casp8ap2,Cbx2,Cbx3,Ccar1,Ccar2,Ccne1,Ccne2,Ccnh,Cdc45,Cdc5l,Cdc6,Cdc7,Cdca5,Cdca7,Cdca7l,Cdk2,Cdt1,Celf1,Chaf1a,Chaf1b,Chek1,Chek2,Chtf18,Cirh1a,Clns1a,Clspn,Cnot1,Cnot7,Cpsf1,Cpsf2…
GO:0006139	nucleobase-containing compound metabolic process	9.92453e-113	2.66474e-109	623	1276	3383	15644	0.488245	0.216249	0.184156	0.0815648	PC1pos	1110008L16Rik,2810417H13Rik,Acin1,Actl6a,Adsl,Ak2,Alkbh1,Alkbh8,Alyref,Apex1,Apex2,Apitd1,Aprt,Arnt2,Asf1a,Asf1b,Ash2l,Asxl3,Atad2,Atic,Atp5a1,Atr,Banf1,Baz1b,Bcas2,Bccip,Bclaf1,Birc5,Blm,Brca1,Brca2,Brcc3,Brd3,Brd8,Brip1,Bzw1,C1qbp,Cad,Carm1,Cars,Casp8ap2,Cbx2,Cbx3,Ccar1,Ccar2,Ccne1,Ccne2,Ccnh,Cdc45,Cdc5l,Cdc6,Cdc7,Cdca5,Cdca7,Cdca7l,Cdk2,Cdt1,Celf1,Chaf1a,Chaf1b,Chek1,Chek2,Chtf18,Cirh1a,Clns1a…
GO:0046483	heterocycle metabolic process	1.78355e-106	3.19255e-103	627	1276	3520	15644	0.491379	0.225006	0.178125	0.0815648	PC1pos	1110008L16Rik,2810417H13Rik,Acin1,Actl6a,Adsl,Ak2,Aldh18a1,Alkbh1,Alkbh8,Alyref,Apex1,Apex2,Apitd1,Aprt,Arnt2,Asf1a,Asf1b,Ash2l,Asxl3,Atad2,Atic,Atp5a1,Atr,Banf1,Baz1b,Bcas2,Bccip,Bclaf1,Birc5,Blm,Brca1,Brca2,Brcc3,Brd3,Brd8,Brip1,Bzw1,C1qbp,Cad,Carm1,Cars,Casp8ap2,Cbx2,Cbx3,Ccar1,Ccar2,Ccne1,Ccne2,Ccnh,Cdc45,Cdc5l,Cdc6,Cdc7,Cdca5,Cdca7,Cdca7l,Cdk2,Cdt1,Celf1,Chaf1a,Chaf1b,Chek1,Chek2,Chtf18,Cirh…
GO:0006725	cellular aromatic compound metabolic process	4.80736e-105	6.45387e-102	628	1276	3553	15644	0.492163	0.227116	0.176752	0.0815648	PC1pos	1110008L16Rik,2810417H13Rik,Acin1,Actl6a,Adsl,Ak2,Alkbh1,Alkbh8,Alyref,Apex1,Apex2,Apitd1,Aprt,Arnt2,Asf1a,Asf1b,Ash2l,Asxl3,Atad2,Atic,Atp5a1,Atr,Banf1,Baz1b,Bcas2,Bccip,Bclaf1,Birc5,Blm,Brca1,Brca2,Brcc3,Brd3,Brd8,Brip1,Bzw1,C1qbp,Cad,Carm1,Cars,Casp8ap2,Cbx2,Cbx3,Ccar1,Ccar2,Ccne1,Ccne2,Ccnh,Cdc45,Cdc5l,Cdc6,Cdc7,Cdca5,Cdca7,Cdca7l,Cdk2,Cdt1,Celf1,Chaf1a,Chaf1b,Chek1,Chek2,Chtf18,Cirh1a,Clns1a…
GO:0034641	cellular nitrogen compound metabolic process	2.20265e-98	2.36565e-95	631	1276	3695	15644	0.494514	0.236193	0.170771	0.0815648	PC1pos	1110008L16Rik,2810417H13Rik,Acin1,Actl6a,Adsl,Ak2,Alkbh1,Alkbh8,Alyref,Apex1,Apex2,Apitd1,Aprt,Arnt2,Asf1a,Asf1b,Ash2l,Asnsd1,Asxl3,Atad2,Atic,Atp5a1,Atr,Banf1,Baz1b,Bcas2,Bccip,Bclaf1,Birc5,Blm,Brca1,Brca2,Brcc3,Brd3,Brd8,Brip1,Bzw1,C1qbp,Cad,Carm1,Cars,Casp8ap2,Cbx2,Cbx3,Ccar1,Ccar2,Ccne1,Ccne2,Ccnh,Cdc45,Cdc5l,Cdc6,Cdc7,Cdca5,Cdca7,Cdca7l,Cdk2,Cdt1,Celf1,Chaf1a,Chaf1b,Chek1,Chek2,Chtf18,Cirh1a…
GO:1901360	organic cyclic compound metabolic process	3.15805e-95	2.82645e-92	630	1276	3741	15644	0.49373	0.239133	0.168404	0.0815648	PC1pos	1110008L16Rik,2810417H13Rik,Acin1,Actl6a,Adsl,Ak2,Aldh18a1,Alkbh1,Alkbh8,Alyref,Apex1,Apex2,Apitd1,Aprt,Arnt2,Asf1a,Asf1b,Ash2l,Asxl3,Atad2,Atic,Atp5a1,Atr,Banf1,Baz1b,Bcas2,Bccip,Bclaf1,Birc5,Blm,Brca1,Brca2,Brcc3,Brd3,Brd8,Brip1,Bzw1,C1qbp,Cad,Carm1,Cars,Casp8ap2,Cbx2,Cbx3,Ccar1,Ccar2,Ccne1,Ccne2,Ccnh,Cdc45,Cdc5l,Cdc6,Cdc7,Cdca5,Cdca7,Cdca7l,Cdk2,Cdt1,Celf1,Chaf1a,Chaf1b,Chek1,Chek2,Chtf18,Cirh…
GO:0044260	cellular macromolecule metabolic process	8.69747e-93	6.6722e-90	764	1276	5188	15644	0.598746	0.331629	0.147263	0.0815648	PC1pos	1110008L16Rik,2810417H13Rik,Abi2,Acin1,Acp1,Actl6a,Adh5,Aimp1,Aimp2,Alg2,Alg8,Alkbh1,Alkbh8,Alyref,Anapc1,Anapc4,Apex1,Apex2,Apitd1,Arnt2,Asb4,Asf1a,Asf1b,Ash2l,Asxl3,Atad2,Atat1,Atr,Aurka,Aurkb,B3gnt5,Banf1,Bap1,Baz1b,Bcas2,Bccip,Bclaf1,Birc5,Blm,Brca1,Brca2,Brcc3,Brd3,Brd8,Brip1,Bub1,Bub1b,Bzw1,C1qbp,Cad,Cand1,Cand2,Carm1,Cars,Casp8ap2,Cbfb,Cbx2,Cbx3,Ccar1,Ccar2,Ccnb1,Ccne1,Ccne2,Ccnf,Ccnh,Cct2…
GO:0006807	nitrogen compound metabolic process	1.33759e-89	8.97859e-87	644	1276	3984	15644	0.504702	0.254666	0.161647	0.0815648	PC1pos	1110008L16Rik,2810417H13Rik,Acin1,Actl6a,Acy1,Adsl,Ak2,Aldh18a1,Alkbh1,Alkbh8,Alyref,Amt,Apex1,Apex2,Apitd1,Aprt,Arnt2,Asf1a,Asf1b,Ash2l,Asnsd1,Asxl3,Atad2,Atic,Atp5a1,Atr,B3gnt5,B4galt6,Banf1,Baz1b,Bcas2,Bcat1,Bccip,Bclaf1,Birc5,Blm,Brca1,Brca2,Brcc3,Brd3,Brd8,Brip1,Bzw1,C1qbp,Cad,Carm1,Cars,Casp8ap2,Cbx2,Cbx3,Ccar1,Ccar2,Ccne1,Ccne2,Ccnh,Cdc45,Cdc5l,Cdc6,Cdc7,Cdca5,Cdca7,Cdca7l,Cdk2,Cdt1,Celf1,…
GO:0007049	cell cycle	3.14704e-80	1.87773e-77	272	1276	984	15644	0.213166	0.0628995	0.276423	0.0815648	PC1pos	Anapc1,Anapc15,Anapc4,Anln,Anp32b,Apex2,Apitd1,Arpp19,Aspm,Asun,Atr,Aunip,Aurka,Aurkb,Bcat1,Bccip,Birc5,Blm,Bora,Brca1,Brca2,Brcc3,Bub1,Bub1b,Bub3,Casc5,Casp2,Casp8ap2,Ccar1,Ccar2,Ccna2,Ccnb1,Ccnb2,Ccne1,Ccne2,Ccnf,Ccnh,Cdc123,Cdc16,Cdc20,Cdc23,Cdc25a,Cdc25c,Cdc27,Cdc45,Cdc5l,Cdc6,Cdc7,Cdca2,Cdca3,Cdca5,Cdca8,Cdk1,Cdk2,Cdk4,Cdk5rap2,Cdt1,Cenpa,Cenpc1,Cenpe,Cenpf,Cenph,Cenpn,Cep192,Cep55,Chaf1a,Ch…
GO:0006259	DNA metabolic process	1.62392e-79	8.72044e-77	205	1276	586	15644	0.160658	0.0374585	0.349829	0.0815648	PC1pos	2810417H13Rik,Actl6a,Alkbh1,Apex1,Apex2,Apitd1,Asf1a,Atr,Banf1,Baz1b,Bccip,Blm,Brca1,Brca2,Brcc3,Brip1,Ccne1,Ccne2,Cdc45,Cdc5l,Cdc6,Cdc7,Cdca5,Cdk2,Cdt1,Chaf1a,Chaf1b,Chek1,Chek2,Chtf18,Clspn,Ctc1,Ctcf,Cul4b,Dbf4,Ddx1,Dkc1,Dna2,Dnajc2,Dnmt1,Dscc1,Dtl,Eef1e1,Ehmt1,Ehmt2,Eme1,Eri2,Esco2,Exo1,Exo5,Exog,Eya3,Ezh2,Fam175a,Fanca,Fancb,Fancd2,Fanci,Fancl,Fancm,Fen1,Foxm1,Fzr1,Gen1,Gins1,Gins2,Gins3,Gins…
GO:0051276	chromosome organization	3.0034e-78	1.46621e-75	235	1276	768	15644	0.184169	0.0490923	0.30599	0.0815648	PC1pos	Acin1,Actl6a,Anp32e,Asf1a,Asf1b,Ash2l,Aurka,Aurkb,Bap1,Baz1b,Blm,Brca1,Brca2,Brcc3,Brd3,Brd8,Bub3,Carm1,Cbx2,Cbx3,Ccnb1,Cdc23,Cdc45,Cdca5,Cdca8,Cdk1,Cdk2,Cenpa,Cenpc1,Cenpe,Cenph,Cenpi,Cenpn,Cenpo,Cenpp,Chaf1a,Chaf1b,Champ1,Chek1,Cit,Ctc1,Ctcf,Cul4b,Ddx1,Ddx11,Dek,Dna2,Dnajc2,Dnmt1,Dpy30,Dscc1,Ehmt1,Ehmt2,Elp3,Elp4,Espl1,Eya3,Ezh2,Fam175a,Fancd2,Fbl,Gsg2,H2afy,H2afy2,Hat1,Hdac1,Hdac2,Hdac3,Hdac6,…
GO:0043170	macromolecule metabolic process	7.85519e-78	3.5152e-75	787	1276	5786	15644	0.616771	0.369854	0.136018	0.0815648	PC1pos	1110008L16Rik,2810417H13Rik,Abi2,Acin1,Acp1,Actl6a,Acy1,Adh5,Aimp1,Aimp2,Alg13,Alg2,Alg8,Alkbh1,Alkbh8,Alyref,Anapc1,Anapc4,Apex1,Apex2,Apitd1,Arnt2,Asb4,Asf1a,Asf1b,Ash2l,Asxl3,Atad2,Atat1,Atr,Aurka,Aurkb,B3gnt5,Bag2,Banf1,Bap1,Baz1b,Bcas2,Bccip,Bclaf1,Birc5,Blm,Blmh,Brca1,Brca2,Brcc3,Brd3,Brd8,Brip1,Bub1,Bub1b,Bzw1,C1qbp,Cad,Cand1,Cand2,Carm1,Cars,Casp2,Casp3,Casp8ap2,Cbfb,Cbx2,Cbx3,Ccar1,Ccar2…
GO:0006396	RNA processing	5.03237e-76	2.07876e-73	203	1276	598	15644	0.159091	0.0382255	0.339465	0.0815648	PC1pos	1110008L16Rik,Acin1,Alkbh8,Alyref,Bcas2,C1qbp,Ccar2,Cdc5l,Celf1,Cirh1a,Clns1a,Cpsf1,Cpsf2,Cpsf4,Cpsf6,Cstf1,Cstf2,Cstf3,Ddx1,Ddx20,Ddx39,Ddx39b,Ddx46,Ddx51,Ddx52,Ddx56,Dgcr8,Dhx15,Dhx36,Dhx9,Diexf,Dis3,Dkc1,Drosha,Eftud2,Elac2,Elp3,Emg1,Eri2,Exosc2,Exosc8,Fbl,Ftsj3,Gar1,Gcfc2,Gemin2,Gemin5,Gemin6,Hnrnpa1,Hnrnpa2b1,Hnrnpc,Hnrnpf,Hnrnph1,Hnrnpl,Hnrnpll,Hnrnpm,Hnrnpu,Ints10,Ints2,Ints7,Ints8,Isy1,Iw…
GO:0022402	cell cycle process	7.10346e-74	2.72469e-71	223	1276	730	15644	0.174765	0.0466633	0.305479	0.0815648	PC1pos	Anapc1,Anapc15,Anapc4,Anln,Anp32b,Apitd1,Arpp19,Aspm,Asun,Atr,Aunip,Aurka,Aurkb,Bcat1,Birc5,Blm,Bora,Brca1,Brca2,Brcc3,Bub1,Bub1b,Bub3,Casc5,Casp2,Ccna2,Ccnb1,Ccnb2,Ccne1,Ccne2,Ccnf,Cdc16,Cdc20,Cdc23,Cdc25a,Cdc25c,Cdc27,Cdc45,Cdc5l,Cdc6,Cdc7,Cdca2,Cdca3,Cdca5,Cdca8,Cdk1,Cdk2,Cdk4,Cdk5rap2,Cdt1,Cenpa,Cenpc1,Cenpe,Cenph,Cenpn,Cep192,Cep55,Champ1,Chek1,Chek2,Chtf18,Cit,Ckap2,Ckap5,Cks2,Clspn,Csnk2a2…
GO:1903047	mitotic cell cycle process	1.47379e-67	5.27615e-65	173	1276	489	15644	0.13558	0.031258	0.353783	0.0815648	PC1pos	Anapc1,Anapc15,Anapc4,Anln,Anp32b,Apitd1,Arpp19,Aspm,Asun,Aurka,Aurkb,Bcat1,Birc5,Blm,Bora,Bub1,Bub1b,Bub3,Casc5,Casp2,Ccna2,Ccnb1,Ccnb2,Ccne1,Ccne2,Ccnf,Cdc16,Cdc20,Cdc23,Cdc25a,Cdc25c,Cdc27,Cdc45,Cdc6,Cdca2,Cdca3,Cdca5,Cdca8,Cdk1,Cdk2,Cdk4,Cdk5rap2,Cenpa,Cenpc1,Cenpe,Cenph,Cenpn,Cep192,Cep55,Champ1,Chek1,Chek2,Cit,Ckap2,Ckap5,Clspn,Csnk2a2,Dscc1,Dsn1,E2f6,E2f7,Eif4e,Ercc6l,Espl1,Fam64a,Fam83d,F…
GO:0000278	mitotic cell cycle	1.91608e-67	6.43084e-65	176	1276	506	15644	0.137931	0.0323447	0.347826	0.0815648	PC1pos	Anapc1,Anapc15,Anapc4,Anln,Anp32b,Apitd1,Arpp19,Aspm,Asun,Aurka,Aurkb,Bcat1,Birc5,Blm,Bora,Bub1,Bub1b,Bub3,Casc5,Casp2,Ccna2,Ccnb1,Ccnb2,Ccne1,Ccne2,Ccnf,Cdc16,Cdc20,Cdc23,Cdc25a,Cdc25c,Cdc27,Cdc45,Cdc6,Cdca2,Cdca3,Cdca5,Cdca8,Cdk1,Cdk2,Cdk4,Cdk5rap2,Cenpa,Cenpc1,Cenpe,Cenpf,Cenph,Cenpn,Cep192,Cep55,Champ1,Chek1,Chek2,Cit,Ckap2,Ckap5,Clspn,Csnk2a2,Dscc1,Dsn1,E2f6,E2f7,E2f8,Eif4e,Ercc6l,Espl1,Fam6…
GO:0010467	gene expression	7.03951e-66	2.22366e-63	484	1276	2891	15644	0.37931	0.184799	0.167416	0.0815648	PC1pos	1110008L16Rik,Acin1,Actl6a,Aimp1,Aimp2,Alkbh8,Alyref,Apex1,Arnt2,Asf1a,Asf1b,Ash2l,Asxl3,Atad2,Baz1b,Bcas2,Bclaf1,Birc5,Brd3,Brd8,Bzw1,C1qbp,Carm1,Cars,Casp2,Casp3,Casp8ap2,Cbx2,Cbx3,Ccar1,Ccar2,Ccnh,Cdc5l,Cdca7,Cdca7l,Celf1,Chaf1b,Chek2,Cirh1a,Clns1a,Cnot1,Cnot7,Cpsf1,Cpsf2,Cpsf4,Cpsf6,Csnk2a2,Cstf1,Cstf2,Cstf3,Ctcf,Dars,Dars2,Ddx1,Ddx20,Ddx39,Ddx39b,Ddx46,Ddx51,Ddx52,Ddx56,Denr,Depdc1a,Dgcr8,Dh…
GO:0000280	nuclear division	2.40335e-65	7.16999e-63	155	1276	408	15644	0.121473	0.0260803	0.379902	0.0815648	PC1pos	Anapc1,Anapc15,Anapc4,Anln,Apitd1,Arpp19,Aspm,Asun,Aurka,Aurkb,Birc5,Bora,Brca2,Bub1,Bub1b,Bub3,Casc5,Ccna2,Ccnb1,Ccnb2,Ccnf,Cdc16,Cdc20,Cdc23,Cdc25a,Cdc25c,Cdc27,Cdc6,Cdca2,Cdca3,Cdca5,Cdca8,Cdk1,Cdk2,Cenpc1,Cenpe,Cenph,Cenpn,Cep55,Champ1,Chek2,Chtf18,Cit,Ckap5,Cks2,Dscc1,Dsn1,Ehmt2,Ercc6l,Espl1,Fam64a,Fam83d,Fanca,Fancd2,Fancm,Fbxo5,Fzr1,Gsg2,Haus1,Haus3,Haus7,Hells,Hmga2,Incenp,Kif11,Kif18a,Ki…
GO:0044237	cellular metabolic process	7.478e-65	2.11352e-62	840	1276	6755	15644	0.658307	0.431795	0.124352	0.0815648	PC1pos	1110008L16Rik,2810417H13Rik,Abi2,Acin1,Acp1,Acsl3,Actl6a,Acy1,Adh5,Adsl,Aimp1,Aimp2,Ak2,Aldh18a1,Alg13,Alg2,Alg8,Alkbh1,Alkbh8,Alyref,Amt,Anapc1,Anapc4,Apex1,Apex2,Apitd1,Aprt,Arnt2,Asb4,Asf1a,Asf1b,Ash2l,Asnsd1,Asxl3,Atad2,Atat1,Atic,Atp5a1,Atr,Aurka,Aurkb,B3gnt5,B4galt6,Banf1,Bap1,Baz1b,Bcas2,Bcat1,Bccip,Bclaf1,Birc5,Blm,Brca1,Brca2,Brcc3,Brd3,Brd8,Brip1,Bub1,Bub1b,Bzw1,C1qbp,Cad,Cand1,Cand2,Ca…
GO:0007067	mitotic nuclear division	2.93747e-63	7.8871e-61	132	1276	307	15644	0.103448	0.0196241	0.429967	0.0815648	PC1pos	Anapc1,Anapc15,Anapc4,Anln,Apitd1,Arpp19,Aspm,Asun,Aurka,Aurkb,Birc5,Bora,Bub1,Bub1b,Bub3,Casc5,Ccna2,Ccnb1,Ccnb2,Ccnf,Cdc16,Cdc20,Cdc23,Cdc25a,Cdc25c,Cdc27,Cdc6,Cdca2,Cdca3,Cdca5,Cdca8,Cdk1,Cdk2,Cenpc1,Cenpe,Cenph,Cenpn,Cep55,Champ1,Chek2,Cit,Ckap5,Dscc1,Dsn1,Ercc6l,Espl1,Fam64a,Fam83d,Fbxo5,Fzr1,Gsg2,Haus1,Haus3,Haus7,Hells,Hmga2,Incenp,Kif11,Kif18a,Kif18b,Kif20b,Kif22,Kif23,Kif2c,Kif4,Knstrn,K…
GO:0048285	organelle fission	2.11692e-62	5.41327e-60	157	1276	436	15644	0.123041	0.0278701	0.360092	0.0815648	PC1pos	Anapc1,Anapc15,Anapc4,Anln,Apitd1,Arpp19,Aspm,Asun,Aurka,Aurkb,Birc5,Bora,Brca2,Bub1,Bub1b,Bub3,Casc5,Ccar2,Ccna2,Ccnb1,Ccnb2,Ccnf,Cdc16,Cdc20,Cdc23,Cdc25a,Cdc25c,Cdc27,Cdc6,Cdca2,Cdca3,Cdca5,Cdca8,Cdk1,Cdk2,Cenpc1,Cenpe,Cenph,Cenpn,Cep55,Champ1,Chek2,Chtf18,Cit,Ckap5,Cks2,Dscc1,Dsn1,Ehmt2,Ercc6l,Espl1,Fam64a,Fam83d,Fanca,Fancd2,Fancm,Fbxo5,Fzr1,Gsg2,Haus1,Haus3,Haus7,Hells,Hmga2,Incenp,Kif11,Kif…
GO:0016070	RNA metabolic process	3.17452e-62	7.7487e-60	443	1276	2583	15644	0.347179	0.165111	0.171506	0.0815648	PC1pos	1110008L16Rik,Acin1,Actl6a,Alkbh1,Alkbh8,Alyref,Apex1,Arnt2,Asf1a,Asf1b,Ash2l,Asxl3,Atad2,Baz1b,Bcas2,Bclaf1,Birc5,Brd3,Brd8,Bzw1,C1qbp,Carm1,Cars,Casp8ap2,Cbx2,Cbx3,Ccar1,Ccar2,Ccnh,Cdc5l,Cdca7,Cdca7l,Celf1,Chaf1b,Chek2,Cirh1a,Clns1a,Cnot1,Cnot7,Cpsf1,Cpsf2,Cpsf4,Cpsf6,Csnk2a2,Cstf1,Cstf2,Cstf3,Ctcf,Dars,Dars2,Dcp2,Ddx1,Ddx18,Ddx20,Ddx27,Ddx39,Ddx39b,Ddx46,Ddx51,Ddx52,Ddx56,Depdc1a,Dgcr8,Dhx15,D…
GO:0006281	DNA repair	7.95895e-59	1.85824e-56	138	1276	359	15644	0.10815	0.0229481	0.384401	0.0815648	PC1pos	2810417H13Rik,Actl6a,Alkbh1,Apex1,Apex2,Apitd1,Asf1a,Atr,Baz1b,Bccip,Blm,Brca1,Brca2,Brcc3,Brip1,Cdc45,Cdc5l,Cdc7,Cdca5,Cdk2,Chaf1a,Chaf1b,Chek1,Chek2,Clspn,Cul4b,Ddx1,Dna2,Dtl,Eef1e1,Eme1,Esco2,Exo1,Exo5,Eya3,Fam175a,Fanca,Fancb,Fancd2,Fanci,Fancl,Fancm,Fen1,Foxm1,Fzr1,Gen1,Gins2,Gins4,Gtf2h2,Gtf2h3,Gtf2h4,H2afx,Hmga2,Hmgb2,Kif22,Lig1,Lig3,Mbd4,Mcm8,Mdc1,Mlh1,Mms22l,Morf4l2,Mre11a,Msh2,Msh3,Msh6…
GO:0044238	primary metabolic process	7.68829e-58	1.72026e-55	843	1276	6994	15644	0.660658	0.447072	0.120532	0.0815648	PC1pos	1110008L16Rik,2810417H13Rik,Abi2,Acin1,Acp1,Acsl3,Actl6a,Acy1,Adh5,Adsl,Aimp1,Aimp2,Ak2,Aldh18a1,Alg13,Alg2,Alg8,Alkbh1,Alkbh8,Alms1,Alyref,Amt,Anapc1,Anapc4,Apex1,Apex2,Apitd1,Aprt,Arnt2,Asb4,Asf1a,Asf1b,Ash2l,Asnsd1,Asxl3,Atad2,Atat1,Atic,Atp5a1,Atr,Aurka,Aurkb,B3gnt5,B4galt6,Bag2,Banf1,Bap1,Baz1b,Bcas2,Bcat1,Bccip,Bclaf1,Birc5,Blm,Blmh,Brca1,Brca2,Brcc3,Brd3,Brd8,Brip1,Bub1,Bub1b,Bzw1,C1qbp,Ca…
GO:0071704	organic substance metabolic process	1.0602e-53	2.2773e-51	855	1276	7270	15644	0.670063	0.464715	0.117607	0.0815648	PC1pos	1110008L16Rik,2810417H13Rik,Abi2,Acin1,Acp1,Acsl3,Actl6a,Acy1,Adh5,Adsl,Aimp1,Aimp2,Ak2,Aldh18a1,Alg13,Alg2,Alg8,Alkbh1,Alkbh8,Alms1,Alyref,Amt,Anapc1,Anapc4,Apex1,Apex2,Apitd1,Aprt,Arnt2,Asb4,Asf1a,Asf1b,Ash2l,Asnsd1,Asxl3,Atad2,Atat1,Atic,Atp5a1,Atr,Aurka,Aurkb,B3gnt5,B4galt6,Bag2,Banf1,Bap1,Baz1b,Bcas2,Bcat1,Bccip,Bclaf1,Birc5,Blm,Blmh,Brca1,Brca2,Brcc3,Brd3,Brd8,Brip1,Bub1,Bub1b,Bzw1,C1qbp,Ca…
GO:0006974	cellular response to DNA damage stimulus	1.49937e-53	3.09677e-51	166	1276	550	15644	0.130094	0.0351572	0.301818	0.0815648	PC1pos	2810417H13Rik,Actl6a,Alkbh1,Alkbh8,Apex1,Apex2,Apitd1,Asf1a,Ash2l,Atad5,Atr,Baz1b,Bcat1,Bccip,Blm,Brca1,Brca2,Brcc3,Brip1,Casp2,Casp3,Ccar2,Cdc45,Cdc5l,Cdc7,Cdca5,Cdk1,Cdk2,Chaf1a,Chaf1b,Chek1,Chek2,Clspn,Ctc1,Cul4b,Ddias,Ddx1,Ddx39,Ddx39b,Dna2,Dtl,E2f7,Eef1e1,Eme1,Esco2,Exo1,Exo5,Eya3,Fam175a,Fanca,Fancb,Fancd2,Fanci,Fancl,Fancm,Fen1,Foxm1,Fzr1,Gen1,Gins2,Gins4,Gtf2h2,Gtf2h3,Gtf2h4,H2afx,Hmga2,H…
GO:0006996	organelle organization	7.79111e-51	1.54957e-48	402	1276	2432	15644	0.315047	0.155459	0.165296	0.0815648	PC1pos	2700049A03Rik,2810417H13Rik,Abi2,Acin1,Actl6a,Alms1,Anapc1,Anapc15,Anapc4,Anln,Anp32e,Apitd1,Arpp19,Asf1a,Asf1b,Ash2l,Aspm,Asun,Aunip,Aurka,Aurkb,Bap1,Baz1b,Birc5,Blm,Bora,Brca1,Brca2,Brcc3,Brd3,Brd8,Brix1,Bub1,Bub1b,Bub3,C1qbp,Carm1,Casc5,Cbx2,Cbx3,Ccar2,Ccna2,Ccnb1,Ccnb2,Ccnf,Cdc16,Cdc20,Cdc23,Cdc25a,Cdc25c,Cdc27,Cdc45,Cdc6,Cdca2,Cdca3,Cdca5,Cdca8,Cdk1,Cdk2,Cdk5rap2,Cenpa,Cenpc1,Cenpe,Cenph,Cen…
GO:0008380	RNA splicing	3.89198e-50	7.46427e-48	108	1276	259	15644	0.0846395	0.0165559	0.416988	0.0815648	PC1pos	Acin1,Alyref,Bcas2,C1qbp,Ccar2,Cdc5l,Celf1,Clns1a,Ddx1,Ddx20,Ddx39,Ddx39b,Ddx46,Dhx15,Eftud2,Gcfc2,Gemin2,Gemin5,Gemin6,Hnrnpa1,Hnrnpa2b1,Hnrnpc,Hnrnpf,Hnrnph1,Hnrnpm,Hnrnpu,Isy1,Iws1,Khsrp,Lsm2,Lsm3,Lsm6,Lsm8,Luc7l,Ncbp1,Ncbp2,Nono,Phf5a,Plrg1,Pnn,Ppie,Ppil1,Ppil3,Ppp1r8,Ppwd1,Prmt5,Prmt7,Prpf19,Prpf3,Prpf31,Prpf38a,Prpf4,Prpf40a,Prpf4b,Psip1,Ptbp1,Ptbp2,Raly,Rbm17,Rbm25,Rbm4b,Rbmx,Rbmxl1,Rnps1,…
GO:0006397	mRNA processing	6.01683e-49	1.11415e-46	121	1276	330	15644	0.0948276	0.0210943	0.366667	0.0815648	PC1pos	Acin1,Alyref,Bcas2,C1qbp,Ccar2,Cdc5l,Celf1,Clns1a,Cpsf1,Cpsf2,Cpsf4,Cpsf6,Cstf1,Cstf2,Cstf3,Ddx1,Ddx20,Ddx39,Ddx39b,Ddx46,Dhx15,Eftud2,Gcfc2,Gemin2,Gemin5,Gemin6,Hnrnpa1,Hnrnpa2b1,Hnrnpc,Hnrnpf,Hnrnph1,Hnrnpl,Hnrnpll,Hnrnpm,Hnrnpu,Isy1,Iws1,Khsrp,Lsm2,Lsm3,Lsm6,Lsm8,Luc7l,Ncbp1,Ncbp2,Nono,Pcbp1,Phf5a,Plrg1,Pnn,Polr2d,Ppie,Ppil1,Ppil3,Ppp1r8,Ppwd1,Prmt5,Prmt7,Prpf19,Prpf3,Prpf31,Prpf38a,Prpf4,Prpf…
GO:0051301	cell division	5.07109e-47	9.07725e-45	136	1276	425	15644	0.106583	0.027167	0.32	0.0815648	PC1pos	Aatf,Anapc1,Anapc15,Anapc4,Anln,Apitd1,Arpp19,Aspm,Asun,Aurka,Aurkb,Birc5,Bora,Brca2,Bub1,Bub1b,Bub3,Casc5,Ccna2,Ccnb1,Ccnb2,Ccne1,Ccne2,Ccnf,Cdc123,Cdc16,Cdc20,Cdc23,Cdc25a,Cdc25c,Cdc6,Cdc7,Cdca2,Cdca3,Cdca5,Cdca8,Cdk1,Cdk2,Cdk4,Cenpc1,Cenpe,Cep55,Chek2,Cit,Ckap2,Ckap5,Cks1b,Cks2,D2Wsu81e,Dsn1,Ect2,Ercc6l,Fam64a,Fam83d,Fbxo5,Fzr1,Haus1,Haus3,Haus7,Hells,Hmga2,Incenp,Kif11,Kif18b,Kif20a,Kif20b,Ki…
GO:0016071	mRNA metabolic process	1.06779e-46	1.8497e-44	131	1276	399	15644	0.102665	0.025505	0.328321	0.0815648	PC1pos	Acin1,Alyref,Bcas2,C1qbp,Ccar2,Cdc5l,Celf1,Clns1a,Cnot7,Cpsf1,Cpsf2,Cpsf4,Cpsf6,Cstf1,Cstf2,Cstf3,Dcp2,Ddx1,Ddx20,Ddx39,Ddx39b,Ddx46,Dhx15,Dis3,Dkc1,Eftud2,Exosc2,Gcfc2,Gemin2,Gemin5,Gemin6,Gspt1,Hnrnpa1,Hnrnpa2b1,Hnrnpc,Hnrnpdl,Hnrnpf,Hnrnph1,Hnrnpl,Hnrnpll,Hnrnpm,Hnrnpu,Isy1,Iws1,Khsrp,Lsm2,Lsm3,Lsm6,Lsm8,Luc7l,Mlh1,Ncbp1,Ncbp2,Nono,Pcbp1,Phf5a,Plrg1,Pnn,Polr2d,Ppie,Ppil1,Ppil3,Ppp1r8,Ppwd1,Prm…
GO:0022613	ribonucleoprotein complex biogenesis	1.52783e-46	2.56388e-44	108	1276	278	15644	0.0846395	0.0177704	0.388489	0.0815648	PC1pos	Aatf,Brix1,C1qbp,Celf1,Cirh1a,Clns1a,Cnot7,Ddx20,Ddx39b,Ddx51,Ddx52,Ddx56,Denr,Diexf,Dis3,Dkc1,Drosha,Eif3a,Eif3d,Emg1,Eri2,Exosc2,Exosc8,Fbl,Ftsj3,Gar1,Gcfc2,Gemin2,Gemin5,Gemin6,Gnl3,Gtpbp4,Ipo4,Ipo9,Isg20l2,Lsg1,Lsm2,Lsm6,Luc7l,Mettl16,Mphosph10,Nhp2,Nip7,Nle1,Nmd3,Nob1,Noc4l,Nol11,Nol9,Nop14,Nop16,Nop2,Nop56,Nop58,Npm1,Nufip1,Pa2g4,Pes1,Polr2d,Prmt5,Prmt7,Prpf19,Prpf3,Prpf31,Psip1,Ptbp2,Pwp2,…
GO:0008152	metabolic process	4.30294e-46	7.00205e-44	882	1276	7862	15644	0.691223	0.502557	0.112185	0.0815648	PC1pos	1110008L16Rik,2700097O09Rik,2810417H13Rik,Abi2,Acin1,Acp1,Acsl3,Actl6a,Acy1,Adh5,Adsl,Aimp1,Aimp2,Ak2,Aldh18a1,Alg13,Alg2,Alg8,Alkbh1,Alkbh8,Alms1,Alyref,Amt,Anapc1,Anapc4,Apex1,Apex2,Apitd1,Aprt,Arnt2,Asb4,Asf1a,Asf1b,Ash2l,Asnsd1,Asxl3,Atad2,Atat1,Atic,Atp5a1,Atr,Aurka,Aurkb,B3gnt5,B4galnt4,B4galt6,Bag2,Banf1,Bap1,Baz1b,Bcas2,Bcat1,Bccip,Bclaf1,Birc5,Blm,Blmh,Brca1,Brca2,Brcc3,Brd3,Brd8,Brip1,B…
GO:0006260	DNA replication	5.88565e-46	9.29586e-44	81	1276	159	15644	0.0634796	0.0101636	0.509434	0.0815648	PC1pos	2810417H13Rik,Blm,Brca1,Brca2,Ccne1,Ccne2,Cdc45,Cdc6,Cdc7,Cdt1,Chaf1a,Chaf1b,Chtf18,Dbf4,Dkc1,Dna2,Dnajc2,Dscc1,Dtl,Fancm,Fen1,Gins1,Gins2,Gins3,Gins4,Lig1,Lig3,Lrwd1,Mcm10,Mcm2,Mcm3,Mcm4,Mcm5,Mcm6,Mcm7,Mcm8,Mms22l,Nasp,Orc1,Orc2,Orc3,Orc5,Orc6,Pcna,Peo1,Pinx1,Pola1,Pola2,Pold1,Pold2,Pold3,Pole,Pole2,Polq,Prim1,Prim2,Rad51,Rbbp4,Rbbp7,Rfc1,Rfc2,Rfc3,Rfc4,Rfc5,Rnaseh2a,Rpa1,Rpa2,Rrm1,Rrm2,Rtel1,Si…
GO:0007059	chromosome segregation	6.85441e-46	1.05166e-43	90	1276	197	15644	0.0705329	0.0125927	0.456853	0.0815648	PC1pos	Birc5,Brca1,Brca2,Bub1,Bub3,Casc5,Ccnb1,Cdc23,Cdca2,Cdca5,Cdca8,Cdk5rap2,Cenpc1,Cenpe,Cenpf,Cenph,Cenpn,Champ1,Cit,Ctcf,Ddx11,Dscc1,Dsn1,Ehmt2,Esco2,Espl1,Fancd2,Fancm,Gsg2,Hjurp,Incenp,Kif11,Kif18a,Kif18b,Kif22,Kif2c,Knstrn,Mad2l1,Mis12,Mis18a,Mlh1,Mre11a,Naa50,Ncapd2,Ncapd3,Ncapg,Ncaph,Ndc1,Ndc80,Nde1,Nek2,Nsl1,Ntmt1,Nuf2,Nup37,Nup43,Nusap1,Pds5a,Pds5b,Phb2,Pinx1,Plk1,Pmf1,Ppp1r7,Psrc1,Rad51c,R…
GO:0071840	cellular component organization or biogenesis	2.10058e-43	3.13337e-41	557	1276	4152	15644	0.43652	0.265405	0.134152	0.0815648	PC1pos	2700049A03Rik,2810417H13Rik,Aatf,Abi2,Acin1,Acsl3,Actl6a,Adsl,Alkbh1,Alms1,Anapc1,Anapc15,Anapc4,Anln,Anp32e,Apitd1,Arpp19,Asf1a,Asf1b,Ash2l,Aspm,Asun,Aunip,Aurka,Aurkb,Bap1,Baz1b,Bin1,Birc5,Blm,Bora,Brca1,Brca2,Brcc3,Brd3,Brd8,Brix1,Bub1,Bub1b,Bub3,C1qbp,Cand1,Cand2,Carm1,Casc5,Cbx2,Cbx3,Ccar2,Ccna2,Ccnb1,Ccnb2,Ccnf,Cct2,Cct3,Cct8,Cdc16,Cdc20,Cdc23,Cdc25a,Cdc25c,Cdc27,Cdc45,Cdc6,Cdca2,Cdca3,Cdca…
GO:0043933	macromolecular complex subunit organization	6.02457e-43	8.74376e-41	302	1276	1699	15644	0.236677	0.108604	0.177752	0.0815648	PC1pos	Abi2,Acsl3,Actl6a,Adsl,Anp32e,Asf1a,Asf1b,Ash2l,Aspm,Asun,Aunip,Aurka,Aurkb,Bap1,Baz1b,Bin1,Birc5,Blm,Brca2,Brcc3,Brd3,Brd8,Brix1,C1qbp,Cand1,Cand2,Carm1,Cbx2,Cbx3,Ccnb1,Cct2,Cct3,Cct8,Cdc45,Cdh2,Cdk1,Cdk2,Celf1,Cenpa,Cenpc1,Cenph,Cenpi,Cenpn,Cenpo,Cenpp,Cep192,Cep57,Chaf1a,Chaf1b,Chek1,Chek2,Ckap5,Clns1a,Cnot7,Col11a1,Cpsf6,Ctcf,Cul4b,Dctpp1,Ddx20,Ddx39b,Dek,Denr,Dnajc2,Dnmt1,Dpy30,Dut,Ect2,Ehmt…
GO:0071103	DNA conformation change	1.57045e-41	2.21929e-39	82	1276	181	15644	0.0642633	0.0115699	0.453039	0.0815648	PC1pos	Acin1,Asf1a,Asf1b,Blm,Ccnb1,Cdc45,Cdca5,Cdk1,Cenpp,Chaf1a,Chaf1b,Ctcf,Ddx1,Dna2,H2afy,H2afy2,Hat1,Hells,Hist1h1a,Hist1h1b,Hist1h2bb,Hist1h2bf,Hist1h2bh,Hist1h2bj,Hist1h2bk,Hist1h2bm,Hist1h2bn,Hist1h3c,Hist1h3d,Hist1h3e,Hist1h3g,Hist1h3i,Hist1h4a,Hist1h4d,Hist1h4f,Hist1h4i,Hist1h4j,Hist2h4,Hist4h4,Hjurp,Hmga2,Ipo4,Mcm2,Mcm4,Mcm6,Mcm7,Mis18a,Mre11a,Nap1l1,Nap1l4,Nasp,Ncapd2,Ncapd3,Ncapg,Ncapg2,Ncap…
GO:0006325	chromatin organization	1.51588e-39	2.08725e-37	146	1276	551	15644	0.11442	0.0352212	0.264973	0.0815648	PC1pos	Actl6a,Anp32e,Asf1a,Asf1b,Ash2l,Aurka,Aurkb,Bap1,Baz1b,Brca2,Brcc3,Brd3,Brd8,Carm1,Cbx2,Cbx3,Ccnb1,Cdk1,Cdk2,Cenpp,Chaf1a,Chaf1b,Chek1,Ctcf,Cul4b,Dek,Dnajc2,Dnmt1,Dpy30,Ehmt1,Ehmt2,Elp3,Elp4,Eya3,Ezh2,Fam175a,Fbl,Gsg2,H2afy,H2afy2,Hat1,Hdac1,Hdac2,Hdac3,Hdac6,Hells,Hist1h1a,Hist1h1b,Hist1h2bb,Hist1h2bf,Hist1h2bh,Hist1h2bj,Hist1h2bk,Hist1h2bm,Hist1h2bn,Hist1h3c,Hist1h3d,Hist1h3e,Hist1h3g,Hist1h3i,…
GO:1902589	single-organism organelle organization	3.76041e-36	5.04836e-34	286	1276	1693	15644	0.224138	0.10822	0.168931	0.0815648	PC1pos	2700049A03Rik,2810417H13Rik,Abi2,Acin1,Actl6a,Alms1,Anapc1,Anapc15,Anapc4,Anln,Apitd1,Arpp19,Ash2l,Aspm,Asun,Aunip,Aurka,Aurkb,Bap1,Baz1b,Birc5,Blm,Bora,Brca1,Brca2,Brcc3,Brd8,Bub1,Bub1b,Bub3,Carm1,Casc5,Ccna2,Ccnb1,Ccnb2,Ccnf,Cdc16,Cdc20,Cdc23,Cdc25a,Cdc25c,Cdc27,Cdc6,Cdca2,Cdca3,Cdca5,Cdca8,Cdk1,Cdk2,Cdk5rap2,Cenpa,Cenpc1,Cenpe,Cenph,Cenpn,Cep192,Cep55,Cep57,Champ1,Chek1,Chek2,Chtf18,Cit,Ckap5,…
GO:0010564	regulation of cell cycle process	1.5442e-35	2.02252e-33	120	1276	424	15644	0.0940439	0.027103	0.283019	0.0815648	PC1pos	Anapc15,Anapc4,Anp32b,Apex1,Aurka,Aurkb,Bcat1,Bin1,Birc5,Blm,Bora,Brca1,Brca2,Bub1,Bub1b,Casp2,Ccar2,Ccna2,Ccnb1,Ccnf,Cdc20,Cdc23,Cdc27,Cdc45,Cdc5l,Cdc6,Cdc7,Cdca5,Cdk1,Cdk4,Cdk5rap2,Cdt1,Cenpe,Cenpf,Cep192,Chek1,Chek2,Cit,Clspn,Csnk2a2,Ctc1,Cul4b,Dbf4,Ddx39b,E2f7,E2f8,Ecd,Ect2,Espl1,Ezh2,Fbxo5,Fem1b,Foxm1,Fzr1,Gen1,Gsg2,H2afy,Hmga2,Igf2,Ilkap,Kif11,Kif20b,Kif23,Larp7,Mad2l1,Mbd4,Mcph1,Mif,Mre11a…
GO:0034660	ncRNA metabolic process	3.05341e-34	3.904e-32	102	1276	327	15644	0.0799373	0.0209026	0.311927	0.0815648	PC1pos	1110008L16Rik,Alkbh8,Cars,Cirh1a,Dars,Dars2,Ddx1,Ddx51,Ddx52,Ddx56,Dgcr8,Diexf,Dis3,Dkc1,Drosha,Elac2,Elp3,Emg1,Eprs,Eri2,Exosc2,Exosc8,Farsa,Farsb,Fbl,Ftsj3,Gar1,Gars,Hars,Iars,Ice2,Ints10,Ints2,Ints7,Ints8,Kars,Lsm6,Mettl1,Mettl16,Mphosph10,Nhp2,Nob1,Nol11,Nol9,Nop14,Nop2,Nop56,Nop58,Nsun2,Pa2g4,Pes1,Polr1a,Polr1b,Polr1e,Pop1,Pus1,Pus10,Pus7l,Pwp2,Qtrt1,Qtrtd1,Rars,Rars2,Rpf2,Rpp30,Rpp38,Rpp40,…
GO:0006323	DNA packaging	6.38311e-34	7.97147e-32	65	1276	140	15644	0.0509404	0.00894912	0.464286	0.0815648	PC1pos	Acin1,Asf1a,Asf1b,Ccnb1,Cdca5,Cdk1,Cenpp,Chaf1a,Chaf1b,Ctcf,H2afy,H2afy2,Hat1,Hells,Hist1h1a,Hist1h1b,Hist1h2bb,Hist1h2bf,Hist1h2bh,Hist1h2bj,Hist1h2bk,Hist1h2bm,Hist1h2bn,Hist1h3c,Hist1h3d,Hist1h3e,Hist1h3g,Hist1h3i,Hist1h4a,Hist1h4d,Hist1h4f,Hist1h4i,Hist1h4j,Hist2h4,Hist4h4,Hjurp,Hmga2,Ipo4,Mcm2,Mis18a,Nap1l1,Nap1l4,Nasp,Ncapd2,Ncapd3,Ncapg,Ncapg2,Ncaph,Ncaph2,Noc2l,Npm1,Nusap1,Psme4,Rbbp4,Sar…
GO:0034645	cellular macromolecule biosynthetic process	9.31612e-34	1.13699e-31	379	1276	2613	15644	0.297022	0.167029	0.145044	0.0815648	PC1pos	2810417H13Rik,Actl6a,Aimp1,Aimp2,Alg2,Alg8,Apex1,Arnt2,Asf1a,Asf1b,Ash2l,Asxl3,Atad2,B3gnt5,Baz1b,Bclaf1,Birc5,Blm,Brca1,Brca2,Brd3,Brd8,Bzw1,C1qbp,Carm1,Cars,Casp8ap2,Cbx2,Cbx3,Ccar1,Ccne1,Ccne2,Ccnh,Cdc45,Cdc5l,Cdc6,Cdc7,Cdca7,Cdca7l,Cdt1,Chaf1a,Chaf1b,Chek2,Chtf18,Cirh1a,Clip3,Cnot1,Cnot7,Csnk2a2,Ctcf,Dars,Dars2,Dbf4,Ddx1,Denr,Depdc1a,Dhx36,Dkc1,Dna2,Dnajc2,Dnmt1,Dpy30,Dscc1,Dtl,Dvl2,E2f3,E2f6…
GO:0009059	macromolecule biosynthetic process	6.57395e-33	7.84491e-31	379	1276	2636	15644	0.297022	0.168499	0.143778	0.0815648	PC1pos	2810417H13Rik,Actl6a,Aimp1,Aimp2,Alg2,Alg8,Apex1,Arnt2,Asf1a,Asf1b,Ash2l,Asxl3,Atad2,B3gnt5,Baz1b,Bclaf1,Birc5,Blm,Brca1,Brca2,Brd3,Brd8,Bzw1,C1qbp,Carm1,Cars,Casp8ap2,Cbx2,Cbx3,Ccar1,Ccne1,Ccne2,Ccnh,Cdc45,Cdc5l,Cdc6,Cdc7,Cdca7,Cdca7l,Cdt1,Chaf1a,Chaf1b,Chek2,Chtf18,Cirh1a,Clip3,Cnot1,Cnot7,Csnk2a2,Ctcf,Dars,Dars2,Dbf4,Ddx1,Denr,Depdc1a,Dhx36,Dkc1,Dna2,Dnajc2,Dnmt1,Dpy30,Dscc1,Dtl,Dvl2,E2f3,E2f6…
GO:0034622	cellular macromolecular complex assembly	2.92959e-32	3.41998e-30	123	1276	475	15644	0.096395	0.0303631	0.258947	0.0815648	PC1pos	Asf1a,Asf1b,Bin1,Brix1,C1qbp,Cand1,Cand2,Cct2,Cdc45,Celf1,Cenpa,Cenpc1,Cenph,Cenpi,Cenpn,Cenpo,Cenpp,Cep192,Chaf1a,Chaf1b,Clns1a,Cnot7,Ddx20,Ddx39b,Denr,Eid2,Eif3a,Eif3d,Fbxo5,Fkbp4,Gcfc2,Gemin2,Gemin5,Gemin6,H2afy,H2afy2,Hat1,Hells,Hist1h1a,Hist1h1b,Hist1h2bb,Hist1h2bf,Hist1h2bh,Hist1h2bj,Hist1h2bk,Hist1h2bm,Hist1h2bn,Hist1h3c,Hist1h3d,Hist1h3e,Hist1h3g,Hist1h3i,Hist1h4a,Hist1h4d,Hist1h4f,Hist1h…
GO:0051726	regulation of cell cycle	3.28368e-31	3.75177e-29	162	1276	763	15644	0.126959	0.0487727	0.21232	0.0815648	PC1pos	2810417H13Rik,Aatf,Anapc15,Anapc4,Anp32b,Apex1,Asun,Aurka,Aurkb,Bap1,Bcat1,Bccip,Bin1,Birc5,Blm,Bora,Brca1,Brca2,Bub1,Bub1b,Casp2,Casp3,Ccar2,Ccna2,Ccnb1,Ccne1,Ccne2,Ccnf,Ccnh,Cdc20,Cdc23,Cdc27,Cdc45,Cdc5l,Cdc6,Cdc7,Cdca5,Cdk1,Cdk2,Cdk4,Cdk5rap2,Cdt1,Cenpe,Cenpf,Cep192,Chek1,Chek2,Cit,Clspn,Cops5,Csnk2a2,Ctc1,Cul4b,Dbf4,Ddias,Ddx39b,Dtl,E2f7,E2f8,Ecd,Ect2,Eif4e,Espl1,Ezh2,Fbxo5,Fem1b,Fignl1,Foxm1…
GO:0000377	RNA splicing, via transesterification reactions with bulged adenosine as nucleophile	5.41977e-31	5.93963e-29	53	1276	102	15644	0.0415361	0.00652007	0.519608	0.0815648	PC1pos	Celf1,Clns1a,Ddx20,Ddx39,Ddx39b,Ddx46,Gcfc2,Gemin2,Gemin5,Gemin6,Hnrnpa1,Hnrnpc,Hnrnpm,Lsm2,Lsm3,Lsm6,Lsm8,Luc7l,Ncbp1,Ncbp2,Phf5a,Prmt5,Prmt7,Prpf19,Prpf3,Prpf31,Prpf4,Psip1,Ptbp2,Rbm17,Rbmx,Rbmxl1,Sart3,Scaf11,Sf3a1,Sf3a2,Sf3a3,Sf3b3,Sfpq,Smn1,Snrnp70,Snrpa,Snrpb2,Snrpc,Snrpd1,Snrpd2,Snrpd3,Snrpe,Srrm1,Srsf1,Srsf6,Strap,Tra2b
GO:0000398	mRNA splicing, via spliceosome	5.41977e-31	5.93963e-29	53	1276	102	15644	0.0415361	0.00652007	0.519608	0.0815648	PC1pos	Celf1,Clns1a,Ddx20,Ddx39,Ddx39b,Ddx46,Gcfc2,Gemin2,Gemin5,Gemin6,Hnrnpa1,Hnrnpc,Hnrnpm,Lsm2,Lsm3,Lsm6,Lsm8,Luc7l,Ncbp1,Ncbp2,Phf5a,Prmt5,Prmt7,Prpf19,Prpf3,Prpf31,Prpf4,Psip1,Ptbp2,Rbm17,Rbmx,Rbmxl1,Sart3,Scaf11,Sf3a1,Sf3a2,Sf3a3,Sf3b3,Sfpq,Smn1,Snrnp70,Snrpa,Snrpb2,Snrpc,Snrpd1,Snrpd2,Snrpd3,Snrpe,Srrm1,Srsf1,Srsf6,Strap,Tra2b
GO:0000375	RNA splicing, via transesterification reactions	1.03038e-30	1.10663e-28	53	1276	103	15644	0.0415361	0.00658399	0.514563	0.0815648	PC1pos	Celf1,Clns1a,Ddx20,Ddx39,Ddx39b,Ddx46,Gcfc2,Gemin2,Gemin5,Gemin6,Hnrnpa1,Hnrnpc,Hnrnpm,Lsm2,Lsm3,Lsm6,Lsm8,Luc7l,Ncbp1,Ncbp2,Phf5a,Prmt5,Prmt7,Prpf19,Prpf3,Prpf31,Prpf4,Psip1,Ptbp2,Rbm17,Rbmx,Rbmxl1,Sart3,Scaf11,Sf3a1,Sf3a2,Sf3a3,Sf3b3,Sfpq,Smn1,Snrnp70,Snrpa,Snrpb2,Snrpc,Snrpd1,Snrpd2,Snrpd3,Snrpe,Srrm1,Srsf1,Srsf6,Strap,Tra2b
GO:0016043	cellular component organization	2.101e-30	2.21223e-28	506	1276	4018	15644	0.396552	0.25684	0.125933	0.0815648	PC1pos	2700049A03Rik,2810417H13Rik,Abi2,Acin1,Acsl3,Actl6a,Adsl,Alkbh1,Alms1,Anapc1,Anapc15,Anapc4,Anln,Anp32e,Apitd1,Arpp19,Asf1a,Asf1b,Ash2l,Aspm,Asun,Aunip,Aurka,Aurkb,Bap1,Baz1b,Bin1,Birc5,Blm,Bora,Brca1,Brca2,Brcc3,Brd3,Brd8,Brix1,Bub1,Bub1b,Bub3,C1qbp,Cand1,Cand2,Carm1,Casc5,Cbx2,Cbx3,Ccar2,Ccna2,Ccnb1,Ccnb2,Ccnf,Cct2,Cct3,Cct8,Cdc16,Cdc20,Cdc23,Cdc25a,Cdc25c,Cdc27,Cdc45,Cdc6,Cdca2,Cdca3,Cdca5,Cdc…
GO:0044249	cellular biosynthetic process	1.91427e-29	1.97685e-27	433	1276	3282	15644	0.339342	0.209793	0.131932	0.0815648	PC1pos	2810417H13Rik,Acsl3,Actl6a,Adsl,Aimp1,Aimp2,Ak2,Aldh18a1,Alg2,Alg8,Apex1,Aprt,Arnt2,Asf1a,Asf1b,Ash2l,Asnsd1,Asxl3,Atad2,Atic,Atp5a1,B3gnt5,B4galt6,Baz1b,Bcat1,Bclaf1,Birc5,Blm,Brca1,Brca2,Brd3,Brd8,Bzw1,C1qbp,Cad,Carm1,Cars,Casp8ap2,Cbx2,Cbx3,Ccar1,Ccne1,Ccne2,Ccnh,Cdc45,Cdc5l,Cdc6,Cdc7,Cdca7,Cdca7l,Cdt1,Chaf1a,Chaf1b,Chek2,Chtf18,Cirh1a,Clip3,Cnot1,Cnot7,Csnk2a2,Ctcf,Dars,Dars2,Dbf4,Dcakd,Dck,D…
GO:0071824	protein-DNA complex subunit organization	8.10235e-29	8.20937e-27	60	1276	141	15644	0.0470219	0.00901304	0.425532	0.0815648	PC1pos	Asf1a,Asf1b,Cdc45,Cenpa,Cenpc1,Cenph,Cenpi,Cenpn,Cenpo,Cenpp,Chaf1a,Chaf1b,Ctcf,H2afy,H2afy2,Hat1,Hells,Hist1h1a,Hist1h1b,Hist1h2bb,Hist1h2bf,Hist1h2bh,Hist1h2bj,Hist1h2bk,Hist1h2bm,Hist1h2bn,Hist1h3c,Hist1h3d,Hist1h3e,Hist1h3g,Hist1h3i,Hist1h4a,Hist1h4d,Hist1h4f,Hist1h4i,Hist1h4j,Hist2h4,Hist4h4,Hjurp,Ipo4,Mcm2,Mis12,Mis18a,Nap1l1,Nap1l4,Nasp,Npm1,Polr1e,Psme4,Rbbp4,Sart3,Set,Smarca4,Smarca5,Sma…
GO:0044085	cellular component biogenesis	1.12277e-28	1.11653e-26	269	1276	1706	15644	0.210815	0.109051	0.157679	0.0815648	PC1pos	2700049A03Rik,Aatf,Acsl3,Adsl,Alms1,Asf1a,Asf1b,Aspm,Aurka,Aurkb,Bin1,Birc5,Blm,Brix1,C1qbp,Cand1,Cand2,Ccnb1,Cct2,Cct3,Cct8,Cdc45,Cdh2,Cdk1,Celf1,Cenpa,Cenpc1,Cenph,Cenpi,Cenpn,Cenpo,Cenpp,Cep192,Cep57,Chaf1a,Chaf1b,Chek2,Cirh1a,Clip3,Clns1a,Cnot7,Cpsf6,Ctcf,Dctpp1,Ddx20,Ddx39b,Ddx51,Ddx52,Ddx56,Denr,Diexf,Dis3,Dkc1,Drosha,Dut,Ect2,Ehmt2,Eid2,Eif3a,Eif3d,Emg1,Eri2,Exosc2,Exosc8,Fbl,Fbxo5,Fkbp4,F…
GO:0006261	DNA-dependent DNA replication	2.02692e-28	1.97901e-26	43	1276	73	15644	0.0336991	0.00466633	0.589041	0.0815648	PC1pos	Blm,Brca2,Ccne1,Ccne2,Cdc45,Cdc7,Dna2,Fancm,Fen1,Gins2,Gins4,Lig1,Mcm10,Mcm2,Mcm3,Mcm4,Mcm5,Mcm6,Mcm7,Mms22l,Orc6,Pcna,Peo1,Pola1,Pola2,Pold1,Pold2,Pold3,Pole2,Polq,Prim1,Prim2,Rad51,Rfc2,Rfc3,Rfc4,Rfc5,Rnaseh2a,Thoc1,Tipin,Tonsl,Top2a,Zranb3
GO:0042254	ribosome biogenesis	4.37954e-28	4.19967e-26	69	1276	189	15644	0.0540752	0.0120813	0.365079	0.0815648	PC1pos	Aatf,Brix1,C1qbp,Cirh1a,Ddx51,Ddx52,Ddx56,Diexf,Dis3,Dkc1,Drosha,Emg1,Eri2,Exosc2,Exosc8,Fbl,Ftsj3,Gar1,Gnl3,Gtpbp4,Ipo4,Ipo9,Isg20l2,Lsg1,Lsm6,Mettl16,Mphosph10,Nhp2,Nip7,Nle1,Nmd3,Nob1,Noc4l,Nol11,Nol9,Nop14,Nop16,Nop2,Nop56,Nop58,Npm1,Pa2g4,Pes1,Pwp2,Ran,Rpf2,Rrn3,Rrp1b,Rrp8,Rrs1,Sdad1,Skiv2l2,Srfbp1,Suv39h1,Tbl3,Tsr1,Utp14a,Utp14b,Utp15,Utp20,Utp6,Wbp11,Wbscr22,Wdr12,Wdr3,Wdr36,Wdr55,Xpo1,Znh…
GO:0065004	protein-DNA complex assembly	9.34003e-28	8.79929e-26	54	1276	119	15644	0.0423197	0.00760675	0.453782	0.0815648	PC1pos	Asf1a,Asf1b,Cdc45,Cenpa,Cenpc1,Cenph,Cenpi,Cenpn,Cenpo,Cenpp,Chaf1a,Chaf1b,H2afy,H2afy2,Hat1,Hells,Hist1h1a,Hist1h1b,Hist1h2bb,Hist1h2bf,Hist1h2bh,Hist1h2bj,Hist1h2bk,Hist1h2bm,Hist1h2bn,Hist1h3c,Hist1h3d,Hist1h3e,Hist1h3g,Hist1h3i,Hist1h4a,Hist1h4d,Hist1h4f,Hist1h4i,Hist1h4j,Hist2h4,Hist4h4,Hjurp,Ipo4,Mcm2,Mis12,Mis18a,Nap1l1,Nap1l4,Nasp,Npm1,Polr1e,Rbbp4,Sart3,Set,Smarca4,Smarca5,Sox12,Sox9
GO:1901576	organic substance biosynthetic process	4.00199e-27	3.70529e-25	435	1276	3380	15644	0.340909	0.216057	0.128698	0.0815648	PC1pos	2810417H13Rik,Acsl3,Actl6a,Adsl,Aimp1,Aimp2,Ak2,Aldh18a1,Alg2,Alg8,Apex1,Aprt,Arnt2,Asf1a,Asf1b,Ash2l,Asnsd1,Asxl3,Atad2,Atic,Atp5a1,B3gnt5,B4galt6,Baz1b,Bcat1,Bclaf1,Birc5,Blm,Brca1,Brca2,Brd3,Brd8,Bzw1,C1qbp,Cad,Carm1,Cars,Casp8ap2,Cbx2,Cbx3,Ccar1,Ccne1,Ccne2,Ccnh,Cdc45,Cdc5l,Cdc6,Cdc7,Cdca7,Cdca7l,Cdt1,Chaf1a,Chaf1b,Chek2,Chtf18,Cirh1a,Clip3,Cnot1,Cnot7,Csnk2a2,Ctcf,Dars,Dars2,Dbf4,Dcakd,Dck,D…
GO:0006302	double-strand break repair	4.32493e-27	3.93642e-25	54	1276	122	15644	0.0423197	0.00779852	0.442623	0.0815648	PC1pos	Atr,Baz1b,Blm,Brca1,Brca2,Brcc3,Cdc45,Cdc7,Cdca5,Chek2,Ddx1,Dna2,Esco2,Eya3,Fam175a,Gen1,Gins2,Gins4,H2afx,Lig1,Lig3,Mcm8,Mlh1,Mms22l,Mre11a,Msh2,Mta1,Nsmce2,Parp1,Pola1,Polq,Prpf19,Psmd14,Rad51,Rad51b,Rad51c,Rad54b,Rad54l,Rbbp8,Rpa1,Rpa2,Sfpq,Sfr1,Smarca5,Smarcad1,Smc5,Spidr,Tdp1,Tdp2,Tonsl,Trip13,Trp53,Xrcc5,Xrcc6
GO:0034470	ncRNA processing	8.88736e-27	7.89848e-25	78	1276	247	15644	0.0611285	0.0157888	0.315789	0.0815648	PC1pos	1110008L16Rik,Alkbh8,Cirh1a,Ddx1,Ddx51,Ddx52,Ddx56,Dgcr8,Diexf,Dis3,Dkc1,Drosha,Elac2,Elp3,Emg1,Eri2,Exosc2,Exosc8,Fbl,Ftsj3,Gar1,Ints10,Ints2,Ints7,Ints8,Lsm6,Mettl1,Mettl16,Mphosph10,Nhp2,Nob1,Nol11,Nol9,Nop14,Nop2,Nop56,Nop58,Nsun2,Pa2g4,Pes1,Pop1,Pus1,Pus10,Pus7l,Pwp2,Qtrt1,Qtrtd1,Rpf2,Rpp30,Rpp38,Rpp40,Rrp1b,Rrp8,Rtcb,Skiv2l2,Srfbp1,Srrt,Ssb,Suv39h1,Tarbp2,Tbl3,Thg1l,Trmt10a,Trmt5,Trmt6,Utp1…
GO:0006333	chromatin assembly or disassembly	8.97221e-27	7.89848e-25	53	1276	119	15644	0.0415361	0.00760675	0.445378	0.0815648	PC1pos	Asf1a,Asf1b,Baz1b,Cenpp,Chaf1a,Chaf1b,Ctcf,H2afy,H2afy2,Hat1,Hells,Hist1h1a,Hist1h1b,Hist1h2bb,Hist1h2bf,Hist1h2bh,Hist1h2bj,Hist1h2bk,Hist1h2bm,Hist1h2bn,Hist1h3c,Hist1h3d,Hist1h3e,Hist1h3g,Hist1h3i,Hist1h4a,Hist1h4d,Hist1h4f,Hist1h4i,Hist1h4j,Hist2h4,Hist4h4,Hjurp,Ipo4,Mcm2,Mis18a,Nap1l1,Nap1l4,Nasp,Noc2l,Npm1,Rbbp4,Sart3,Set,Smarca4,Smarca5,Smarcb1,Smarcc1,Smarcd1,Smarce1,Sox9,Suv39h2,Trp53
GO:0000070	mitotic sister chromatid segregation	1.71407e-26	1.4846e-24	40	1276	68	15644	0.031348	0.00434671	0.588235	0.0815648	PC1pos	Bub3,Ccnb1,Cdc23,Cdca5,Cdca8,Cenpe,Champ1,Cit,Dscc1,Espl1,Gsg2,Kif18a,Kif18b,Kif22,Kif2c,Knstrn,Mad2l1,Naa50,Ncapd2,Ncapd3,Ncapg,Ncaph,Ndc80,Nek2,Nusap1,Pds5a,Pds5b,Pinx1,Plk1,Psrc1,Rrs1,Seh1l,Smc2,Smc3,Smc4,Spag5,Spdl1,Zfp207,Zw10,Zwint
GO:0000819	sister chromatid segregation	1.78527e-26	1.52085e-24	43	1276	79	15644	0.0336991	0.00504986	0.544304	0.0815648	PC1pos	Bub3,Ccnb1,Cdc23,Cdca5,Cdca8,Cenpe,Champ1,Cit,Dscc1,Espl1,Gsg2,Kif18a,Kif18b,Kif22,Kif2c,Knstrn,Mad2l1,Naa50,Ncapd2,Ncapd3,Ncapg,Ncaph,Ndc80,Nek2,Nusap1,Pds5a,Pds5b,Pinx1,Plk1,Psrc1,Rad51c,Rrs1,Seh1l,Sgol2a,Smc2,Smc3,Smc4,Spag5,Spdl1,Top2a,Zfp207,Zw10,Zwint
GO:0065003	macromolecular complex assembly	1.81256e-26	1.52085e-24	184	1276	1014	15644	0.144201	0.0648172	0.18146	0.0815648	PC1pos	Acsl3,Adsl,Asf1a,Asf1b,Aspm,Aurka,Aurkb,Bin1,Birc5,Blm,Brix1,C1qbp,Cand1,Cand2,Ccnb1,Cct2,Cct3,Cct8,Cdc45,Cdh2,Cdk1,Celf1,Cenpa,Cenpc1,Cenph,Cenpi,Cenpn,Cenpo,Cenpp,Cep192,Cep57,Chaf1a,Chaf1b,Chek2,Clns1a,Cnot7,Cpsf6,Ctcf,Dctpp1,Ddx20,Ddx39b,Denr,Dut,Ect2,Eid2,Eif3a,Eif3d,Fbxo5,Fkbp4,Gcfc2,Gemin2,Gemin5,Gemin6,Gmnn,H2afy,H2afy2,Hat1,Haus1,Haus3,Haus6,Haus7,Hbb-y,Hdac3,Hells,Hist1h1a,Hist1h1b,Hist…
GO:0033554	cellular response to stress	6.12214e-26	5.05783e-24	208	1276	1227	15644	0.163009	0.0784326	0.169519	0.0815648	PC1pos	2810417H13Rik,Acin1,Actl6a,Alkbh1,Alkbh8,Apex1,Apex2,Apitd1,Asf1a,Ash2l,Atad5,Atr,Baz1b,Bcat1,Bccip,Bclaf1,Blm,Brca1,Brca2,Brcc3,Brip1,Casp2,Casp3,Ccar2,Cdc45,Cdc5l,Cdc7,Cdca5,Cdk1,Cdk2,Chaf1a,Chaf1b,Chek1,Chek2,Clspn,Ctc1,Cul4b,Ddias,Ddx1,Ddx39,Ddx39b,Dhx9,Dna2,Dtl,E2f7,Ect2,Eef1e1,Eif2b1,Eif2b3,Eif2b5,Eif2s1,Eme1,Esco2,Exo1,Exo5,Eya3,Ezh2,Fam175a,Fanca,Fancb,Fancd2,Fanci,Fancl,Fancm,Fen1,Foxm1,…
GO:0016568	chromatin modification	4.5352e-25	3.69e-23	110	1276	468	15644	0.0862069	0.0299156	0.235043	0.0815648	PC1pos	Actl6a,Anp32e,Asf1a,Asf1b,Ash2l,Aurka,Aurkb,Bap1,Baz1b,Brca2,Brcc3,Brd3,Brd8,Carm1,Cbx2,Cbx3,Ccnb1,Cdk1,Cdk2,Cenpp,Chek1,Ctcf,Cul4b,Dek,Dnajc2,Dnmt1,Dpy30,Ehmt1,Ehmt2,Elp3,Elp4,Eya3,Ezh2,Fam175a,Fbl,Gsg2,H2afy,H2afy2,Hat1,Hdac1,Hdac2,Hdac3,Hdac6,Hells,Hjurp,Hmgb2,Hmgb3,Hmgxb4,Hnrnpc,Kat2a,Kdm1a,Kdm2b,Lrwd1,Mbd3,Mbtd1,Mis18a,Morf4l2,Mtf2,Myc,Naa50,Nasp,Phb,Phc1,Pole3,Prmt1,Prmt3,Prmt5,Prmt6,Prmt7,…
GO:0009058	biosynthetic process	5.35907e-25	4.29526e-23	435	1276	3455	15644	0.340909	0.220851	0.125904	0.0815648	PC1pos	2810417H13Rik,Acsl3,Actl6a,Adsl,Aimp1,Aimp2,Ak2,Aldh18a1,Alg2,Alg8,Apex1,Aprt,Arnt2,Asf1a,Asf1b,Ash2l,Asnsd1,Asxl3,Atad2,Atic,Atp5a1,B3gnt5,B4galt6,Baz1b,Bcat1,Bclaf1,Birc5,Blm,Brca1,Brca2,Brd3,Brd8,Bzw1,C1qbp,Cad,Carm1,Cars,Casp8ap2,Cbx2,Cbx3,Ccar1,Ccne1,Ccne2,Ccnh,Cdc45,Cdc5l,Cdc6,Cdc7,Cdca7,Cdca7l,Cdt1,Chaf1a,Chaf1b,Chek2,Chtf18,Cirh1a,Clip3,Cnot1,Cnot7,Csnk2a2,Ctcf,Dars,Dars2,Dbf4,Dcakd,Dck,D…
GO:0031497	chromatin assembly	1.88485e-24	1.48848e-22	47	1276	103	15644	0.0368339	0.00658399	0.456311	0.0815648	PC1pos	Asf1a,Asf1b,Cenpp,Chaf1a,Chaf1b,Ctcf,H2afy,H2afy2,Hat1,Hells,Hist1h1a,Hist1h1b,Hist1h2bb,Hist1h2bf,Hist1h2bh,Hist1h2bj,Hist1h2bk,Hist1h2bm,Hist1h2bn,Hist1h3c,Hist1h3d,Hist1h3e,Hist1h3g,Hist1h3i,Hist1h4a,Hist1h4d,Hist1h4f,Hist1h4i,Hist1h4j,Hist2h4,Hist4h4,Hjurp,Ipo4,Mcm2,Mis18a,Nap1l1,Nap1l4,Nasp,Noc2l,Npm1,Rbbp4,Sart3,Set,Smarca4,Smarca5,Sox9,Trp53
GO:0034728	nucleosome organization	2.03087e-24	1.58055e-22	49	1276	112	15644	0.0384013	0.00715929	0.4375	0.0815648	PC1pos	Asf1a,Asf1b,Cenpp,Chaf1a,Chaf1b,Ctcf,H2afy,H2afy2,Hat1,Hist1h1a,Hist1h1b,Hist1h2bb,Hist1h2bf,Hist1h2bh,Hist1h2bj,Hist1h2bk,Hist1h2bm,Hist1h2bn,Hist1h3c,Hist1h3d,Hist1h3e,Hist1h3g,Hist1h3i,Hist1h4a,Hist1h4d,Hist1h4f,Hist1h4i,Hist1h4j,Hist2h4,Hist4h4,Hjurp,Ipo4,Mcm2,Mis18a,Nap1l1,Nap1l4,Nasp,Npm1,Psme4,Rbbp4,Sart3,Set,Smarca4,Smarca5,Smarcb1,Smarcc1,Smarcd1,Smarce1,Sox9
GO:0000075	cell cycle checkpoint	5.91537e-24	4.53793e-22	53	1276	133	15644	0.0415361	0.00850166	0.398496	0.0815648	PC1pos	Atr,Aurkb,Bcat1,Birc5,Blm,Brca1,Brcc3,Bub1,Bub3,Casc5,Casp2,Cdc5l,Cdk1,Cdt1,Cenpe,Cep192,Chek1,Chek2,Clspn,Csnk2a2,Dna2,Dtl,Fam175a,Fzr1,Ints7,Kntc1,Mad2l1,Mbd4,Mre11a,Msh2,Mtbp,Plk1,Prpf19,Psmg2,Rad1,Rbbp8,Rfwd3,Rhno1,Rpa1,Rpa2,Spdl1,Stil,Terf1,Ticrr,Tipin,Top2a,Trp53,Ttk,Usp28,Zfp207,Zw10,Zwilch,Zwint
GO:0007346	regulation of mitotic cell cycle	8.23077e-24	6.22524e-22	96	1276	387	15644	0.0752351	0.0247379	0.248062	0.0815648	PC1pos	Aatf,Anapc15,Anapc4,Anp32b,Apex1,Asun,Bcat1,Birc5,Blm,Bora,Brca2,Bub1,Bub1b,Casp2,Ccna2,Ccnb1,Cdc23,Cdc27,Cdc45,Cdc6,Cdc7,Cdca5,Cdk1,Cdk4,Cenpe,Cenpf,Cep192,Chek1,Chek2,Cit,Clspn,Csnk2a2,Ctc1,Cul4b,Dbf4,E2f7,Ecd,Eif4e,Espl1,Ezh2,Fbxo5,Fzd3,Gen1,Gsg2,Hdac3,Igf2,Kif11,Kif20b,Kntc1,Larp7,Mad2l1,Map2k6,Mbd4,Mre11a,Msh2,Mtbp,Myc,Nle1,Nme6,Nrk,Nsmce2,Nusap1,Phb2,Phip,Plk1,Plrg1,Psmg2,Psrc1,Rad51b,Rad51…
GO:0006334	nucleosome assembly	1.76036e-23	1.31294e-21	43	1276	90	15644	0.0336991	0.005753	0.477778	0.0815648	PC1pos	Asf1a,Asf1b,Cenpp,Chaf1a,Chaf1b,H2afy,H2afy2,Hat1,Hist1h1a,Hist1h1b,Hist1h2bb,Hist1h2bf,Hist1h2bh,Hist1h2bj,Hist1h2bk,Hist1h2bm,Hist1h2bn,Hist1h3c,Hist1h3d,Hist1h3e,Hist1h3g,Hist1h3i,Hist1h4a,Hist1h4d,Hist1h4f,Hist1h4i,Hist1h4j,Hist2h4,Hist4h4,Hjurp,Ipo4,Mcm2,Mis18a,Nap1l1,Nap1l4,Nasp,Npm1,Rbbp4,Sart3,Set,Smarca4,Smarca5,Sox9
GO:0051028	mRNA transport	3.44581e-23	2.53479e-21	42	1276	87	15644	0.0329154	0.00556124	0.482759	0.0815648	PC1pos	Aaas,Alyref,Ddx39,Ddx39b,Eif5a,Fyttd1,G3bp2,Hnrnpa1,Igf2bp1,Igf2bp2,Igf2bp3,Iws1,Khsrp,Lrpprc,Ncbp1,Ncbp2,Ndc1,Nup107,Nup133,Nup155,Nup160,Nup188,Nup37,Nup43,Nup54,Nup62,Nup85,Nup88,Nup93,Nxf1,Nxt1,Polr2d,Pom121,Seh1l,Srsf1,Srsf3,Srsf7,Thoc1,Thoc3,Thoc6,Xpo1,Xpo7
GO:0050658	RNA transport	4.93545e-23	3.48729e-21	46	1276	105	15644	0.0360502	0.00671184	0.438095	0.0815648	PC1pos	Aaas,Alyref,Ddx39,Ddx39b,Eif5a,Fyttd1,G3bp2,Hnrnpa1,Hnrnpa2b1,Igf2bp1,Igf2bp2,Igf2bp3,Iws1,Khsrp,Lrpprc,Mrpl18,Ncbp1,Ncbp2,Ndc1,Npm1,Nup107,Nup133,Nup155,Nup160,Nup188,Nup37,Nup43,Nup54,Nup62,Nup85,Nup88,Nup93,Nxf1,Nxt1,Polr2d,Pom121,Seh1l,Srsf1,Srsf3,Srsf7,Thoc1,Thoc3,Thoc6,Xpo1,Xpo5,Xpo7
GO:0051236	establishment of RNA localization	4.93545e-23	3.48729e-21	46	1276	105	15644	0.0360502	0.00671184	0.438095	0.0815648	PC1pos	Aaas,Alyref,Ddx39,Ddx39b,Eif5a,Fyttd1,G3bp2,Hnrnpa1,Hnrnpa2b1,Igf2bp1,Igf2bp2,Igf2bp3,Iws1,Khsrp,Lrpprc,Mrpl18,Ncbp1,Ncbp2,Ndc1,Npm1,Nup107,Nup133,Nup155,Nup160,Nup188,Nup37,Nup43,Nup54,Nup62,Nup85,Nup88,Nup93,Nxf1,Nxt1,Polr2d,Pom121,Seh1l,Srsf1,Srsf3,Srsf7,Thoc1,Thoc3,Thoc6,Xpo1,Xpo5,Xpo7
GO:0050657	nucleic acid transport	4.93545e-23	3.48729e-21	46	1276	105	15644	0.0360502	0.00671184	0.438095	0.0815648	PC1pos	Aaas,Alyref,Ddx39,Ddx39b,Eif5a,Fyttd1,G3bp2,Hnrnpa1,Hnrnpa2b1,Igf2bp1,Igf2bp2,Igf2bp3,Iws1,Khsrp,Lrpprc,Mrpl18,Ncbp1,Ncbp2,Ndc1,Npm1,Nup107,Nup133,Nup155,Nup160,Nup188,Nup37,Nup43,Nup54,Nup62,Nup85,Nup88,Nup93,Nxf1,Nxt1,Polr2d,Pom121,Seh1l,Srsf1,Srsf3,Srsf7,Thoc1,Thoc3,Thoc6,Xpo1,Xpo5,Xpo7
GO:0006310	DNA recombination	1.22858e-22	8.56816e-21	57	1276	161	15644	0.0446708	0.0102915	0.354037	0.0815648	PC1pos	Actl6a,Apex1,Apex2,Atr,Blm,Brca1,Brca2,Cdc45,Cdc7,Chtf18,Eme1,Exo1,Fancm,Gen1,Gins2,Gins4,H2afx,Hspd1,Lig1,Lig3,Mcm8,Mlh1,Mms22l,Msh2,Msh3,Msh6,Nono,Nsmce2,Paxip1,Pif1,Pms2,Psmd14,Rad51,Rad51b,Rad51c,Rad54b,Rad54l,Rbbp8,Rpa1,Rpa2,Rtel1,Ruvbl1,Ruvbl2,Sfpq,Sfr1,Smc5,Spidr,Supv3l1,Tcf3,Tonsl,Top2a,Topbp1,Trip13,Uchl5,Ung,Xrcc5,Xrcc6
GO:0006403	RNA localization	2.48223e-22	1.70892e-20	47	1276	113	15644	0.0368339	0.00722322	0.415929	0.0815648	PC1pos	Aaas,Alyref,Ddx39,Ddx39b,Eif5a,Exosc2,Fyttd1,G3bp2,Hnrnpa1,Hnrnpa2b1,Igf2bp1,Igf2bp2,Igf2bp3,Iws1,Khsrp,Lrpprc,Mrpl18,Ncbp1,Ncbp2,Ndc1,Npm1,Nup107,Nup133,Nup155,Nup160,Nup188,Nup37,Nup43,Nup54,Nup62,Nup85,Nup88,Nup93,Nxf1,Nxt1,Polr2d,Pom121,Seh1l,Srsf1,Srsf3,Srsf7,Thoc1,Thoc3,Thoc6,Xpo1,Xpo5,Xpo7
GO:0019219	regulation of nucleobase-containing compound metabolic process	1.41308e-21	9.60533e-20	400	1276	3214	15644	0.31348	0.205446	0.124456	0.0815648	PC1pos	Aatf,Acin1,Actl6a,Ankrd49,Apex1,Arnt2,Asf1a,Asf1b,Ash2l,Asxl3,Atad2,Atr,Aurkb,Basp1,Baz1b,Bcl9,Bclaf1,Birc5,Blm,Brca1,Brca2,Brcc3,Brd3,Brd8,Brip1,Bzw1,C1qbp,Cacybp,Cand1,Caprin2,Carm1,Casp8ap2,Cbfb,Cbx1,Cbx2,Cbx3,Cbx5,Ccar1,Ccar2,Ccna2,Ccnb1,Ccnh,Cdc45,Cdc5l,Cdc7,Cdca7,Cdca7l,Cdk1,Cdk2,Cdk5rap2,Cdt1,Cenpf,Cenpk,Chaf1b,Chek1,Chek2,Cirh1a,Ckap2,Cnot1,Cnot7,Cops2,Cops5,Csnk2a2,Ctc1,Ctcf,Ddx1,Ddx20,D…
GO:1901987	regulation of cell cycle phase transition	2.94702e-21	1.97819e-19	60	1276	187	15644	0.0470219	0.0119535	0.320856	0.0815648	PC1pos	Anapc4,Anp32b,Apex1,Bcat1,Birc5,Blm,Bub1,Casp2,Ccna2,Cdc23,Cdc45,Cdc5l,Cdc6,Cdc7,Cdca5,Cdk1,Cdk4,Cenpe,Cenpf,Cep192,Chek1,Chek2,Clspn,Csnk2a2,Ctc1,Cul4b,Dbf4,E2f7,Ecd,Ezh2,Gsg2,H2afy,Larp7,Mad2l1,Mbd4,Mre11a,Mtbp,Nsmce2,Phb2,Plk1,Plrg1,Prpf19,Psmg2,Rad51b,Rad51c,Rcc2,Rfwd3,Rnaseh2b,Rpa2,Sin3a,Smc5,Stil,Stxbp4,Tcf3,Terf1,Ticrr,Trp53,Ube2c,Zfp207,Zw10
GO:0051052	regulation of DNA metabolic process	3.27404e-21	2.17057e-19	74	1276	271	15644	0.0579937	0.0173229	0.273063	0.0815648	PC1pos	Apex1,Atr,Blm,Brca1,Brca2,Brcc3,Cacybp,Cdc7,Cdk1,Cdk2,Cdt1,Chek1,Chek2,Ctc1,Dek,Dhx36,Dkc1,Dna2,Dnajc2,Dnmt1,Dscc1,E2f7,E2f8,Ehmt2,Esco2,Eya3,Fam175a,Fignl1,Foxm1,Gli1,Gli2,Gmnn,Gtpbp4,Ilkap,Lig3,Mapk8,Mis18a,Mlh1,Mre11a,Msh2,Msh3,Msh6,Myc,Npm1,Obfc1,Parp1,Parpbp,Paxip1,Pcna,Pdgfc,Pds5a,Pif1,Polq,Prmt5,Rad18,Rad51,Rpa2,Rtel1,Smarcad1,Smc3,Spidr,Stoml2,Terf1,Tfdp1,Thoc1,Ticrr,Tinf2,Tipin,Top2a,Tri…
GO:0051983	regulation of chromosome segregation	1.01659e-20	6.65745e-19	31	1276	53	15644	0.0242947	0.00338788	0.584906	0.0815648	PC1pos	Bub1,Bub1b,Bub3,Ccnb1,Cdc27,Cdc6,Cdca5,Cenpe,Cep192,Chtf18,Cit,Csnk2a2,Ect2,Espl1,Kif2c,Knstrn,Mad2l1,Mtbp,Nek2,Nsmce2,Plk1,Psmg2,Racgap1,Rcc2,Sfpq,Sgol2a,Smc5,Spag5,Stil,Terf1,Zfp207
GO:0051171	regulation of nitrogen compound metabolic process	1.50286e-20	9.72333e-19	402	1276	3275	15644	0.315047	0.209345	0.122748	0.0815648	PC1pos	Aatf,Acin1,Acsl3,Actl6a,Ankrd49,Apex1,Arnt2,Asf1a,Asf1b,Ash2l,Asxl3,Atad2,Atr,Aurkb,Basp1,Baz1b,Bcl9,Bclaf1,Birc5,Blm,Brca1,Brca2,Brcc3,Brd3,Brd8,Brip1,Bzw1,C1qbp,Cacybp,Cand1,Caprin2,Carm1,Casp8ap2,Cbfb,Cbx1,Cbx2,Cbx3,Cbx5,Ccar1,Ccar2,Ccna2,Ccnb1,Ccnh,Cdc45,Cdc5l,Cdc7,Cdca7,Cdca7l,Cdk1,Cdk2,Cdk5rap2,Cdt1,Cenpf,Cenpk,Chaf1b,Chek1,Chek2,Cirh1a,Ckap2,Cnot1,Cnot7,Cops2,Cops5,Csnk2a2,Ctc1,Ctcf,Ddx1,D…
GO:0034654	nucleobase-containing compound biosynthetic process	3.09703e-20	1.97989e-18	289	1276	2130	15644	0.226489	0.136154	0.135681	0.0815648	PC1pos	2810417H13Rik,Actl6a,Adsl,Ak2,Apex1,Aprt,Arnt2,Asf1a,Asf1b,Ash2l,Asxl3,Atad2,Atic,Atp5a1,Baz1b,Bclaf1,Birc5,Brd3,Brd8,Bzw1,C1qbp,Cad,Carm1,Casp8ap2,Cbx2,Cbx3,Ccar1,Ccnh,Cdc5l,Cdca7,Cdca7l,Chaf1b,Chek2,Cirh1a,Cnot1,Cnot7,Csnk2a2,Ctcf,Dcakd,Dck,Dctd,Ddx1,Depdc1a,Dhfr,Dhx36,Dkc1,Dnajc2,Dnmt1,Dpy30,Dtl,Dtymk,Dut,Dvl2,E2f3,E2f6,E2f7,E2f8,Ecd,Eef1d,Eid2,Elp2,Elp3,Elp4,Elp5,Elp6,Esf1,Ewsr1,Eya3,Ezh2,Fiz…
GO:0018130	heterocycle biosynthetic process	4.013e-20	2.53527e-18	295	1276	2193	15644	0.231191	0.140182	0.134519	0.0815648	PC1pos	2810417H13Rik,Actl6a,Adsl,Ak2,Aldh18a1,Apex1,Aprt,Arnt2,Asf1a,Asf1b,Ash2l,Asxl3,Atad2,Atic,Atp5a1,Baz1b,Bclaf1,Birc5,Brd3,Brd8,Bzw1,C1qbp,Cad,Carm1,Casp8ap2,Cbx2,Cbx3,Ccar1,Ccnh,Cdc5l,Cdca7,Cdca7l,Chaf1b,Chek2,Cirh1a,Cnot1,Cnot7,Csnk2a2,Ctcf,Dcakd,Dck,Dctd,Ddx1,Depdc1a,Dhfr,Dhx36,Dkc1,Dnajc2,Dnmt1,Dpy30,Dtl,Dtymk,Dut,Dvl2,E2f3,E2f6,E2f7,E2f8,Ecd,Eef1d,Eid2,Elp2,Elp3,Elp4,Elp5,Elp6,Esf1,Ewsr1,Eya3…
GO:2000112	regulation of cellular macromolecule biosynthetic process	1.01652e-19	6.34732e-18	382	1276	3097	15644	0.299373	0.197967	0.123345	0.0815648	PC1pos	Aatf,Actl6a,Ankrd49,Apex1,Arnt2,Asf1a,Asf1b,Ash2l,Asxl3,Atad2,Atr,Aurkb,Basp1,Baz1b,Bcl9,Bclaf1,Birc5,Blm,Brca1,Brca2,Brd3,Brd8,Brip1,Bzw1,C1qbp,Cacybp,Cand1,Caprin1,Caprin2,Carm1,Casp8ap2,Cbfb,Cbx1,Cbx2,Cbx3,Cbx5,Ccar1,Ccar2,Ccna2,Ccnh,Cdc45,Cdc5l,Cdc7,Cdca7,Cdca7l,Cdk1,Cdk2,Cdk4,Cdk5rap2,Cdt1,Cenpf,Cenpk,Chaf1b,Chek1,Chek2,Cirh1a,Ckap2,Cnot1,Cnot7,Cops2,Cops5,Csnk2a2,Ctc1,Ctcf,D19Bwg1357e,Ddx1,…
GO:0022618	ribonucleoprotein complex assembly	1.85834e-19	1.14704e-17	45	1276	119	15644	0.0352665	0.00760675	0.378151	0.0815648	PC1pos	Brix1,C1qbp,Celf1,Clns1a,Cnot7,Ddx20,Ddx39b,Denr,Eif3a,Eif3d,Gcfc2,Gemin2,Gemin5,Gemin6,Lsm2,Luc7l,Nip7,Nufip1,Polr2d,Prmt5,Prmt7,Prpf19,Prpf3,Prpf31,Psip1,Ptbp2,Pwp2,Rbmx,Rbmxl1,Rpf2,Sart3,Scaf11,Sf3a1,Shq1,Smn1,Snrpc,Snrpd1,Snrpd2,Snrpd3,Snrpe,Srsf1,Srsf6,Strap,Tarbp2,Znhit6
GO:0019438	aromatic compound biosynthetic process	2.52372e-19	1.54004e-17	293	1276	2200	15644	0.229624	0.140629	0.133182	0.0815648	PC1pos	2810417H13Rik,Actl6a,Adsl,Ak2,Apex1,Aprt,Arnt2,Asf1a,Asf1b,Ash2l,Asxl3,Atad2,Atic,Atp5a1,Baz1b,Bclaf1,Birc5,Brd3,Brd8,Bzw1,C1qbp,Cad,Carm1,Casp8ap2,Cbx2,Cbx3,Ccar1,Ccnh,Cdc5l,Cdca7,Cdca7l,Chaf1b,Chek2,Cirh1a,Cnot1,Cnot7,Csnk2a2,Ctcf,Dcakd,Dck,Dctd,Ddx1,Depdc1a,Dhfr,Dhx36,Dkc1,Dnajc2,Dnmt1,Dpy30,Dtl,Dtymk,Dut,Dvl2,E2f3,E2f6,E2f7,E2f8,Ecd,Eef1d,Eid2,Elp2,Elp3,Elp4,Elp5,Elp6,Esf1,Ewsr1,Eya3,Ezh2,Fiz…
GO:1901990	regulation of mitotic cell cycle phase transition	5.37966e-19	3.24593e-17	55	1276	176	15644	0.0431034	0.0112503	0.3125	0.0815648	PC1pos	Anapc4,Anp32b,Apex1,Bcat1,Birc5,Blm,Bub1,Casp2,Ccna2,Cdc23,Cdc45,Cdc6,Cdc7,Cdca5,Cdk1,Cdk4,Cenpe,Cenpf,Cep192,Chek1,Clspn,Csnk2a2,Ctc1,Cul4b,Dbf4,E2f7,Ecd,Ezh2,Gsg2,Larp7,Mad2l1,Mbd4,Mre11a,Mtbp,Nsmce2,Phb2,Plk1,Plrg1,Psmg2,Rad51b,Rad51c,Rcc2,Rfwd3,Rnaseh2b,Rpa2,Sin3a,Smc5,Stil,Tcf3,Terf1,Ticrr,Trp53,Ube2c,Zfp207,Zw10
GO:0044271	cellular nitrogen compound biosynthetic process	1.0914e-18	6.512e-17	297	1276	2262	15644	0.232759	0.144592	0.1313	0.0815648	PC1pos	2810417H13Rik,Actl6a,Adsl,Ak2,Apex1,Aprt,Arnt2,Asf1a,Asf1b,Ash2l,Asnsd1,Asxl3,Atad2,Atic,Atp5a1,Baz1b,Bclaf1,Birc5,Brd3,Brd8,Bzw1,C1qbp,Cad,Carm1,Casp8ap2,Cbx2,Cbx3,Ccar1,Ccnh,Cdc5l,Cdca7,Cdca7l,Chaf1b,Chek2,Cirh1a,Cnot1,Cnot7,Csnk2a2,Ctcf,Dcakd,Dck,Dctd,Ddx1,Depdc1a,Dhfr,Dhx36,Dkc1,Dnajc2,Dnmt1,Dpy30,Dtl,Dtymk,Dut,Dvl2,E2f3,E2f6,E2f7,E2f8,Ecd,Eef1d,Eid2,Elp2,Elp3,Elp4,Elp5,Elp6,Esf1,Ewsr1,Eya3,E…
GO:0071826	ribonucleoprotein complex subunit organization	3.67171e-18	2.16671e-16	45	1276	127	15644	0.0352665	0.00811813	0.354331	0.0815648	PC1pos	Brix1,C1qbp,Celf1,Clns1a,Cnot7,Ddx20,Ddx39b,Denr,Eif3a,Eif3d,Gcfc2,Gemin2,Gemin5,Gemin6,Lsm2,Luc7l,Nip7,Nufip1,Polr2d,Prmt5,Prmt7,Prpf19,Prpf3,Prpf31,Psip1,Ptbp2,Pwp2,Rbmx,Rbmxl1,Rpf2,Sart3,Scaf11,Sf3a1,Shq1,Smn1,Snrpc,Snrpd1,Snrpd2,Snrpd3,Snrpe,Srsf1,Srsf6,Strap,Tarbp2,Znhit6
GO:0016072	rRNA metabolic process	5.7836e-18	3.37586e-16	47	1276	139	15644	0.0368339	0.0088852	0.338129	0.0815648	PC1pos	Cirh1a,Ddx51,Ddx52,Ddx56,Diexf,Dis3,Dkc1,Drosha,Emg1,Eri2,Exosc2,Exosc8,Fbl,Ftsj3,Gar1,Lsm6,Mettl16,Mphosph10,Nhp2,Nob1,Nol11,Nol9,Nop14,Nop2,Nop56,Nop58,Pa2g4,Pes1,Pwp2,Rpf2,Rrp1b,Rrp8,Skiv2l2,Srfbp1,Suv39h1,Tbl3,Utp14a,Utp14b,Utp15,Utp20,Utp6,Wbp11,Wbscr22,Wdr12,Wdr3,Wdr36,Wdr55
GO:0010556	regulation of macromolecule biosynthetic process	6.49834e-18	3.75227e-16	384	1276	3192	15644	0.30094	0.20404	0.120301	0.0815648	PC1pos	Aatf,Actl6a,Ankrd49,Apex1,Arnt2,Asf1a,Asf1b,Ash2l,Asxl3,Atad2,Atr,Aurkb,Basp1,Baz1b,Bcl9,Bclaf1,Birc5,Blm,Brca1,Brca2,Brd3,Brd8,Brip1,Bzw1,C1qbp,Cacybp,Cand1,Caprin1,Caprin2,Carm1,Casp8ap2,Cbfb,Cbx1,Cbx2,Cbx3,Cbx5,Ccar1,Ccar2,Ccna2,Ccnh,Cdc45,Cdc5l,Cdc7,Cdca7,Cdca7l,Cdk1,Cdk2,Cdk4,Cdk5rap2,Cdt1,Cenpf,Cenpk,Chaf1b,Chek1,Chek2,Cirh1a,Ckap2,Cnot1,Cnot7,Cops2,Cops5,Csnk2a2,Ctc1,Ctcf,D19Bwg1357e,Ddx1,…
GO:0006364	rRNA processing	9.23627e-18	5.27646e-16	46	1276	135	15644	0.0360502	0.00862951	0.340741	0.0815648	PC1pos	Cirh1a,Ddx51,Ddx52,Ddx56,Diexf,Dis3,Dkc1,Emg1,Eri2,Exosc2,Exosc8,Fbl,Ftsj3,Gar1,Lsm6,Mettl16,Mphosph10,Nhp2,Nob1,Nol11,Nol9,Nop14,Nop2,Nop56,Nop58,Pa2g4,Pes1,Pwp2,Rpf2,Rrp1b,Rrp8,Skiv2l2,Srfbp1,Suv39h1,Tbl3,Utp14a,Utp14b,Utp15,Utp20,Utp6,Wbp11,Wbscr22,Wdr12,Wdr3,Wdr36,Wdr55
GO:0015931	nucleobase-containing compound transport	1.28781e-17	7.27953e-16	46	1276	136	15644	0.0360502	0.00869343	0.338235	0.0815648	PC1pos	Aaas,Alyref,Ddx39,Ddx39b,Eif5a,Fyttd1,G3bp2,Hnrnpa1,Hnrnpa2b1,Igf2bp1,Igf2bp2,Igf2bp3,Iws1,Khsrp,Lrpprc,Mrpl18,Ncbp1,Ncbp2,Ndc1,Npm1,Nup107,Nup133,Nup155,Nup160,Nup188,Nup37,Nup43,Nup54,Nup62,Nup85,Nup88,Nup93,Nxf1,Nxt1,Polr2d,Pom121,Seh1l,Srsf1,Srsf3,Srsf7,Thoc1,Thoc3,Thoc6,Xpo1,Xpo5,Xpo7
GO:1901362	organic cyclic compound biosynthetic process	2.48755e-17	1.39147e-15	296	1276	2301	15644	0.231975	0.147085	0.12864	0.0815648	PC1pos	2810417H13Rik,Actl6a,Adsl,Ak2,Aldh18a1,Apex1,Aprt,Arnt2,Asf1a,Asf1b,Ash2l,Asxl3,Atad2,Atic,Atp5a1,Baz1b,Bclaf1,Birc5,Brd3,Brd8,Bzw1,C1qbp,Cad,Carm1,Casp8ap2,Cbx2,Cbx3,Ccar1,Ccnh,Cdc5l,Cdca7,Cdca7l,Chaf1b,Chek2,Cirh1a,Cnot1,Cnot7,Csnk2a2,Ctcf,Dcakd,Dck,Dctd,Ddx1,Depdc1a,Dhfr,Dhx36,Dkc1,Dnajc2,Dnmt1,Dpy30,Dtl,Dtymk,Dut,Dvl2,E2f3,E2f6,E2f7,E2f8,Ecd,Eef1d,Eid2,Elp2,Elp3,Elp4,Elp5,Elp6,Esf1,Ewsr1,Eya3…
GO:0051252	regulation of RNA metabolic process	2.85953e-17	1.58306e-15	356	1276	2923	15644	0.278997	0.186845	0.121793	0.0815648	PC1pos	Aatf,Acin1,Actl6a,Ankrd49,Apex1,Arnt2,Asf1a,Asf1b,Ash2l,Asxl3,Atad2,Aurkb,Basp1,Baz1b,Bcl9,Bclaf1,Birc5,Blm,Brca1,Brca2,Brd3,Brd8,Brip1,Bzw1,C1qbp,Cand1,Caprin2,Carm1,Casp8ap2,Cbfb,Cbx1,Cbx2,Cbx3,Cbx5,Ccar1,Ccar2,Ccna2,Ccnb1,Ccnh,Cdc45,Cdc5l,Cdca7,Cdca7l,Cdk2,Cdk5rap2,Cenpf,Cenpk,Chaf1b,Chek1,Chek2,Cirh1a,Ckap2,Cnot1,Cnot7,Cops2,Cops5,Csnk2a2,Ctcf,Ddx1,Ddx20,Ddx39b,Depdc1a,Dhx36,Dnajc2,Dnmt1,Dpy3…
GO:0045787	positive regulation of cell cycle	7.03195e-17	3.85322e-15	64	1276	251	15644	0.0501567	0.0160445	0.25498	0.0815648	PC1pos	Anp32b,Apex1,Aurkb,Birc5,Brca1,Brca2,Casp2,Ccar2,Ccnb1,Cdc45,Cdc6,Cdc7,Cdca5,Cdk1,Cdk4,Cenpe,Cit,Cul4b,Dbf4,E2f7,E2f8,Ect2,Eif4e,Espl1,Fbxo5,Gen1,Igf2,Kif23,Larp7,Lmnb1,Mad2l1,Mtbp,Mybbp1a,Myc,Npm1,Nsmce2,Nusap1,Orc1,Phb2,Phip,Plk1,Plk4,Plrg1,Psrc1,Racgap1,Rad51b,Rad51c,Ranbp1,Rcc2,Rps15a,Rrp8,Sfpq,Sgol2a,Sin3a,Smc5,Stil,Stxbp4,Tcf3,Terf1,Trim32,Trp53,Ube2c,Uhrf2,Usp22
GO:0007051	spindle organization	8.33105e-17	4.51896e-15	35	1276	85	15644	0.0274295	0.00543339	0.411765	0.0815648	PC1pos	Aspm,Asun,Aunip,Aurka,Aurkb,Birc5,Cep192,Chek2,Ckap5,Espl1,Fbxo5,Haus1,Haus3,Haus6,Haus7,Hdac3,Kif11,Kif23,Kif4,Knstrn,Mlh1,Mybl2,Ndc80,Nek2,Ntmt1,Racgap1,Ranbp1,Rcc1,Spag5,Spc25,Stil,Tacc3,Tpx2,Tubb5,Tubg1
GO:0006335	DNA replication-dependent nucleosome assembly	2.02278e-16	1.07548e-14	19	1276	25	15644	0.0148903	0.00159806	0.76	0.0815648	PC1pos	Asf1a,Asf1b,Chaf1a,Chaf1b,Hat1,Hist1h3d,Hist1h3e,Hist1h3g,Hist1h3i,Hist1h4a,Hist1h4d,Hist1h4f,Hist1h4i,Hist1h4j,Hist2h4,Hist4h4,Ipo4,Nasp,Rbbp4
GO:0034723	DNA replication-dependent nucleosome organization	2.02278e-16	1.07548e-14	19	1276	25	15644	0.0148903	0.00159806	0.76	0.0815648	PC1pos	Asf1a,Asf1b,Chaf1a,Chaf1b,Hat1,Hist1h3d,Hist1h3e,Hist1h3g,Hist1h3i,Hist1h4a,Hist1h4d,Hist1h4f,Hist1h4i,Hist1h4j,Hist2h4,Hist4h4,Ipo4,Nasp,Rbbp4
GO:0060255	regulation of macromolecule metabolic process	2.12485e-16	1.11867e-14	521	1276	4773	15644	0.408307	0.305101	0.109156	0.0815648	PC1pos	Aatf,Acin1,Actl6a,Aimp2,Alkbh1,Anapc4,Ankrd26,Ankrd49,Apex1,Arnt2,Asf1a,Asf1b,Ash2l,Asxl3,Atad2,Atr,Aurka,Aurkb,Basp1,Baz1b,Bccip,Bcl9,Bclaf1,Birc5,Blm,Brca1,Brca2,Brcc3,Brd3,Brd8,Brip1,Bub1,Bzw1,C1qbp,Cacybp,Cand1,Caprin1,Caprin2,Carm1,Casp2,Casp3,Casp8ap2,Cbfb,Cbx1,Cbx2,Cbx3,Cbx5,Ccar1,Ccar2,Ccna2,Ccnb1,Ccne1,Ccne2,Ccnh,Cdc20,Cdc23,Cdc45,Cdc5l,Cdc6,Cdc7,Cdca2,Cdca7,Cdca7l,Cdh2,Cdh3,Cdk1,Cdk2,Cd…
GO:0010468	regulation of gene expression	2.75784e-16	1.43782e-14	403	1276	3468	15644	0.315831	0.221682	0.116205	0.0815648	PC1pos	Aatf,Acin1,Actl6a,Alkbh1,Ankrd49,Apex1,Arnt2,Asf1a,Asf1b,Ash2l,Asxl3,Atad2,Aurkb,Basp1,Baz1b,Bcl9,Bclaf1,Birc5,Blm,Brca1,Brca2,Brd3,Brd8,Brip1,Bzw1,C1qbp,Cand1,Caprin1,Caprin2,Carm1,Casp8ap2,Cbfb,Cbx1,Cbx2,Cbx3,Cbx5,Ccar1,Ccar2,Ccna2,Ccnb1,Ccnh,Cdc45,Cdc5l,Cdca7,Cdca7l,Cdh3,Cdk1,Cdk2,Cdk4,Cdk5rap2,Cenpf,Cenpk,Chaf1b,Chek1,Chek2,Cirh1a,Ckap2,Cnot1,Cnot7,Cops2,Cops5,Csnk2a2,Ctcf,D19Bwg1357e,Ddx1,Dd…
GO:0090068	positive regulation of cell cycle process	4.54382e-16	2.34618e-14	52	1276	183	15644	0.0407524	0.0116978	0.284153	0.0815648	PC1pos	Anp32b,Apex1,Aurkb,Birc5,Brca1,Casp2,Ccar2,Cdc45,Cdc6,Cdc7,Cdca5,Cdk4,Cenpe,Cit,Cul4b,Dbf4,E2f7,E2f8,Ect2,Espl1,Fbxo5,Gen1,Igf2,Kif23,Larp7,Mad2l1,Mtbp,Mybbp1a,Npm1,Nsmce2,Nusap1,Orc1,Phb2,Phip,Plk1,Plk4,Plrg1,Racgap1,Rad51b,Rad51c,Ranbp1,Rcc2,Rrp8,Sfpq,Sgol2a,Sin3a,Smc5,Stxbp4,Terf1,Trp53,Ube2c,Uhrf2
GO:0010948	negative regulation of cell cycle process	5.6381e-16	2.88349e-14	47	1276	154	15644	0.0368339	0.00984403	0.305195	0.0815648	PC1pos	Aurka,Bcat1,Blm,Bub1,Casp2,Ccnf,Cdc5l,Cdk1,Cdk4,Cdk5rap2,Cenpe,Cep192,Chek1,Chek2,Clspn,Csnk2a2,Ddx39b,E2f7,E2f8,Ezh2,Fbxo5,Gsg2,H2afy,Mad2l1,Mbd4,Mif,Mre11a,Msh2,Mtbp,Nme6,Npm1,Plk1,Prpf19,Psmg2,Rad1,Rbm14,Rfwd3,Rpa2,Smc3,Stil,Terf1,Tfap4,Thoc1,Ticrr,Trim37,Trp53,Zfp207
GO:0006399	tRNA metabolic process	1.77425e-15	8.98843e-14	43	1276	135	15644	0.0336991	0.00862951	0.318519	0.0815648	PC1pos	1110008L16Rik,Alkbh8,Cars,Dars,Dars2,Ddx1,Elac2,Elp3,Eprs,Exosc2,Farsa,Farsb,Fbl,Gars,Hars,Iars,Kars,Lsm6,Mettl1,Nsun2,Pop1,Pus1,Pus10,Pus7l,Qtrt1,Qtrtd1,Rars,Rars2,Rpp30,Rpp38,Rpp40,Rtcb,Sars2,Ssb,Tars,Thg1l,Trmt10a,Trmt5,Trmt6,Vars,Wdr4,Yars,Yars2
GO:0000387	spliceosomal snRNP assembly	2.16328e-15	1.08568e-13	19	1276	27	15644	0.0148903	0.0017259	0.703704	0.0815648	PC1pos	Clns1a,Ddx20,Gemin2,Gemin5,Gemin6,Lsm2,Prmt5,Prmt7,Prpf19,Prpf3,Prpf31,Sart3,Smn1,Snrpc,Snrpd1,Snrpd2,Snrpd3,Snrpe,Strap
GO:0051302	regulation of cell division	2.4904e-15	1.23828e-13	59	1276	235	15644	0.0462382	0.0150217	0.251064	0.0815648	PC1pos	Anapc4,Aspm,Aurka,Aurkb,Birc5,Blm,Bora,Brca2,Bub1,Bub1b,Cdc20,Cdc23,Cdc27,Cdc6,Cdca5,Cenpe,Cep192,Chek1,Cit,Csnk2a2,E2f7,E2f8,Ect2,Espl1,Fbxo5,Fzr1,Igf2,Kif11,Kif18b,Kif20b,Kif23,Mad2l1,Mdk,Msh2,Mtbp,Myc,Nme6,Nsmce2,Nusap1,Pdgfc,Phb2,Phip,Plk1,Prpf40a,Psmg2,Ptn,Racgap1,Rad1,Ranbp1,Rcc1,Sfrp2,Sgol2a,Smc5,Stil,Terf1,Tubg1,Ube2c,Zfp207,Zw10
GO:0031326	regulation of cellular biosynthetic process	5.5528e-15	2.73565e-13	388	1276	3367	15644	0.304075	0.215226	0.115236	0.0815648	PC1pos	Aatf,Acsl3,Actl6a,Ankrd49,Apex1,Arnt2,Arpp19,Asf1a,Asf1b,Ash2l,Asxl3,Atad2,Atr,Aurkb,Basp1,Baz1b,Bcl9,Bclaf1,Birc5,Blm,Brca1,Brca2,Brd3,Brd8,Brip1,Bzw1,C1qbp,Cacybp,Cand1,Caprin1,Caprin2,Carm1,Casp8ap2,Cbfb,Cbx1,Cbx2,Cbx3,Cbx5,Ccar1,Ccar2,Ccna2,Ccnh,Cdc45,Cdc5l,Cdc7,Cdca7,Cdca7l,Cdh3,Cdk1,Cdk2,Cdk4,Cdk5rap2,Cdt1,Cenpf,Cenpk,Chaf1b,Chek1,Chek2,Cirh1a,Ckap2,Cnot1,Cnot7,Cops2,Cops5,Csnk2a2,Ctc1,Ctcf…
GO:0016569	covalent chromatin modification	6.83709e-15	3.33774e-13	67	1276	295	15644	0.0525078	0.0188571	0.227119	0.0815648	PC1pos	Actl6a,Ash2l,Aurka,Aurkb,Bap1,Baz1b,Brca2,Brcc3,Brd8,Carm1,Ccnb1,Cdk1,Cdk2,Chek1,Cul4b,Dpy30,Ehmt1,Ehmt2,Elp3,Elp4,Eya3,Ezh2,Fbl,Gsg2,Hat1,Hdac1,Hdac2,Hdac3,Hdac6,Hells,Kat2a,Kdm1a,Kdm2b,Mbd3,Naa50,Phb,Phc1,Pole3,Prmt1,Prmt3,Prmt5,Prmt6,Prmt7,Rbm14,Ruvbl1,Ruvbl2,Setdb1,Sfpq,Sin3a,Smarca4,Smarcad1,Smyd2,Suv39h1,Suv39h2,Tada1,Tada2a,Taf5,Tcf3,Trim37,Uhrf1,Usp22,Vrk1,Wdr5,Wdr82,Whsc1,Yeats2,Yeats4
GO:0006275	regulation of DNA replication	1.07162e-14	5.18435e-13	38	1276	113	15644	0.0297806	0.00722322	0.336283	0.0815648	PC1pos	Atr,Brca2,Cacybp,Cdc7,Cdk1,Cdk2,Cdt1,Chek2,Ctc1,Dkc1,Dna2,Dscc1,E2f7,E2f8,Ehmt2,Esco2,Gli1,Gli2,Gmnn,Gtpbp4,Ilkap,Lig3,Mapk8,Mre11a,Npm1,Obfc1,Pcna,Pdgfc,Pds5a,Pif1,Smc3,Stoml2,Terf1,Ticrr,Tinf2,Tipin,Trp53,Zranb3
GO:0016570	histone modification	1.39841e-14	6.70488e-13	66	1276	292	15644	0.0517241	0.0186653	0.226027	0.0815648	PC1pos	Actl6a,Ash2l,Aurka,Aurkb,Bap1,Baz1b,Brca2,Brcc3,Brd8,Carm1,Ccnb1,Cdk1,Cdk2,Chek1,Cul4b,Dpy30,Ehmt1,Ehmt2,Elp3,Elp4,Eya3,Ezh2,Fbl,Gsg2,Hat1,Hdac1,Hdac2,Hdac3,Hdac6,Kat2a,Kdm1a,Kdm2b,Mbd3,Naa50,Phb,Phc1,Pole3,Prmt1,Prmt3,Prmt5,Prmt6,Prmt7,Rbm14,Ruvbl1,Ruvbl2,Setdb1,Sfpq,Sin3a,Smarca4,Smarcad1,Smyd2,Suv39h1,Suv39h2,Tada1,Tada2a,Taf5,Tcf3,Trim37,Uhrf1,Usp22,Vrk1,Wdr5,Wdr82,Whsc1,Yeats2,Yeats4
GO:0006412	translation	1.69372e-14	8.00214e-13	64	1276	279	15644	0.0501567	0.0178343	0.229391	0.0815648	PC1pos	Aimp1,Aimp2,Cars,Dars,Dars2,Denr,Eef1b2,Eef1d,Eef1e1,Eef1g,Eefsec,Eif1ax,Eif2b1,Eif2b3,Eif2b5,Eif2s1,Eif2s2,Eif2s3x,Eif3a,Eif3c,Eif3d,Eif3l,Eif4e,Eif4g1,Eif5a,Eprs,Farsa,Farsb,Gars,Gspt1,Gtf2h3,Guf1,Hars,Hbs1l,Iars,Kars,Mrpl1,Mrpl11,Mrpl13,Mrpl15,Mrpl19,Mrpl21,Mrpl3,Mrpl37,Mrpl39,Mrps15,Mrps2,Mrps25,Mrps30,Mrps5,Ptcd3,Rars,Rars2,Rpl10a,Rpl22,Rpl27a,Rpl30,Rpl4,Sars2,Sox11,Tars,Vars,Yars,Yars2
GO:0051783	regulation of nuclear division	1.69878e-14	8.00214e-13	42	1276	137	15644	0.0329154	0.00875735	0.306569	0.0815648	PC1pos	Anapc4,Birc5,Bora,Bub1,Bub1b,Cdc20,Cdc23,Cdc27,Cdc6,Cdca5,Cenpe,Cep192,Chek1,Cit,Csnk2a2,Espl1,Fbxo5,Fzr1,Igf2,Kif11,Kif20b,Mad2l1,Msh2,Mtbp,Nme6,Nsmce2,Nusap1,Phb2,Phip,Plk1,Psmg2,Rad1,Ranbp1,Rcc1,Sgol2a,Smc5,Stil,Terf1,Tubg1,Ube2c,Zfp207,Zw10
GO:0033044	regulation of chromosome organization	1.75456e-14	8.19304e-13	51	1276	192	15644	0.0399687	0.0122731	0.265625	0.0815648	PC1pos	Atad2,Brca1,Bub1,Bub1b,Ccnb1,Cdc27,Cdc45,Cdca5,Cenpe,Cep192,Chek1,Cit,Csnk2a2,Ctcf,Dhx36,Dkc1,Dnmt1,Ehmt2,Espl1,H2afy,Iws1,Kat2a,Kdm1a,Mad2l1,Mapk8,Mcph1,Mtbp,Mtf2,Myc,Nelfa,Noc2l,Nsmce2,Paxip1,Pif1,Plk1,Psmg2,Ruvbl2,Sart3,Sfpq,Sgol2a,Sin3a,Smc5,Stil,Tada2a,Terf1,Tinf2,Trp53,Uhrf1,Uhrf2,Wdhd1,Zfp207
GO:0000226	microtubule cytoskeleton organization	2.07337e-14	9.5983e-13	70	1276	323	15644	0.0548589	0.0206469	0.216718	0.0815648	PC1pos	2810417H13Rik,Aspm,Asun,Aunip,Aurka,Aurkb,Birc5,Brca1,Brca2,Bub3,Casc5,Cdk5rap2,Cenpa,Cenpe,Cep192,Cep57,Champ1,Chek2,Ckap5,Crmp1,Espl1,Fbxo5,Fgfr1op,Fignl1,Haus1,Haus3,Haus6,Haus7,Hdac3,Kif11,Kif18a,Kif18b,Kif20a,Kif23,Kif24,Kif2c,Kif4,Knstrn,Mcph1,Mlh1,Mybl2,Ndc80,Nde1,Nek2,Npm1,Ntmt1,Nuf2,Nusap1,Plk1,Plk4,Psrc1,Racgap1,Ranbp1,Rcc1,Sass6,Seh1l,Sgol1,Smn1,Spag5,Spc25,Spdl1,Stil,Tacc3,Tpx2,Tubb5,…
GO:0080090	regulation of primary metabolic process	2.18756e-14	1.00404e-12	506	1276	4711	15644	0.396552	0.301138	0.107408	0.0815648	PC1pos	Aatf,Acin1,Acsl3,Actl6a,Aimp2,Anapc4,Ankrd26,Ankrd49,Apex1,Arnt2,Arpp19,Asf1a,Asf1b,Ash2l,Asxl3,Atad2,Atr,Aurka,Aurkb,Basp1,Baz1b,Bccip,Bcl9,Bclaf1,Birc5,Blm,Brca1,Brca2,Brcc3,Brd3,Brd8,Brip1,Bub1,Bzw1,C1qbp,Cacybp,Cand1,Caprin1,Caprin2,Carm1,Casp2,Casp3,Casp8ap2,Cbfb,Cbx1,Cbx2,Cbx3,Cbx5,Ccar1,Ccar2,Ccna2,Ccnb1,Ccne1,Ccne2,Ccnh,Cdc20,Cdc23,Cdc45,Cdc5l,Cdc6,Cdc7,Cdca2,Cdca7,Cdca7l,Cdh2,Cdk1,Cdk2,C…
GO:0009889	regulation of biosynthetic process	3.19197e-14	1.45262e-12	389	1276	3415	15644	0.304859	0.218295	0.113909	0.0815648	PC1pos	Aatf,Acsl3,Actl6a,Ankrd49,Apex1,Arnt2,Arpp19,Asf1a,Asf1b,Ash2l,Asxl3,Atad2,Atr,Aurkb,Basp1,Baz1b,Bcl9,Bclaf1,Birc5,Blm,Brca1,Brca2,Brd3,Brd8,Brip1,Bzw1,C1qbp,Cacybp,Cand1,Caprin1,Caprin2,Carm1,Casp8ap2,Cbfb,Cbx1,Cbx2,Cbx3,Cbx5,Ccar1,Ccar2,Ccna2,Ccnh,Cdc45,Cdc5l,Cdc7,Cdca7,Cdca7l,Cdh3,Cdk1,Cdk2,Cdk4,Cdk5rap2,Cdt1,Cenpf,Cenpk,Chaf1b,Chek1,Chek2,Cirh1a,Ckap2,Cnot1,Cnot7,Cops2,Cops5,Csnk2a2,Ctc1,Ctcf…
GO:0071822	protein complex subunit organization	4.66774e-14	2.10637e-12	164	1276	1125	15644	0.128527	0.0719126	0.145778	0.0815648	PC1pos	Abi2,Adsl,Asf1a,Asf1b,Aspm,Asun,Aunip,Aurka,Aurkb,Birc5,Blm,Cand1,Cand2,Ccnb1,Cct2,Cct3,Cct8,Cdh2,Cdk1,Cenpa,Cenpc1,Cenph,Cenpp,Cep192,Cep57,Chaf1a,Chaf1b,Chek2,Ckap5,Col11a1,Cpsf6,Ctcf,Dctpp1,Dut,Ect2,Eid2,Espl1,Fbxo5,Fignl1,Fkbp4,Fscn1,Gmnn,Gspt1,H2afy,H2afy2,Hat1,Haus1,Haus3,Haus6,Haus7,Hbb-y,Hdac3,Hdac6,Hist1h1a,Hist1h1b,Hist1h2bb,Hist1h2bf,Hist1h2bh,Hist1h2bj,Hist1h2bk,Hist1h2bm,Hist1h2bn,Hi…
GO:0007088	regulation of mitotic nuclear division	5.29058e-14	2.36754e-12	36	1276	107	15644	0.0282132	0.00683968	0.336449	0.0815648	PC1pos	Anapc4,Birc5,Bora,Bub1,Bub1b,Cdc23,Cdc27,Cdc6,Cdca5,Cenpe,Cep192,Chek1,Cit,Csnk2a2,Espl1,Igf2,Kif11,Kif20b,Mad2l1,Mtbp,Nme6,Nsmce2,Nusap1,Phb2,Phip,Plk1,Psmg2,Ranbp1,Rcc1,Smc5,Stil,Terf1,Tubg1,Ube2c,Zfp207,Zw10
GO:0031570	DNA integrity checkpoint	5.34195e-14	2.37076e-12	32	1276	86	15644	0.0250784	0.00549732	0.372093	0.0815648	PC1pos	Atr,Bcat1,Blm,Brca1,Brcc3,Casp2,Cdc5l,Cdk1,Cdt1,Chek1,Chek2,Clspn,Dna2,Dtl,Fam175a,Fzr1,Ints7,Mbd4,Mre11a,Msh2,Plk1,Prpf19,Rad1,Rbbp8,Rfwd3,Rhno1,Rpa2,Ticrr,Tipin,Top2a,Trp53,Usp28
GO:0050684	regulation of mRNA processing	7.36633e-14	3.24239e-12	33	1276	92	15644	0.0258621	0.00588085	0.358696	0.0815648	PC1pos	Acin1,C1qbp,Ccnb1,Cnot1,Cnot7,Hnrnpa2b1,Hnrnpl,Iws1,Ncbp1,Npm1,Pcbp4,Prpf19,Ptbp1,Rbm10,Rbm25,Rbm8a,Rbmx,Rbmxl1,Rnf219,Rnps1,Safb,Snrnp70,Srpk1,Srsf1,Srsf2,Srsf6,Srsf7,Srsf9,Thrap3,Tia1,Tra2b,U2af2,Zc3h14
GO:0034502	protein localization to chromosome	1.001e-13	4.3702e-12	19	1276	31	15644	0.0148903	0.00198159	0.612903	0.0815648	PC1pos	Aurkb,Bub1b,Casc5,Cdk1,Cenpa,Champ1,Esco2,Ezh2,Gsg2,H2afy,H2afy2,Lrwd1,Mtbp,Plk1,Rcc2,Ruvbl2,Spdl1,Tinf2,Zw10
GO:0006270	DNA replication initiation	1.23421e-13	5.34492e-12	15	1276	19	15644	0.0117555	0.00121452	0.789474	0.0815648	PC1pos	Ccne1,Ccne2,Cdc45,Cdc7,Gins2,Gins4,Mcm10,Mcm2,Mcm3,Mcm4,Mcm5,Mcm6,Mcm7,Pola1,Pola2
GO:0022607	cellular component assembly	1.61016e-13	6.91725e-12	206	1276	1543	15644	0.161442	0.0986321	0.133506	0.0815648	PC1pos	2700049A03Rik,Acsl3,Adsl,Alms1,Asf1a,Asf1b,Aspm,Aurka,Aurkb,Bin1,Birc5,Blm,Brix1,C1qbp,Cand1,Cand2,Ccnb1,Cct2,Cct3,Cct8,Cdc45,Cdh2,Cdk1,Celf1,Cenpa,Cenpc1,Cenph,Cenpi,Cenpn,Cenpo,Cenpp,Cep192,Cep57,Chaf1a,Chaf1b,Chek2,Clns1a,Cnot7,Cpsf6,Ctcf,Dctpp1,Ddx20,Ddx39b,Denr,Dut,Ect2,Ehmt2,Eid2,Eif3a,Eif3d,Fbxo5,Fkbp4,Fscn1,Fxn,Gcfc2,Gemin2,Gemin5,Gemin6,Gmnn,H2afy,H2afy2,Has2,Hat1,Haus1,Haus3,Haus6,Haus7…
GO:1903311	regulation of mRNA metabolic process	3.07343e-13	1.30987e-11	35	1276	107	15644	0.0274295	0.00683968	0.327103	0.0815648	PC1pos	Acin1,C1qbp,Ccnb1,Cnot1,Cnot7,Hnrnpa2b1,Hnrnpc,Hnrnpl,Hnrnpr,Iws1,Ncbp1,Npm1,Pcbp4,Prpf19,Ptbp1,Rbm10,Rbm25,Rbm8a,Rbmx,Rbmxl1,Rnf219,Rnps1,Safb,Snrnp70,Srpk1,Srsf1,Srsf2,Srsf6,Srsf7,Srsf9,Thrap3,Tia1,Tra2b,U2af2,Zc3h14
GO:0031323	regulation of cellular metabolic process	3.71179e-13	1.56948e-11	519	1276	4931	15644	0.40674	0.315201	0.105252	0.0815648	PC1pos	Aatf,Acin1,Acsl3,Actl6a,Aimp2,Anapc4,Ankrd26,Ankrd49,Apex1,Arnt2,Arpp19,Asf1a,Asf1b,Ash2l,Asxl3,Atad2,Atr,Aurka,Aurkb,Basp1,Baz1b,Bccip,Bcl9,Bclaf1,Birc5,Blm,Brca1,Brca2,Brcc3,Brd3,Brd8,Brip1,Bub1,Bzw1,C1qbp,Cacybp,Cand1,Caprin1,Caprin2,Carm1,Casc5,Casp2,Casp3,Casp8ap2,Cbfb,Cbx1,Cbx2,Cbx3,Cbx5,Ccar1,Ccar2,Ccna2,Ccnb1,Ccne1,Ccne2,Ccnh,Cdc20,Cdc23,Cdc45,Cdc5l,Cdc6,Cdc7,Cdca2,Cdca7,Cdca7l,Cdh2,Cdh3,…
GO:0070507	regulation of microtubule cytoskeleton organization	6.75932e-13	2.83574e-11	37	1276	121	15644	0.0289969	0.00773459	0.305785	0.0815648	PC1pos	Aurka,Aurkb,Bora,Ccnb1,Ccnf,Cdk5rap2,Cenpe,Cep192,Chek1,Ckap2,Clip3,Ect2,Eml4,Fkbp4,Gen1,Hdac6,Kif11,Knstrn,Mapk8,Mcph1,Nek2,Npm1,Plk1,Plk4,Psrc1,Racgap1,Ranbp1,Rbm14,Rcc2,Ska1,Ska2,Ska3,Spag5,Terf1,Tpx2,Trim37,Xpo1
GO:0000724	double-strand break repair via homologous recombination	7.28326e-13	3.00855e-11	26	1276	63	15644	0.0203762	0.0040271	0.412698	0.0815648	PC1pos	Atr,Brca1,Brca2,Cdc45,Cdc7,Gen1,Gins2,Gins4,H2afx,Mcm8,Mms22l,Nsmce2,Psmd14,Rad51,Rad51b,Rad51c,Rad54b,Rad54l,Rbbp8,Rpa1,Rpa2,Sfpq,Sfr1,Smc5,Spidr,Tonsl
GO:0000725	recombinational repair	7.28326e-13	3.00855e-11	26	1276	63	15644	0.0203762	0.0040271	0.412698	0.0815648	PC1pos	Atr,Brca1,Brca2,Cdc45,Cdc7,Gen1,Gins2,Gins4,H2afx,Mcm8,Mms22l,Nsmce2,Psmd14,Rad51,Rad51b,Rad51c,Rad54b,Rad54l,Rbbp8,Rpa1,Rpa2,Sfpq,Sfr1,Smc5,Spidr,Tonsl
GO:0032774	RNA biosynthetic process	8.85824e-13	3.6312e-11	240	1276	1910	15644	0.188088	0.122092	0.125654	0.0815648	PC1pos	Actl6a,Apex1,Arnt2,Asf1a,Asf1b,Ash2l,Asxl3,Atad2,Baz1b,Bclaf1,Birc5,Brd3,Brd8,Bzw1,C1qbp,Carm1,Casp8ap2,Cbx2,Cbx3,Ccar1,Ccnh,Cdc5l,Cdca7,Cdca7l,Chaf1b,Chek2,Cirh1a,Cnot1,Cnot7,Csnk2a2,Ctcf,Ddx1,Depdc1a,Dhx36,Dnajc2,Dnmt1,Dpy30,Dvl2,E2f3,E2f6,E2f7,E2f8,Ecd,Eef1d,Eid2,Elp2,Elp3,Elp4,Elp5,Elp6,Esf1,Ewsr1,Eya3,Ezh2,Fiz1,Foxm1,Fubp1,Gabpb1,Gcfc2,Gli1,Gli2,Gli3,Gtf2e1,Gtf2e2,Gtf2f2,Gtf2h2,Gtf2h3,Gtf2h4…
GO:0048024	regulation of mRNA splicing, via spliceosome	9.82692e-13	3.99777e-11	25	1276	59	15644	0.0195925	0.00377141	0.423729	0.0815648	PC1pos	Acin1,C1qbp,Hnrnpa2b1,Hnrnpl,Npm1,Pcbp4,Prpf19,Ptbp1,Rbm10,Rbm25,Rbm8a,Rbmx,Rbmxl1,Rnf219,Rnps1,Snrnp70,Srsf1,Srsf2,Srsf6,Srsf7,Srsf9,Thrap3,Tia1,Tra2b,U2af2
GO:0006351	transcription, DNA-templated	1.00008e-12	4.03792e-11	239	1276	1902	15644	0.187304	0.12158	0.125657	0.0815648	PC1pos	Actl6a,Apex1,Arnt2,Asf1a,Asf1b,Ash2l,Asxl3,Atad2,Baz1b,Bclaf1,Birc5,Brd3,Brd8,Bzw1,C1qbp,Carm1,Casp8ap2,Cbx2,Cbx3,Ccar1,Ccnh,Cdc5l,Cdca7,Cdca7l,Chaf1b,Chek2,Cirh1a,Cnot1,Cnot7,Csnk2a2,Ctcf,Ddx1,Depdc1a,Dhx36,Dnajc2,Dnmt1,Dpy30,Dvl2,E2f3,E2f6,E2f7,E2f8,Ecd,Eef1d,Eid2,Elp2,Elp3,Elp4,Elp5,Elp6,Esf1,Ewsr1,Eya3,Ezh2,Fiz1,Foxm1,Fubp1,Gabpb1,Gcfc2,Gli1,Gli2,Gli3,Gtf2e1,Gtf2e2,Gtf2f2,Gtf2h2,Gtf2h3,Gtf2h4…
GO:0007093	mitotic cell cycle checkpoint	1.04247e-12	4.17767e-11	31	1276	89	15644	0.0242947	0.00568908	0.348315	0.0815648	PC1pos	Bcat1,Blm,Bub1,Casp2,Cdk1,Cenpe,Cep192,Chek2,Clspn,Csnk2a2,Kntc1,Mad2l1,Mbd4,Mre11a,Msh2,Mtbp,Plk1,Psmg2,Rfwd3,Rpa2,Stil,Terf1,Ticrr,Tipin,Top2a,Trp53,Ttk,Zfp207,Zw10,Zwilch,Zwint
GO:0097659	nucleic acid-templated transcription	1.05832e-12	4.20977e-11	239	1276	1903	15644	0.187304	0.121644	0.125591	0.0815648	PC1pos	Actl6a,Apex1,Arnt2,Asf1a,Asf1b,Ash2l,Asxl3,Atad2,Baz1b,Bclaf1,Birc5,Brd3,Brd8,Bzw1,C1qbp,Carm1,Casp8ap2,Cbx2,Cbx3,Ccar1,Ccnh,Cdc5l,Cdca7,Cdca7l,Chaf1b,Chek2,Cirh1a,Cnot1,Cnot7,Csnk2a2,Ctcf,Ddx1,Depdc1a,Dhx36,Dnajc2,Dnmt1,Dpy30,Dvl2,E2f3,E2f6,E2f7,E2f8,Ecd,Eef1d,Eid2,Elp2,Elp3,Elp4,Elp5,Elp6,Esf1,Ewsr1,Eya3,Ezh2,Fiz1,Foxm1,Fubp1,Gabpb1,Gcfc2,Gli1,Gli2,Gli3,Gtf2e1,Gtf2e2,Gtf2f2,Gtf2h2,Gtf2h3,Gtf2h4…
GO:0006355	regulation of transcription, DNA-templated	1.31641e-12	5.19789e-11	326	1276	2815	15644	0.255486	0.179941	0.115808	0.0815648	PC1pos	Aatf,Actl6a,Ankrd49,Apex1,Arnt2,Asf1a,Asf1b,Ash2l,Asxl3,Atad2,Aurkb,Basp1,Baz1b,Bcl9,Bclaf1,Birc5,Blm,Brca1,Brca2,Brd3,Brd8,Brip1,Bzw1,C1qbp,Cand1,Caprin2,Carm1,Casp8ap2,Cbfb,Cbx1,Cbx2,Cbx3,Cbx5,Ccar1,Ccar2,Ccna2,Ccnh,Cdc45,Cdc5l,Cdca7,Cdca7l,Cdk2,Cdk5rap2,Cenpf,Cenpk,Chaf1b,Chek1,Chek2,Cirh1a,Ckap2,Cnot1,Cnot7,Cops2,Cops5,Csnk2a2,Ctcf,Ddx1,Ddx20,Ddx39b,Depdc1a,Dhx36,Dnajc2,Dnmt1,Dpy30,Dvl2,E2f3,…
GO:0006336	DNA replication-independent nucleosome assembly	1.37716e-12	5.35894e-11	16	1276	24	15644	0.0125392	0.00153413	0.666667	0.0815648	PC1pos	Asf1a,Asf1b,Cenpp,Hat1,Hist1h4a,Hist1h4d,Hist1h4f,Hist1h4i,Hist1h4j,Hist2h4,Hist4h4,Hjurp,Ipo4,Mis18a,Nasp,Rbbp4
GO:0034724	DNA replication-independent nucleosome organization	1.37716e-12	5.35894e-11	16	1276	24	15644	0.0125392	0.00153413	0.666667	0.0815648	PC1pos	Asf1a,Asf1b,Cenpp,Hat1,Hist1h4a,Hist1h4d,Hist1h4f,Hist1h4i,Hist1h4j,Hist2h4,Hist4h4,Hjurp,Ipo4,Mis18a,Nasp,Rbbp4
GO:2001141	regulation of RNA biosynthetic process	1.84996e-12	7.14697e-11	327	1276	2833	15644	0.25627	0.181092	0.115425	0.0815648	PC1pos	Aatf,Actl6a,Ankrd49,Apex1,Arnt2,Asf1a,Asf1b,Ash2l,Asxl3,Atad2,Aurkb,Basp1,Baz1b,Bcl9,Bclaf1,Birc5,Blm,Brca1,Brca2,Brd3,Brd8,Brip1,Bzw1,C1qbp,Cand1,Caprin2,Carm1,Casp8ap2,Cbfb,Cbx1,Cbx2,Cbx3,Cbx5,Ccar1,Ccar2,Ccna2,Ccnh,Cdc45,Cdc5l,Cdca7,Cdca7l,Cdk2,Cdk5rap2,Cenpf,Cenpk,Chaf1b,Chek1,Chek2,Cirh1a,Ckap2,Cnot1,Cnot7,Cops2,Cops5,Csnk2a2,Ctcf,Ddx1,Ddx20,Ddx39b,Depdc1a,Dhx36,Dnajc2,Dnmt1,Dpy30,Dvl2,E2f3,…
GO:0006461	protein complex assembly	1.88285e-12	7.22207e-11	129	1276	850	15644	0.101097	0.0543339	0.151765	0.0815648	PC1pos	Adsl,Asf1a,Asf1b,Aspm,Aurka,Aurkb,Birc5,Blm,Cand1,Cand2,Ccnb1,Cct2,Cct3,Cct8,Cdh2,Cdk1,Cenpa,Cenpc1,Cenph,Cenpp,Cep192,Cep57,Chaf1a,Chaf1b,Chek2,Cpsf6,Dctpp1,Dut,Ect2,Eid2,Fbxo5,Fkbp4,Gmnn,H2afy,H2afy2,Hat1,Haus1,Haus3,Haus6,Haus7,Hbb-y,Hdac3,Hist1h1a,Hist1h1b,Hist1h2bb,Hist1h2bf,Hist1h2bh,Hist1h2bj,Hist1h2bk,Hist1h2bm,Hist1h2bn,Hist1h3c,Hist1h3d,Hist1h3e,Hist1h3g,Hist1h3i,Hist1h4a,Hist1h4d,Hist1…
GO:0070271	protein complex biogenesis	2.23093e-12	8.49652e-11	129	1276	852	15644	0.101097	0.0544618	0.151408	0.0815648	PC1pos	Adsl,Asf1a,Asf1b,Aspm,Aurka,Aurkb,Birc5,Blm,Cand1,Cand2,Ccnb1,Cct2,Cct3,Cct8,Cdh2,Cdk1,Cenpa,Cenpc1,Cenph,Cenpp,Cep192,Cep57,Chaf1a,Chaf1b,Chek2,Cpsf6,Dctpp1,Dut,Ect2,Eid2,Fbxo5,Fkbp4,Gmnn,H2afy,H2afy2,Hat1,Haus1,Haus3,Haus6,Haus7,Hbb-y,Hdac3,Hist1h1a,Hist1h1b,Hist1h2bb,Hist1h2bf,Hist1h2bh,Hist1h2bj,Hist1h2bk,Hist1h2bm,Hist1h2bn,Hist1h3c,Hist1h3d,Hist1h3e,Hist1h3g,Hist1h3i,Hist1h4a,Hist1h4d,Hist1…
GO:1903506	regulation of nucleic acid-templated transcription	2.30122e-12	8.70249e-11	326	1276	2827	15644	0.255486	0.180708	0.115317	0.0815648	PC1pos	Aatf,Actl6a,Ankrd49,Apex1,Arnt2,Asf1a,Asf1b,Ash2l,Asxl3,Atad2,Aurkb,Basp1,Baz1b,Bcl9,Bclaf1,Birc5,Blm,Brca1,Brca2,Brd3,Brd8,Brip1,Bzw1,C1qbp,Cand1,Caprin2,Carm1,Casp8ap2,Cbfb,Cbx1,Cbx2,Cbx3,Cbx5,Ccar1,Ccar2,Ccna2,Ccnh,Cdc45,Cdc5l,Cdca7,Cdca7l,Cdk2,Cdk5rap2,Cenpf,Cenpk,Chaf1b,Chek1,Chek2,Cirh1a,Ckap2,Cnot1,Cnot7,Cops2,Cops5,Csnk2a2,Ctcf,Ddx1,Ddx20,Ddx39b,Depdc1a,Dhx36,Dnajc2,Dnmt1,Dpy30,Dvl2,E2f3,…
GO:0031577	spindle checkpoint	3.5357e-12	1.32504e-10	16	1276	25	15644	0.0125392	0.00159806	0.64	0.0815648	PC1pos	Aurkb,Birc5,Bub1,Bub3,Casc5,Cenpe,Cep192,Csnk2a2,Mad2l1,Mtbp,Plk1,Psmg2,Spdl1,Stil,Terf1,Zfp207
GO:0033045	regulation of sister chromatid segregation	3.55317e-12	1.32504e-10	18	1276	32	15644	0.0141066	0.00204551	0.5625	0.0815648	PC1pos	Bub1,Bub1b,Cdc27,Cenpe,Cep192,Cit,Csnk2a2,Espl1,Mad2l1,Mtbp,Nsmce2,Plk1,Psmg2,Sgol2a,Smc5,Stil,Terf1,Zfp207
GO:0051321	meiotic cell cycle	4.42606e-12	1.63917e-10	42	1276	159	15644	0.0329154	0.0101636	0.264151	0.0815648	PC1pos	Aspm,Aurka,Brca2,Bub3,Cdk2,Chtf18,Cks2,Ehmt2,Espl1,Exo1,Fanca,Fancd2,Fancm,Fbxo5,H2afx,Hmga2,Mastl,Mki67,Mlh1,Mre11a,Msh2,Msh3,Msh6,Ndc1,Nek2,Plk1,Pms2,Rad1,Rad51,Rad51c,Rbbp8,Rpa1,Sgol1,Sgol2a,Smc2,Smc3,Smc4,Syce2,Top2a,Topbp1,Trip13,Utp14b
GO:0045786	negative regulation of cell cycle	7.29905e-12	2.68465e-10	63	1276	309	15644	0.049373	0.019752	0.203883	0.0815648	PC1pos	Aurka,Bcat1,Blm,Bub1,Casp2,Casp3,Ccnf,Cdc5l,Cdk1,Cdk4,Cdk5rap2,Cenpe,Cep192,Chek1,Chek2,Clspn,Csnk2a2,Ddias,Ddx39b,E2f7,E2f8,Ezh2,Fbxo5,Fzd3,Gmnn,Gsg2,H2afy,Kntc1,Mad2l1,Mbd4,Mcph1,Mif,Mre11a,Msh2,Mtbp,Myc,Nle1,Nme6,Npm1,Plk1,Ppm1g,Prpf19,Psmg2,Rad1,Rbm14,Rfwd3,Rpa2,Smc3,Stil,Terf1,Tfap4,Thoc1,Ticrr,Tipin,Top2a,Trim37,Trp53,Ttk,Ube2c,Zfp207,Zw10,Zwilch,Zwint
GO:0006284	base-excision repair	7.78875e-12	2.84528e-10	19	1276	37	15644	0.0148903	0.00236512	0.513514	0.0815648	PC1pos	Apex1,Apex2,Dna2,Hmga2,Hmgb2,Lig1,Lig3,Mbd4,Mre11a,Parp1,Parp2,Pcna,Pold1,Pole,Polq,Rpa1,Rpa2,Ung,Xrcc1
GO:0000077	DNA damage checkpoint	8.00647e-12	2.90505e-10	28	1276	79	15644	0.0219436	0.00504986	0.35443	0.0815648	PC1pos	Atr,Bcat1,Blm,Brca1,Brcc3,Casp2,Cdc5l,Cdk1,Chek1,Chek2,Clspn,Dtl,Fam175a,Fzr1,Ints7,Mbd4,Mre11a,Msh2,Plk1,Prpf19,Rad1,Rbbp8,Rfwd3,Rhno1,Rpa2,Tipin,Trp53,Usp28
GO:0044267	cellular protein metabolic process	8.77917e-12	3.16404e-10	301	1276	2589	15644	0.235893	0.165495	0.116261	0.0815648	PC1pos	Abi2,Acp1,Actl6a,Adh5,Aimp1,Aimp2,Alg2,Alg8,Anapc1,Anapc4,Asb4,Ash2l,Atat1,Atr,Aurka,Aurkb,B3gnt5,Bap1,Baz1b,Birc5,Brca1,Brca2,Brcc3,Brd8,Bub1,Bub1b,Cad,Cand1,Cand2,Carm1,Cars,Cbfb,Ccnb1,Ccne1,Ccnf,Ccnh,Cct2,Cct3,Cct4,Cct5,Cct6a,Cct7,Cct8,Cdc16,Cdc20,Cdc23,Cdc25a,Cdc25c,Cdc27,Cdc7,Cdk1,Cdk2,Cdk4,Chek1,Chek2,Cit,Clip3,Clspn,Cops3,Cops4,Cops5,Cops7b,Cops8,Csnk2a2,Cul2,Cul4b,Dars,Dars2,Dbf4,Denr,Dpy…
GO:0006338	chromatin remodeling	9.60833e-12	3.43978e-10	34	1276	113	15644	0.0266458	0.00722322	0.300885	0.0815648	PC1pos	Actl6a,Ash2l,Baz1b,Cenpp,Chek1,Hdac1,Hdac2,Hells,Hjurp,Hmgb2,Hmgb3,Hmgxb4,Hnrnpc,Mbd3,Mis18a,Myc,Nasp,Psme4,Rbbp4,Rbbp7,Ruvbl2,Smarca1,Smarca4,Smarca5,Smarcad1,Smarcb1,Smarcc1,Smarcd1,Smarce1,Sox9,Ssrp1,Suv39h2,Tfam,Top1
GO:0071459	protein localization to chromosome, centromeric region	1.135e-11	4.03641e-10	11	1276	12	15644	0.00862069	0.000767067	0.916667	0.0815648	PC1pos	Aurkb,Bub1b,Casc5,Cdk1,Cenpa,Champ1,Gsg2,Mtbp,Rcc2,Spdl1,Zw10
GO:0010965	regulation of mitotic sister chromatid separation	1.2159e-11	4.29566e-10	17	1276	30	15644	0.0133229	0.00191767	0.566667	0.0815648	PC1pos	Bub1,Bub1b,Cdc27,Cenpe,Cep192,Cit,Csnk2a2,Espl1,Mad2l1,Mtbp,Nsmce2,Plk1,Psmg2,Smc5,Stil,Terf1,Zfp207
GO:0034501	protein localization to kinetochore	1.26161e-11	4.42799e-10	10	1276	10	15644	0.00783699	0.000639223	1	0.0815648	PC1pos	Aurkb,Bub1b,Casc5,Cdk1,Champ1,Gsg2,Mtbp,Rcc2,Spdl1,Zw10
GO:0051169	nuclear transport	1.368e-11	4.77022e-10	45	1276	184	15644	0.0352665	0.0117617	0.244565	0.0815648	PC1pos	Aaas,Cep57,Ddx39,Ddx39b,Eif5a,Fyttd1,Hspa9,Ipo11,Ipo4,Ipo5,Ipo7,Ipo9,Kpna3,Kpnb1,Lsg1,Mybbp1a,Ncbp1,Nmd3,Noc2l,Nop58,Npm1,Nup107,Nup133,Nup155,Nup160,Nup50,Nup54,Nup62,Nup93,Nxf1,Nxt1,Phb2,Phip,Pola2,Polr2d,Ran,Sdad1,Thoc1,Thoc3,Thoc6,Tnpo3,Trp53,Xpo1,Xpo5,Xpo7
GO:0045934	negative regulation of nucleobase-containing compound metabolic process	1.54753e-11	5.36144e-10	163	1276	1195	15644	0.127743	0.0763871	0.136402	0.0815648	PC1pos	Acin1,Atr,Aurkb,Basp1,Bclaf1,Birc5,Blm,Brca1,Brca2,C1qbp,Casp8ap2,Cbx1,Cbx2,Cbx3,Cbx5,Cenpf,Chek1,Chek2,Cnot1,Cops2,Ctcf,Ddx20,Depdc1a,Dnajc2,Dnmt1,E2f7,E2f8,Ehmt1,Ehmt2,Eid2,Ezh2,Foxm1,Gcfc2,Gli2,Gli3,Gmnn,Gtpbp4,H2afy,H2afy2,Hat1,Hba-x,Hbb-y,Hdac1,Hdac2,Hdac3,Hells,Hmga2,Hmgb2,Hnrnpa2b1,Hnrnpab,Hnrnpc,Hnrnpl,Ilf3,Kdm1a,Kdm2b,Khdrbs1,Lancl2,Larp7,Lig3,Lrpprc,Maged1,Mbd3,Mdfi,Mlh1,Mre11a,Msh2,Msh…
GO:0045931	positive regulation of mitotic cell cycle	2.15423e-11	7.41552e-10	35	1276	122	15644	0.0274295	0.00779852	0.286885	0.0815648	PC1pos	Anp32b,Apex1,Birc5,Brca2,Ccnb1,Cdc45,Cdc7,Cdca5,Cdk1,Cdk4,Cenpe,Cul4b,Dbf4,Eif4e,Espl1,Gen1,Igf2,Larp7,Mad2l1,Mtbp,Nsmce2,Nusap1,Phb2,Phip,Plk1,Plrg1,Rad51b,Rad51c,Ranbp1,Rcc2,Sin3a,Smc5,Terf1,Ube2c,Usp22
GO:0043414	macromolecule methylation	2.27814e-11	7.79211e-10	41	1276	160	15644	0.0321317	0.0102276	0.25625	0.0815648	PC1pos	Alkbh8,Ash2l,Carm1,Ctcf,Dnmt1,Dpy30,Ehmt1,Ehmt2,Emg1,Ezh2,Fbl,Ftsj3,Gspt1,Hells,Ilf3,Mbd4,Mettl1,Mettl16,Nsun2,Ntmt1,Prmt1,Prmt3,Prmt5,Prmt6,Prmt7,Rnmt,Setdb1,Smarca4,Smyd2,Snrpd3,Suv39h1,Suv39h2,Tgs1,Trim28,Trmt10a,Trmt5,Trmt6,Wdr4,Wdr5,Wdr82,Whsc1
GO:0006913	nucleocytoplasmic transport	2.34843e-11	7.9817e-10	44	1276	180	15644	0.0344828	0.011506	0.244444	0.0815648	PC1pos	Aaas,Cep57,Ddx39,Ddx39b,Eif5a,Fyttd1,Hspa9,Ipo11,Ipo4,Ipo5,Ipo7,Ipo9,Kpna3,Kpnb1,Lsg1,Mybbp1a,Ncbp1,Nmd3,Nop58,Npm1,Nup107,Nup133,Nup155,Nup160,Nup50,Nup54,Nup62,Nup93,Nxf1,Nxt1,Phb2,Phip,Pola2,Polr2d,Ran,Sdad1,Thoc1,Thoc3,Thoc6,Tnpo3,Trp53,Xpo1,Xpo5,Xpo7
GO:0033047	regulation of mitotic sister chromatid segregation	2.48805e-11	8.40303e-10	17	1276	31	15644	0.0133229	0.00198159	0.548387	0.0815648	PC1pos	Bub1,Bub1b,Cdc27,Cenpe,Cep192,Cit,Csnk2a2,Espl1,Mad2l1,Mtbp,Nsmce2,Plk1,Psmg2,Smc5,Stil,Terf1,Zfp207
GO:0044770	cell cycle phase transition	3.64479e-11	1.22328e-09	34	1276	118	15644	0.0266458	0.00754283	0.288136	0.0815648	PC1pos	Anp32b,Arpp19,Birc5,Bub1b,Ccne1,Ccne2,Cdc25a,Cdc25c,Cdc27,Cdc7,Cdca5,Cdk2,Cdk4,Chek1,Chek2,Cit,E2f6,E2f7,Eif4e,Foxm1,Lmnb1,Mastl,Plk1,Pole,Rbbp8,Rcc1,Skp2,Smarcb1,Taf2,Timeless,Tipin,Ube2c,Ube2s,Usp37
GO:0051225	spindle assembly	3.73069e-11	1.24433e-09	22	1276	53	15644	0.0172414	0.00338788	0.415094	0.0815648	PC1pos	Aspm,Aurka,Aurkb,Birc5,Cep192,Chek2,Fbxo5,Haus1,Haus3,Haus6,Haus7,Hdac3,Kif11,Kif23,Kif4,Mlh1,Mybl2,Nek2,Racgap1,Rcc1,Tpx2,Tubb5
GO:1901989	positive regulation of cell cycle phase transition	4.12711e-11	1.36806e-09	23	1276	58	15644	0.0180251	0.00370749	0.396552	0.0815648	PC1pos	Anp32b,Apex1,Birc5,Cdc45,Cdc7,Cdca5,Cdk4,Cenpe,Cul4b,Dbf4,Larp7,Mtbp,Nsmce2,Phb2,Plk1,Plrg1,Rad51b,Rad51c,Rcc2,Sin3a,Smc5,Stxbp4,Ube2c
GO:0010212	response to ionizing radiation	4.66427e-11	1.53663e-09	32	1276	107	15644	0.0250784	0.00683968	0.299065	0.0815648	PC1pos	Atr,Blm,Brca1,Brca2,Brcc3,Chek2,Ddias,Ect2,Eef1d,Eya3,Fam175a,Fancd2,Fignl1,H2afx,Ints7,Msh2,Mta1,Myc,Rad1,Rad51,Rad54b,Rad54l,Rfwd3,Rhno1,Sfrp2,Spidr,Ticrr,Topbp1,Trp53,Usp28,Xrcc5,Xrcc6
GO:0043044	ATP-dependent chromatin remodeling	4.98464e-11	1.61643e-09	18	1276	36	15644	0.0141066	0.0023012	0.5	0.0815648	PC1pos	Actl6a,Cenpp,Hdac1,Hdac2,Hjurp,Hnrnpc,Mbd3,Mis18a,Nasp,Psme4,Rbbp4,Smarca1,Smarca4,Smarca5,Smarcad1,Smarcb1,Smarcc1,Smarce1
GO:0051310	metaphase plate congression	4.98464e-11	1.61643e-09	18	1276	36	15644	0.0141066	0.0023012	0.5	0.0815648	PC1pos	Brca2,Ccnb1,Cdc23,Cdca5,Cdca8,Cenpe,Cenpf,Champ1,Kif18a,Kif22,Kif2c,Mlh1,Pinx1,Psrc1,Rrs1,Seh1l,Spdl1,Zw10
GO:0071166	ribonucleoprotein complex localization	4.99678e-11	1.61643e-09	21	1276	49	15644	0.0164577	0.00313219	0.428571	0.0815648	PC1pos	Ddx39,Ddx39b,Eif5a,Fyttd1,Ncbp1,Nmd3,Nop58,Npm1,Nup107,Nup133,Nup155,Nup160,Nup93,Nxf1,Polr2d,Ran,Sdad1,Thoc1,Thoc3,Thoc6,Xpo1
GO:0032886	regulation of microtubule-based process	5.96669e-11	1.91863e-09	38	1276	145	15644	0.0297806	0.00926873	0.262069	0.0815648	PC1pos	Aurka,Aurkb,Bora,Ccnb1,Ccnf,Cdk5rap2,Cenpe,Cep192,Chek1,Ckap2,Clip3,Ect2,Eml4,Fkbp4,Gen1,Hdac6,Kif11,Knstrn,Mapk8,Mcph1,Nek2,Npm1,Plk1,Plk4,Psrc1,Racgap1,Ranbp1,Rbm14,Rcc2,Ska1,Ska2,Ska3,Spag5,Tacc3,Terf1,Tpx2,Trim37,Xpo1
GO:0050000	chromosome localization	6.428e-11	2.04251e-09	20	1276	45	15644	0.015674	0.0028765	0.444444	0.0815648	PC1pos	Birc5,Brca2,Ccnb1,Cdc23,Cdca5,Cdca8,Cenpe,Cenpf,Champ1,Kif18a,Kif22,Kif2c,Mlh1,Nde1,Pinx1,Psrc1,Rrs1,Seh1l,Spdl1,Zw10
GO:0051303	establishment of chromosome localization	6.428e-11	2.04251e-09	20	1276	45	15644	0.015674	0.0028765	0.444444	0.0815648	PC1pos	Birc5,Brca2,Ccnb1,Cdc23,Cdca5,Cdca8,Cenpe,Cenpf,Champ1,Kif18a,Kif22,Kif2c,Mlh1,Nde1,Pinx1,Psrc1,Rrs1,Seh1l,Spdl1,Zw10
GO:0032259	methylation	6.75948e-11	2.13216e-09	52	1276	242	15644	0.0407524	0.0154692	0.214876	0.0815648	PC1pos	2700097O09Rik,Alkbh8,Ash2l,Carm1,Ctcf,D2Wsu81e,Dnmt1,Dpy30,Ehmt1,Ehmt2,Emg1,Ezh2,Fbl,Ftsj3,Gspt1,Hells,Ilf3,Mbd4,Mettl1,Mettl13,Mettl16,Mettl2,Mtap,Nop2,Nsun2,Ntmt1,Prmt1,Prmt3,Prmt5,Prmt6,Prmt7,Rnmt,Rrp8,Setdb1,Smarca4,Smyd2,Smyd5,Snrpd3,Suv39h1,Suv39h2,Tgs1,Tpmt,Trim28,Trmt10a,Trmt5,Trmt6,Tyms,Wbscr22,Wdr4,Wdr5,Wdr82,Whsc1
GO:0043484	regulation of RNA splicing	6.78957e-11	2.13216e-09	29	1276	91	15644	0.0227273	0.00581693	0.318681	0.0815648	PC1pos	Acin1,C1qbp,Hnrnpa2b1,Hnrnpf,Hnrnph1,Hnrnpl,Hnrnpll,Npm1,Pcbp4,Prpf19,Ptbp1,Ptbp2,Rbm10,Rbm25,Rbm8a,Rbmx,Rbmxl1,Rnf219,Rnps1,Snrnp70,Srsf1,Srsf2,Srsf6,Srsf7,Srsf9,Thrap3,Tia1,Tra2b,U2af2
GO:0051172	negative regulation of nitrogen compound metabolic process	7.06049e-11	2.20435e-09	163	1276	1218	15644	0.127743	0.0778573	0.133826	0.0815648	PC1pos	Acin1,Atr,Aurkb,Basp1,Bclaf1,Birc5,Blm,Brca1,Brca2,C1qbp,Casp8ap2,Cbx1,Cbx2,Cbx3,Cbx5,Cenpf,Chek1,Chek2,Cnot1,Cops2,Ctcf,Ddx20,Depdc1a,Dnajc2,Dnmt1,E2f7,E2f8,Ehmt1,Ehmt2,Eid2,Ezh2,Foxm1,Gcfc2,Gli2,Gli3,Gmnn,Gtpbp4,H2afy,H2afy2,Hat1,Hba-x,Hbb-y,Hdac1,Hdac2,Hdac3,Hells,Hmga2,Hmgb2,Hnrnpa2b1,Hnrnpab,Hnrnpc,Hnrnpl,Ilf3,Kdm1a,Kdm2b,Khdrbs1,Lancl2,Larp7,Lig3,Lrpprc,Maged1,Mbd3,Mdfi,Mlh1,Mre11a,Msh2,Msh…
GO:1901988	negative regulation of cell cycle phase transition	7.40975e-11	2.30002e-09	30	1276	97	15644	0.023511	0.00620046	0.309278	0.0815648	PC1pos	Bcat1,Blm,Bub1,Casp2,Cdc5l,Cdk1,Cenpe,Cep192,Chek1,Chek2,Clspn,Csnk2a2,E2f7,Ezh2,Gsg2,H2afy,Mad2l1,Mbd4,Mre11a,Mtbp,Plk1,Prpf19,Psmg2,Rfwd3,Rpa2,Stil,Terf1,Ticrr,Trp53,Zfp207
GO:2001020	regulation of response to DNA damage stimulus	7.45358e-11	2.30033e-09	35	1276	127	15644	0.0274295	0.00811813	0.275591	0.0815648	PC1pos	Apex1,Atr,Bclaf1,Brca1,Brcc3,Ccar2,Chek1,Ddx39b,Dek,Eef1e1,Eya3,Fam175a,Fem1b,Fignl1,Foxm1,Kdm1a,Mif,Myc,Npm1,Parp1,Parpbp,Pcna,Polq,Rad51,Rfwd3,Rnaseh2b,Rpa2,Rtel1,Smyd2,Spidr,Thoc1,Trim28,Trim32,Usp1,Whsc1
GO:1902099	regulation of metaphase/anaphase transition of cell cycle	9.34949e-11	2.85266e-09	17	1276	33	15644	0.0133229	0.00210943	0.515152	0.0815648	PC1pos	Anapc4,Bub1,Cdc23,Cdc6,Cenpe,Cep192,Csnk2a2,Mad2l1,Mtbp,Nsmce2,Plk1,Psmg2,Smc5,Stil,Terf1,Ube2c,Zfp207
GO:0030071	regulation of mitotic metaphase/anaphase transition	9.34949e-11	2.85266e-09	17	1276	33	15644	0.0133229	0.00210943	0.515152	0.0815648	PC1pos	Anapc4,Bub1,Cdc23,Cdc6,Cenpe,Cep192,Csnk2a2,Mad2l1,Mtbp,Nsmce2,Plk1,Psmg2,Smc5,Stil,Terf1,Ube2c,Zfp207
GO:0009987	cellular process	1.0429e-10	3.16405e-09	1152	1276	13200	15644	0.902821	0.843774	0.0872727	0.0815648	PC1pos	1110008L16Rik,2700049A03Rik,2700094K13Rik,2810417H13Rik,Aatf,Abi2,Acin1,Acp1,Acsl3,Actl6a,Acy1,Adh5,Adsl,Aimp1,Aimp2,Ak2,Aldh18a1,Alg13,Alg2,Alg8,Alkbh1,Alkbh8,Alms1,Alyref,Amt,Anapc1,Anapc15,Anapc4,Anln,Anp32b,Anp32e,Apex1,Apex2,Apitd1,Aprt,Arhgap11a,Arhgap19,Arhgap28,Arnt2,Arpp19,Arxes1,Asb4,Asf1a,Asf1b,Ash2l,Asnsd1,Aspm,Asun,Asxl3,Atad2,Atad3a,Atad5,Atat1,Atic,Atp5a1,Atr,Aunip,Aurka,Aurkb,B3gn…
GO:1901992	positive regulation of mitotic cell cycle phase transition	1.36113e-10	4.10634e-09	22	1276	56	15644	0.0172414	0.00357965	0.392857	0.0815648	PC1pos	Anp32b,Apex1,Birc5,Cdc45,Cdc7,Cdca5,Cdk4,Cenpe,Cul4b,Dbf4,Larp7,Mtbp,Nsmce2,Phb2,Plk1,Plrg1,Rad51b,Rad51c,Rcc2,Sin3a,Smc5,Ube2c
GO:0032392	DNA geometric change	1.5746e-10	4.72381e-09	18	1276	38	15644	0.0141066	0.00242905	0.473684	0.0815648	PC1pos	Blm,Cdc45,Ddx1,Dna2,Mcm2,Mcm4,Mcm6,Mcm7,Mre11a,Peo1,Pif1,Rad51,Rtel1,Ruvbl1,Ruvbl2,Supv3l1,Top2a,Zranb3
GO:0045930	negative regulation of mitotic cell cycle	1.76054e-10	5.25229e-09	38	1276	150	15644	0.0297806	0.00958834	0.253333	0.0815648	PC1pos	Bcat1,Blm,Bub1,Casp2,Cdk1,Cenpe,Cep192,Chek1,Chek2,Clspn,Csnk2a2,E2f7,Ezh2,Fzd3,Gsg2,Kntc1,Mad2l1,Mbd4,Mre11a,Msh2,Mtbp,Nle1,Nme6,Plk1,Psmg2,Rfwd3,Rpa2,Stil,Terf1,Ticrr,Tipin,Top2a,Trp53,Ttk,Zfp207,Zw10,Zwilch,Zwint
GO:0051053	negative regulation of DNA metabolic process	1.81381e-10	5.3813e-09	27	1276	83	15644	0.0211599	0.00530555	0.325301	0.0815648	PC1pos	Atr,Blm,Brca2,Chek1,Chek2,Dnajc2,Gmnn,Gtpbp4,Lig3,Mlh1,Mre11a,Msh2,Msh3,Msh6,Parpbp,Pds5a,Pif1,Polq,Rad18,Smc3,Terf1,Thoc1,Tinf2,Tipin,Trim28,Trp53,Zranb3
GO:0090305	nucleic acid phosphodiester bond hydrolysis	2.03636e-10	6.00837e-09	40	1276	164	15644	0.031348	0.0104833	0.243902	0.0815648	PC1pos	Alkbh1,Apex1,Apex2,Cnot1,Cnot7,Cpsf1,Cpsf2,Cstf3,Ddx1,Dgcr8,Dis3,Dna2,Drosha,Elac2,Eri2,Exo1,Exo5,Exog,Exosc2,Fen1,Gen1,Hmga2,Mre11a,N4bp2,Ncbp1,Nme1,Nol9,Pold1,Pop1,Rad1,Rad51c,Rbbp8,Rnaseh2a,Rnaseh2b,Rpp30,Rpp38,Rpp40,Tdp2,Tsn,Zranb3
GO:0007126	meiotic nuclear division	2.16308e-10	6.3474e-09	33	1276	119	15644	0.0258621	0.00760675	0.277311	0.0815648	PC1pos	Aspm,Aurka,Brca2,Chtf18,Cks2,Ehmt2,Espl1,Fanca,Fancd2,Fancm,Fbxo5,Mastl,Mki67,Mlh1,Mre11a,Msh2,Msh3,Msh6,Ndc1,Plk1,Pms2,Rad51,Rad51c,Rpa1,Sgol1,Sgol2a,Smc2,Smc3,Smc4,Syce2,Top2a,Topbp1,Trip13
GO:0048025	negative regulation of mRNA splicing, via spliceosome	2.18254e-10	6.3697e-09	14	1276	23	15644	0.0109718	0.00147021	0.608696	0.0815648	PC1pos	Acin1,C1qbp,Hnrnpa2b1,Hnrnpl,Npm1,Pcbp4,Ptbp1,Rbm10,Rbmxl1,Rnps1,Srsf6,Srsf7,Srsf9,U2af2
GO:0071426	ribonucleoprotein complex export from nucleus	2.67493e-10	7.76451e-09	20	1276	48	15644	0.015674	0.00306827	0.416667	0.0815648	PC1pos	Ddx39,Ddx39b,Eif5a,Fyttd1,Ncbp1,Nmd3,Npm1,Nup107,Nup133,Nup155,Nup160,Nup93,Nxf1,Polr2d,Ran,Sdad1,Thoc1,Thoc3,Thoc6,Xpo1
GO:0030261	chromosome condensation	2.95431e-10	8.45779e-09	15	1276	27	15644	0.0117555	0.0017259	0.555556	0.0815648	PC1pos	Acin1,Ccnb1,Cdca5,Cdk1,Hmga2,Ncapd2,Ncapd3,Ncapg,Ncapg2,Ncaph,Ncaph2,Nusap1,Smc2,Smc4,Top2a
GO:0033119	negative regulation of RNA splicing	2.95431e-10	8.45779e-09	15	1276	27	15644	0.0117555	0.0017259	0.555556	0.0815648	PC1pos	Acin1,C1qbp,Hnrnpa2b1,Hnrnpl,Npm1,Pcbp4,Ptbp1,Ptbp2,Rbm10,Rbmxl1,Rnps1,Srsf6,Srsf7,Srsf9,U2af2
GO:0051782	negative regulation of cell division	2.96101e-10	8.45779e-09	21	1276	53	15644	0.0164577	0.00338788	0.396226	0.0815648	PC1pos	Aspm,Blm,Bub1,Cenpe,Cep192,Chek1,Csnk2a2,E2f7,E2f8,Fbxo5,Mad2l1,Msh2,Mtbp,Myc,Nme6,Plk1,Psmg2,Rad1,Stil,Terf1,Zfp207
GO:0051168	nuclear export	3.43313e-10	9.75444e-09	25	1276	74	15644	0.0195925	0.00473025	0.337838	0.0815648	PC1pos	Ddx39,Ddx39b,Eif5a,Fyttd1,Hspa9,Lsg1,Ncbp1,Nmd3,Npm1,Nup107,Nup133,Nup155,Nup160,Nup93,Nxf1,Nxt1,Polr2d,Ran,Sdad1,Thoc1,Thoc3,Thoc6,Xpo1,Xpo5,Xpo7
GO:0033043	regulation of organelle organization	3.78143e-10	1.06875e-08	138	1276	1003	15644	0.10815	0.064114	0.137587	0.0815648	PC1pos	Abi2,Acin1,Actl6a,Alms1,Anapc4,Atad2,Aurka,Aurkb,Bap1,Birc5,Bora,Brca1,Bub1,Bub1b,C1qbp,Ccnb1,Ccnf,Cdc20,Cdc23,Cdc27,Cdc45,Cdc6,Cdca5,Cdk5rap2,Cenpe,Cep192,Cep295,Chaf1b,Chek1,Cit,Ckap2,Clip3,Cnot1,Csnk2a2,Ctcf,Dhx36,Dkc1,Dnmt1,Ect2,Ehmt2,Eif2s1,Eml4,Espl1,Fbxo5,Fkbp4,Fxn,Fzr1,Gen1,H2afy,Hdac2,Hdac6,Igf2,Iws1,Jam3,Kat2a,Kdm1a,Kif11,Kif20b,Knstrn,Lig3,Lrpprc,Mad2l1,Mapk8,Mcph1,Mis18a,Mrps2,Msh2,Mt…
GO:1903046	meiotic cell cycle process	4.97063e-10	1.3975e-08	29	1276	98	15644	0.0227273	0.00626438	0.295918	0.0815648	PC1pos	Aspm,Aurka,Brca2,Chtf18,Cks2,Ehmt2,Espl1,Fancd2,Fancm,Fbxo5,Mastl,Mlh1,Mre11a,Msh2,Msh3,Msh6,Ndc1,Plk1,Rad1,Rad51,Rad51c,Sgol1,Sgol2a,Smc2,Smc4,Syce2,Top2a,Topbp1,Trip13
GO:0032508	DNA duplex unwinding	5.43799e-10	1.52094e-08	17	1276	36	15644	0.0133229	0.0023012	0.472222	0.0815648	PC1pos	Blm,Cdc45,Ddx1,Dna2,Mcm2,Mcm4,Mcm6,Mcm7,Mre11a,Peo1,Pif1,Rad51,Rtel1,Ruvbl1,Ruvbl2,Supv3l1,Top2a
GO:0090329	regulation of DNA-dependent DNA replication	5.88342e-10	1.63699e-08	15	1276	28	15644	0.0117555	0.00178982	0.535714	0.0815648	PC1pos	Brca2,Cdc7,Cdk2,Cdt1,Chek2,E2f7,E2f8,Ilkap,Lig3,Mre11a,Smc3,Stoml2,Ticrr,Tipin,Zranb3
GO:0008608	attachment of spindle microtubules to kinetochore	7.14613e-10	1.97808e-08	10	1276	12	15644	0.00783699	0.000767067	0.833333	0.0815648	PC1pos	Brca2,Bub3,Casc5,Cenpe,Champ1,Ndc80,Nuf2,Seh1l,Sgol1,Zfp207
GO:0007017	microtubule-based process	9.70647e-10	2.67301e-08	78	1276	470	15644	0.0611285	0.0300435	0.165957	0.0815648	PC1pos	2810417H13Rik,Aspm,Asun,Aunip,Aurka,Aurkb,Birc5,Brca1,Brca2,Bub3,Casc5,Cdk5rap2,Cenpa,Cenpe,Cep192,Cep57,Champ1,Chek2,Ckap5,Crmp1,Espl1,Fbxo5,Fgfr1op,Fignl1,Haus1,Haus3,Haus6,Haus7,Hdac3,Ift74,Kif11,Kif15,Kif18a,Kif18b,Kif20a,Kif20b,Kif22,Kif23,Kif24,Kif2c,Kif4,Knstrn,Mcph1,Mlh1,Mybl2,Ndc80,Nde1,Nek2,Npm1,Ntmt1,Nuf2,Nusap1,Plk1,Plk4,Psrc1,Racgap1,Ranbp1,Rcc1,Rpgr,Sass6,Seh1l,Sgol1,Smn1,Spag5,Spc2…
GO:0044772	mitotic cell cycle phase transition	1.01698e-09	2.78632e-08	31	1276	113	15644	0.0242947	0.00722322	0.274336	0.0815648	PC1pos	Anp32b,Arpp19,Birc5,Bub1b,Ccne1,Ccne2,Cdc25a,Cdc25c,Cdc27,Cdca5,Cdk2,Cdk4,Chek1,Chek2,Cit,E2f6,E2f7,Eif4e,Foxm1,Lmnb1,Mastl,Plk1,Pole,Rbbp8,Rcc1,Skp2,Smarcb1,Taf2,Ube2c,Ube2s,Usp37
GO:0000245	spliceosomal complex assembly	1.07618e-09	2.93355e-08	16	1276	33	15644	0.0125392	0.00210943	0.484848	0.0815648	PC1pos	Celf1,Ddx39b,Gcfc2,Gemin2,Gemin6,Luc7l,Prpf19,Psip1,Ptbp2,Rbmx,Rbmxl1,Scaf11,Sf3a1,Smn1,Srsf1,Srsf6
GO:0000018	regulation of DNA recombination	1.46651e-09	3.97735e-08	20	1276	52	15644	0.015674	0.00332396	0.384615	0.0815648	PC1pos	Blm,Chek1,Fignl1,Lig3,Mlh1,Msh2,Msh3,Msh6,Parpbp,Paxip1,Polq,Rad18,Rad51,Rpa2,Rtel1,Smarcad1,Spidr,Thoc1,Whsc1,Zranb3
GO:0071478	cellular response to radiation	2.95551e-09	7.97543e-08	29	1276	105	15644	0.0227273	0.00671184	0.27619	0.0815648	PC1pos	Atr,Aurkb,Bcat1,Blm,Cdc25a,Chek1,Cul4b,Ddias,Ect2,Eef1d,Fignl1,H2afx,Ints7,Noc2l,Pbk,Pcna,Pold1,Ppid,Rad1,Rad51,Rhno1,Rpgr,Ruvbl2,Sfrp2,Spidr,Trp53,Usp28,Xrcc5,Xrcc6
GO:0006405	RNA export from nucleus	3.00569e-09	8.07027e-08	18	1276	44	15644	0.0141066	0.00281258	0.409091	0.0815648	PC1pos	Ddx39,Ddx39b,Eif5a,Fyttd1,Ncbp1,Npm1,Nup107,Nup133,Nup155,Nup160,Nup93,Nxf1,Nxt1,Polr2d,Thoc1,Thoc3,Thoc6,Xpo5
GO:0045910	negative regulation of DNA recombination	3.03662e-09	8.11276e-08	11	1276	16	15644	0.00862069	0.00102276	0.6875	0.0815648	PC1pos	Blm,Lig3,Mlh1,Msh2,Msh3,Msh6,Parpbp,Polq,Rad18,Thoc1,Zranb3
GO:1901976	regulation of cell cycle checkpoint	3.92015e-09	1.04214e-07	14	1276	27	15644	0.0109718	0.0017259	0.518519	0.0815648	PC1pos	Anapc15,Aurka,Ccar2,Ccnb1,Cdk5rap2,Ddx39b,Fem1b,Gen1,Gsg2,Mad2l1,Rfwd3,Rnaseh2b,Rpa2,Thoc1
GO:0006418	tRNA aminoacylation for protein translation	4.09544e-09	1.08338e-07	17	1276	40	15644	0.0133229	0.00255689	0.425	0.0815648	PC1pos	Cars,Dars,Dars2,Eprs,Farsa,Farsb,Gars,Hars,Iars,Kars,Rars,Rars2,Sars2,Tars,Vars,Yars,Yars2
GO:1901991	negative regulation of mitotic cell cycle phase transition	5.27256e-09	1.38792e-07	26	1276	89	15644	0.0203762	0.00568908	0.292135	0.0815648	PC1pos	Bcat1,Blm,Bub1,Casp2,Cdk1,Cenpe,Cep192,Chek1,Clspn,Csnk2a2,E2f7,Ezh2,Gsg2,Mad2l1,Mbd4,Mre11a,Mtbp,Plk1,Psmg2,Rfwd3,Rpa2,Stil,Terf1,Ticrr,Trp53,Zfp207
GO:0009314	response to radiation	5.49723e-09	1.44001e-07	59	1276	328	15644	0.0462382	0.0209665	0.179878	0.0815648	PC1pos	2810417H13Rik,Atr,Aurkb,Bcat1,Blm,Brca1,Brca2,Brcc3,Casp3,Ccar2,Cdc25a,Chek1,Chek2,Cul4b,Ddias,Dtl,Ect2,Eef1d,Eya3,Fam175a,Fancd2,Fignl1,H2afx,Ints7,Mapk8,Mbd4,Msh2,Msh6,Mta1,Myc,Noc2l,Pbk,Pcna,Pold1,Ppid,Rad1,Rad18,Rad51,Rad54b,Rad54l,Rbm4b,Rev1,Rfwd3,Rhno1,Rpgr,Ruvbl2,Sfrp2,Spidr,Ticrr,Tipin,Topbp1,Trim32,Trp53,Ube4b,Usp1,Usp28,Xrcc5,Xrcc6,Zranb3
GO:0007080	mitotic metaphase plate congression	7.25195e-09	1.89044e-07	14	1276	28	15644	0.0109718	0.00178982	0.5	0.0815648	PC1pos	Ccnb1,Cdc23,Cdca5,Cdca8,Cenpe,Kif18a,Kif22,Kif2c,Pinx1,Psrc1,Rrs1,Seh1l,Spdl1,Zw10
GO:0034508	centromere complex assembly	7.96721e-09	2.06686e-07	11	1276	17	15644	0.00862069	0.00108668	0.647059	0.0815648	PC1pos	Cenpa,Cenpc1,Cenph,Cenpi,Cenpn,Cenpo,Cenpp,Hells,Hjurp,Mis12,Mis18a
GO:0032200	telomere organization	1.00418e-08	2.59252e-07	17	1276	42	15644	0.0133229	0.00268474	0.404762	0.0815648	PC1pos	Blm,Ctc1,Mre11a,Nsmce2,Obfc1,Parp1,Pif1,Pinx1,Rad51,Rpa1,Rpa2,Rtel1,Smc5,Terf1,Tinf2,Xrcc5,Xrcc6
GO:0009411	response to UV	1.06671e-08	2.74077e-07	30	1276	117	15644	0.023511	0.00747891	0.25641	0.0815648	PC1pos	2810417H13Rik,Atr,Aurkb,Bcat1,Brca2,Casp3,Ccar2,Cdc25a,Chek1,Cul4b,Ddias,Dtl,Mapk8,Msh2,Msh6,Noc2l,Pbk,Pcna,Pold1,Ppid,Rad18,Rev1,Ruvbl2,Tipin,Trim32,Trp53,Ube4b,Usp1,Usp28,Zranb3
GO:0010558	negative regulation of macromolecule biosynthetic process	1.07305e-08	2.74394e-07	153	1276	1203	15644	0.119906	0.0768985	0.127182	0.0815648	PC1pos	Aatf,Atr,Aurkb,Basp1,Bclaf1,Birc5,Brca1,Brca2,C1qbp,Caprin1,Caprin2,Casp8ap2,Cbx1,Cbx2,Cbx3,Cbx5,Cenpf,Chek1,Chek2,Cnot1,Cops2,Ctcf,Ddx20,Depdc1a,Dnajc2,Dnmt1,E2f7,E2f8,Ehmt1,Ehmt2,Eid2,Eif2b1,Eif2b3,Eif2b5,Eif4e,Eprs,Ezh2,Foxm1,Fxr1,Gcfc2,Gli2,Gli3,Gmnn,Grb10,Gtpbp4,H2afy,H2afy2,Hat1,Hba-x,Hbb-y,Hdac1,Hdac2,Hdac3,Hells,Hmga2,Hmgb2,Hnrnpa2b1,Hnrnpab,Hnrnpd,Igf2bp1,Ilf3,Kdm1a,Kdm2b,Khdrbs1,Lancl2,…
GO:0050686	negative regulation of mRNA processing	1.10172e-08	2.80389e-07	15	1276	33	15644	0.0117555	0.00210943	0.454545	0.0815648	PC1pos	Acin1,C1qbp,Hnrnpa2b1,Hnrnpl,Npm1,Pcbp4,Ptbp1,Rbm10,Rbmxl1,Rnps1,Srsf6,Srsf7,Srsf9,U2af2,Zc3h14
GO:0019222	regulation of metabolic process	1.18447e-08	3.00028e-07	550	1276	5601	15644	0.431034	0.358029	0.0981968	0.0815648	PC1pos	Aatf,Acin1,Acsl3,Actl6a,Aimp2,Alkbh1,Anapc4,Ankrd26,Ankrd49,Anp32e,Apex1,Arnt2,Arpp19,Asf1a,Asf1b,Ash2l,Asxl3,Atad2,Atr,Aurka,Aurkb,Basp1,Baz1b,Bccip,Bcl9,Bclaf1,Bin1,Birc5,Blm,Brca1,Brca2,Brcc3,Brd3,Brd8,Brip1,Bub1,Bzw1,C1qbp,Cacybp,Cand1,Caprin1,Caprin2,Carm1,Casc5,Casp2,Casp3,Casp8ap2,Cbfb,Cbx1,Cbx2,Cbx3,Cbx5,Ccar1,Ccar2,Ccna2,Ccnb1,Ccne1,Ccne2,Ccnh,Cdc20,Cdc23,Cdc45,Cdc5l,Cdc6,Cdc7,Cdca2,Cdca…
GO:0051297	centrosome organization	1.33674e-08	3.37008e-07	20	1276	58	15644	0.015674	0.00370749	0.344828	0.0815648	PC1pos	2810417H13Rik,Aurka,Brca1,Brca2,Cdk5rap2,Cep192,Ckap5,Haus1,Haus3,Haus6,Haus7,Kif11,Nde1,Nek2,Npm1,Plk1,Plk4,Sass6,Sgol1,Stil
GO:1902850	microtubule cytoskeleton organization involved in mitosis	1.36613e-08	3.4281e-07	13	1276	25	15644	0.0101881	0.00159806	0.52	0.0815648	PC1pos	Aurkb,Birc5,Cenpe,Champ1,Chek2,Kif11,Kif23,Kif4,Mybl2,Ndc80,Nek2,Racgap1,Seh1l
GO:0007052	mitotic spindle organization	1.38516e-08	3.45967e-07	16	1276	38	15644	0.0125392	0.00242905	0.421053	0.0815648	PC1pos	Asun,Aurka,Aurkb,Birc5,Chek2,Kif11,Kif23,Kif4,Mybl2,Ndc80,Nek2,Racgap1,Rcc1,Spc25,Stil,Tubg1
GO:2000113	negative regulation of cellular macromolecule biosynthetic process	1.46903e-08	3.65217e-07	147	1276	1149	15644	0.115204	0.0734467	0.127937	0.0815648	PC1pos	Aatf,Atr,Aurkb,Basp1,Bclaf1,Birc5,Brca1,Brca2,C1qbp,Caprin1,Caprin2,Cbx1,Cbx2,Cbx3,Cbx5,Cenpf,Chek1,Chek2,Cnot1,Cops2,Ctcf,Ddx20,Depdc1a,Dnajc2,Dnmt1,E2f7,E2f8,Ehmt1,Ehmt2,Eid2,Eif2b1,Eif2b3,Eif2b5,Eif4e,Eprs,Ezh2,Foxm1,Fxr1,Gcfc2,Gli2,Gli3,Gmnn,Grb10,Gtpbp4,H2afy,H2afy2,Hat1,Hba-x,Hbb-y,Hdac1,Hdac2,Hdac3,Hells,Hmga2,Hmgb2,Hnrnpa2b1,Hnrnpab,Hnrnpd,Igf2bp1,Ilf3,Kdm1a,Kdm2b,Khdrbs1,Lancl2,Larp7,Lig…
GO:0043038	amino acid activation	1.53509e-08	3.78139e-07	17	1276	43	15644	0.0133229	0.00274866	0.395349	0.0815648	PC1pos	Cars,Dars,Dars2,Eprs,Farsa,Farsb,Gars,Hars,Iars,Kars,Rars,Rars2,Sars2,Tars,Vars,Yars,Yars2
GO:0043039	tRNA aminoacylation	1.53509e-08	3.78139e-07	17	1276	43	15644	0.0133229	0.00274866	0.395349	0.0815648	PC1pos	Cars,Dars,Dars2,Eprs,Farsa,Farsb,Gars,Hars,Iars,Kars,Rars,Rars2,Sars2,Tars,Vars,Yars,Yars2
GO:0040029	regulation of gene expression, epigenetic	1.83213e-08	4.49249e-07	38	1276	175	15644	0.0297806	0.0111864	0.217143	0.0815648	PC1pos	Alkbh1,Apex1,Ash2l,Atad2,Baz1b,Brca1,Chek1,Cnot1,Ctcf,Dgcr8,Dnmt1,Drosha,Ehmt1,Ehmt2,Ezh2,Glmn,H2afy,H2afy2,Hat1,Hdac2,Hdac6,Hells,Mbd3,Mbd4,Mta1,Prmt7,Rrp8,Smarca4,Smarca5,Smarcd1,Smchd1,Srrt,Suv39h1,Tarbp2,Trim27,Trim28,Xpo5,Zcchc11
GO:0006298	mismatch repair	1.89722e-08	4.63094e-07	11	1276	18	15644	0.00862069	0.0011506	0.611111	0.0815648	PC1pos	Exo1,Mlh1,Msh2,Msh3,Msh6,Pcna,Pms1,Pms2,Rnaseh2a,Rpa1,Rpa2
GO:0007127	meiosis I	1.90963e-08	4.64014e-07	23	1276	76	15644	0.0180251	0.00485809	0.302632	0.0815648	PC1pos	Aurka,Brca2,Chtf18,Cks2,Ehmt2,Espl1,Fancd2,Fancm,Fbxo5,Mlh1,Mre11a,Msh2,Msh3,Msh6,Ndc1,Plk1,Rad51,Rad51c,Sgol2a,Syce2,Top2a,Topbp1,Trip13
GO:0009451	RNA modification	1.95373e-08	4.72592e-07	24	1276	82	15644	0.0188088	0.00524163	0.292683	0.0815648	PC1pos	Alkbh8,Dkc1,Elp3,Emg1,Fbl,Ftsj3,Gar1,Mettl1,Mettl16,Nop56,Nop58,Nsun2,Pus1,Pus10,Pus7l,Qtrt1,Qtrtd1,Rnmt,Tgs1,Thg1l,Trmt10a,Trmt5,Trmt6,Wdr4
GO:0010605	negative regulation of macromolecule metabolic process	2.1586e-08	5.19808e-07	228	1276	1989	15644	0.178683	0.127141	0.11463	0.0815648	PC1pos	Aatf,Acin1,Ankrd26,Atr,Aurkb,Basp1,Bclaf1,Birc5,Blm,Brca1,Brca2,Bub1,C1qbp,Caprin1,Caprin2,Casp3,Casp8ap2,Cbx1,Cbx2,Cbx3,Cbx5,Ccar2,Ccnb1,Cenpe,Cenpf,Cep192,Chek1,Chek2,Cnot1,Cnot7,Cops2,Csnk2a2,Ctcf,Ddx20,Depdc1a,Dgcr8,Dnajc2,Dnmt1,Drosha,Dusp9,E2f7,E2f8,Ehmt1,Ehmt2,Eid2,Eif2b1,Eif2b3,Eif2b5,Eif4e,Eprs,Ezh2,Fbxo5,Fgfr1op,Foxm1,Fxr1,Gcfc2,Gli2,Gli3,Glmn,Gmnn,Grb10,Gtpbp4,H2afy,H2afy2,Hat1,Hba-x,H…
GO:1903312	negative regulation of mRNA metabolic process	2.17151e-08	5.2058e-07	16	1276	39	15644	0.0125392	0.00249297	0.410256	0.0815648	PC1pos	Acin1,C1qbp,Hnrnpa2b1,Hnrnpc,Hnrnpl,Npm1,Pcbp4,Ptbp1,Rbm10,Rbmxl1,Rnps1,Srsf6,Srsf7,Srsf9,U2af2,Zc3h14
GO:0032435	negative regulation of proteasomal ubiquitin-dependent protein catabolic process	2.31238e-08	5.51889e-07	17	1276	44	15644	0.0133229	0.00281258	0.386364	0.0815648	PC1pos	Bub1,Ccar2,Cenpe,Cep192,Csnk2a2,Mad2l1,Mtbp,Park7,Pbk,Plk1,Psmg2,Senp1,Smarcc1,Stil,Terf1,Usp14,Zfp207
GO:0051054	positive regulation of DNA metabolic process	2.71721e-08	6.45637e-07	32	1276	135	15644	0.0250784	0.00862951	0.237037	0.0815648	PC1pos	Apex1,Brca1,Brcc3,Cacybp,Cdc7,Cdk1,Cdk2,Ctc1,Dhx36,Dkc1,Dna2,E2f7,E2f8,Eya3,Fam175a,Foxm1,Gli1,Gli2,Mapk8,Myc,Npm1,Obfc1,Paxip1,Pcna,Pdgfc,Rad51,Spidr,Stoml2,Tinf2,Top2a,Trim28,Whsc1
GO:0006406	mRNA export from nucleus	2.95048e-08	6.94915e-07	15	1276	35	15644	0.0117555	0.00223728	0.428571	0.0815648	PC1pos	Ddx39,Ddx39b,Eif5a,Fyttd1,Ncbp1,Nup107,Nup133,Nup155,Nup160,Nup93,Nxf1,Polr2d,Thoc1,Thoc3,Thoc6
GO:0071427	mRNA-containing ribonucleoprotein complex export from nucleus	2.95048e-08	6.94915e-07	15	1276	35	15644	0.0117555	0.00223728	0.428571	0.0815648	PC1pos	Ddx39,Ddx39b,Eif5a,Fyttd1,Ncbp1,Nup107,Nup133,Nup155,Nup160,Nup93,Nxf1,Polr2d,Thoc1,Thoc3,Thoc6
GO:0008033	tRNA processing	3.17544e-08	7.44635e-07	25	1276	90	15644	0.0195925	0.005753	0.277778	0.0815648	PC1pos	1110008L16Rik,Alkbh8,Ddx1,Elac2,Elp3,Fbl,Lsm6,Mettl1,Nsun2,Pop1,Pus1,Pus10,Pus7l,Qtrt1,Qtrtd1,Rpp30,Rpp38,Rpp40,Rtcb,Ssb,Thg1l,Trmt10a,Trmt5,Trmt6,Wdr4
GO:0000723	telomere maintenance	3.34615e-08	7.81253e-07	16	1276	40	15644	0.0125392	0.00255689	0.4	0.0815648	PC1pos	Blm,Ctc1,Mre11a,Nsmce2,Obfc1,Parp1,Pif1,Pinx1,Rpa1,Rpa2,Rtel1,Smc5,Terf1,Tinf2,Xrcc5,Xrcc6
GO:0006282	regulation of DNA repair	3.55922e-08	8.27402e-07	20	1276	61	15644	0.015674	0.00389926	0.327869	0.0815648	PC1pos	Apex1,Brca1,Brcc3,Chek1,Dek,Eya3,Fam175a,Fignl1,Foxm1,Parp1,Parpbp,Pcna,Polq,Rad51,Rpa2,Rtel1,Spidr,Trim28,Usp1,Whsc1
GO:0051290	protein heterotetramerization	3.79418e-08	8.78223e-07	14	1276	31	15644	0.0109718	0.00198159	0.451613	0.0815648	PC1pos	Hist1h3d,Hist1h3e,Hist1h3g,Hist1h3i,Hist1h4a,Hist1h4d,Hist1h4f,Hist1h4i,Hist1h4j,Hist2h4,Hist4h4,Pdss1,Rrm1,Rrm2
GO:0051253	negative regulation of RNA metabolic process	3.913e-08	9.01838e-07	139	1276	1087	15644	0.108934	0.0694835	0.127875	0.0815648	PC1pos	Acin1,Aurkb,Basp1,Bclaf1,Birc5,Brca1,C1qbp,Casp8ap2,Cbx1,Cbx2,Cbx3,Cbx5,Cenpf,Cnot1,Cops2,Ctcf,Ddx20,Depdc1a,Dnmt1,E2f7,E2f8,Ehmt1,Ehmt2,Eid2,Ezh2,Foxm1,Gcfc2,Gli2,Gli3,Gmnn,H2afy,H2afy2,Hat1,Hba-x,Hbb-y,Hdac1,Hdac2,Hdac3,Hells,Hmga2,Hmgb2,Hnrnpa2b1,Hnrnpab,Hnrnpc,Hnrnpl,Ilf3,Kdm1a,Kdm2b,Khdrbs1,Lancl2,Larp7,Lrpprc,Maged1,Mbd3,Mdfi,Mta1,Mtf2,Mybbp1a,Myc,Nelfa,Nelfcd,Nfxl1,Nif3l1,Noc2l,Nono,Npm1,P…
GO:1902749	regulation of cell cycle G2/M phase transition	4.68994e-08	1.07628e-06	18	1276	51	15644	0.0141066	0.00326004	0.352941	0.0815648	PC1pos	Blm,Ccna2,Cdc7,Cdk1,Cdk4,Cenpf,Chek1,Clspn,Ctc1,H2afy,Mbd4,Mre11a,Rad51b,Rad51c,Rcc2,Rnaseh2b,Sin3a,Ticrr
GO:0051985	negative regulation of chromosome segregation	4.77086e-08	1.09019e-06	12	1276	23	15644	0.00940439	0.00147021	0.521739	0.0815648	PC1pos	Bub1,Cenpe,Cep192,Chtf18,Csnk2a2,Mad2l1,Mtbp,Plk1,Psmg2,Stil,Terf1,Zfp207
GO:0051784	negative regulation of nuclear division	5.07382e-08	1.15451e-06	16	1276	41	15644	0.0125392	0.00262081	0.390244	0.0815648	PC1pos	Bub1,Cenpe,Cep192,Chek1,Csnk2a2,Fbxo5,Mad2l1,Msh2,Mtbp,Nme6,Plk1,Psmg2,Rad1,Stil,Terf1,Zfp207
GO:0018205	peptidyl-lysine modification	5.2056e-08	1.1795e-06	39	1276	189	15644	0.0305643	0.0120813	0.206349	0.0815648	PC1pos	Actl6a,Ash2l,Atat1,Brca2,Brd8,Dpy30,Ehmt1,Ehmt2,Elp3,Elp4,Ezh2,Hat1,Hdac6,Kat2a,Mbd3,Naa50,Pole3,Ruvbl1,Ruvbl2,Sae1,Senp1,Setdb1,Smarca4,Smyd2,Sumo3,Suv39h1,Suv39h2,Tada1,Tada2a,Taf5,Tcf3,Trim28,Uba2,Usp22,Wdr5,Wdr82,Whsc1,Yeats2,Yeats4
GO:0045005	DNA-dependent DNA replication maintenance of fidelity	6.39018e-08	1.43578e-06	10	1276	16	15644	0.00783699	0.00102276	0.625	0.0815648	PC1pos	Blm,Brca2,Fancm,Mms22l,Pold1,Rad51,Thoc1,Tipin,Tonsl,Zranb3
GO:0051984	positive regulation of chromosome segregation	6.39018e-08	1.43578e-06	10	1276	16	15644	0.00783699	0.00102276	0.625	0.0815648	PC1pos	Ccnb1,Cdc6,Cenpe,Espl1,Nsmce2,Plk1,Rcc2,Sfpq,Sgol2a,Smc5
GO:1901799	negative regulation of proteasomal protein catabolic process	7.29484e-08	1.63222e-06	17	1276	47	15644	0.0133229	0.00300435	0.361702	0.0815648	PC1pos	Bub1,Ccar2,Cenpe,Cep192,Csnk2a2,Mad2l1,Mtbp,Park7,Pbk,Plk1,Psmg2,Senp1,Smarcc1,Stil,Terf1,Usp14,Zfp207
GO:0071174	mitotic spindle checkpoint	8.58812e-08	1.87472e-06	11	1276	20	15644	0.00862069	0.00127845	0.55	0.0815648	PC1pos	Bub1,Cenpe,Cep192,Csnk2a2,Mad2l1,Mtbp,Plk1,Psmg2,Stil,Terf1,Zfp207
GO:1902100	negative regulation of metaphase/anaphase transition of cell cycle	8.58812e-08	1.87472e-06	11	1276	20	15644	0.00862069	0.00127845	0.55	0.0815648	PC1pos	Bub1,Cenpe,Cep192,Csnk2a2,Mad2l1,Mtbp,Plk1,Psmg2,Stil,Terf1,Zfp207
GO:0045841	negative regulation of mitotic metaphase/anaphase transition	8.58812e-08	1.87472e-06	11	1276	20	15644	0.00862069	0.00127845	0.55	0.0815648	PC1pos	Bub1,Cenpe,Cep192,Csnk2a2,Mad2l1,Mtbp,Plk1,Psmg2,Stil,Terf1,Zfp207
GO:0033048	negative regulation of mitotic sister chromatid segregation	8.58812e-08	1.87472e-06	11	1276	20	15644	0.00862069	0.00127845	0.55	0.0815648	PC1pos	Bub1,Cenpe,Cep192,Csnk2a2,Mad2l1,Mtbp,Plk1,Psmg2,Stil,Terf1,Zfp207
GO:2000816	negative regulation of mitotic sister chromatid separation	8.58812e-08	1.87472e-06	11	1276	20	15644	0.00862069	0.00127845	0.55	0.0815648	PC1pos	Bub1,Cenpe,Cep192,Csnk2a2,Mad2l1,Mtbp,Plk1,Psmg2,Stil,Terf1,Zfp207
GO:0033046	negative regulation of sister chromatid segregation	8.58812e-08	1.87472e-06	11	1276	20	15644	0.00862069	0.00127845	0.55	0.0815648	PC1pos	Bub1,Cenpe,Cep192,Csnk2a2,Mad2l1,Mtbp,Plk1,Psmg2,Stil,Terf1,Zfp207
GO:0043412	macromolecule modification	1.05945e-07	2.30334e-06	239	1276	2145	15644	0.187304	0.137113	0.111422	0.0815648	PC1pos	Abi2,Acp1,Actl6a,Adh5,Alg2,Alg8,Alkbh1,Alkbh8,Anapc1,Anapc4,Apex1,Asb4,Ash2l,Atat1,Atr,Aurka,Aurkb,B3gnt5,Bap1,Baz1b,Birc5,Brca1,Brca2,Brcc3,Brd8,Bub1,Bub1b,Cad,Cand1,Cand2,Carm1,Cbfb,Ccnb1,Ccne1,Ccnf,Ccnh,Cdc16,Cdc23,Cdc25a,Cdc25c,Cdc27,Cdc7,Cdk1,Cdk2,Cdk4,Chek1,Chek2,Cit,Clip3,Clspn,Cops3,Cops4,Cops5,Cops7b,Cops8,Csnk2a2,Ctcf,Cul2,Cul4b,Dbf4,Dkc1,Dnmt1,Dpy30,Dscc1,Dtl,Dusp9,Dzip3,Ehmt1,Ehmt2,Ei…
GO:0008156	negative regulation of DNA replication	1.11169e-07	2.40717e-06	15	1276	38	15644	0.0117555	0.00242905	0.394737	0.0815648	PC1pos	Atr,Brca2,Chek2,Gmnn,Gtpbp4,Lig3,Mre11a,Pds5a,Pif1,Smc3,Terf1,Tinf2,Tipin,Trp53,Zranb3
GO:0031023	microtubule organizing center organization	1.17871e-07	2.54203e-06	20	1276	65	15644	0.015674	0.00415495	0.307692	0.0815648	PC1pos	2810417H13Rik,Aurka,Brca1,Brca2,Cdk5rap2,Cep192,Ckap5,Haus1,Haus3,Haus6,Haus7,Kif11,Nde1,Nek2,Npm1,Plk1,Plk4,Sass6,Sgol1,Stil
GO:0010629	negative regulation of gene expression	1.41738e-07	3.04454e-06	162	1276	1343	15644	0.126959	0.0858476	0.120625	0.0815648	PC1pos	Acin1,Aurkb,Basp1,Bclaf1,Birc5,Brca1,C1qbp,Caprin1,Caprin2,Cbx1,Cbx2,Cbx3,Cbx5,Ccnb1,Cenpf,Cnot1,Cnot7,Cops2,Ctcf,Ddx20,Depdc1a,Dgcr8,Dnmt1,Drosha,E2f7,E2f8,Ehmt1,Ehmt2,Eid2,Eif2b1,Eif2b3,Eif2b5,Eif4e,Eprs,Ezh2,Foxm1,Fxr1,Gcfc2,Gli2,Gli3,Gmnn,H2afy,H2afy2,Hat1,Hba-x,Hbb-y,Hdac1,Hdac2,Hdac3,Hells,Hmga2,Hmgb2,Hnrnpa2b1,Hnrnpab,Hnrnpd,Hnrnpl,Hspa4,Igf2bp1,Ilf3,Kdm1a,Kdm2b,Khdrbs1,Lancl2,Larp7,Maged1…
GO:0031327	negative regulation of cellular biosynthetic process	1.6216e-07	3.46932e-06	153	1276	1254	15644	0.119906	0.0801585	0.12201	0.0815648	PC1pos	Aatf,Atr,Aurkb,Basp1,Bclaf1,Birc5,Brca1,Brca2,C1qbp,Caprin1,Caprin2,Casp8ap2,Cbx1,Cbx2,Cbx3,Cbx5,Cenpf,Chek1,Chek2,Cnot1,Cops2,Ctcf,Ddx20,Depdc1a,Dnajc2,Dnmt1,E2f7,E2f8,Ehmt1,Ehmt2,Eid2,Eif2b1,Eif2b3,Eif2b5,Eif4e,Eprs,Ezh2,Foxm1,Fxr1,Gcfc2,Gli2,Gli3,Gmnn,Grb10,Gtpbp4,H2afy,H2afy2,Hat1,Hba-x,Hbb-y,Hdac1,Hdac2,Hdac3,Hells,Hmga2,Hmgb2,Hnrnpa2b1,Hnrnpab,Hnrnpd,Igf2bp1,Ilf3,Kdm1a,Kdm2b,Khdrbs1,Lancl2,…
GO:0000726	non-recombinational repair	1.67036e-07	3.55946e-06	11	1276	21	15644	0.00862069	0.00134237	0.52381	0.0815648	PC1pos	Lig1,Lig3,Mlh1,Mre11a,Pola1,Polq,Prpf19,Psmd14,Rbbp8,Xrcc5,Xrcc6
GO:0010389	regulation of G2/M transition of mitotic cell cycle	2.07037e-07	4.39442e-06	17	1276	50	15644	0.0133229	0.00319611	0.34	0.0815648	PC1pos	Blm,Ccna2,Cdc7,Cdk1,Cdk4,Cenpf,Chek1,Clspn,Ctc1,Mbd4,Mre11a,Rad51b,Rad51c,Rcc2,Rnaseh2b,Sin3a,Ticrr
GO:0045839	negative regulation of mitotic nuclear division	2.13482e-07	4.51339e-06	13	1276	30	15644	0.0101881	0.00191767	0.433333	0.0815648	PC1pos	Bub1,Cenpe,Cep192,Chek1,Csnk2a2,Mad2l1,Mtbp,Nme6,Plk1,Psmg2,Stil,Terf1,Zfp207
GO:0071479	cellular response to ionizing radiation	2.32654e-07	4.89943e-06	16	1276	45	15644	0.0125392	0.0028765	0.355556	0.0815648	PC1pos	Atr,Blm,Ddias,Ect2,Eef1d,Fignl1,H2afx,Ints7,Rad1,Rad51,Rhno1,Sfrp2,Spidr,Trp53,Xrcc5,Xrcc6
GO:0032434	regulation of proteasomal ubiquitin-dependent protein catabolic process	2.33883e-07	4.90606e-06	28	1276	119	15644	0.0219436	0.00760675	0.235294	0.0815648	PC1pos	Anapc4,Aurka,Bub1,Ccar2,Cdc23,Cdc6,Cenpe,Cep192,Csnk2a2,Glmn,Mad2l1,Mtbp,Nsmce2,Park7,Pbk,Plk1,Psmg2,Rad23b,Senp1,Smarcc1,Smc5,Stil,Terf1,Ube2c,Ubqln2,Usp14,Usp5,Zfp207
GO:0031145	anaphase-promoting complex-dependent proteasomal ubiquitin-dependent protein catabolic process	2.53136e-07	5.24842e-06	8	1276	11	15644	0.00626959	0.000703145	0.727273	0.0815648	PC1pos	Anapc4,Bub1b,Cdc20,Cdc27,Cit,Fzr1,Ube2c,Ube2s
GO:0007076	mitotic chromosome condensation	2.53136e-07	5.24842e-06	8	1276	11	15644	0.00626959	0.000703145	0.727273	0.0815648	PC1pos	Cdca5,Ncapd2,Ncapd3,Ncapg,Ncaph,Nusap1,Smc2,Smc4
GO:0051988	regulation of attachment of spindle microtubules to kinetochore	2.53136e-07	5.24842e-06	8	1276	11	15644	0.00626959	0.000703145	0.727273	0.0815648	PC1pos	Ccnb1,Cenpe,Ect2,Knstrn,Nek2,Racgap1,Rcc2,Spag5
GO:0030490	maturation of SSU-rRNA	2.70375e-07	5.58429e-06	12	1276	26	15644	0.00940439	0.00166198	0.461538	0.0815648	PC1pos	Cirh1a,Diexf,Lsm6,Nob1,Nol11,Nop14,Pwp2,Srfbp1,Tbl3,Utp15,Utp6,Wdr3
GO:0061136	regulation of proteasomal protein catabolic process	2.75615e-07	5.6707e-06	38	1276	193	15644	0.0297806	0.012337	0.196891	0.0815648	PC1pos	Anapc4,Aurka,Bub1,Ccar2,Cdc23,Cdc6,Cenpe,Cep192,Csnk2a2,Glmn,Mad2l1,Mtbp,Nsmce2,Park7,Pbk,Plk1,Psmc5,Psmd14,Psme3,Psmg2,Rad23b,Senp1,Smarcc1,Smc5,Stil,Terf1,Ube2c,Ubqln2,Uchl5,Usp1,Usp10,Usp11,Usp14,Usp22,Usp28,Usp37,Usp5,Zfp207
GO:0010608	posttranscriptional regulation of gene expression	2.98057e-07	6.09929e-06	56	1276	340	15644	0.0438871	0.0217336	0.164706	0.0815648	PC1pos	Apex1,C1qbp,Caprin1,Caprin2,Cdk4,Cnot1,Cnot7,D19Bwg1357e,Dgcr8,Dhx9,Drosha,Eefsec,Eif2b1,Eif2b3,Eif2b5,Eif2s1,Eif4e,Eif4g1,Eif5a,Elavl1,Eprs,Fxr1,Hnrnpa0,Hnrnpc,Hnrnpd,Hnrnpl,Hnrnpu,Igf2bp1,Igf2bp2,Igf2bp3,Ilf3,Khdrbs1,Lrpprc,Lsm14b,Matr3,Ncbp1,Ncbp2,Npm1,Pa2g4,Pcbp1,Polr2d,Ptcd3,Rbm10,Rbm4b,Rps6ka6,Rqcd1,Srrt,Srsf1,Syncrip,Tarbp2,Tardbp,Thrap3,Tia1,Xpo5,Zc3h14,Zcchc11
GO:0006303	double-strand break repair via nonhomologous end joining	2.99853e-07	6.09929e-06	10	1276	18	15644	0.00783699	0.0011506	0.555556	0.0815648	PC1pos	Lig1,Lig3,Mlh1,Mre11a,Pola1,Polq,Prpf19,Psmd14,Xrcc5,Xrcc6
GO:0071173	spindle assembly checkpoint	2.99853e-07	6.09929e-06	10	1276	18	15644	0.00783699	0.0011506	0.555556	0.0815648	PC1pos	Bub1,Bub3,Casc5,Cenpe,Cep192,Mad2l1,Plk1,Psmg2,Terf1,Zfp207
GO:0071897	DNA biosynthetic process	3.29873e-07	6.68459e-06	16	1276	46	15644	0.0125392	0.00294042	0.347826	0.0815648	PC1pos	2810417H13Rik,Dkc1,Dtl,Lig1,Lig3,Pcna,Phb,Pola1,Pola2,Pold1,Pold2,Pole,Pole2,Polq,Rev1,Tk1
GO:0007062	sister chromatid cohesion	3.40262e-07	6.86919e-06	13	1276	31	15644	0.0101881	0.00198159	0.419355	0.0815648	PC1pos	Cdca5,Ddx11,Dscc1,Gsg2,Kif22,Mre11a,Naa50,Pds5a,Pds5b,Phb2,Rad51c,Sgol2a,Smc3
GO:0009890	negative regulation of biosynthetic process	4.7649e-07	9.58333e-06	153	1276	1276	15644	0.119906	0.0815648	0.119906	0.0815648	PC1pos	Aatf,Atr,Aurkb,Basp1,Bclaf1,Birc5,Brca1,Brca2,C1qbp,Caprin1,Caprin2,Casp8ap2,Cbx1,Cbx2,Cbx3,Cbx5,Cenpf,Chek1,Chek2,Cnot1,Cops2,Ctcf,Ddx20,Depdc1a,Dnajc2,Dnmt1,E2f7,E2f8,Ehmt1,Ehmt2,Eid2,Eif2b1,Eif2b3,Eif2b5,Eif4e,Eprs,Ezh2,Foxm1,Fxr1,Gcfc2,Gli2,Gli3,Gmnn,Grb10,Gtpbp4,H2afy,H2afy2,Hat1,Hba-x,Hbb-y,Hdac1,Hdac2,Hdac3,Hells,Hmga2,Hmgb2,Hnrnpa2b1,Hnrnpab,Hnrnpd,Igf2bp1,Ilf3,Kdm1a,Kdm2b,Khdrbs1,Lancl2,…
GO:2001251	negative regulation of chromosome organization	5.83496e-07	1.16917e-05	20	1276	71	15644	0.015674	0.00453848	0.28169	0.0815648	PC1pos	Atad2,Brca1,Bub1,Cenpe,Cep192,Csnk2a2,Dnmt1,H2afy,Kdm1a,Mad2l1,Mtbp,Mtf2,Noc2l,Plk1,Psmg2,Sin3a,Stil,Terf1,Tinf2,Zfp207
GO:0042273	ribosomal large subunit biogenesis	5.86658e-07	1.17114e-05	10	1276	19	15644	0.00783699	0.00121452	0.526316	0.0815648	PC1pos	Brix1,Nle1,Nol9,Nop16,Npm1,Pes1,Rpf2,Sdad1,Wdr12,Wdr55
GO:0034453	microtubule anchoring	7.30066e-07	1.44583e-05	12	1276	28	15644	0.00940439	0.00178982	0.428571	0.0815648	PC1pos	Brca2,Bub3,Casc5,Cenpe,Cep57,Champ1,Fgfr1op,Ndc80,Nuf2,Seh1l,Sgol1,Zfp207
GO:0045814	negative regulation of gene expression, epigenetic	7.30066e-07	1.44583e-05	12	1276	28	15644	0.00940439	0.00178982	0.428571	0.0815648	PC1pos	Ezh2,H2afy,H2afy2,Hat1,Hdac2,Hells,Mbd3,Rrp8,Smarca4,Smarca5,Suv39h1,Trim27
GO:0006268	DNA unwinding involved in DNA replication	7.35033e-07	1.44583e-05	7	1276	9	15644	0.00548589	0.0005753	0.777778	0.0815648	PC1pos	Mcm2,Mcm4,Mcm6,Mcm7,Peo1,Rad51,Top2a
GO:0071168	protein localization to chromatin	7.35033e-07	1.44583e-05	7	1276	9	15644	0.00548589	0.0005753	0.777778	0.0815648	PC1pos	Esco2,Ezh2,H2afy,H2afy2,Lrwd1,Plk1,Ruvbl2
GO:0031572	G2 DNA damage checkpoint	8.09959e-07	1.58163e-05	13	1276	33	15644	0.0101881	0.00210943	0.393939	0.0815648	PC1pos	Blm,Brca1,Brcc3,Cdk1,Chek1,Clspn,Dtl,Fam175a,Fzr1,Mbd4,Mre11a,Plk1,Rbbp8
GO:0001510	RNA methylation	8.09959e-07	1.58163e-05	13	1276	33	15644	0.0101881	0.00210943	0.393939	0.0815648	PC1pos	Alkbh8,Emg1,Fbl,Ftsj3,Mettl1,Mettl16,Nsun2,Rnmt,Tgs1,Trmt10a,Trmt5,Trmt6,Wdr4
GO:0018193	peptidyl-amino acid modification	8.67021e-07	1.68692e-05	81	1276	577	15644	0.0634796	0.0368832	0.140381	0.0815648	PC1pos	Abi2,Actl6a,Adh5,Ash2l,Atat1,Atr,Aurka,Aurkb,Baz1b,Brca2,Brd8,Cad,Carm1,Ccnb1,Cdc7,Cdk1,Cdk2,Chek1,Clip3,Clspn,Dpy30,Ehmt1,Ehmt2,Elp3,Elp4,Epha7,Ephb2,Ezh2,Fkbp3,Fkbp4,Gsg2,Hat1,Hdac6,Kat2a,Mapk8,Mbd3,Melk,Naa50,Ntmt1,Park7,Pbk,Pkdcc,Plk1,Pole3,Ppid,Ppie,Ppil1,Ppil3,Ppwd1,Prmt1,Prmt3,Prmt5,Prmt6,Prmt7,Ruvbl1,Ruvbl2,Sae1,Sbk1,Senp1,Setdb1,Smarca4,Smyd2,Stk39,Sumo3,Suv39h1,Suv39h2,Tada1,Tada2a,Taf5…
GO:0031324	negative regulation of cellular metabolic process	8.92633e-07	1.73048e-05	221	1276	2007	15644	0.173197	0.128292	0.110115	0.0815648	PC1pos	Aatf,Acin1,Ankrd26,Atr,Aurkb,Basp1,Bclaf1,Birc5,Blm,Brca1,Brca2,Bub1,C1qbp,Caprin1,Caprin2,Casc5,Casp3,Casp8ap2,Cbx1,Cbx2,Cbx3,Cbx5,Ccar2,Ccnb1,Cenpe,Cenpf,Cep192,Chek1,Chek2,Cnot1,Cops2,Csnk2a2,Ctcf,Ddx20,Depdc1a,Dnajc2,Dnmt1,Dusp9,E2f7,E2f8,Ehmt1,Ehmt2,Eid2,Eif2b1,Eif2b3,Eif2b5,Eif4e,Eprs,Ezh2,Fbxo5,Fgfr1op,Foxm1,Fxr1,Gcfc2,Gli2,Gli3,Glmn,Gmnn,Grb10,Gtpbp4,H2afy,H2afy2,Hat1,Hba-x,Hbb-y,Hdac1,Hd…
GO:0009124	nucleoside monophosphate biosynthetic process	9.9411e-07	1.92028e-05	19	1276	67	15644	0.0148903	0.00428279	0.283582	0.0815648	PC1pos	Adsl,Ak2,Atic,Atp5a1,Dck,Dut,Gart,Gmps,Impdh2,Paics,Pfas,Pkm,Ppat,Slc25a13,Stoml2,Tk1,Tyms,Uck2,Umps
GO:1903051	negative regulation of proteolysis involved in cellular protein catabolic process	1.28679e-06	2.47673e-05	17	1276	56	15644	0.0133229	0.00357965	0.303571	0.0815648	PC1pos	Bub1,Ccar2,Cenpe,Cep192,Csnk2a2,Mad2l1,Mtbp,Park7,Pbk,Plk1,Psmg2,Senp1,Smarcc1,Stil,Terf1,Usp14,Zfp207
GO:1903050	regulation of proteolysis involved in cellular protein catabolic process	1.33538e-06	2.56108e-05	39	1276	213	15644	0.0305643	0.0136154	0.183099	0.0815648	PC1pos	Anapc4,Aurka,Bub1,Ccar2,Cdc23,Cdc6,Cenpe,Cep192,Csnk2a2,Glmn,Mad2l1,Mtbp,Nsmce2,Park7,Pbk,Plk1,Psmc5,Psmd14,Psme3,Psmg2,Rad23b,Senp1,Smarcc1,Smc5,Stil,Sumo3,Terf1,Ube2c,Ubqln2,Uchl5,Usp1,Usp10,Usp11,Usp14,Usp22,Usp28,Usp37,Usp5,Zfp207
GO:0016571	histone methylation	1.62641e-06	3.10813e-05	19	1276	69	15644	0.0148903	0.00441064	0.275362	0.0815648	PC1pos	Ash2l,Carm1,Dpy30,Ehmt1,Ehmt2,Ezh2,Fbl,Prmt1,Prmt3,Prmt5,Prmt6,Prmt7,Setdb1,Smyd2,Suv39h1,Suv39h2,Wdr5,Wdr82,Whsc1
GO:0046605	regulation of centrosome cycle	1.78731e-06	3.40349e-05	13	1276	35	15644	0.0101881	0.00223728	0.371429	0.0815648	PC1pos	Ccnf,Cdk5rap2,Cep192,Chek1,Gen1,Kif11,Mcph1,Npm1,Plk4,Ranbp1,Rbm14,Trim37,Xpo1
GO:0044710	single-organism metabolic process	1.87613e-06	3.56001e-05	338	1276	3325	15644	0.26489	0.212542	0.101654	0.0815648	PC1pos	2810417H13Rik,Acsl3,Actl6a,Acy1,Adh5,Adsl,Aimp1,Ak2,Aldh18a1,Alg13,Alg2,Alg8,Alkbh1,Alkbh8,Alms1,Amt,Apex1,Apex2,Apitd1,Aprt,Asf1a,Ash2l,Asnsd1,Atic,Atp5a1,Atr,Aurka,Aurkb,B3gnt5,B4galt6,Bap1,Baz1b,Bcat1,Bccip,Blm,Brca1,Brca2,Brcc3,Brd8,Brip1,Bub1b,C1qbp,Cad,Carm1,Cars,Ccnb1,Cdc27,Cdc45,Cdc5l,Cdc7,Cdca5,Cdk1,Cdk2,Chaf1a,Chaf1b,Chek1,Chek2,Chtf18,Cit,Clspn,Ctc1,Cul4b,Dars,Dars2,Dcakd,Dck,Dctd,Dctp…
GO:0006271	DNA strand elongation involved in DNA replication	1.89707e-06	3.58707e-05	6	1276	7	15644	0.00470219	0.000447456	0.857143	0.0815648	PC1pos	Dna2,Fen1,Lig1,Pcna,Pola1,Rnaseh2a
GO:2000779	regulation of double-strand break repair	2.49524e-06	4.70156e-05	11	1276	26	15644	0.00862069	0.00166198	0.423077	0.0815648	PC1pos	Chek1,Dek,Fignl1,Foxm1,Parpbp,Polq,Rad51,Rpa2,Rtel1,Spidr,Whsc1
GO:0090502	RNA phosphodiester bond hydrolysis, endonucleolytic	2.58949e-06	4.86208e-05	13	1276	36	15644	0.0101881	0.0023012	0.361111	0.0815648	PC1pos	Apex1,Dgcr8,Drosha,Elac2,Fen1,Nol9,Pop1,Rnaseh2a,Rnaseh2b,Rpp30,Rpp38,Rpp40,Tsn
GO:0010639	negative regulation of organelle organization	2.735e-06	5.1174e-05	43	1276	252	15644	0.0336991	0.0161084	0.170635	0.0815648	PC1pos	Atad2,Aurka,Aurkb,Brca1,Bub1,Ccnb1,Ccnf,Cdk5rap2,Cenpe,Cep192,Chek1,Ckap2,Clip3,Csnk2a2,Dnmt1,Eml4,Fbxo5,Fkbp4,Fxn,H2afy,Hdac6,Kdm1a,Lig3,Mad2l1,Msh2,Mtbp,Mtf2,Nek2,Nme6,Noc2l,Npm1,Pfn2,Plk1,Psmg2,Rad1,Rbm14,Sin3a,Stil,Terf1,Tinf2,Trim37,Trp53,Zfp207
GO:0006401	RNA catabolic process	2.89834e-06	5.4042e-05	24	1276	105	15644	0.0188088	0.00671184	0.228571	0.0815648	PC1pos	Cnot7,Dcp2,Dis3,Dna2,Drosha,Exosc2,Fen1,Gspt1,Khsrp,Lig1,Lsm2,Lsm6,Mlh1,Ncbp1,Ncbp2,Polr2d,Pop1,Rbm8a,Rnaseh2a,Rnaseh2b,Rnps1,Supv3l1,Thrap3,Zcchc11
GO:0008213	protein alkylation	3.45489e-06	6.39751e-05	23	1276	99	15644	0.0180251	0.0063283	0.232323	0.0815648	PC1pos	Ash2l,Carm1,Dpy30,Ehmt1,Ehmt2,Ezh2,Fbl,Gspt1,Ilf3,Ntmt1,Prmt1,Prmt3,Prmt5,Prmt6,Prmt7,Setdb1,Smyd2,Snrpd3,Suv39h1,Suv39h2,Wdr5,Wdr82,Whsc1
GO:0006479	protein methylation	3.45489e-06	6.39751e-05	23	1276	99	15644	0.0180251	0.0063283	0.232323	0.0815648	PC1pos	Ash2l,Carm1,Dpy30,Ehmt1,Ehmt2,Ezh2,Fbl,Gspt1,Ilf3,Ntmt1,Prmt1,Prmt3,Prmt5,Prmt6,Prmt7,Setdb1,Smyd2,Snrpd3,Suv39h1,Suv39h2,Wdr5,Wdr82,Whsc1
GO:0000055	ribosomal large subunit export from nucleus	3.58414e-06	6.59137e-05	5	1276	5	15644	0.0039185	0.000319611	1	0.0815648	PC1pos	Nmd3,Npm1,Ran,Sdad1,Xpo1
GO:0006610	ribosomal protein import into nucleus	3.58414e-06	6.59137e-05	5	1276	5	15644	0.0039185	0.000319611	1	0.0815648	PC1pos	Ipo11,Ipo4,Ipo5,Ipo9,Kpnb1
GO:0044774	mitotic DNA integrity checkpoint	3.60203e-06	6.60168e-05	15	1276	48	15644	0.0117555	0.00306827	0.3125	0.0815648	PC1pos	Bcat1,Blm,Casp2,Cdk1,Chek2,Clspn,Mbd4,Mre11a,Msh2,Rfwd3,Rpa2,Ticrr,Tipin,Top2a,Trp53
GO:0045653	negative regulation of megakaryocyte differentiation	3.68408e-06	6.72908e-05	8	1276	14	15644	0.00626959	0.000894912	0.571429	0.0815648	PC1pos	Hist1h4a,Hist1h4d,Hist1h4f,Hist1h4i,Hist1h4j,Hist2h4,Hist4h4,Prmt1
GO:0070647	protein modification by small protein conjugation or removal	3.72856e-06	6.78724e-05	73	1276	523	15644	0.05721	0.0334313	0.139579	0.0815648	PC1pos	Anapc1,Anapc4,Asb4,Bap1,Birc5,Brca1,Brcc3,Cand1,Cand2,Cbfb,Ccnf,Cdc16,Cdc23,Cdc27,Cops3,Cops4,Cops5,Cops7b,Cops8,Cul2,Cul4b,Dtl,Dzip3,Fancl,Fem1b,G2e3,Hdac6,Kat2a,Kdm2b,Med18,Med23,Med6,Otub1,Phc1,Pja1,Plk1,Prpf19,Psmd14,Rad18,Rfwd3,Rnf126,Sae1,Senp1,Siah1b,Skp2,Sumo3,Traf4,Traip,Trim27,Trim28,Trim32,Trim37,Trim59,Ttc3,Uba2,Uba6,Ube2c,Ube2e3,Ube2m,Ube2s,Ube4b,Uchl3,Uchl5,Uhrf1,Uhrf2,Usp1,Usp10,Us…
GO:0009892	negative regulation of metabolic process	4.53128e-06	8.22061e-05	241	1276	2271	15644	0.188871	0.145167	0.106121	0.0815648	PC1pos	Aatf,Acin1,Ankrd26,Anp32e,Atr,Aurkb,Basp1,Bclaf1,Birc5,Blm,Brca1,Brca2,Bub1,C1qbp,Cand1,Caprin1,Caprin2,Casc5,Casp3,Casp8ap2,Cbx1,Cbx2,Cbx3,Cbx5,Ccar2,Ccnb1,Cenpe,Cenpf,Cep192,Chek1,Chek2,Cnot1,Cnot7,Cops2,Csnk2a2,Ctcf,Ddx20,Depdc1a,Dgcr8,Dnajc2,Dnmt1,Drosha,Dusp9,E2f7,E2f8,Ehmt1,Ehmt2,Eid2,Eif2b1,Eif2b3,Eif2b5,Eif4e,Eprs,Ezh2,Fbxo5,Fgfr1op,Foxm1,Fxr1,Gcfc2,Gli2,Gli3,Glmn,Gmnn,Grb10,Gtpbp4,H2afy,…
GO:0006473	protein acetylation	4.7545e-06	8.55766e-05	25	1276	115	15644	0.0195925	0.00735106	0.217391	0.0815648	PC1pos	Actl6a,Atat1,Brca2,Brd8,Dscc1,Elp3,Elp4,Esco2,Hat1,Kat2a,Mbd3,Naa15,Naa50,Pole3,Ruvbl1,Ruvbl2,Smarca4,Tada1,Tada2a,Taf5,Tcf3,Usp22,Wdr5,Yeats2,Yeats4
GO:0045132	meiotic chromosome segregation	4.76488e-06	8.55766e-05	17	1276	61	15644	0.0133229	0.00389926	0.278689	0.0815648	PC1pos	Brca2,Ehmt2,Espl1,Fancd2,Fancm,Mlh1,Mre11a,Ndc1,Plk1,Rad51c,Sgol1,Sgol2a,Smc2,Smc4,Syce2,Top2a,Trip13
GO:1903363	negative regulation of cellular protein catabolic process	4.76488e-06	8.55766e-05	17	1276	61	15644	0.0133229	0.00389926	0.278689	0.0815648	PC1pos	Bub1,Ccar2,Cenpe,Cep192,Csnk2a2,Mad2l1,Mtbp,Park7,Pbk,Plk1,Psmg2,Senp1,Smarcc1,Stil,Terf1,Usp14,Zfp207
GO:0006417	regulation of translation	5.55788e-06	9.9486e-05	41	1276	242	15644	0.0321317	0.0154692	0.169421	0.0815648	PC1pos	C1qbp,Caprin1,Caprin2,Cdk4,Cnot1,Cnot7,D19Bwg1357e,Eefsec,Eif2b1,Eif2b3,Eif2b5,Eif2s1,Eif4e,Eif4g1,Eif5a,Elavl1,Eprs,Fxr1,Hnrnpd,Hnrnpl,Igf2bp1,Igf2bp2,Igf2bp3,Ilf3,Khdrbs1,Lrpprc,Lsm14b,Ncbp1,Ncbp2,Npm1,Pa2g4,Pcbp1,Polr2d,Ptcd3,Rbm4b,Rps6ka6,Rqcd1,Srsf1,Syncrip,Tarbp2,Tia1
GO:0006999	nuclear pore organization	5.81748e-06	0.000103102	7	1276	11	15644	0.00548589	0.000703145	0.636364	0.0815648	PC1pos	Ndc1,Nup107,Nup133,Nup205,Nup93,Pom121,Seh1l
GO:2000001	regulation of DNA damage checkpoint	5.81748e-06	0.000103102	7	1276	11	15644	0.00548589	0.000703145	0.636364	0.0815648	PC1pos	Ccar2,Ddx39b,Fem1b,Rfwd3,Rnaseh2b,Rpa2,Thoc1
GO:0016446	somatic hypermutation of immunoglobulin genes	5.81748e-06	0.000103102	7	1276	11	15644	0.00548589	0.000703145	0.636364	0.0815648	PC1pos	Exo1,Mlh1,Msh2,Msh6,Pms2,Polq,Ung
GO:0048255	mRNA stabilization	5.95269e-06	0.000104124	11	1276	28	15644	0.00862069	0.00178982	0.392857	0.0815648	PC1pos	Dhx9,Elavl1,Hnrnpa0,Hnrnpc,Hnrnpd,Hnrnpu,Igf2bp1,Rbm10,Syncrip,Tardbp,Thrap3
GO:0035825	reciprocal DNA recombination	5.95269e-06	0.000104124	11	1276	28	15644	0.00862069	0.00178982	0.392857	0.0815648	PC1pos	Chtf18,Fancm,Mlh1,Msh2,Msh3,Msh6,Rad51,Rad51c,Top2a,Topbp1,Trip13
GO:0007131	reciprocal meiotic recombination	5.95269e-06	0.000104124	11	1276	28	15644	0.00862069	0.00178982	0.392857	0.0815648	PC1pos	Chtf18,Fancm,Mlh1,Msh2,Msh3,Msh6,Rad51,Rad51c,Top2a,Topbp1,Trip13
GO:0016445	somatic diversification of immunoglobulins	5.95269e-06	0.000104124	11	1276	28	15644	0.00862069	0.00178982	0.392857	0.0815648	PC1pos	Ctnnbl1,Exo1,Hspd1,Mlh1,Msh2,Msh3,Msh6,Pms2,Polq,Tcf3,Ung
GO:0006376	mRNA splice site selection	6.76238e-06	0.000117903	9	1276	19	15644	0.00705329	0.00121452	0.473684	0.0815648	PC1pos	Celf1,Luc7l,Psip1,Ptbp2,Rbmx,Rbmxl1,Sf3a1,Srsf1,Srsf6
GO:0035247	peptidyl-arginine omega-N-methylation	7.06086e-06	0.000122708	6	1276	8	15644	0.00470219	0.000511378	0.75	0.0815648	PC1pos	Carm1,Prmt1,Prmt3,Prmt5,Prmt6,Prmt7
GO:0000086	G2/M transition of mitotic cell cycle	8.29697e-06	0.000143263	12	1276	34	15644	0.00940439	0.00217336	0.352941	0.0815648	PC1pos	Arpp19,Birc5,Cdc25c,Chek1,Chek2,Cit,Foxm1,Lmnb1,Mastl,Plk1,Skp2,Taf2
GO:0044839	cell cycle G2/M phase transition	8.29697e-06	0.000143263	12	1276	34	15644	0.00940439	0.00217336	0.352941	0.0815648	PC1pos	Arpp19,Birc5,Cdc25c,Chek1,Chek2,Cit,Foxm1,Lmnb1,Mastl,Plk1,Skp2,Taf2
GO:2001252	positive regulation of chromosome organization	8.45614e-06	0.000145543	21	1276	90	15644	0.0164577	0.005753	0.233333	0.0815648	PC1pos	Brca1,Ccnb1,Cenpe,Dhx36,Dkc1,Dnmt1,Espl1,Kat2a,Mtf2,Nelfa,Nsmce2,Paxip1,Plk1,Ruvbl2,Sart3,Sfpq,Sgol2a,Sin3a,Smc5,Tinf2,Trp53
GO:0018393	internal peptidyl-lysine acetylation	8.48612e-06	0.000145593	22	1276	97	15644	0.0172414	0.00620046	0.226804	0.0815648	PC1pos	Actl6a,Atat1,Brca2,Brd8,Elp3,Elp4,Hat1,Kat2a,Mbd3,Naa50,Pole3,Ruvbl1,Ruvbl2,Smarca4,Tada1,Tada2a,Taf5,Tcf3,Usp22,Wdr5,Yeats2,Yeats4
GO:0045652	regulation of megakaryocyte differentiation	8.52173e-06	0.000145738	10	1276	24	15644	0.00783699	0.00153413	0.416667	0.0815648	PC1pos	Hist1h4a,Hist1h4d,Hist1h4f,Hist1h4i,Hist1h4j,Hist2h4,Hist4h4,Hmgb2,Kdm1a,Prmt1
GO:0043489	RNA stabilization	8.88576e-06	0.000151002	11	1276	29	15644	0.00862069	0.00185375	0.37931	0.0815648	PC1pos	Dhx9,Elavl1,Hnrnpa0,Hnrnpc,Hnrnpd,Hnrnpu,Igf2bp1,Rbm10,Syncrip,Tardbp,Thrap3
GO:0007098	centrosome cycle	8.88576e-06	0.000151002	11	1276	29	15644	0.00862069	0.00185375	0.37931	0.0815648	PC1pos	Aurka,Brca1,Brca2,Cep192,Kif11,Nde1,Nek2,Npm1,Plk4,Sass6,Stil
GO:1903362	regulation of cellular protein catabolic process	9.14381e-06	0.000154897	39	1276	230	15644	0.0305643	0.0147021	0.169565	0.0815648	PC1pos	Anapc4,Aurka,Bub1,Ccar2,Cdc23,Cdc6,Cenpe,Cep192,Csnk2a2,Glmn,Mad2l1,Mtbp,Nsmce2,Park7,Pbk,Plk1,Psmc5,Psmd14,Psme3,Psmg2,Rad23b,Senp1,Smarcc1,Smc5,Stil,Sumo3,Terf1,Ube2c,Ubqln2,Uchl5,Usp1,Usp10,Usp11,Usp14,Usp22,Usp28,Usp37,Usp5,Zfp207
GO:1901293	nucleoside phosphate biosynthetic process	1.05522e-05	0.000178192	32	1276	174	15644	0.0250784	0.0111225	0.183908	0.0815648	PC1pos	Adsl,Ak2,Atic,Atp5a1,Cad,Dcakd,Dck,Dctd,Dhfr,Dtymk,Dut,Gars,Gart,Gmps,Impdh2,Kars,Mthfd2l,Nme1,Nme4,Nme6,Paics,Pfas,Pkm,Ppat,Rrm1,Rrm2,Slc25a13,Stoml2,Tk1,Tyms,Uck2,Umps
GO:0006400	tRNA modification	1.16933e-05	0.000196844	12	1276	35	15644	0.00940439	0.00223728	0.342857	0.0815648	PC1pos	Alkbh8,Elp3,Mettl1,Nsun2,Pus1,Qtrt1,Qtrtd1,Thg1l,Trmt10a,Trmt5,Trmt6,Wdr4
GO:0018394	peptidyl-lysine acetylation	1.20135e-05	0.000201602	22	1276	99	15644	0.0172414	0.0063283	0.222222	0.0815648	PC1pos	Actl6a,Atat1,Brca2,Brd8,Elp3,Elp4,Hat1,Kat2a,Mbd3,Naa50,Pole3,Ruvbl1,Ruvbl2,Smarca4,Tada1,Tada2a,Taf5,Tcf3,Usp22,Wdr5,Yeats2,Yeats4
GO:0045740	positive regulation of DNA replication	1.21256e-05	0.000202848	17	1276	65	15644	0.0133229	0.00415495	0.261538	0.0815648	PC1pos	Cacybp,Cdc7,Cdk1,Cdk2,Ctc1,Dkc1,Dna2,E2f7,E2f8,Gli1,Gli2,Mapk8,Npm1,Obfc1,Pcna,Pdgfc,Stoml2
GO:0016573	histone acetylation	1.21664e-05	0.000202899	21	1276	92	15644	0.0164577	0.00588085	0.228261	0.0815648	PC1pos	Actl6a,Brca2,Brd8,Elp3,Elp4,Hat1,Kat2a,Mbd3,Naa50,Pole3,Ruvbl1,Ruvbl2,Smarca4,Tada1,Tada2a,Taf5,Tcf3,Usp22,Wdr5,Yeats2,Yeats4
GO:0007064	mitotic sister chromatid cohesion	1.29752e-05	0.000213484	7	1276	12	15644	0.00548589	0.000767067	0.583333	0.0815648	PC1pos	Cdca5,Dscc1,Gsg2,Naa50,Pds5a,Pds5b,Smc3
GO:2000104	negative regulation of DNA-dependent DNA replication	1.29752e-05	0.000213484	7	1276	12	15644	0.00548589	0.000767067	0.583333	0.0815648	PC1pos	Brca2,Chek2,Lig3,Mre11a,Smc3,Tipin,Zranb3
GO:0031297	replication fork processing	1.29752e-05	0.000213484	7	1276	12	15644	0.00548589	0.000767067	0.583333	0.0815648	PC1pos	Blm,Fancm,Mms22l,Rad51,Thoc1,Tonsl,Zranb3
GO:0002566	somatic diversification of immune receptors via somatic mutation	1.29752e-05	0.000213484	7	1276	12	15644	0.00548589	0.000767067	0.583333	0.0815648	PC1pos	Exo1,Mlh1,Msh2,Msh6,Pms2,Polq,Ung
GO:0006220	pyrimidine nucleotide metabolic process	1.29999e-05	0.000213484	11	1276	30	15644	0.00862069	0.00191767	0.366667	0.0815648	PC1pos	Cad,Dck,Dctd,Dtymk,Dut,Nme1,Nme4,Nme6,Tyms,Uck2,Umps
GO:0042274	ribosomal small subunit biogenesis	1.34247e-05	0.000219788	13	1276	41	15644	0.0101881	0.00262081	0.317073	0.0815648	PC1pos	Cirh1a,Diexf,Lsm6,Nob1,Nol11,Nop14,Npm1,Pwp2,Srfbp1,Tbl3,Utp15,Utp6,Wdr3
GO:0010569	regulation of double-strand break repair via homologous recombination	1.36077e-05	0.000222108	8	1276	16	15644	0.00626959	0.00102276	0.5	0.0815648	PC1pos	Chek1,Fignl1,Parpbp,Polq,Rad51,Rpa2,Rtel1,Spidr
GO:0051438	regulation of ubiquitin-protein transferase activity	1.84381e-05	0.000299546	14	1276	48	15644	0.0109718	0.00306827	0.291667	0.0815648	PC1pos	Cdc20,Cenpe,Cep192,Fbxo5,Fem1b,Fzr1,Mad2l1,Mastl,Park7,Plk1,Psmg2,Terf1,Ube2s,Zfp207
GO:0090307	mitotic spindle assembly	1.85165e-05	0.000299546	9	1276	21	15644	0.00705329	0.00134237	0.428571	0.0815648	PC1pos	Aurkb,Birc5,Chek2,Kif11,Kif23,Kif4,Mybl2,Nek2,Racgap1
GO:0019538	protein metabolic process	1.85194e-05	0.000299546	322	1276	3226	15644	0.252351	0.206213	0.099814	0.0815648	PC1pos	Abi2,Acp1,Actl6a,Acy1,Adh5,Aimp1,Aimp2,Alg13,Alg2,Alg8,Anapc1,Anapc4,Asb4,Ash2l,Atat1,Atr,Aurka,Aurkb,B3gnt5,Bag2,Bap1,Baz1b,Birc5,Blmh,Brca1,Brca2,Brcc3,Brd8,Bub1,Bub1b,C1qbp,Cad,Cand1,Cand2,Carm1,Cars,Casp2,Casp3,Casp8ap2,Cbfb,Ccnb1,Ccne1,Ccnf,Ccnh,Cct2,Cct3,Cct4,Cct5,Cct6a,Cct7,Cct8,Cdc16,Cdc20,Cdc23,Cdc25a,Cdc25c,Cdc27,Cdc7,Cdk1,Cdk2,Cdk4,Chek1,Chek2,Cit,Clip3,Clspn,Col11a1,Cops3,Cops4,Cops5,…
GO:1902679	negative regulation of RNA biosynthetic process	1.93676e-05	0.000312325	123	1276	1048	15644	0.096395	0.0669905	0.117366	0.0815648	PC1pos	Aurkb,Basp1,Bclaf1,Birc5,Brca1,C1qbp,Casp8ap2,Cbx1,Cbx2,Cbx3,Cbx5,Cenpf,Cnot1,Cops2,Ctcf,Ddx20,Depdc1a,Dnmt1,E2f7,E2f8,Ehmt1,Ehmt2,Eid2,Ezh2,Foxm1,Gcfc2,Gli2,Gli3,Gmnn,H2afy,H2afy2,Hat1,Hba-x,Hbb-y,Hdac1,Hdac2,Hdac3,Hells,Hmga2,Hmgb2,Hnrnpa2b1,Hnrnpab,Ilf3,Kdm1a,Kdm2b,Khdrbs1,Lancl2,Larp7,Maged1,Mbd3,Mdfi,Mta1,Mtf2,Mybbp1a,Myc,Nelfa,Nelfcd,Nfxl1,Nif3l1,Noc2l,Nono,Pa2g4,Patz1,Pcgf6,Pcna,Peg3,Phb,P…
GO:0045935	positive regulation of nucleobase-containing compound metabolic process	1.95525e-05	0.000314113	173	1276	1575	15644	0.13558	0.100678	0.109841	0.0815648	PC1pos	Aatf,Ankrd49,Apex1,Arnt2,Ash2l,Atad2,Baz1b,Bcl9,Bclaf1,Blm,Brca1,Brca2,Brcc3,Brd8,Cacybp,Cand1,Caprin2,Cbfb,Ccna2,Ccnb1,Ccnh,Cdc7,Cdk1,Cdk2,Cdk5rap2,Cenpk,Chek1,Chek2,Ckap2,Cnot1,Cnot7,Cops5,Ctc1,Ctcf,Ddx39b,Dhx36,Dkc1,Dna2,Dnajc2,Dvl2,E2f3,E2f7,E2f8,Eya3,Fam175a,Foxm1,Fubp1,Fzd2,Gabpb1,Gli1,Gli2,Gli3,Gnl3,Gtf2f2,Hdac1,Hdac2,Hdac3,Hmga2,Hmgb2,Hnrnpab,Hnrnpll,Hnrnpr,Hsf2,Ice2,Ift74,Igf2,Ilf2,Ilf3,…
GO:0022616	DNA strand elongation	1.97125e-05	0.000314113	6	1276	9	15644	0.00470219	0.0005753	0.666667	0.0815648	PC1pos	Dna2,Fen1,Lig1,Pcna,Pola1,Rnaseh2a
GO:0009396	folic acid-containing compound biosynthetic process	1.97125e-05	0.000314113	6	1276	9	15644	0.00470219	0.0005753	0.666667	0.0815648	PC1pos	Atic,Dhfr,Gart,Mthfd1l,Mthfd2,Mthfd2l
GO:0035246	peptidyl-arginine N-methylation	1.97125e-05	0.000314113	6	1276	9	15644	0.00470219	0.0005753	0.666667	0.0815648	PC1pos	Carm1,Prmt1,Prmt3,Prmt5,Prmt6,Prmt7
GO:1902808	positive regulation of cell cycle G1/S phase transition	1.98367e-05	0.000314415	10	1276	26	15644	0.00783699	0.00166198	0.384615	0.0815648	PC1pos	Anp32b,Apex1,Cdc45,Cul4b,Dbf4,Larp7,Mtbp,Phb2,Plrg1,Stxbp4
GO:0044265	cellular macromolecule catabolic process	1.98485e-05	0.000314415	74	1276	558	15644	0.0579937	0.0356686	0.132616	0.0815648	PC1pos	Anapc4,Bap1,Bub1b,Ccnf,Cdc20,Cdc27,Chek2,Cit,Cnot7,Cops3,Cul2,Cul4b,Dcp2,Dis3,Dna2,Drosha,Dtl,Eri2,Exog,Exosc2,Fbxl19,Fen1,Fzr1,Gspt1,Hdac6,Khsrp,Lig1,Lonp1,Lsm2,Lsm6,Mlh1,Mta1,Ncbp1,Ncbp2,Pcyox1l,Polr2d,Pop1,Prpf19,Psma1,Psma4,Psma5,Psmb7,Psmc5,Psme4,Rad23b,Rbm8a,Rnaseh2a,Rnaseh2b,Rnf126,Rnps1,Siah1b,Skp2,Supv3l1,Thrap3,Trim32,Ttc3,Uba6,Ube2c,Ube2s,Ube4b,Ubqln2,Uchl3,Uchl5,Uhrf1,Uhrf2,Usp1,Usp10…
GO:0006273	lagging strand elongation	2.00484e-05	0.000316646	5	1276	6	15644	0.0039185	0.000383534	0.833333	0.0815648	PC1pos	Dna2,Fen1,Lig1,Pola1,Rnaseh2a
GO:1902806	regulation of cell cycle G1/S phase transition	2.08514e-05	0.000328363	20	1276	88	15644	0.015674	0.00562516	0.227273	0.0815648	PC1pos	Anp32b,Apex1,Bcat1,Casp2,Cdc45,Cul4b,Dbf4,E2f7,Ecd,Ezh2,Gsg2,Larp7,Mtbp,Phb2,Plrg1,Rfwd3,Rpa2,Stxbp4,Tcf3,Trp53
GO:0009165	nucleotide biosynthetic process	2.18251e-05	0.000342693	31	1276	172	15644	0.0242947	0.0109946	0.180233	0.0815648	PC1pos	Adsl,Ak2,Atic,Atp5a1,Cad,Dcakd,Dck,Dctd,Dhfr,Dtymk,Dut,Gars,Gart,Gmps,Impdh2,Kars,Mthfd2l,Nme1,Nme4,Nme6,Paics,Pfas,Pkm,Rrm1,Rrm2,Slc25a13,Stoml2,Tk1,Tyms,Uck2,Umps
GO:0010557	positive regulation of macromolecule biosynthetic process	2.20177e-05	0.000344145	167	1276	1514	15644	0.130878	0.0967783	0.110304	0.0815648	PC1pos	Aatf,Ankrd49,Arnt2,Ash2l,Atad2,Baz1b,Bcl9,Bclaf1,Blm,Brca1,Brca2,Brd8,C1qbp,Cacybp,Cand1,Caprin2,Cbfb,Ccna2,Ccnh,Cdc7,Cdk1,Cdk2,Cdk4,Cdk5rap2,Cenpk,Chek1,Chek2,Ckap2,Cnot7,Cops5,Ctc1,Ctcf,Ddx39b,Dhx36,Dkc1,Dna2,Dnajc2,Dvl2,E2f3,E2f7,E2f8,Eif5a,Elavl1,Foxm1,Fubp1,Fzd2,Gabpb1,Gli1,Gli2,Gli3,Glmn,Gnl3,Gtf2f2,Has2,Hdac1,Hdac2,Hdac3,Hdac6,Hmga2,Hmgb2,Hnrnpab,Hnrnpd,Hnrnpl,Hsf2,Ice2,Ift74,Igf2,Ilf2,Ilf…
GO:0051781	positive regulation of cell division	2.20458e-05	0.000344145	25	1276	125	15644	0.0195925	0.00799028	0.2	0.0815648	PC1pos	Aurkb,Birc5,Cdc6,Cdca5,Cenpe,Cit,Ect2,Espl1,Fbxo5,Igf2,Kif23,Mdk,Nsmce2,Nusap1,Pdgfc,Phb2,Phip,Plk1,Ptn,Racgap1,Ranbp1,Sgol2a,Smc5,Terf1,Ube2c
GO:0043967	histone H4 acetylation	2.38923e-05	0.000370815	14	1276	49	15644	0.0109718	0.00313219	0.285714	0.0815648	PC1pos	Actl6a,Brca2,Brd8,Elp3,Elp4,Hat1,Kat2a,Naa50,Ruvbl1,Ruvbl2,Tcf3,Usp22,Wdr5,Yeats4
GO:0045840	positive regulation of mitotic nuclear division	2.38923e-05	0.000370815	14	1276	49	15644	0.0109718	0.00313219	0.285714	0.0815648	PC1pos	Birc5,Cdca5,Cenpe,Espl1,Igf2,Nsmce2,Nusap1,Phb2,Phip,Plk1,Ranbp1,Smc5,Terf1,Ube2c
GO:0051173	positive regulation of nitrogen compound metabolic process	2.55955e-05	0.000396103	175	1276	1604	15644	0.137147	0.102531	0.109102	0.0815648	PC1pos	Aatf,Acsl3,Ankrd49,Apex1,Arnt2,Ash2l,Atad2,Baz1b,Bcl9,Bclaf1,Blm,Brca1,Brca2,Brcc3,Brd8,Cacybp,Cand1,Caprin2,Cbfb,Ccna2,Ccnb1,Ccnh,Cdc7,Cdk1,Cdk2,Cdk5rap2,Cenpk,Chek1,Chek2,Ckap2,Cnot1,Cnot7,Cops5,Ctc1,Ctcf,Ddx39b,Dhx36,Dkc1,Dna2,Dnajc2,Dvl2,E2f3,E2f7,E2f8,Eya3,Fam175a,Foxm1,Fubp1,Fzd2,Gabpb1,Gli1,Gli2,Gli3,Gnl3,Gtf2f2,Has2,Hdac1,Hdac2,Hdac3,Hmga2,Hmgb2,Hnrnpab,Hnrnpll,Hnrnpr,Hsf2,Ice2,Ift74,Igf2…
GO:1903507	negative regulation of nucleic acid-templated transcription	2.71438e-05	0.000418856	121	1276	1035	15644	0.0948276	0.0661595	0.116908	0.0815648	PC1pos	Aurkb,Basp1,Bclaf1,Birc5,Brca1,C1qbp,Casp8ap2,Cbx1,Cbx2,Cbx3,Cbx5,Cenpf,Cnot1,Cops2,Ctcf,Ddx20,Depdc1a,Dnmt1,E2f7,E2f8,Ehmt1,Ehmt2,Eid2,Ezh2,Foxm1,Gcfc2,Gli2,Gli3,Gmnn,H2afy,H2afy2,Hat1,Hba-x,Hbb-y,Hdac1,Hdac2,Hdac3,Hells,Hmga2,Hmgb2,Hnrnpa2b1,Hnrnpab,Ilf3,Kdm1a,Kdm2b,Khdrbs1,Lancl2,Larp7,Maged1,Mbd3,Mdfi,Mta1,Mtf2,Mybbp1a,Myc,Nelfa,Nelfcd,Nfxl1,Nif3l1,Noc2l,Nono,Pa2g4,Patz1,Pcgf6,Pcna,Peg3,Phb,P…
GO:0006475	internal protein amino acid acetylation	2.72896e-05	0.0004199	22	1276	104	15644	0.0172414	0.00664792	0.211538	0.0815648	PC1pos	Actl6a,Atat1,Brca2,Brd8,Elp3,Elp4,Hat1,Kat2a,Mbd3,Naa50,Pole3,Ruvbl1,Ruvbl2,Smarca4,Tada1,Tada2a,Taf5,Tcf3,Usp22,Wdr5,Yeats2,Yeats4
GO:0034644	cellular response to UV	2.87603e-05	0.000441265	15	1276	56	15644	0.0117555	0.00357965	0.267857	0.0815648	PC1pos	Atr,Aurkb,Bcat1,Cdc25a,Chek1,Cul4b,Ddias,Noc2l,Pbk,Pcna,Pold1,Ppid,Ruvbl2,Trp53,Usp28
GO:0002200	somatic diversification of immune receptors	3.01474e-05	0.000461229	12	1276	38	15644	0.00940439	0.00242905	0.315789	0.0815648	PC1pos	Ctnnbl1,Exo1,Hspd1,Mlh1,Msh2,Msh3,Msh6,Pms2,Polq,Tcf3,Ung,Xrcc6
GO:0043488	regulation of mRNA stability	3.07154e-05	0.000468584	14	1276	50	15644	0.0109718	0.00319611	0.28	0.0815648	PC1pos	Apex1,Dhx9,Elavl1,Hnrnpa0,Hnrnpc,Hnrnpd,Hnrnpu,Igf2bp1,Rbm10,Srsf1,Syncrip,Tardbp,Thrap3,Zc3h14
GO:0071214	cellular response to abiotic stimulus	3.4704e-05	0.000527934	31	1276	176	15644	0.0242947	0.0112503	0.176136	0.0815648	PC1pos	Atr,Aurkb,Bcat1,Blm,Cdc25a,Chek1,Cul4b,Ddias,Ect2,Eef1d,Fignl1,H2afx,Ints7,Noc2l,Pbk,Pcna,Pold1,Ppid,Rad1,Rad51,Rhno1,Rpgr,Ruvbl2,Sfrp2,Sox9,Spidr,Stk39,Trp53,Usp28,Xrcc5,Xrcc6
GO:0051262	protein tetramerization	3.68279e-05	0.000558661	24	1276	121	15644	0.0188088	0.00773459	0.198347	0.0815648	PC1pos	Adsl,Cpsf6,Dctpp1,Hist1h3d,Hist1h3e,Hist1h3g,Hist1h3i,Hist1h4a,Hist1h4d,Hist1h4f,Hist1h4i,Hist1h4j,Hist2h4,Hist4h4,Impdh2,Pdss1,Ppat,Rrm1,Rrm2,Shmt1,Shmt2,Thg1l,Tk1,Trp53
GO:0051436	negative regulation of ubiquitin-protein ligase activity involved in mitotic cell cycle	3.9887e-05	0.000603362	8	1276	18	15644	0.00626959	0.0011506	0.444444	0.0815648	PC1pos	Cenpe,Cep192,Fbxo5,Mad2l1,Plk1,Psmg2,Terf1,Zfp207
GO:0072527	pyrimidine-containing compound metabolic process	4.08804e-05	0.00061665	13	1276	45	15644	0.0101881	0.0028765	0.288889	0.0815648	PC1pos	Cad,Dck,Dctd,Dtymk,Dut,Nme1,Nme4,Nme6,Pycrl,Tk1,Tyms,Uck2,Umps
GO:0000381	regulation of alternative mRNA splicing, via spliceosome	4.21318e-05	0.000633747	10	1276	28	15644	0.00783699	0.00178982	0.357143	0.0815648	PC1pos	Ptbp1,Rbm25,Rbm8a,Rbmx,Rbmxl1,Rnps1,Srsf2,Srsf6,Thrap3,Tra2b
GO:0006189	'de novo' IMP biosynthetic process	4.40691e-05	0.000651931	4	1276	4	15644	0.0031348	0.000255689	1	0.0815648	PC1pos	Atic,Gart,Paics,Pfas
GO:0051315	attachment of mitotic spindle microtubules to kinetochore	4.40691e-05	0.000651931	4	1276	4	15644	0.0031348	0.000255689	1	0.0815648	PC1pos	Cenpe,Champ1,Ndc80,Seh1l
GO:0000727	double-strand break repair via break-induced replication	4.40691e-05	0.000651931	4	1276	4	15644	0.0031348	0.000255689	1	0.0815648	PC1pos	Cdc45,Cdc7,Gins2,Gins4
GO:0071169	establishment of protein localization to chromatin	4.40691e-05	0.000651931	4	1276	4	15644	0.0031348	0.000255689	1	0.0815648	PC1pos	H2afy,H2afy2,Lrwd1,Ruvbl2
GO:0070199	establishment of protein localization to chromosome	4.40691e-05	0.000651931	4	1276	4	15644	0.0031348	0.000255689	1	0.0815648	PC1pos	H2afy,H2afy2,Lrwd1,Ruvbl2
GO:0045876	positive regulation of sister chromatid cohesion	4.40691e-05	0.000651931	4	1276	4	15644	0.0031348	0.000255689	1	0.0815648	PC1pos	Nsmce2,Sfpq,Sgol2a,Smc5
GO:0006221	pyrimidine nucleotide biosynthetic process	4.43139e-05	0.000653751	9	1276	23	15644	0.00705329	0.00147021	0.391304	0.0815648	PC1pos	Cad,Dtymk,Dut,Nme1,Nme4,Nme6,Tyms,Uck2,Umps
GO:0043543	protein acylation	4.55298e-05	0.000667487	27	1276	146	15644	0.0211599	0.00933265	0.184932	0.0815648	PC1pos	Actl6a,Atat1,Brca2,Brd8,Clip3,Dscc1,Elp3,Elp4,Esco2,Hat1,Kat2a,Mbd3,Naa15,Naa50,Pole3,Ruvbl1,Ruvbl2,Smarca4,Tada1,Tada2a,Taf5,Tcf3,Usp22,Wdr5,Yeats2,Yeats4,Zdhhc15
GO:0009452	7-methylguanosine RNA capping	4.58664e-05	0.000667487	6	1276	10	15644	0.00470219	0.000639223	0.6	0.0815648	PC1pos	Mettl1,Ncbp1,Ncbp2,Rnmt,Tgs1,Wdr4
GO:0036260	RNA capping	4.58664e-05	0.000667487	6	1276	10	15644	0.00470219	0.000639223	0.6	0.0815648	PC1pos	Mettl1,Ncbp1,Ncbp2,Rnmt,Tgs1,Wdr4
GO:0034969	histone arginine methylation	4.58664e-05	0.000667487	6	1276	10	15644	0.00470219	0.000639223	0.6	0.0815648	PC1pos	Carm1,Prmt1,Prmt3,Prmt5,Prmt6,Prmt7
GO:0051383	kinetochore organization	4.58664e-05	0.000667487	6	1276	10	15644	0.00470219	0.000639223	0.6	0.0815648	PC1pos	Cenpa,Cenpc1,Cenph,Mis12,Smc2,Smc4
GO:0051785	positive regulation of nuclear division	4.89601e-05	0.000710584	16	1276	65	15644	0.0125392	0.00415495	0.246154	0.0815648	PC1pos	Birc5,Cdca5,Cenpe,Espl1,Fbxo5,Igf2,Nsmce2,Nusap1,Phb2,Phip,Plk1,Ranbp1,Sgol2a,Smc5,Terf1,Ube2c
GO:0009163	nucleoside biosynthetic process	5.05215e-05	0.000729302	19	1276	86	15644	0.0148903	0.00549732	0.22093	0.0815648	PC1pos	Adsl,Ak2,Aprt,Atp5a1,Cad,Dcakd,Gmps,Impdh2,Mtap,Nme1,Nme4,Nme6,Pkm,Qtrt1,Qtrtd1,Slc25a13,Stoml2,Uck2,Umps
GO:0042455	ribonucleoside biosynthetic process	5.05215e-05	0.000729302	19	1276	86	15644	0.0148903	0.00549732	0.22093	0.0815648	PC1pos	Adsl,Ak2,Aprt,Atp5a1,Cad,Dcakd,Gmps,Impdh2,Mtap,Nme1,Nme4,Nme6,Pkm,Qtrt1,Qtrtd1,Slc25a13,Stoml2,Uck2,Umps
GO:0006520	cellular amino acid metabolic process	5.43432e-05	0.000782367	40	1276	257	15644	0.031348	0.016428	0.155642	0.0815648	PC1pos	Acy1,Aldh18a1,Amt,Asnsd1,Atic,Bcat1,Cad,Cars,Dars,Dars2,Dhfr,Dnmt1,Eprs,Farsa,Farsb,Gars,Gart,Gmps,Hars,Iars,Kars,Mthfd1l,Mthfd2,Mthfd2l,Odc1,Pcyox1l,Pfas,Phgdh,Ppat,Psat1,Pycrl,Rars,Rars2,Sars2,Shmt1,Shmt2,Tars,Vars,Yars,Yars2
GO:0051254	positive regulation of RNA metabolic process	5.62106e-05	0.000807087	153	1276	1390	15644	0.119906	0.088852	0.110072	0.0815648	PC1pos	Aatf,Ankrd49,Arnt2,Ash2l,Atad2,Baz1b,Bcl9,Bclaf1,Blm,Brca1,Brca2,Brd8,Cand1,Caprin2,Cbfb,Ccna2,Ccnb1,Ccnh,Cdk2,Cdk5rap2,Cenpk,Chek1,Chek2,Ckap2,Cnot1,Cnot7,Cops5,Ctcf,Ddx39b,Dhx36,Dnajc2,Dvl2,E2f3,E2f7,E2f8,Foxm1,Fubp1,Fzd2,Gabpb1,Gli1,Gli2,Gli3,Gnl3,Gtf2f2,Hdac1,Hdac2,Hdac3,Hmga2,Hmgb2,Hnrnpab,Hnrnpll,Hnrnpr,Hsf2,Ice2,Ift74,Igf2,Ilf2,Ilf3,Kat2a,Kdm1a,Maged1,Mdk,Med6,Meis1,Meis2,Mtf2,Mybl2,Myc,My…
GO:1901659	glycosyl compound biosynthetic process	5.97675e-05	0.000852401	19	1276	87	15644	0.0148903	0.00556124	0.218391	0.0815648	PC1pos	Adsl,Ak2,Aprt,Atp5a1,Cad,Dcakd,Gmps,Impdh2,Mtap,Nme1,Nme4,Nme6,Pkm,Qtrt1,Qtrtd1,Slc25a13,Stoml2,Uck2,Umps
GO:0071482	cellular response to light stimulus	5.97939e-05	0.000852401	16	1276	66	15644	0.0125392	0.00421887	0.242424	0.0815648	PC1pos	Atr,Aurkb,Bcat1,Cdc25a,Chek1,Cul4b,Ddias,Noc2l,Pbk,Pcna,Pold1,Ppid,Rpgr,Ruvbl2,Trp53,Usp28
GO:0042176	regulation of protein catabolic process	5.98427e-05	0.000852401	49	1276	339	15644	0.0384013	0.0216696	0.144543	0.0815648	PC1pos	Anapc4,Aurka,Bub1,Ccar2,Cdc23,Cdc6,Cenpe,Cep192,Chek2,Csnk2a2,Cul4b,Fzr1,Glmn,Mad2l1,Mtbp,Nsmce2,Odc1,Park7,Pbk,Phb,Plk1,Psmc5,Psmd14,Psmd2,Psme3,Psmg2,Rad23b,Senp1,Sf3b3,Smarcc1,Smc5,Sox9,Stil,Sumo3,Terf1,Trim32,Ube2c,Ubqln2,Uchl5,Usp1,Usp10,Usp11,Usp14,Usp22,Usp28,Usp37,Usp5,Xpo1,Zfp207
GO:0090501	RNA phosphodiester bond hydrolysis	6.13106e-05	0.000871	18	1276	80	15644	0.0141066	0.00511378	0.225	0.0815648	PC1pos	Apex1,Cnot1,Cnot7,Dgcr8,Dis3,Drosha,Elac2,Eri2,Exosc2,Fen1,Nol9,Pop1,Rnaseh2a,Rnaseh2b,Rpp30,Rpp38,Rpp40,Tsn
GO:1903308	regulation of chromatin modification	6.37245e-05	0.000901733	24	1276	125	15644	0.0188088	0.00799028	0.192	0.0815648	PC1pos	Atad2,Brca1,Ccnb1,Cdc45,Chek1,Ctcf,Dnmt1,Ehmt2,H2afy,Iws1,Kat2a,Kdm1a,Mapk8,Mtf2,Nelfa,Noc2l,Paxip1,Ruvbl2,Sart3,Sin3a,Tada2a,Trp53,Uhrf1,Uhrf2
GO:1901533	negative regulation of hematopoietic progenitor cell differentiation	6.39777e-05	0.000901733	8	1276	19	15644	0.00626959	0.00121452	0.421053	0.0815648	PC1pos	Hist1h4a,Hist1h4d,Hist1h4f,Hist1h4i,Hist1h4j,Hist2h4,Hist4h4,Prmt1
GO:0051439	regulation of ubiquitin-protein ligase activity involved in mitotic cell cycle	6.39777e-05	0.000901733	8	1276	19	15644	0.00626959	0.00121452	0.421053	0.0815648	PC1pos	Cenpe,Cep192,Fbxo5,Mad2l1,Plk1,Psmg2,Terf1,Zfp207
GO:0051488	activation of anaphase-promoting complex activity	6.54266e-05	0.000907858	5	1276	7	15644	0.0039185	0.000447456	0.714286	0.0815648	PC1pos	Cdc20,Fzr1,Mastl,Plk1,Ube2s
GO:0010216	maintenance of DNA methylation	6.54266e-05	0.000907858	5	1276	7	15644	0.0039185	0.000447456	0.714286	0.0815648	PC1pos	Ctcf,Dnmt1,Hells,Uhrf1,Uhrf2
GO:0007000	nucleolus organization	6.54266e-05	0.000907858	5	1276	7	15644	0.0039185	0.000447456	0.714286	0.0815648	PC1pos	Emg1,Nolc1,Pes1,Polr1b,Rrn3
GO:0019919	peptidyl-arginine methylation, to asymmetrical-dimethyl arginine	6.54266e-05	0.000907858	5	1276	7	15644	0.0039185	0.000447456	0.714286	0.0815648	PC1pos	Carm1,Prmt1,Prmt3,Prmt6,Prmt7
GO:0018027	peptidyl-lysine dimethylation	6.54266e-05	0.000907858	5	1276	7	15644	0.0039185	0.000447456	0.714286	0.0815648	PC1pos	Ehmt1,Ehmt2,Smyd2,Suv39h1,Suv39h2
GO:0051255	spindle midzone assembly	6.54266e-05	0.000907858	5	1276	7	15644	0.0039185	0.000447456	0.714286	0.0815648	PC1pos	Aurkb,Kif23,Kif4,Mlh1,Racgap1
GO:0016572	histone phosphorylation	6.57891e-05	0.000908194	9	1276	24	15644	0.00705329	0.00153413	0.375	0.0815648	PC1pos	Aurka,Aurkb,Baz1b,Ccnb1,Cdk1,Cdk2,Chek1,Gsg2,Vrk1
GO:0016447	somatic recombination of immunoglobulin gene segments	6.57891e-05	0.000908194	9	1276	24	15644	0.00705329	0.00153413	0.375	0.0815648	PC1pos	Exo1,Hspd1,Mlh1,Msh2,Msh3,Msh6,Pms2,Tcf3,Ung
GO:0009156	ribonucleoside monophosphate biosynthetic process	6.9035e-05	0.000950559	15	1276	60	15644	0.0117555	0.00383534	0.25	0.0815648	PC1pos	Adsl,Ak2,Atic,Atp5a1,Gart,Gmps,Impdh2,Paics,Pfas,Pkm,Ppat,Slc25a13,Stoml2,Uck2,Umps
GO:0006464	cellular protein modification process	7.49448e-05	0.00102667	211	1276	2030	15644	0.165361	0.129762	0.103941	0.0815648	PC1pos	Abi2,Acp1,Actl6a,Adh5,Alg2,Alg8,Anapc1,Anapc4,Asb4,Ash2l,Atat1,Atr,Aurka,Aurkb,B3gnt5,Bap1,Baz1b,Birc5,Brca1,Brca2,Brcc3,Brd8,Bub1,Bub1b,Cad,Cand1,Cand2,Carm1,Cbfb,Ccnb1,Ccne1,Ccnf,Ccnh,Cdc16,Cdc23,Cdc25a,Cdc25c,Cdc27,Cdc7,Cdk1,Cdk2,Cdk4,Chek1,Chek2,Cit,Clip3,Clspn,Cops3,Cops4,Cops5,Cops7b,Cops8,Csnk2a2,Cul2,Cul4b,Dbf4,Dpy30,Dscc1,Dtl,Dusp9,Dzip3,Ehmt1,Ehmt2,Eif2s1,Elp3,Elp4,Epha7,Ephb2,Esco2,Eya…
GO:0036211	protein modification process	7.49448e-05	0.00102667	211	1276	2030	15644	0.165361	0.129762	0.103941	0.0815648	PC1pos	Abi2,Acp1,Actl6a,Adh5,Alg2,Alg8,Anapc1,Anapc4,Asb4,Ash2l,Atat1,Atr,Aurka,Aurkb,B3gnt5,Bap1,Baz1b,Birc5,Brca1,Brca2,Brcc3,Brd8,Bub1,Bub1b,Cad,Cand1,Cand2,Carm1,Cbfb,Ccnb1,Ccne1,Ccnf,Ccnh,Cdc16,Cdc23,Cdc25a,Cdc25c,Cdc27,Cdc7,Cdk1,Cdk2,Cdk4,Chek1,Chek2,Cit,Clip3,Clspn,Cops3,Cops4,Cops5,Cops7b,Cops8,Csnk2a2,Cul2,Cul4b,Dbf4,Dpy30,Dscc1,Dtl,Dusp9,Dzip3,Ehmt1,Ehmt2,Eif2s1,Elp3,Elp4,Epha7,Ephb2,Esco2,Eya…
GO:0010628	positive regulation of gene expression	7.73932e-05	0.00105751	171	1276	1593	15644	0.134013	0.101828	0.107345	0.0815648	PC1pos	Aatf,Ankrd49,Arnt2,Ash2l,Atad2,Baz1b,Bcl9,Bclaf1,Blm,Brca1,Brca2,Brd8,C1qbp,Cand1,Caprin2,Cbfb,Ccna2,Ccnb1,Ccnh,Cdh3,Cdk1,Cdk2,Cdk4,Cdk5rap2,Cenpk,Chek1,Chek2,Ckap2,Cnot1,Cnot7,Cops5,Ctcf,Ddx39b,Dhx36,Dnajc2,Dnmt1,Drosha,Dvl2,E2f3,E2f7,E2f8,Eif5a,Elavl1,Foxm1,Fubp1,Fzd2,Gabpb1,Gli1,Gli2,Gli3,Gnl3,Gtf2f2,H2afy,Hdac1,Hdac2,Hdac3,Hmga2,Hmgb2,Hnrnpab,Hnrnpd,Hnrnpl,Hnrnpll,Hsf2,Hspa4,Ice2,Ift74,Igf2,I…
GO:0043487	regulation of RNA stability	7.80492e-05	0.0010584	14	1276	54	15644	0.0109718	0.0034518	0.259259	0.0815648	PC1pos	Apex1,Dhx9,Elavl1,Hnrnpa0,Hnrnpc,Hnrnpd,Hnrnpu,Igf2bp1,Rbm10,Srsf1,Syncrip,Tardbp,Thrap3,Zc3h14
GO:0051340	regulation of ligase activity	7.80492e-05	0.0010584	14	1276	54	15644	0.0109718	0.0034518	0.259259	0.0815648	PC1pos	Cdc20,Cenpe,Cep192,Fbxo5,Fem1b,Fzr1,Mad2l1,Mastl,Park7,Plk1,Psmg2,Terf1,Ube2s,Zfp207
GO:0006413	translational initiation	7.80492e-05	0.0010584	14	1276	54	15644	0.0109718	0.0034518	0.259259	0.0815648	PC1pos	Denr,Eif1ax,Eif2b1,Eif2b3,Eif2b5,Eif2s1,Eif2s2,Eif2s3x,Eif3a,Eif3c,Eif3d,Eif3l,Eif4e,Eif4g1
GO:0045892	negative regulation of transcription, DNA-templated	8.39457e-05	0.00113549	117	1276	1020	15644	0.0916928	0.0652007	0.114706	0.0815648	PC1pos	Aurkb,Basp1,Bclaf1,Birc5,Brca1,C1qbp,Cbx1,Cbx2,Cbx3,Cbx5,Cenpf,Cnot1,Cops2,Ctcf,Ddx20,Depdc1a,Dnmt1,E2f7,E2f8,Ehmt1,Ehmt2,Eid2,Ezh2,Foxm1,Gcfc2,Gli2,Gli3,Gmnn,H2afy,H2afy2,Hat1,Hba-x,Hbb-y,Hdac1,Hdac2,Hdac3,Hells,Hmga2,Hmgb2,Hnrnpa2b1,Hnrnpab,Ilf3,Kdm1a,Kdm2b,Khdrbs1,Lancl2,Larp7,Maged1,Mbd3,Mdfi,Mtf2,Mybbp1a,Myc,Nelfa,Nelfcd,Nfxl1,Noc2l,Nono,Pa2g4,Patz1,Pcgf6,Pcna,Peg3,Phb,Phb2,Phf14,Plk1,Ppid,P…
GO:0007094	mitotic spindle assembly checkpoint	8.46619e-05	0.00113659	7	1276	15	15644	0.00548589	0.000958834	0.466667	0.0815648	PC1pos	Cenpe,Cep192,Mad2l1,Plk1,Psmg2,Terf1,Zfp207
GO:0000154	rRNA modification	8.46619e-05	0.00113659	7	1276	15	15644	0.00548589	0.000958834	0.466667	0.0815648	PC1pos	Dkc1,Emg1,Fbl,Ftsj3,Mettl16,Nop56,Nop58
GO:0090231	regulation of spindle checkpoint	8.46619e-05	0.00113659	7	1276	15	15644	0.00548589	0.000958834	0.466667	0.0815648	PC1pos	Anapc15,Aurka,Ccnb1,Cdk5rap2,Gen1,Gsg2,Mad2l1
GO:0060968	regulation of gene silencing	9.05705e-05	0.00121131	11	1276	36	15644	0.00862069	0.0023012	0.305556	0.0815648	PC1pos	Atad2,Cdc45,Cdk2,Hist1h3d,Hist1h3e,Hist1h3g,Hist1h3i,Sin3a,Uhrf1,Uhrf2,Xpo5
GO:0042770	signal transduction in response to DNA damage	9.06793e-05	0.00121131	12	1276	42	15644	0.00940439	0.00268474	0.285714	0.0815648	PC1pos	Brca2,Casp2,Cdc5l,Chek2,E2f7,Foxm1,Mif,Prpf19,Rps6ka6,Tfap4,Trp53,Usp10
GO:0018216	peptidyl-arginine methylation	9.39252e-05	0.00124846	6	1276	11	15644	0.00470219	0.000703145	0.545455	0.0815648	PC1pos	Carm1,Prmt1,Prmt3,Prmt5,Prmt6,Prmt7
GO:0030488	tRNA methylation	9.39252e-05	0.00124846	6	1276	11	15644	0.00470219	0.000703145	0.545455	0.0815648	PC1pos	Alkbh8,Mettl1,Nsun2,Trmt10a,Trmt5,Trmt6
GO:0072528	pyrimidine-containing compound biosynthetic process	9.53891e-05	0.00126479	9	1276	25	15644	0.00705329	0.00159806	0.36	0.0815648	PC1pos	Cad,Dtymk,Dut,Nme1,Nme4,Nme6,Tyms,Uck2,Umps
GO:0070646	protein modification by small protein removal	9.75758e-05	0.0012906	21	1276	105	15644	0.0164577	0.00671184	0.2	0.0815648	PC1pos	Bap1,Brcc3,Cops3,Cops4,Cops5,Cops7b,Cops8,Kat2a,Otub1,Psmd14,Senp1,Uchl3,Uchl5,Usp1,Usp10,Usp11,Usp14,Usp22,Usp28,Usp37,Usp5
GO:0040001	establishment of mitotic spindle localization	9.90258e-05	0.00130656	8	1276	20	15644	0.00626959	0.00127845	0.4	0.0815648	PC1pos	Cdk5rap2,Cenpa,Mcph1,Ndc80,Nde1,Nusap1,Spdl1,Zw10
GO:2000045	regulation of G1/S transition of mitotic cell cycle	0.000102028	0.00134288	18	1276	83	15644	0.0141066	0.00530555	0.216867	0.0815648	PC1pos	Anp32b,Apex1,Bcat1,Casp2,Cdc45,Cul4b,Dbf4,E2f7,Ecd,Ezh2,Gsg2,Larp7,Mtbp,Plrg1,Rfwd3,Rpa2,Tcf3,Trp53
GO:0006950	response to stress	0.000114723	0.00150626	245	1276	2424	15644	0.192006	0.154948	0.101073	0.0815648	PC1pos	2810417H13Rik,Acin1,Actl6a,Adh5,Aimp1,Alkbh1,Alkbh8,Apex1,Apex2,Apitd1,Arnt2,Asf1a,Ash2l,Atad5,Atr,Baz1b,Bcat1,Bccip,Bcl9,Bclaf1,Blm,Brca1,Brca2,Brcc3,Brip1,C1qbp,Casp2,Casp3,Ccar2,Cdc45,Cdc5l,Cdc7,Cdca5,Cdk1,Cdk2,Chaf1a,Chaf1b,Chek1,Chek2,Clspn,Ctc1,Cul4b,Dcbld2,Ddias,Ddx1,Ddx39,Ddx39b,Dhx9,Dna2,Drosha,Dtl,E2f7,Ect2,Eef1e1,Eif2b1,Eif2b3,Eif2b5,Eif2s1,Eif4e,Eif4g1,Eme1,Eprs,Esco2,Exo1,Exo5,Eya3,E…
GO:0044773	mitotic DNA damage checkpoint	0.000116534	0.00152631	12	1276	43	15644	0.00940439	0.00274866	0.27907	0.0815648	PC1pos	Bcat1,Blm,Casp2,Cdk1,Chek2,Mbd4,Mre11a,Msh2,Rfwd3,Rpa2,Tipin,Trp53
GO:2001022	positive regulation of response to DNA damage stimulus	0.000119653	0.00156335	14	1276	56	15644	0.0109718	0.00357965	0.25	0.0815648	PC1pos	Apex1,Atr,Bclaf1,Brca1,Brcc3,Ccar2,Eef1e1,Eya3,Fam175a,Foxm1,Myc,Pcna,Spidr,Trim28
GO:0000281	mitotic cytokinesis	0.000135387	0.00175611	9	1276	26	15644	0.00705329	0.00166198	0.346154	0.0815648	PC1pos	Anln,Cep55,Ckap2,Kif20a,Kif23,Kif4,Nusap1,Plk1,Racgap1
GO:0051444	negative regulation of ubiquitin-protein transferase activity	0.000135387	0.00175611	9	1276	26	15644	0.00705329	0.00166198	0.346154	0.0815648	PC1pos	Cenpe,Cep192,Fbxo5,Mad2l1,Park7,Plk1,Psmg2,Terf1,Zfp207
GO:0006213	pyrimidine nucleoside metabolic process	0.000135387	0.00175611	9	1276	26	15644	0.00705329	0.00166198	0.346154	0.0815648	PC1pos	Cad,Dck,Nme1,Nme4,Nme6,Pycrl,Tk1,Uck2,Umps
GO:1902275	regulation of chromatin organization	0.000137227	0.00177569	24	1276	131	15644	0.0188088	0.00837382	0.183206	0.0815648	PC1pos	Atad2,Brca1,Ccnb1,Cdc45,Chek1,Ctcf,Dnmt1,Ehmt2,H2afy,Iws1,Kat2a,Kdm1a,Mapk8,Mtf2,Nelfa,Noc2l,Paxip1,Ruvbl2,Sart3,Sin3a,Tada2a,Trp53,Uhrf1,Uhrf2
GO:0034655	nucleobase-containing compound catabolic process	0.000137923	0.0017804	31	1276	189	15644	0.0242947	0.0120813	0.164021	0.0815648	PC1pos	Cnot7,Dcp2,Dctpp1,Dis3,Dna2,Dnph1,Drosha,Dut,Eri2,Exog,Exosc2,Fen1,Gspt1,Khsrp,Lig1,Lsm2,Lsm6,Mlh1,Ncbp1,Ncbp2,Nudt5,Polr2d,Pop1,Pycrl,Rbm8a,Rnaseh2a,Rnaseh2b,Rnps1,Supv3l1,Thrap3,Zcchc11
GO:0010165	response to X-ray	0.00014857	0.00191324	8	1276	21	15644	0.00626959	0.00134237	0.380952	0.0815648	PC1pos	Blm,Brca2,Brcc3,Msh2,Sfrp2,Trp53,Xrcc5,Xrcc6
GO:0010388	cullin deneddylation	0.000162703	0.00207041	5	1276	8	15644	0.0039185	0.000511378	0.625	0.0815648	PC1pos	Cops3,Cops4,Cops5,Cops7b,Cops8
GO:0033753	establishment of ribosome localization	0.000162703	0.00207041	5	1276	8	15644	0.0039185	0.000511378	0.625	0.0815648	PC1pos	Nmd3,Npm1,Ran,Sdad1,Xpo1
GO:0000054	ribosomal subunit export from nucleus	0.000162703	0.00207041	5	1276	8	15644	0.0039185	0.000511378	0.625	0.0815648	PC1pos	Nmd3,Npm1,Ran,Sdad1,Xpo1
GO:0033750	ribosome localization	0.000162703	0.00207041	5	1276	8	15644	0.0039185	0.000511378	0.625	0.0815648	PC1pos	Nmd3,Npm1,Ran,Sdad1,Xpo1
GO:0000244	spliceosomal tri-snRNP complex assembly	0.000162703	0.00207041	5	1276	8	15644	0.0039185	0.000511378	0.625	0.0815648	PC1pos	Lsm2,Prpf19,Prpf3,Prpf31,Sart3
GO:0048523	negative regulation of cellular process	0.000163683	0.00207796	359	1276	3742	15644	0.281348	0.239197	0.095938	0.0815648	PC1pos	Aatf,Acin1,Aimp1,Aimp2,Alkbh1,Alms1,Ankrd26,Apex1,Arnt2,Aspm,Atad2,Atad3a,Atp5a1,Atr,Aurka,Aurkb,BC027231,Bap1,Basp1,Bcat1,Bcl9,Bclaf1,Bex1,Bhlhb9,Birc5,Blm,Brca1,Brca2,Brip1,Bub1,C1qbp,Cacybp,Caprin1,Caprin2,Carm1,Casc5,Casp2,Casp3,Casp8ap2,Cbx1,Cbx2,Cbx3,Cbx5,Ccar2,Ccnb1,Ccnf,Cdc5l,Cdh2,Cdk1,Cdk4,Cdk5rap2,Cenpe,Cenpf,Cep192,Cfdp1,Chek1,Chek2,Chtf18,Cit,Ckap2,Clip3,Clspn,Cnot1,Cnot7,Cntfr,Cops2,…
GO:0046599	regulation of centriole replication	0.000174875	0.0022096	6	1276	12	15644	0.00470219	0.000767067	0.5	0.0815648	PC1pos	Cdk5rap2,Cep192,Npm1,Plk4,Rbm14,Trim37
GO:0007063	regulation of sister chromatid cohesion	0.000174875	0.0022096	6	1276	12	15644	0.00470219	0.000767067	0.5	0.0815648	PC1pos	Bub1,Cdca5,Nsmce2,Sfpq,Sgol2a,Smc5
GO:0031110	regulation of microtubule polymerization or depolymerization	0.000179231	0.00225932	14	1276	58	15644	0.0109718	0.00370749	0.241379	0.0815648	PC1pos	Aurka,Aurkb,Ccnb1,Ckap2,Clip3,Eml4,Fkbp4,Hdac6,Mapk8,Psrc1,Ska1,Ska2,Ska3,Terf1
GO:0030330	DNA damage response, signal transduction by p53 class mediator	0.000188476	0.00236476	9	1276	27	15644	0.00705329	0.0017259	0.333333	0.0815648	PC1pos	Brca2,Casp2,E2f7,Foxm1,Mif,Rps6ka6,Tfap4,Trp53,Usp10
GO:0051352	negative regulation of ligase activity	0.000188476	0.00236476	9	1276	27	15644	0.00705329	0.0017259	0.333333	0.0815648	PC1pos	Cenpe,Cep192,Fbxo5,Mad2l1,Park7,Plk1,Psmg2,Terf1,Zfp207
GO:0050685	positive regulation of mRNA processing	0.000203848	0.00252573	10	1276	33	15644	0.00783699	0.00210943	0.30303	0.0815648	PC1pos	Ccnb1,Cnot1,Cnot7,Ncbp1,Prpf19,Rbmxl1,Rnf219,Snrnp70,Thrap3,Tra2b
GO:0016444	somatic cell DNA recombination	0.000203848	0.00252573	10	1276	33	15644	0.00783699	0.00210943	0.30303	0.0815648	PC1pos	Exo1,Hspd1,Mlh1,Msh2,Msh3,Msh6,Pms2,Tcf3,Ung,Xrcc6
GO:0002562	somatic diversification of immune receptors via germline recombination within a single locus	0.000203848	0.00252573	10	1276	33	15644	0.00783699	0.00210943	0.30303	0.0815648	PC1pos	Exo1,Hspd1,Mlh1,Msh2,Msh3,Msh6,Pms2,Tcf3,Ung,Xrcc6
GO:0070934	CRD-mediated mRNA stabilization	0.000206009	0.00252573	4	1276	5	15644	0.0031348	0.000319611	0.8	0.0815648	PC1pos	Dhx9,Hnrnpu,Igf2bp1,Syncrip
GO:0033567	DNA replication, Okazaki fragment processing	0.000206009	0.00252573	4	1276	5	15644	0.0031348	0.000319611	0.8	0.0815648	PC1pos	Dna2,Fen1,Lig1,Rnaseh2a
GO:0043137	DNA replication, removal of RNA primer	0.000206009	0.00252573	4	1276	5	15644	0.0031348	0.000319611	0.8	0.0815648	PC1pos	Dna2,Fen1,Lig1,Rnaseh2a
GO:0000463	maturation of LSU-rRNA from tricistronic rRNA transcript (SSU-rRNA, 5.8S rRNA, LSU-rRNA)	0.000206009	0.00252573	4	1276	5	15644	0.0031348	0.000319611	0.8	0.0815648	PC1pos	Nol9,Pes1,Rpf2,Wdr12
GO:0000022	mitotic spindle elongation	0.000206009	0.00252573	4	1276	5	15644	0.0031348	0.000319611	0.8	0.0815648	PC1pos	Aurkb,Kif23,Kif4,Racgap1
GO:0051256	mitotic spindle midzone assembly	0.000206009	0.00252573	4	1276	5	15644	0.0031348	0.000319611	0.8	0.0815648	PC1pos	Aurkb,Kif23,Kif4,Racgap1
GO:1901836	regulation of transcription of nuclear large rRNA transcript from RNA polymerase I promoter	0.000206009	0.00252573	4	1276	5	15644	0.0031348	0.000319611	0.8	0.0815648	PC1pos	H2afy,H2afy2,Ncl,Nol11
GO:0006342	chromatin silencing	0.000216855	0.00263464	8	1276	22	15644	0.00626959	0.00140629	0.363636	0.0815648	PC1pos	Hat1,Hdac2,Hells,Mbd3,Rrp8,Smarca4,Smarca5,Suv39h1
GO:0051294	establishment of spindle orientation	0.000216855	0.00263464	8	1276	22	15644	0.00626959	0.00140629	0.363636	0.0815648	PC1pos	Cdk5rap2,Cenpa,Mcph1,Ndc80,Nde1,Spag5,Spdl1,Zw10
GO:1902750	negative regulation of cell cycle G2/M phase transition	0.000216855	0.00263464	8	1276	22	15644	0.00626959	0.00140629	0.363636	0.0815648	PC1pos	Blm,Cdk1,Chek1,Clspn,H2afy,Mbd4,Mre11a,Ticrr
GO:0006301	postreplication repair	0.000216855	0.00263464	8	1276	22	15644	0.00626959	0.00140629	0.363636	0.0815648	PC1pos	2810417H13Rik,Brca1,Dtl,Msh2,Pcna,Pole2,Rad18,Rev1
GO:0008652	cellular amino acid biosynthetic process	0.000218985	0.00265452	15	1276	66	15644	0.0117555	0.00421887	0.227273	0.0815648	PC1pos	Aldh18a1,Asnsd1,Atic,Bcat1,Cad,Dhfr,Gart,Mthfd1l,Mthfd2,Mthfd2l,Phgdh,Psat1,Pycrl,Shmt1,Shmt2
GO:0001824	blastocyst development	0.000223608	0.00270444	18	1276	88	15644	0.0141066	0.00562516	0.204545	0.0815648	PC1pos	Brca2,Cnot1,Emg1,G2e3,Gins1,Gins4,Nasp,Ncapg2,Nek2,Nle1,Prpf19,Rad51b,Rbbp8,Rpl7l1,Setdb1,Smarca4,Smarcb1,Wdr74
GO:0051293	establishment of spindle localization	0.000257797	0.00311094	9	1276	28	15644	0.00705329	0.00178982	0.321429	0.0815648	PC1pos	Cdk5rap2,Cenpa,Mcph1,Ndc80,Nde1,Nusap1,Spag5,Spdl1,Zw10
GO:0042177	negative regulation of protein catabolic process	0.000273285	0.00329045	19	1276	97	15644	0.0148903	0.00620046	0.195876	0.0815648	PC1pos	Bub1,Ccar2,Cenpe,Cep192,Csnk2a2,Mad2l1,Mtbp,Park7,Pbk,Phb,Plk1,Psmg2,Senp1,Sf3b3,Smarcc1,Stil,Terf1,Usp14,Zfp207
GO:0070192	chromosome organization involved in meiosis	0.000292629	0.00351548	12	1276	47	15644	0.00940439	0.00300435	0.255319	0.0815648	PC1pos	Ehmt2,Fancd2,Mlh1,Mre11a,Ndc1,Rad51,Rad51c,Sgol2a,Smc2,Smc4,Syce2,Trip13
GO:0045638	negative regulation of myeloid cell differentiation	0.000297326	0.00356393	16	1276	75	15644	0.0125392	0.00479417	0.213333	0.0815648	PC1pos	Hist1h4a,Hist1h4d,Hist1h4f,Hist1h4i,Hist1h4j,Hist2h4,Hist4h4,Hmgb3,Meis1,Meis2,Myc,Nme1,Prmt1,Ptpn2,Rbm15,Twist2
GO:0006544	glycine metabolic process	0.000302372	0.00360831	6	1276	13	15644	0.00470219	0.00083099	0.461538	0.0815648	PC1pos	Amt,Dhfr,Gart,Phgdh,Shmt1,Shmt2
GO:0046931	pore complex assembly	0.000302372	0.00360831	6	1276	13	15644	0.00470219	0.00083099	0.461538	0.0815648	PC1pos	Cct3,Cct8,Ndc1,Nup107,Nup205,Nup93
GO:1900087	positive regulation of G1/S transition of mitotic cell cycle	0.000308876	0.00367775	8	1276	23	15644	0.00626959	0.00147021	0.347826	0.0815648	PC1pos	Anp32b,Apex1,Cdc45,Cul4b,Dbf4,Larp7,Mtbp,Plrg1
GO:0000733	DNA strand renaturation	0.000341441	0.00402092	5	1276	9	15644	0.0039185	0.0005753	0.555556	0.0815648	PC1pos	Blm,Rad54l,Smarca1,Trp53,Zranb3
GO:0009162	deoxyribonucleoside monophosphate metabolic process	0.000341441	0.00402092	5	1276	9	15644	0.0039185	0.0005753	0.555556	0.0815648	PC1pos	Dck,Dnph1,Dut,Tk1,Tyms
GO:0046606	negative regulation of centrosome cycle	0.000341441	0.00402092	5	1276	9	15644	0.0039185	0.0005753	0.555556	0.0815648	PC1pos	Ccnf,Cdk5rap2,Npm1,Rbm14,Trim37
GO:0010826	negative regulation of centrosome duplication	0.000341441	0.00402092	5	1276	9	15644	0.0039185	0.0005753	0.555556	0.0815648	PC1pos	Ccnf,Cdk5rap2,Npm1,Rbm14,Trim37
GO:1901970	positive regulation of mitotic sister chromatid separation	0.000341441	0.00402092	5	1276	9	15644	0.0039185	0.0005753	0.555556	0.0815648	PC1pos	Cenpe,Espl1,Nsmce2,Plk1,Smc5
GO:0031123	RNA 3'-end processing	0.000377399	0.00441532	13	1276	55	15644	0.0101881	0.00351572	0.236364	0.0815648	PC1pos	Cpsf1,Cpsf2,Cpsf6,Cstf3,Dkc1,Elac2,Eri2,Exosc2,Fbl,Polr2d,Supv3l1,Sympk,Zcchc11
GO:0009127	purine nucleoside monophosphate biosynthetic process	0.000377399	0.00441532	13	1276	55	15644	0.0101881	0.00351572	0.236364	0.0815648	PC1pos	Adsl,Ak2,Atic,Atp5a1,Gart,Gmps,Impdh2,Paics,Pfas,Pkm,Ppat,Slc25a13,Stoml2
GO:0009168	purine ribonucleoside monophosphate biosynthetic process	0.000377399	0.00441532	13	1276	55	15644	0.0101881	0.00351572	0.236364	0.0815648	PC1pos	Adsl,Ak2,Atic,Atp5a1,Gart,Gmps,Impdh2,Paics,Pfas,Pkm,Ppat,Slc25a13,Stoml2
GO:0034504	protein localization to nucleus	0.000387831	0.00452751	24	1276	140	15644	0.0188088	0.00894912	0.171429	0.0815648	PC1pos	Asun,Cep57,Ipo11,Ipo4,Ipo5,Ipo7,Ipo9,Kpna3,Kpnb1,Nop58,Nup155,Nup62,Nup93,Phb2,Phip,Plrg1,Pola2,Ran,Smo,Sox9,Sumo3,Tnpo3,Trp53,Xpo1
GO:0033365	protein localization to organelle	0.000399874	0.00465797	50	1276	376	15644	0.039185	0.0240348	0.132979	0.0815648	PC1pos	Asun,Aurka,Aurkb,Bub1b,Casc5,Cdk1,Cenpa,Cep57,Champ1,Esco2,Ezh2,Gsg2,H2afy,H2afy2,Hspa4,Ipo11,Ipo4,Ipo5,Ipo7,Ipo9,Kpna3,Kpnb1,Lrwd1,Mcph1,Mtbp,Mtx2,Nop58,Nup155,Nup62,Nup93,Pes1,Phb2,Phip,Plk1,Plrg1,Pola2,Ran,Rcc2,Ruvbl2,Smo,Sox9,Spdl1,Stil,Sumo3,Timm44,Tinf2,Tnpo3,Trp53,Xpo1,Zw10
GO:0009057	macromolecule catabolic process	0.000434111	0.00504584	76	1276	635	15644	0.0595611	0.0405906	0.119685	0.0815648	PC1pos	Anapc4,Bap1,Bub1b,Ccnf,Cdc20,Cdc27,Chek2,Cit,Cnot7,Cops3,Cul2,Cul4b,Dcp2,Dis3,Dna2,Drosha,Dtl,Eri2,Exog,Exosc2,Fbxl19,Fen1,Fzr1,Gprasp1,Gspt1,Hdac6,Khsrp,Lig1,Lonp1,Lsm2,Lsm6,Mlh1,Mta1,Ncbp1,Ncbp2,Pcyox1l,Pja1,Polr2d,Pop1,Prpf19,Psma1,Psma4,Psma5,Psmb7,Psmc5,Psme4,Rad23b,Rbm8a,Rnaseh2a,Rnaseh2b,Rnf126,Rnps1,Siah1b,Skp2,Supv3l1,Thrap3,Trim32,Ttc3,Uba6,Ube2c,Ube2s,Ube4b,Ubqln2,Uchl3,Uchl5,Uhrf1,Uhr…
GO:0051101	regulation of DNA binding	0.000436708	0.00506505	17	1276	85	15644	0.0133229	0.00543339	0.2	0.0815648	PC1pos	Hdac2,Hjurp,Hmgb2,Hspa4,Kat2a,Mdfi,Nek2,Nme1,Park7,Parp1,Sin3a,Smarca4,Smo,Sox11,Tfap4,Twist2,Zfp462
GO:0006289	nucleotide-excision repair	0.000443771	0.00513589	12	1276	49	15644	0.00940439	0.00313219	0.244898	0.0815648	PC1pos	Brca2,Gtf2h2,Gtf2h3,Gtf2h4,Pold1,Pold3,Pole,Rad23b,Rbbp8,Rpa1,Rpa2,Trp53
GO:0061640	cytoskeleton-dependent cytokinesis	0.000446827	0.00516013	10	1276	36	15644	0.00783699	0.0023012	0.277778	0.0815648	PC1pos	Anln,Aurkb,Cep55,Ckap2,Kif20a,Kif23,Kif4,Nusap1,Plk1,Racgap1
GO:1901607	alpha-amino acid biosynthetic process	0.000449824	0.0051836	14	1276	63	15644	0.0109718	0.0040271	0.222222	0.0815648	PC1pos	Aldh18a1,Asnsd1,Atic,Cad,Dhfr,Gart,Mthfd1l,Mthfd2,Mthfd2l,Phgdh,Psat1,Pycrl,Shmt1,Shmt2
GO:0006606	protein import into nucleus	0.000456222	0.00522369	18	1276	93	15644	0.0141066	0.00594477	0.193548	0.0815648	PC1pos	Cep57,Ipo11,Ipo4,Ipo5,Ipo7,Ipo9,Kpna3,Kpnb1,Nop58,Nup155,Nup62,Nup93,Phb2,Phip,Pola2,Ran,Tnpo3,Trp53
GO:0044744	protein targeting to nucleus	0.000456222	0.00522369	18	1276	93	15644	0.0141066	0.00594477	0.193548	0.0815648	PC1pos	Cep57,Ipo11,Ipo4,Ipo5,Ipo7,Ipo9,Kpna3,Kpnb1,Nop58,Nup155,Nup62,Nup93,Phb2,Phip,Pola2,Ran,Tnpo3,Trp53
GO:1902593	single-organism nuclear import	0.000456222	0.00522369	18	1276	93	15644	0.0141066	0.00594477	0.193548	0.0815648	PC1pos	Cep57,Ipo11,Ipo4,Ipo5,Ipo7,Ipo9,Kpna3,Kpnb1,Nop58,Nup155,Nup62,Nup93,Phb2,Phip,Pola2,Ran,Tnpo3,Trp53
GO:0045739	positive regulation of DNA repair	0.000460126	0.00524603	9	1276	30	15644	0.00705329	0.00191767	0.3	0.0815648	PC1pos	Apex1,Brca1,Brcc3,Eya3,Fam175a,Foxm1,Pcna,Spidr,Trim28
GO:0010824	regulation of centrosome duplication	0.000460126	0.00524603	9	1276	30	15644	0.00705329	0.00191767	0.3	0.0815648	PC1pos	Ccnf,Cdk5rap2,Cep192,Gen1,Npm1,Plk4,Rbm14,Trim37,Xpo1
GO:0042559	pteridine-containing compound biosynthetic process	0.000492722	0.0055939	6	1276	14	15644	0.00470219	0.000894912	0.428571	0.0815648	PC1pos	Atic,Dhfr,Gart,Mthfd1l,Mthfd2,Mthfd2l
GO:0009303	rRNA transcription	0.000492722	0.0055939	6	1276	14	15644	0.00470219	0.000894912	0.428571	0.0815648	PC1pos	Polr1a,Polr1b,Polr1e,Tcof1,Top1,Trp53
GO:0000132	establishment of mitotic spindle orientation	0.00049552	0.0056138	7	1276	19	15644	0.00548589	0.00121452	0.368421	0.0815648	PC1pos	Cdk5rap2,Cenpa,Mcph1,Ndc80,Nde1,Spdl1,Zw10
GO:0000910	cytokinesis	0.000507556	0.00573805	15	1276	71	15644	0.0117555	0.00453848	0.211268	0.0815648	PC1pos	Anln,Aurkb,Birc5,Brca2,Cep55,Cit,Ckap2,Ect2,Incenp,Kif20a,Kif23,Kif4,Nusap1,Plk1,Racgap1
GO:0010501	RNA secondary structure unwinding	0.000510283	0.00574469	11	1276	43	15644	0.00862069	0.00274866	0.255814	0.0815648	PC1pos	Ddx1,Ddx18,Ddx20,Ddx27,Ddx39,Ddx39b,Ddx46,Ddx51,Ddx52,Ddx56,Dhx36
GO:1903313	positive regulation of mRNA metabolic process	0.000510283	0.00574469	11	1276	43	15644	0.00862069	0.00274866	0.255814	0.0815648	PC1pos	Ccnb1,Cnot1,Cnot7,Hnrnpr,Ncbp1,Prpf19,Rbmxl1,Rnf219,Snrnp70,Thrap3,Tra2b
GO:0051170	nuclear import	0.000522058	0.00586496	18	1276	94	15644	0.0141066	0.00600869	0.191489	0.0815648	PC1pos	Cep57,Ipo11,Ipo4,Ipo5,Ipo7,Ipo9,Kpna3,Kpnb1,Nop58,Nup155,Nup62,Nup93,Phb2,Phip,Pola2,Ran,Tnpo3,Trp53
GO:0071705	nitrogen compound transport	0.000531866	0.00595833	52	1276	400	15644	0.0407524	0.0255689	0.13	0.0815648	PC1pos	Aaas,Alyref,Ddx39,Ddx39b,Eif5a,Fyttd1,G3bp2,Hnrnpa1,Hnrnpa2b1,Igf2bp1,Igf2bp2,Igf2bp3,Iws1,Khsrp,Lrpprc,Mrpl18,Myc,Ncbp1,Ncbp2,Ndc1,Npm1,Nup107,Nup133,Nup155,Nup160,Nup188,Nup37,Nup43,Nup54,Nup62,Nup85,Nup88,Nup93,Nxf1,Nxt1,Park7,Polr2d,Pom121,Seh1l,Slc19a1,Slc25a13,Slc38a1,Slc38a4,Srsf1,Srsf3,Srsf7,Thoc1,Thoc3,Thoc6,Xpo1,Xpo5,Xpo7
GO:0036265	RNA (guanine-N7)-methylation	0.000541465	0.00595833	3	1276	3	15644	0.0023511	0.000191767	1	0.0815648	PC1pos	Mettl1,Rnmt,Wdr4
GO:0072757	cellular response to camptothecin	0.000541465	0.00595833	3	1276	3	15644	0.0023511	0.000191767	1	0.0815648	PC1pos	Blm,Rad51,Spidr
GO:0000710	meiotic mismatch repair	0.000541465	0.00595833	3	1276	3	15644	0.0023511	0.000191767	1	0.0815648	PC1pos	Msh2,Msh3,Msh6
GO:1902969	mitotic DNA replication	0.000541465	0.00595833	3	1276	3	15644	0.0023511	0.000191767	1	0.0815648	PC1pos	Cdc45,Gins2,Lig1
GO:0034093	positive regulation of maintenance of sister chromatid cohesion	0.000541465	0.00595833	3	1276	3	15644	0.0023511	0.000191767	1	0.0815648	PC1pos	Nsmce2,Sgol2a,Smc5
GO:0031053	primary miRNA processing	0.000541465	0.00595833	3	1276	3	15644	0.0023511	0.000191767	1	0.0815648	PC1pos	Dgcr8,Drosha,Srrt
GO:0034091	regulation of maintenance of sister chromatid cohesion	0.000541465	0.00595833	3	1276	3	15644	0.0023511	0.000191767	1	0.0815648	PC1pos	Nsmce2,Sgol2a,Smc5
GO:0046602	regulation of mitotic centrosome separation	0.000541465	0.00595833	3	1276	3	15644	0.0023511	0.000191767	1	0.0815648	PC1pos	Chek1,Kif11,Ranbp1
GO:0048478	replication fork protection	0.000541465	0.00595833	3	1276	3	15644	0.0023511	0.000191767	1	0.0815648	PC1pos	Brca2,Tipin,Zranb3
GO:0009123	nucleoside monophosphate metabolic process	0.000563614	0.00618938	25	1276	152	15644	0.0195925	0.00971619	0.164474	0.0815648	PC1pos	Adsl,Ak2,Atic,Atp5a1,Dck,Dnph1,Dtymk,Dut,Fxn,Gart,Gmps,Impdh2,Msh2,Ola1,Paics,Pfas,Pkm,Ppat,Slc25a13,Stoml2,Tk1,Tpi1,Tyms,Uck2,Umps
GO:0051299	centrosome separation	0.00057793	0.00624443	4	1276	6	15644	0.0031348	0.000383534	0.666667	0.0815648	PC1pos	Aurka,Kif11,Nde1,Nek2
GO:0031055	chromatin remodeling at centromere	0.00057793	0.00624443	4	1276	6	15644	0.0031348	0.000383534	0.666667	0.0815648	PC1pos	Cenpp,Hells,Hjurp,Mis18a
GO:0009157	deoxyribonucleoside monophosphate biosynthetic process	0.00057793	0.00624443	4	1276	6	15644	0.0031348	0.000383534	0.666667	0.0815648	PC1pos	Dck,Dut,Tk1,Tyms
GO:0043985	histone H4-R3 methylation	0.00057793	0.00624443	4	1276	6	15644	0.0031348	0.000383534	0.666667	0.0815648	PC1pos	Prmt1,Prmt5,Prmt6,Prmt7
GO:0000470	maturation of LSU-rRNA	0.00057793	0.00624443	4	1276	6	15644	0.0031348	0.000383534	0.666667	0.0815648	PC1pos	Nol9,Pes1,Rpf2,Wdr12
GO:0043504	mitochondrial DNA repair	0.00057793	0.00624443	4	1276	6	15644	0.0031348	0.000383534	0.666667	0.0815648	PC1pos	Dna2,Lig3,Parp1,Trp53
GO:0051231	spindle elongation	0.00057793	0.00624443	4	1276	6	15644	0.0031348	0.000383534	0.666667	0.0815648	PC1pos	Aurkb,Kif23,Kif4,Racgap1
GO:0046654	tetrahydrofolate biosynthetic process	0.00057793	0.00624443	4	1276	6	15644	0.0031348	0.000383534	0.666667	0.0815648	PC1pos	Atic,Dhfr,Gart,Mthfd1l
GO:0000082	G1/S transition of mitotic cell cycle	0.000593597	0.00638801	15	1276	72	15644	0.0117555	0.0046024	0.208333	0.0815648	PC1pos	Anp32b,Ccne1,Ccne2,Cdc25a,Cdca5,Cdk2,Cdk4,E2f6,E2f7,Eif4e,Pole,Rbbp8,Rcc1,Skp2,Usp37
GO:0044843	cell cycle G1/S phase transition	0.000593597	0.00638801	15	1276	72	15644	0.0117555	0.0046024	0.208333	0.0815648	PC1pos	Anp32b,Ccne1,Ccne2,Cdc25a,Cdca5,Cdk2,Cdk4,E2f6,E2f7,Eif4e,Pole,Rbbp8,Rcc1,Skp2,Usp37
GO:0031056	regulation of histone modification	0.000599531	0.00643896	20	1276	111	15644	0.015674	0.00709537	0.18018	0.0815648	PC1pos	Brca1,Ccnb1,Chek1,Ctcf,Dnmt1,Ehmt2,H2afy,Iws1,Kat2a,Kdm1a,Mapk8,Mtf2,Nelfa,Noc2l,Paxip1,Ruvbl2,Sart3,Sin3a,Tada2a,Trp53
GO:0051653	spindle localization	0.000601907	0.00645158	9	1276	31	15644	0.00705329	0.00198159	0.290323	0.0815648	PC1pos	Cdk5rap2,Cenpa,Mcph1,Ndc80,Nde1,Nusap1,Spag5,Spdl1,Zw10
GO:0070935	3'-UTR-mediated mRNA stabilization	0.000637016	0.00677381	5	1276	10	15644	0.0039185	0.000639223	0.5	0.0815648	PC1pos	Elavl1,Hnrnpa0,Hnrnpc,Rbm10,Tardbp
GO:0000076	DNA replication checkpoint	0.000637016	0.00677381	5	1276	10	15644	0.0039185	0.000639223	0.5	0.0815648	PC1pos	Cdt1,Clspn,Dna2,Ticrr,Tipin
GO:0000380	alternative mRNA splicing, via spliceosome	0.000637016	0.00677381	5	1276	10	15644	0.0039185	0.000639223	0.5	0.0815648	PC1pos	Hnrnpa1,Hnrnpm,Rbm17,Sfpq,Srsf6
GO:0010833	telomere maintenance via telomere lengthening	0.000637016	0.00677381	5	1276	10	15644	0.0039185	0.000639223	0.5	0.0815648	PC1pos	Ctc1,Obfc1,Pinx1,Terf1,Tinf2
GO:0010604	positive regulation of macromolecule metabolic process	0.000643184	0.00682588	243	1276	2470	15644	0.190439	0.157888	0.0983806	0.0815648	PC1pos	Aatf,Aimp2,Ankrd49,Apex1,Arnt2,Ash2l,Atad2,Aurka,Baz1b,Bcl9,Bclaf1,Blm,Brca1,Brca2,Brcc3,Brd8,C1qbp,Cacybp,Cand1,Caprin2,Casp2,Casp8ap2,Cbfb,Ccna2,Ccnb1,Ccnh,Cdc20,Cdc7,Cdca2,Cdh2,Cdh3,Cdk1,Cdk2,Cdk4,Cdk5rap2,Cenpe,Cenpk,Chek1,Chek2,Ckap2,Clip3,Clspn,Cnot1,Cnot7,Cops5,Cops8,Ctc1,Ctcf,Cul4b,Ddx39b,Dhx36,Dkc1,Dna2,Dnajc2,Dnmt1,Drosha,Dvl2,E2f3,E2f7,E2f8,Ect2,Eif5a,Elavl1,Eya3,Ezh2,Fam175a,Fanci,Fiz…
GO:0044728	DNA methylation or demethylation	0.000655918	0.00694729	12	1276	51	15644	0.00940439	0.00326004	0.235294	0.0815648	PC1pos	Alkbh1,Apex1,Ctcf,Dnmt1,Ehmt1,Ehmt2,Ezh2,Hells,Mbd4,Prmt7,Smarca4,Trim28
GO:0010638	positive regulation of organelle organization	0.000664542	0.00702478	69	1276	573	15644	0.0540752	0.0366275	0.120419	0.0815648	PC1pos	Abi2,Acin1,Actl6a,Bap1,Birc5,Brca1,C1qbp,Ccnb1,Cdca5,Cenpe,Cep295,Chaf1b,Cnot1,Csnk2a2,Dhx36,Dkc1,Dnmt1,Eif2s1,Espl1,Fbxo5,Hdac6,Igf2,Kat2a,Mapk8,Mis18a,Mrps2,Mtf2,Nelfa,Npm1,Nsmce2,Nup93,Nusap1,Paxip1,Pdcd5,Pfn2,Phb2,Phip,Plagl2,Plk1,Plk4,Plxna3,Psmb7,Psrc1,Ranbp1,Rcc2,Rfwd3,Ruvbl1,Ruvbl2,Sae1,Sart3,Sfpq,Sgol2a,Sin3a,Siva1,Smc5,Snrpd1,Stard7,Stoml2,Terf1,Tinf2,Tmem39a,Tmem39b,Trim27,Trp53,U2af2,…
GO:0009891	positive regulation of biosynthetic process	0.000678381	0.00715699	172	1276	1675	15644	0.134796	0.10707	0.102687	0.0815648	PC1pos	Aatf,Acsl3,Ankrd49,Arnt2,Arpp19,Ash2l,Atad2,Baz1b,Bcl9,Bclaf1,Blm,Brca1,Brca2,Brd8,C1qbp,Cacybp,Cand1,Caprin2,Cbfb,Ccna2,Ccnh,Cdc7,Cdh3,Cdk1,Cdk2,Cdk4,Cdk5rap2,Cenpk,Chek1,Chek2,Ckap2,Cnot7,Cops5,Ctc1,Ctcf,Ddx39b,Dhx36,Dkc1,Dna2,Dnajc2,Dvl2,E2f3,E2f7,E2f8,Eif5a,Elavl1,Foxm1,Fubp1,Fzd2,Gabpb1,Gli1,Gli2,Gli3,Glmn,Gnl3,Gtf2f2,Has2,Hdac1,Hdac2,Hdac3,Hdac6,Hmga2,Hmgb2,Hnrnpab,Hnrnpd,Hnrnpl,Hsf2,Ice2,I…
GO:0006357	regulation of transcription from RNA polymerase II promoter	0.000682043	0.00718152	169	1276	1642	15644	0.132445	0.10496	0.102923	0.0815648	PC1pos	Aatf,Arnt2,Ash2l,Atad2,Aurkb,Bcl9,Brca1,Brd3,Brd8,Brip1,C1qbp,Cand1,Caprin2,Cbfb,Cbx2,Ccnh,Cenpk,Chek1,Ckap2,Cnot1,Cnot7,Cops2,Cops5,Ctcf,Ddx20,Dhx36,Dnmt1,E2f6,E2f7,E2f8,Ehmt1,Ehmt2,Eid2,Elp3,Elp4,Ezh2,Foxm1,Fubp1,Gabpb1,Gcfc2,Gli1,Gli2,Gli3,Gnl3,Gtf2f2,Gtf2h3,H2afy,H2afy2,Hba-x,Hbb-y,Hdac1,Hdac2,Hdac3,Hmga2,Hmgb2,Hnrnpa2b1,Hnrnpab,Hsf2,Ift74,Igf2,Ikbkap,Kat2a,Kdm1a,Kdm2b,Larp7,Maged1,Mbd3,Mdfi,…
GO:1903508	positive regulation of nucleic acid-templated transcription	0.000691792	0.00725571	142	1276	1346	15644	0.111285	0.0860394	0.105498	0.0815648	PC1pos	Aatf,Ankrd49,Arnt2,Ash2l,Atad2,Baz1b,Bcl9,Bclaf1,Blm,Brca1,Brca2,Brd8,Cand1,Caprin2,Cbfb,Ccna2,Ccnh,Cdk2,Cdk5rap2,Cenpk,Chek1,Chek2,Ckap2,Cnot7,Cops5,Ctcf,Ddx39b,Dhx36,Dnajc2,Dvl2,E2f3,E2f7,E2f8,Foxm1,Fubp1,Fzd2,Gabpb1,Gli1,Gli2,Gli3,Gnl3,Gtf2f2,Hdac1,Hdac2,Hdac3,Hmga2,Hmgb2,Hnrnpab,Hsf2,Ice2,Ift74,Igf2,Ilf2,Ilf3,Kat2a,Kdm1a,Maged1,Mdk,Med6,Meis1,Meis2,Mtf2,Mybl2,Myc,Mycn,Naa15,Ncl,Ndn,Nelfa,Nfyb…
GO:0045893	positive regulation of transcription, DNA-templated	0.000691792	0.00725571	142	1276	1346	15644	0.111285	0.0860394	0.105498	0.0815648	PC1pos	Aatf,Ankrd49,Arnt2,Ash2l,Atad2,Baz1b,Bcl9,Bclaf1,Blm,Brca1,Brca2,Brd8,Cand1,Caprin2,Cbfb,Ccna2,Ccnh,Cdk2,Cdk5rap2,Cenpk,Chek1,Chek2,Ckap2,Cnot7,Cops5,Ctcf,Ddx39b,Dhx36,Dnajc2,Dvl2,E2f3,E2f7,E2f8,Foxm1,Fubp1,Fzd2,Gabpb1,Gli1,Gli2,Gli3,Gnl3,Gtf2f2,Hdac1,Hdac2,Hdac3,Hmga2,Hmgb2,Hnrnpab,Hsf2,Ice2,Ift74,Igf2,Ilf2,Ilf3,Kat2a,Kdm1a,Maged1,Mdk,Med6,Meis1,Meis2,Mtf2,Mybl2,Myc,Mycn,Naa15,Ncl,Ndn,Nelfa,Nfyb…
GO:0031328	positive regulation of cellular biosynthetic process	0.00070149	0.00734308	169	1276	1643	15644	0.132445	0.105024	0.102861	0.0815648	PC1pos	Aatf,Acsl3,Ankrd49,Arnt2,Arpp19,Ash2l,Atad2,Baz1b,Bcl9,Bclaf1,Blm,Brca1,Brca2,Brd8,C1qbp,Cacybp,Cand1,Caprin2,Cbfb,Ccna2,Ccnh,Cdc7,Cdh3,Cdk1,Cdk2,Cdk4,Cdk5rap2,Cenpk,Chek1,Chek2,Ckap2,Cnot7,Cops5,Ctc1,Ctcf,Ddx39b,Dhx36,Dkc1,Dna2,Dnajc2,Dvl2,E2f3,E2f7,E2f8,Eif5a,Elavl1,Foxm1,Fubp1,Fzd2,Gabpb1,Gli1,Gli2,Gli3,Glmn,Gnl3,Gtf2f2,Hdac1,Hdac2,Hdac3,Hmga2,Hmgb2,Hnrnpab,Hnrnpd,Hnrnpl,Hsf2,Ice2,Ift74,Igf2,I…
GO:0006760	folic acid-containing compound metabolic process	0.000709017	0.00739305	7	1276	20	15644	0.00548589	0.00127845	0.35	0.0815648	PC1pos	Atic,Dhfr,Gart,Mthfd1l,Mthfd2,Mthfd2l,Shmt1
GO:0090224	regulation of spindle organization	0.000709017	0.00739305	7	1276	20	15644	0.00548589	0.00127845	0.35	0.0815648	PC1pos	Aurka,Aurkb,Bora,Ccnb1,Plk1,Psrc1,Tpx2
GO:1902680	positive regulation of RNA biosynthetic process	0.000758722	0.00789601	142	1276	1349	15644	0.111285	0.0862311	0.105263	0.0815648	PC1pos	Aatf,Ankrd49,Arnt2,Ash2l,Atad2,Baz1b,Bcl9,Bclaf1,Blm,Brca1,Brca2,Brd8,Cand1,Caprin2,Cbfb,Ccna2,Ccnh,Cdk2,Cdk5rap2,Cenpk,Chek1,Chek2,Ckap2,Cnot7,Cops5,Ctcf,Ddx39b,Dhx36,Dnajc2,Dvl2,E2f3,E2f7,E2f8,Foxm1,Fubp1,Fzd2,Gabpb1,Gli1,Gli2,Gli3,Gnl3,Gtf2f2,Hdac1,Hdac2,Hdac3,Hmga2,Hmgb2,Hnrnpab,Hsf2,Ice2,Ift74,Igf2,Ilf2,Ilf3,Kat2a,Kdm1a,Maged1,Mdk,Med6,Meis1,Meis2,Mtf2,Mybl2,Myc,Mycn,Naa15,Ncl,Ndn,Nelfa,Nfyb…
GO:0001833	inner cell mass cell proliferation	0.000764762	0.00791285	6	1276	15	15644	0.00470219	0.000958834	0.4	0.0815648	PC1pos	Brca2,Gins1,Gins4,Ncapg2,Prpf19,Setdb1
GO:0009147	pyrimidine nucleoside triphosphate metabolic process	0.000764762	0.00791285	6	1276	15	15644	0.00470219	0.000958834	0.4	0.0815648	PC1pos	Cad,Dtymk,Dut,Nme1,Nme4,Nme6
GO:0046653	tetrahydrofolate metabolic process	0.000764762	0.00791285	6	1276	15	15644	0.00470219	0.000958834	0.4	0.0815648	PC1pos	Atic,Dhfr,Gart,Mthfd1l,Mthfd2,Mthfd2l
GO:0002377	immunoglobulin production	0.000774314	0.00799628	11	1276	45	15644	0.00862069	0.0028765	0.244444	0.0815648	PC1pos	Ctnnbl1,Exo1,Hspd1,Mlh1,Msh2,Msh3,Msh6,Pms2,Polq,Tcf3,Ung
GO:0001832	blastocyst growth	0.000789279	0.00811518	8	1276	26	15644	0.00626959	0.00166198	0.307692	0.0815648	PC1pos	Brca2,Gins1,Gins4,Ncapg2,Prpf19,Rad51b,Setdb1,Smarca4
GO:0070979	protein K11-linked ubiquitination	0.000789279	0.00811518	8	1276	26	15644	0.00626959	0.00166198	0.307692	0.0815648	PC1pos	Anapc1,Anapc4,Cdc16,Cdc23,Cdc27,Ube2c,Ube2e3,Ube2s
GO:0034968	histone lysine methylation	0.000790361	0.00811518	12	1276	52	15644	0.00940439	0.00332396	0.230769	0.0815648	PC1pos	Ash2l,Dpy30,Ehmt1,Ehmt2,Ezh2,Setdb1,Smyd2,Suv39h1,Suv39h2,Wdr5,Wdr82,Whsc1
GO:0051098	regulation of binding	0.000907462	0.00929975	36	1276	256	15644	0.0282132	0.0163641	0.140625	0.0815648	PC1pos	Atr,Aurka,Aurkb,Blm,Caprin2,Carm1,Dut,Eno1,Gtpbp4,Hdac2,Hjurp,Hmgb2,Hnrnpl,Hsp90ab1,Hspa4,Kat2a,Kdm1a,Larp7,Mapk8,Mdfi,Myc,Nek2,Nme1,Park7,Parp1,Plk1,Ran,Ruvbl2,Sin3a,Smarca4,Smo,Sox11,Tfap4,Traf4,Twist2,Zfp462
GO:0006352	DNA-templated transcription, initiation	0.000917281	0.00938247	13	1276	60	15644	0.0101881	0.00383534	0.216667	0.0815648	PC1pos	Gtf2e1,Gtf2e2,Gtf2f2,Myc,Polr1e,Polr2d,Polr3g,Rrn3,Smarca5,Taf2,Taf5,Tfam,Thrap3
GO:0071156	regulation of cell cycle arrest	0.000943762	0.00963498	11	1276	46	15644	0.00862069	0.00294042	0.23913	0.0815648	PC1pos	Bin1,Brca1,Casp2,Cdk4,Foxm1,Mif,Mybbp1a,Rrp8,Tfap4,Trp53,Uhrf2
GO:1901983	regulation of protein acetylation	0.000947053	0.00965023	12	1276	53	15644	0.00940439	0.00338788	0.226415	0.0815648	PC1pos	Brca1,Chek1,Ctcf,Hdac1,Hdac2,Iws1,Kat2a,Noc2l,Park7,Paxip1,Ruvbl2,Sin3a
GO:0016458	gene silencing	0.000952896	0.00967306	20	1276	115	15644	0.015674	0.00735106	0.173913	0.0815648	PC1pos	Cnot1,Cnot7,Dgcr8,Dnmt1,Drosha,Hat1,Hdac2,Hells,Mbd3,Ncbp1,Ncbp2,Rqcd1,Rrp8,Smarca4,Smarca5,Srrt,Suv39h1,Tarbp2,Xpo5,Zcchc11
GO:0051100	negative regulation of binding	0.000952896	0.00967306	20	1276	115	15644	0.015674	0.00735106	0.173913	0.0815648	PC1pos	Aurka,Aurkb,Carm1,Gtpbp4,Hdac2,Hspa4,Kdm1a,Larp7,Mapk8,Mdfi,Myc,Nek2,Park7,Ruvbl2,Sin3a,Smo,Sox11,Tfap4,Twist2,Zfp462
GO:0006997	nucleus organization	0.000987162	0.00998537	17	1276	91	15644	0.0133229	0.00581693	0.186813	0.0815648	PC1pos	Asun,Emg1,Hmgb2,Ndc1,Nolc1,Nup107,Nup133,Nup155,Nup205,Nup93,Pes1,Polr1b,Pom121,Psme4,Rrn3,Seh1l,Tardbp
GO:0051298	centrosome duplication	0.00098924	0.00998537	7	1276	21	15644	0.00548589	0.00134237	0.333333	0.0815648	PC1pos	Brca1,Brca2,Cep192,Nde1,Plk4,Sass6,Stil
GO:0010972	negative regulation of G2/M transition of mitotic cell cycle	0.00098924	0.00998537	7	1276	21	15644	0.00548589	0.00134237	0.333333	0.0815648	PC1pos	Blm,Cdk1,Chek1,Clspn,Mbd4,Mre11a,Ticrr
GO:0032446	protein modification by small protein conjugation	0.00100259	0.0101012	53	1276	421	15644	0.0415361	0.0269113	0.125891	0.0815648	PC1pos	Anapc1,Anapc4,Asb4,Birc5,Brca1,Cand1,Cand2,Cbfb,Ccnf,Cdc16,Cdc23,Cdc27,Cul2,Cul4b,Dtl,Dzip3,Fancl,Fem1b,G2e3,Hdac6,Kdm2b,Med18,Med23,Med6,Phc1,Pja1,Plk1,Prpf19,Rad18,Rfwd3,Rnf126,Sae1,Siah1b,Skp2,Sumo3,Traf4,Traip,Trim27,Trim28,Trim32,Trim37,Trim59,Ttc3,Uba2,Uba6,Ube2c,Ube2e3,Ube2m,Ube2s,Ube4b,Uhrf1,Uhrf2,Usp22
GO:0016567	protein ubiquitination	0.00103184	0.0103764	50	1276	392	15644	0.039185	0.0250575	0.127551	0.0815648	PC1pos	Anapc1,Anapc4,Asb4,Birc5,Brca1,Cand1,Cand2,Cbfb,Ccnf,Cdc16,Cdc23,Cdc27,Cul2,Cul4b,Dtl,Dzip3,Fancl,Fem1b,G2e3,Hdac6,Kdm2b,Med18,Med23,Med6,Phc1,Pja1,Plk1,Prpf19,Rad18,Rfwd3,Rnf126,Siah1b,Skp2,Traf4,Traip,Trim27,Trim28,Trim32,Trim37,Trim59,Ttc3,Uba6,Ube2c,Ube2e3,Ube2m,Ube2s,Ube4b,Uhrf1,Uhrf2,Usp22
GO:0006978	DNA damage response, signal transduction by p53 class mediator resulting in transcription of p21 class mediator	0.00108959	0.0108555	5	1276	11	15644	0.0039185	0.000703145	0.454545	0.0815648	PC1pos	Brca2,Foxm1,Rps6ka6,Tfap4,Trp53
GO:0009263	deoxyribonucleotide biosynthetic process	0.00108959	0.0108555	5	1276	11	15644	0.0039185	0.000703145	0.454545	0.0815648	PC1pos	Dtymk,Dut,Rrm1,Rrm2,Tyms
GO:0046112	nucleobase biosynthetic process	0.00108959	0.0108555	5	1276	11	15644	0.0039185	0.000703145	0.454545	0.0815648	PC1pos	Aprt,Cad,Gart,Shmt1,Umps
GO:2000105	positive regulation of DNA-dependent DNA replication	0.00108959	0.0108555	5	1276	11	15644	0.0039185	0.000703145	0.454545	0.0815648	PC1pos	Cdc7,Cdk2,E2f7,E2f8,Stoml2
GO:0071428	rRNA-containing ribonucleoprotein complex export from nucleus	0.00108959	0.0108555	5	1276	11	15644	0.0039185	0.000703145	0.454545	0.0815648	PC1pos	Nmd3,Npm1,Ran,Sdad1,Xpo1
GO:0006305	DNA alkylation	0.00110429	0.010941	10	1276	40	15644	0.00783699	0.00255689	0.25	0.0815648	PC1pos	Ctcf,Dnmt1,Ehmt1,Ehmt2,Ezh2,Hells,Mbd4,Prmt7,Smarca4,Trim28
GO:0006306	DNA methylation	0.00110429	0.010941	10	1276	40	15644	0.00783699	0.00255689	0.25	0.0815648	PC1pos	Ctcf,Dnmt1,Ehmt1,Ehmt2,Ezh2,Hells,Mbd4,Prmt7,Smarca4,Trim28
GO:1901532	regulation of hematopoietic progenitor cell differentiation	0.00110429	0.010941	10	1276	40	15644	0.00783699	0.00255689	0.25	0.0815648	PC1pos	Hist1h4a,Hist1h4d,Hist1h4f,Hist1h4i,Hist1h4j,Hist2h4,Hist4h4,Hmgb2,Kdm1a,Prmt1
GO:0010971	positive regulation of G2/M transition of mitotic cell cycle	0.00113966	0.0111774	6	1276	16	15644	0.00470219	0.00102276	0.375	0.0815648	PC1pos	Cdc7,Cdk4,Rad51b,Rad51c,Rcc2,Sin3a
GO:1902751	positive regulation of cell cycle G2/M phase transition	0.00113966	0.0111774	6	1276	16	15644	0.00470219	0.00102276	0.375	0.0815648	PC1pos	Cdc7,Cdk4,Rad51b,Rad51c,Rcc2,Sin3a
GO:0046134	pyrimidine nucleoside biosynthetic process	0.00113966	0.0111774	6	1276	16	15644	0.00470219	0.00102276	0.375	0.0815648	PC1pos	Cad,Nme1,Nme4,Nme6,Uck2,Umps
GO:0046132	pyrimidine ribonucleoside biosynthetic process	0.00113966	0.0111774	6	1276	16	15644	0.00470219	0.00102276	0.375	0.0815648	PC1pos	Cad,Nme1,Nme4,Nme6,Uck2,Umps
GO:0009220	pyrimidine ribonucleotide biosynthetic process	0.00113966	0.0111774	6	1276	16	15644	0.00470219	0.00102276	0.375	0.0815648	PC1pos	Cad,Nme1,Nme4,Nme6,Uck2,Umps
GO:0043966	histone H3 acetylation	0.00114272	0.0111774	11	1276	47	15644	0.00862069	0.00300435	0.234043	0.0815648	PC1pos	Brca2,Elp3,Elp4,Kat2a,Pole3,Smarca4,Tada1,Tada2a,Tcf3,Wdr5,Yeats2
GO:2000756	regulation of peptidyl-lysine acetylation	0.00114272	0.0111774	11	1276	47	15644	0.00862069	0.00300435	0.234043	0.0815648	PC1pos	Brca1,Chek1,Ctcf,Hdac1,Hdac2,Iws1,Kat2a,Noc2l,Paxip1,Ruvbl2,Sin3a
GO:0001649	osteoblast differentiation	0.00122767	0.0119865	19	1276	109	15644	0.0148903	0.00696753	0.174312	0.0815648	PC1pos	Asf1a,Cbfb,Dhx9,Fbl,Fignl1,Gli1,Gli2,Gtpbp4,Hnrnpc,Hnrnpu,Hspe1,Iars,Mybbp1a,Phb,Rbmx,Rsl1d1,Smo,Syncrip,Twist2
GO:0000003	reproduction	0.00124627	0.0121461	88	1276	784	15644	0.0689655	0.0501151	0.112245	0.0815648	PC1pos	Aaas,Alms1,Aspm,Atat1,Aurka,Brca2,Bub3,C330027C09Rik,Casp2,Ccnb1,Cct2,Cct3,Cct4,Cct5,Cct6a,Cct7,Cct8,Cdk2,Celf1,Chtf18,Cit,Cks2,Ddias,Ddx20,Ehmt2,Eif2b5,Eif2s2,Espl1,Exo1,Fanca,Fancd2,Fancl,Fancm,Fbxo5,Gli1,H2afx,Hist1h1a,Hmga2,Hmgb2,Hsf2,Jam3,Kdm2b,Larp7,Mastl,Mcm8,Mif,Mki67,Mlh1,Mre11a,Msh2,Msh3,Msh6,Ndc1,Nek2,Nhp2l1,Pafah1b2,Pafah1b3,Park7,Patz1,Plk1,Pms2,Prmt7,Psme4,Racgap1,Rad1,Rad18,Rad23b,…
GO:0009130	pyrimidine nucleoside monophosphate biosynthetic process	0.00126127	0.0122256	4	1276	7	15644	0.0031348	0.000447456	0.571429	0.0815648	PC1pos	Dut,Tyms,Uck2,Umps
GO:0033262	regulation of nuclear cell cycle DNA replication	0.00126127	0.0122256	4	1276	7	15644	0.0031348	0.000447456	0.571429	0.0815648	PC1pos	Cdc7,Cdt1,Chek2,Ilkap
GO:0046784	viral mRNA export from host cell nucleus	0.00126127	0.0122256	4	1276	7	15644	0.0031348	0.000447456	0.571429	0.0815648	PC1pos	Ddx39b,Thoc1,Thoc3,Thoc6
GO:0007569	cell aging	0.00133843	0.0129269	12	1276	55	15644	0.00940439	0.00351572	0.218182	0.0815648	PC1pos	Atr,Brca2,Cdk1,Chek2,Ctc1,Mif,Npm1,Nsmce2,Nup62,Prmt6,Smc5,Trp53
GO:0043241	protein complex disassembly	0.00133843	0.0129269	12	1276	55	15644	0.00940439	0.00351572	0.218182	0.0815648	PC1pos	Gspt1,Hdac6,Kif18a,Kif18b,Kif24,Kif2c,Smarca4,Smarcb1,Smarcc1,Smarcd1,Smarce1,Smn1
GO:0098781	ncRNA transcription	0.00134969	0.0129889	7	1276	22	15644	0.00548589	0.00140629	0.318182	0.0815648	PC1pos	Ice2,Polr1a,Polr1b,Polr1e,Tcof1,Top1,Trp53
GO:0046131	pyrimidine ribonucleoside metabolic process	0.00134969	0.0129889	7	1276	22	15644	0.00548589	0.00140629	0.318182	0.0815648	PC1pos	Cad,Nme1,Nme4,Nme6,Pycrl,Uck2,Umps
GO:0033120	positive regulation of RNA splicing	0.00135603	0.0130266	8	1276	28	15644	0.00626959	0.00178982	0.285714	0.0815648	PC1pos	Hnrnpll,Prpf19,Rbmxl1,Rnf219,Snrnp70,Thrap3,Tra2b,U2af2
GO:0044270	cellular nitrogen compound catabolic process	0.00143294	0.0137408	31	1276	216	15644	0.0242947	0.0138072	0.143519	0.0815648	PC1pos	Cnot7,Dcp2,Dctpp1,Dis3,Dna2,Dnph1,Drosha,Dut,Eri2,Exog,Exosc2,Fen1,Gspt1,Khsrp,Lig1,Lsm2,Lsm6,Mlh1,Ncbp1,Ncbp2,Nudt5,Polr2d,Pop1,Pycrl,Rbm8a,Rnaseh2a,Rnaseh2b,Rnps1,Supv3l1,Thrap3,Zcchc11
GO:0006402	mRNA catabolic process	0.00143747	0.0137597	16	1276	86	15644	0.0125392	0.00549732	0.186047	0.0815648	PC1pos	Cnot7,Dcp2,Dis3,Exosc2,Gspt1,Khsrp,Lsm2,Lsm6,Mlh1,Ncbp1,Ncbp2,Polr2d,Rbm8a,Rnps1,Supv3l1,Thrap3
GO:0008283	cell proliferation	0.0015044	0.0143748	60	1276	499	15644	0.0470219	0.0318972	0.12024	0.0815648	PC1pos	Alms1,Aspm,Brca2,Cops2,Ctc1,Dkc1,Dvl2,E2f8,Ecd,Eif2s2,Fignl1,Fzd3,Gins1,Gins4,Gli2,Gli3,Gnl3,Hmga2,Hspd1,Igf2bp1,Impdh2,Kat2a,Kdm1a,Larp7,Mcm10,Mcm7,Melk,Mif,Mki67,Mmp16,Mre11a,Myc,Naa35,Nasp,Ncapg2,Nde1,Orc3,Park7,Pes1,Poc1b,Pola1,Polr3g,Ppp1r8,Prdx2,Prpf19,Psmg1,Rrn3,Sart3,Setdb1,Sfrp2,Sox11,Sox9,Srrt,Tacc3,Trp53,Uhrf1,Uhrf2,Usp28,Wdr12,Xrcc5
GO:0018195	peptidyl-arginine modification	0.00164066	0.0155935	6	1276	17	15644	0.00470219	0.00108668	0.352941	0.0815648	PC1pos	Carm1,Prmt1,Prmt3,Prmt5,Prmt6,Prmt7
GO:0048026	positive regulation of mRNA splicing, via spliceosome	0.00164066	0.0155935	6	1276	17	15644	0.00470219	0.00108668	0.352941	0.0815648	PC1pos	Prpf19,Rbmxl1,Rnf219,Snrnp70,Thrap3,Tra2b
GO:0009218	pyrimidine ribonucleotide metabolic process	0.00164066	0.0155935	6	1276	17	15644	0.00470219	0.00108668	0.352941	0.0815648	PC1pos	Cad,Nme1,Nme4,Nme6,Uck2,Umps
GO:0043392	negative regulation of DNA binding	0.0016509	0.0156631	10	1276	42	15644	0.00783699	0.00268474	0.238095	0.0815648	PC1pos	Hdac2,Hspa4,Mdfi,Nek2,Sin3a,Smo,Sox11,Tfap4,Twist2,Zfp462
GO:0032984	macromolecular complex disassembly	0.0017199	0.0162777	13	1276	64	15644	0.0101881	0.00409103	0.203125	0.0815648	PC1pos	Denr,Gspt1,Hdac6,Kif18a,Kif18b,Kif24,Kif2c,Smarca4,Smarcb1,Smarcc1,Smarcd1,Smarce1,Smn1
GO:0042772	DNA damage response, signal transduction resulting in transcription	0.00174296	0.0162777	5	1276	12	15644	0.0039185	0.000767067	0.416667	0.0815648	PC1pos	Brca2,Foxm1,Rps6ka6,Tfap4,Trp53
GO:0007549	dosage compensation	0.00174296	0.0162777	5	1276	12	15644	0.0039185	0.000767067	0.416667	0.0815648	PC1pos	Brca1,Ctcf,H2afy,H2afy2,Smchd1
GO:0043968	histone H2A acetylation	0.00174296	0.0162777	5	1276	12	15644	0.0039185	0.000767067	0.416667	0.0815648	PC1pos	Actl6a,Brd8,Ruvbl1,Ruvbl2,Yeats4
GO:0051567	histone H3-K9 methylation	0.00174296	0.0162777	5	1276	12	15644	0.0039185	0.000767067	0.416667	0.0815648	PC1pos	Ehmt1,Ehmt2,Setdb1,Suv39h1,Suv39h2
GO:0000466	maturation of 5.8S rRNA from tricistronic rRNA transcript (SSU-rRNA, 5.8S rRNA, LSU-rRNA)	0.00174296	0.0162777	5	1276	12	15644	0.0039185	0.000767067	0.416667	0.0815648	PC1pos	Eri2,Exosc2,Nol9,Pes1,Wdr12
GO:0000338	protein deneddylation	0.00174296	0.0162777	5	1276	12	15644	0.0039185	0.000767067	0.416667	0.0815648	PC1pos	Cops3,Cops4,Cops5,Cops7b,Cops8
GO:0007096	regulation of exit from mitosis	0.00174296	0.0162777	5	1276	12	15644	0.0039185	0.000767067	0.416667	0.0815648	PC1pos	Birc5,Cdca5,Phb2,Ube2c,Zw10
GO:0019985	translesion synthesis	0.00174296	0.0162777	5	1276	12	15644	0.0039185	0.000767067	0.416667	0.0815648	PC1pos	2810417H13Rik,Dtl,Pcna,Pole2,Rev1
GO:0051493	regulation of cytoskeleton organization	0.00174871	0.0163031	47	1276	372	15644	0.0368339	0.0237791	0.126344	0.0815648	PC1pos	Abi2,Alms1,Aurka,Aurkb,Bora,Ccnb1,Ccnf,Cdk5rap2,Cenpe,Cep192,Chek1,Cit,Ckap2,Clip3,Ect2,Eml4,Fkbp4,Gen1,Hdac2,Hdac6,Jam3,Kif11,Knstrn,Mapk8,Mcph1,Nek2,Npm1,Pfn2,Plk1,Plk4,Plxna3,Psrc1,Racgap1,Ranbp1,Rbm14,Rcc2,Ska1,Ska2,Ska3,Spag5,Terf1,Tpx2,Trim27,Trim37,Ttc8,Wasf1,Xpo1
GO:0048519	negative regulation of biological process	0.00178551	0.0166173	379	1276	4097	15644	0.297022	0.26189	0.0925067	0.0815648	PC1pos	Aatf,Acin1,Aimp1,Aimp2,Alkbh1,Alms1,Ankrd26,Anp32e,Apex1,Arnt2,Aspm,Atad2,Atad3a,Atp5a1,Atr,Aurka,Aurkb,BC027231,Bap1,Basp1,Bcat1,Bcl9,Bclaf1,Bex1,Bhlhb9,Birc5,Blm,Brca1,Brca2,Brip1,Bub1,C1qbp,Cacybp,Cand1,Caprin1,Caprin2,Carm1,Casc5,Casp2,Casp3,Casp8ap2,Cbx1,Cbx2,Cbx3,Cbx5,Ccar2,Ccnb1,Ccnf,Cdc5l,Cdh2,Cdh3,Cdk1,Cdk4,Cdk5rap2,Cenpe,Cenpf,Cep192,Cfdp1,Chek1,Chek2,Chtf18,Cit,Ckap2,Clip3,Clspn,Cnot1,…
GO:0006611	protein export from nucleus	0.00180504	0.01677	7	1276	23	15644	0.00548589	0.00147021	0.304348	0.0815648	PC1pos	Eif5a,Hspa9,Nxt1,Ran,Xpo1,Xpo5,Xpo7
GO:0042752	regulation of circadian rhythm	0.00181915	0.0168719	17	1276	96	15644	0.0133229	0.00613654	0.177083	0.0815648	PC1pos	Ccar2,Ezh2,Hnrnpd,Maged1,Mapk8,Mta1,Nono,Pspc1,Rbm4b,Sfpq,Sin3a,Suv39h1,Suv39h2,Thrap3,Timeless,Top2a,Trp53
GO:0031109	microtubule polymerization or depolymerization	0.00194042	0.0179656	9	1276	36	15644	0.00705329	0.0023012	0.25	0.0815648	PC1pos	Cep192,Fbxo5,Kif18a,Kif18b,Kif24,Kif2c,Nde1,Smn1,Tubg1
GO:0031325	positive regulation of cellular metabolic process	0.0019525	0.0180463	252	1276	2623	15644	0.197492	0.167668	0.0960732	0.0815648	PC1pos	Aatf,Acin1,Acsl3,Aimp2,Ankrd49,Apex1,Arnt2,Arpp19,Ash2l,Atad2,Aurka,Baz1b,Bcl9,Bclaf1,Blm,Brca1,Brca2,Brcc3,Brd8,C1qbp,Cacybp,Cand1,Caprin2,Casp2,Casp8ap2,Cbfb,Ccna2,Ccnb1,Ccnh,Cdc20,Cdc7,Cdca2,Cdh2,Cdh3,Cdk1,Cdk2,Cdk4,Cdk5rap2,Cenpe,Cenpk,Chaf1b,Chek1,Chek2,Ckap2,Clip3,Clspn,Cnot1,Cnot7,Cops5,Cops8,Ctc1,Ctcf,Ddx39b,Dhx36,Dkc1,Dna2,Dnajc2,Dnmt1,Dvl2,E2f3,E2f7,E2f8,Ect2,Eif2s1,Eif5a,Elavl1,Eya3,Ez…
GO:0009416	response to light stimulus	0.00197111	0.0181407	33	1276	239	15644	0.0258621	0.0152774	0.138075	0.0815648	PC1pos	2810417H13Rik,Atr,Aurkb,Bcat1,Brca2,Casp3,Ccar2,Cdc25a,Chek1,Cul4b,Ddias,Dtl,Mapk8,Msh2,Msh6,Mta1,Noc2l,Pbk,Pcna,Pold1,Ppid,Rad18,Rbm4b,Rev1,Rpgr,Ruvbl2,Tipin,Trim32,Trp53,Ube4b,Usp1,Usp28,Zranb3
GO:0072522	purine-containing compound biosynthetic process	0.00200395	0.0181407	20	1276	122	15644	0.015674	0.00779852	0.163934	0.0815648	PC1pos	Adsl,Ak2,Aprt,Atic,Atp5a1,Dcakd,Gart,Gmps,Impdh2,Mtap,Mthfd2l,Nme1,Nme4,Nme6,Paics,Pfas,Pkm,Shmt1,Slc25a13,Stoml2
GO:0061641	CENP-A containing chromatin organization	0.00203365	0.0181407	3	1276	4	15644	0.0023511	0.000255689	0.75	0.0815648	PC1pos	Cenpp,Hjurp,Mis18a
GO:0034080	CENP-A containing nucleosome assembly	0.00203365	0.0181407	3	1276	4	15644	0.0023511	0.000255689	0.75	0.0815648	PC1pos	Cenpp,Hjurp,Mis18a
GO:0006564	L-serine biosynthetic process	0.00203365	0.0181407	3	1276	4	15644	0.0023511	0.000255689	0.75	0.0815648	PC1pos	Phgdh,Psat1,Shmt2
GO:0001835	blastocyst hatching	0.00203365	0.0181407	3	1276	4	15644	0.0023511	0.000255689	0.75	0.0815648	PC1pos	Rbbp8,Smarca4,Smarcb1
GO:0035188	hatching	0.00203365	0.0181407	3	1276	4	15644	0.0023511	0.000255689	0.75	0.0815648	PC1pos	Rbbp8,Smarca4,Smarcb1
GO:0044784	metaphase/anaphase transition of cell cycle	0.00203365	0.0181407	3	1276	4	15644	0.0023511	0.000255689	0.75	0.0815648	PC1pos	Bub1b,Cdc27,Cit
GO:0007091	metaphase/anaphase transition of mitotic cell cycle	0.00203365	0.0181407	3	1276	4	15644	0.0023511	0.000255689	0.75	0.0815648	PC1pos	Bub1b,Cdc27,Cit
GO:0000087	mitotic M phase	0.00203365	0.0181407	3	1276	4	15644	0.0023511	0.000255689	0.75	0.0815648	PC1pos	Cdc25a,Cdc25c,Ska2
GO:0007100	mitotic centrosome separation	0.00203365	0.0181407	3	1276	4	15644	0.0023511	0.000255689	0.75	0.0815648	PC1pos	Aurka,Kif11,Nde1
GO:1901977	negative regulation of cell cycle checkpoint	0.00203365	0.0181407	3	1276	4	15644	0.0023511	0.000255689	0.75	0.0815648	PC1pos	Aurka,Ddx39b,Thoc1
GO:0046600	negative regulation of centriole replication	0.00203365	0.0181407	3	1276	4	15644	0.0023511	0.000255689	0.75	0.0815648	PC1pos	Cdk5rap2,Rbm14,Trim37
GO:0032057	negative regulation of translational initiation in response to stress	0.00203365	0.0181407	3	1276	4	15644	0.0023511	0.000255689	0.75	0.0815648	PC1pos	Eif2b1,Eif2b3,Eif2b5
GO:0071684	organism emergence from protective structure	0.00203365	0.0181407	3	1276	4	15644	0.0023511	0.000255689	0.75	0.0815648	PC1pos	Rbbp8,Smarca4,Smarcb1
GO:1901563	response to camptothecin	0.00203365	0.0181407	3	1276	4	15644	0.0023511	0.000255689	0.75	0.0815648	PC1pos	Blm,Rad51,Spidr
GO:0000056	ribosomal small subunit export from nucleus	0.00203365	0.0181407	3	1276	4	15644	0.0023511	0.000255689	0.75	0.0815648	PC1pos	Npm1,Ran,Xpo1
GO:0021938	smoothened signaling pathway involved in regulation of cerebellar granule cell precursor cell proliferation	0.00203365	0.0181407	3	1276	4	15644	0.0023511	0.000255689	0.75	0.0815648	PC1pos	Gli1,Gli2,Smo
GO:0021910	smoothened signaling pathway involved in ventral spinal cord patterning	0.00203365	0.0181407	3	1276	4	15644	0.0023511	0.000255689	0.75	0.0815648	PC1pos	Gli2,Gli3,Smo
GO:0043146	spindle stabilization	0.00203365	0.0181407	3	1276	4	15644	0.0023511	0.000255689	0.75	0.0815648	PC1pos	Aurka,Aurkb,Ccnb1
GO:0007418	ventral midline development	0.00203365	0.0181407	3	1276	4	15644	0.0023511	0.000255689	0.75	0.0815648	PC1pos	Gli1,Gli2,Smo
GO:0018022	peptidyl-lysine methylation	0.0021683	0.0193097	12	1276	58	15644	0.00940439	0.00370749	0.206897	0.0815648	PC1pos	Ash2l,Dpy30,Ehmt1,Ehmt2,Ezh2,Setdb1,Smyd2,Suv39h1,Suv39h2,Wdr5,Wdr82,Whsc1
GO:0046700	heterocycle catabolic process	0.00222316	0.0197655	31	1276	222	15644	0.0242947	0.0141907	0.13964	0.0815648	PC1pos	Cnot7,Dcp2,Dctpp1,Dis3,Dna2,Dnph1,Drosha,Dut,Eri2,Exog,Exosc2,Fen1,Gspt1,Khsrp,Lig1,Lsm2,Lsm6,Mlh1,Ncbp1,Ncbp2,Nudt5,Polr2d,Pop1,Pycrl,Rbm8a,Rnaseh2a,Rnaseh2b,Rnps1,Supv3l1,Thrap3,Zcchc11
GO:0043632	modification-dependent macromolecule catabolic process	0.00228031	0.0201835	46	1276	367	15644	0.0360502	0.0234595	0.125341	0.0815648	PC1pos	Anapc4,Bap1,Bub1b,Ccnf,Cdc20,Cdc27,Cit,Cops3,Cul2,Cul4b,Dtl,Exosc2,Fbxl19,Fzr1,Hdac6,Lonp1,Mta1,Pcyox1l,Psma1,Psma4,Psma5,Psmb7,Psmc5,Rad23b,Rnf126,Siah1b,Skp2,Trim32,Ttc3,Uba6,Ube2c,Ube2s,Ube4b,Ubqln2,Uchl3,Uchl5,Uhrf1,Uhrf2,Usp1,Usp10,Usp11,Usp14,Usp22,Usp28,Usp37,Usp5
GO:0051304	chromosome separation	0.00229272	0.0201835	6	1276	18	15644	0.00470219	0.0011506	0.333333	0.0815648	PC1pos	Espl1,Fancm,Mlh1,Smarcad1,Top2a,Ttk
GO:0000460	maturation of 5.8S rRNA	0.00229272	0.0201835	6	1276	18	15644	0.00470219	0.0011506	0.333333	0.0815648	PC1pos	Eri2,Exosc2,Nol9,Pes1,Skiv2l2,Wdr12
GO:0044818	mitotic G2/M transition checkpoint	0.00229272	0.0201835	6	1276	18	15644	0.00470219	0.0011506	0.333333	0.0815648	PC1pos	Blm,Cdk1,Clspn,Mbd4,Mre11a,Ticrr
GO:0045815	positive regulation of gene expression, epigenetic	0.00229272	0.0201835	6	1276	18	15644	0.00470219	0.0011506	0.333333	0.0815648	PC1pos	Ash2l,Atad2,Baz1b,Chek1,H2afy,Smarcd1
GO:0032204	regulation of telomere maintenance	0.00229272	0.0201835	6	1276	18	15644	0.00470219	0.0011506	0.333333	0.0815648	PC1pos	Dhx36,Dkc1,Myc,Pif1,Terf1,Tinf2
GO:0016579	protein deubiquitination	0.00234647	0.0203408	16	1276	90	15644	0.0125392	0.005753	0.177778	0.0815648	PC1pos	Bap1,Brcc3,Cops5,Kat2a,Otub1,Psmd14,Uchl3,Uchl5,Usp1,Usp10,Usp11,Usp14,Usp22,Usp28,Usp37,Usp5
GO:0000729	DNA double-strand break processing	0.00235983	0.0203408	4	1276	8	15644	0.0031348	0.000511378	0.5	0.0815648	PC1pos	Blm,Dna2,Rbbp8,Smarcad1
GO:0006266	DNA ligation	0.00235983	0.0203408	4	1276	8	15644	0.0031348	0.000511378	0.5	0.0815648	PC1pos	Hmgb2,Lig1,Lig3,Top2a
GO:0006188	IMP biosynthetic process	0.00235983	0.0203408	4	1276	8	15644	0.0031348	0.000511378	0.5	0.0815648	PC1pos	Atic,Gart,Paics,Pfas
GO:0048096	chromatin-mediated maintenance of transcription	0.00235983	0.0203408	4	1276	8	15644	0.0031348	0.000511378	0.5	0.0815648	PC1pos	Ash2l,Baz1b,Chek1,Smarcd1
GO:0051382	kinetochore assembly	0.00235983	0.0203408	4	1276	8	15644	0.0031348	0.000511378	0.5	0.0815648	PC1pos	Cenpa,Cenpc1,Cenph,Mis12
GO:0045292	mRNA cis splicing, via spliceosome	0.00235983	0.0203408	4	1276	8	15644	0.0031348	0.000511378	0.5	0.0815648	PC1pos	Ncbp1,Ncbp2,Psip1,Srsf1
GO:0051292	nuclear pore complex assembly	0.00235983	0.0203408	4	1276	8	15644	0.0031348	0.000511378	0.5	0.0815648	PC1pos	Ndc1,Nup107,Nup205,Nup93
GO:0031536	positive regulation of exit from mitosis	0.00235983	0.0203408	4	1276	8	15644	0.0031348	0.000511378	0.5	0.0815648	PC1pos	Birc5,Cdca5,Phb2,Ube2c
GO:1902101	positive regulation of metaphase/anaphase transition of cell cycle	0.00235983	0.0203408	4	1276	8	15644	0.0031348	0.000511378	0.5	0.0815648	PC1pos	Cenpe,Nsmce2,Plk1,Smc5
GO:0045842	positive regulation of mitotic metaphase/anaphase transition	0.00235983	0.0203408	4	1276	8	15644	0.0031348	0.000511378	0.5	0.0815648	PC1pos	Cenpe,Nsmce2,Plk1,Smc5
GO:0009129	pyrimidine nucleoside monophosphate metabolic process	0.00235983	0.0203408	4	1276	8	15644	0.0031348	0.000511378	0.5	0.0815648	PC1pos	Dut,Tyms,Uck2,Umps
GO:0032875	regulation of DNA endoreduplication	0.00235983	0.0203408	4	1276	8	15644	0.0031348	0.000511378	0.5	0.0815648	PC1pos	E2f7,E2f8,Mre11a,Smc3
GO:0051569	regulation of histone H3-K4 methylation	0.00237106	0.0204048	7	1276	24	15644	0.00548589	0.00153413	0.291667	0.0815648	PC1pos	Brca1,Dnmt1,Ehmt2,H2afy,Kdm1a,Nelfa,Paxip1
GO:0016575	histone deacetylation	0.00238153	0.0204621	9	1276	37	15644	0.00705329	0.00236512	0.243243	0.0815648	PC1pos	Hdac1,Hdac2,Hdac3,Hdac6,Phb,Rbm14,Sfpq,Sin3a,Smarcad1
GO:0045143	homologous chromosome segregation	0.0023982	0.0205724	10	1276	44	15644	0.00783699	0.00281258	0.227273	0.0815648	PC1pos	Brca2,Ehmt2,Espl1,Fancd2,Mlh1,Mre11a,Ndc1,Plk1,Syce2,Trip13
GO:0006304	DNA modification	0.00252392	0.0216163	12	1276	59	15644	0.00940439	0.00377141	0.20339	0.0815648	PC1pos	Alkbh1,Apex1,Ctcf,Dnmt1,Ehmt1,Ehmt2,Ezh2,Hells,Mbd4,Prmt7,Smarca4,Trim28
GO:0007568	aging	0.0025881	0.0220955	19	1276	116	15644	0.0148903	0.00741498	0.163793	0.0815648	PC1pos	Apex1,Atr,Brca2,Cdk1,Chek2,Ctc1,Mif,Msh2,Msh6,Ncam1,Npm1,Nsmce2,Nup62,Prmt6,Rad54b,Rad54l,Sin3a,Smc5,Trp53
GO:0009260	ribonucleotide biosynthetic process	0.0025881	0.0220955	19	1276	116	15644	0.0148903	0.00741498	0.163793	0.0815648	PC1pos	Adsl,Ak2,Atic,Atp5a1,Cad,Dcakd,Gart,Gmps,Impdh2,Nme1,Nme4,Nme6,Paics,Pfas,Pkm,Slc25a13,Stoml2,Uck2,Umps
GO:0031498	chromatin disassembly	0.00264333	0.0223664	5	1276	13	15644	0.0039185	0.00083099	0.384615	0.0815648	PC1pos	Smarca4,Smarcb1,Smarcc1,Smarcd1,Smarce1
GO:0043486	histone exchange	0.00264333	0.0223664	5	1276	13	15644	0.0039185	0.00083099	0.384615	0.0815648	PC1pos	Cenpp,Hjurp,Mis18a,Nasp,Psme4
GO:0006337	nucleosome disassembly	0.00264333	0.0223664	5	1276	13	15644	0.0039185	0.00083099	0.384615	0.0815648	PC1pos	Smarca4,Smarcb1,Smarcc1,Smarcd1,Smarce1
GO:0032986	protein-DNA complex disassembly	0.00264333	0.0223664	5	1276	13	15644	0.0039185	0.00083099	0.384615	0.0815648	PC1pos	Smarca4,Smarcb1,Smarcc1,Smarcd1,Smarce1
GO:0009148	pyrimidine nucleoside triphosphate biosynthetic process	0.00264333	0.0223664	5	1276	13	15644	0.0039185	0.00083099	0.384615	0.0815648	PC1pos	Cad,Dtymk,Nme1,Nme4,Nme6
GO:0072331	signal transduction by p53 class mediator	0.00264481	0.0223664	13	1276	67	15644	0.0101881	0.00428279	0.19403	0.0815648	PC1pos	Brca2,Casp2,E2f7,Foxm1,Mif,Msh2,Mybbp1a,Rps6ka6,Rrp8,Tfap4,Trp53,Usp10,Usp28
GO:0007143	female meiotic division	0.00276394	0.0233371	8	1276	31	15644	0.00626959	0.00198159	0.258065	0.0815648	PC1pos	Aurka,Fbxo5,Mastl,Mlh1,Plk1,Rad51c,Sgol2a,Trip13
GO:0000122	negative regulation of transcription from RNA polymerase II promoter	0.00285038	0.0240291	79	1276	711	15644	0.0619122	0.0454487	0.111111	0.0815648	PC1pos	Aurkb,C1qbp,Cbx2,Cnot1,Cops2,Ctcf,Ddx20,Dnmt1,E2f7,E2f8,Ehmt1,Ehmt2,Eid2,Ezh2,Foxm1,Gcfc2,Gli2,Gli3,H2afy,H2afy2,Hba-x,Hbb-y,Hdac1,Hdac2,Hdac3,Hmga2,Hnrnpa2b1,Hnrnpab,Kdm1a,Kdm2b,Larp7,Mbd3,Mdfi,Mtf2,Myc,Nelfa,Nfxl1,Noc2l,Pcgf6,Pcna,Peg3,Phb,Phf14,Plk1,Ppid,Prmt5,Prmt6,Rarb,Rbbp7,Rbbp8,Rbm10,Rbm15,Rfc1,Setdb1,Sfpq,Sin3a,Smarca4,Smo,Smyd2,Sox11,Sox9,Strap,Suv39h1,Suv39h2,Tcerg1,Tcf3,Tgif1,Timeless…
GO:0017038	protein import	0.00295892	0.024905	20	1276	126	15644	0.015674	0.00805421	0.15873	0.0815648	PC1pos	Cep57,Hspa4,Ipo11,Ipo4,Ipo5,Ipo7,Ipo9,Kpna3,Kpnb1,Nop58,Nup155,Nup62,Nup93,Phb2,Phip,Pola2,Ran,Timm44,Tnpo3,Trp53
GO:0019941	modification-dependent protein catabolic process	0.00296454	0.0249133	45	1276	362	15644	0.0352665	0.0231399	0.124309	0.0815648	PC1pos	Anapc4,Bap1,Bub1b,Ccnf,Cdc20,Cdc27,Cit,Cops3,Cul2,Cul4b,Dtl,Fbxl19,Fzr1,Hdac6,Lonp1,Mta1,Pcyox1l,Psma1,Psma4,Psma5,Psmb7,Psmc5,Rad23b,Rnf126,Siah1b,Skp2,Trim32,Ttc3,Uba6,Ube2c,Ube2s,Ube4b,Ubqln2,Uchl3,Uchl5,Uhrf1,Uhrf2,Usp1,Usp10,Usp11,Usp14,Usp22,Usp28,Usp37,Usp5
GO:0042451	purine nucleoside biosynthetic process	0.00305936	0.0256299	14	1276	76	15644	0.0109718	0.00485809	0.184211	0.0815648	PC1pos	Adsl,Ak2,Aprt,Atp5a1,Dcakd,Gmps,Impdh2,Mtap,Nme1,Nme4,Nme6,Pkm,Slc25a13,Stoml2
GO:0046129	purine ribonucleoside biosynthetic process	0.00305936	0.0256299	14	1276	76	15644	0.0109718	0.00485809	0.184211	0.0815648	PC1pos	Adsl,Ak2,Aprt,Atp5a1,Dcakd,Gmps,Impdh2,Mtap,Nme1,Nme4,Nme6,Pkm,Slc25a13,Stoml2
GO:0000002	mitochondrial genome maintenance	0.00306444	0.0256325	7	1276	25	15644	0.00548589	0.00159806	0.28	0.0815648	PC1pos	Dna2,Lig3,Mrpl15,Mrpl39,Parp1,Peo1,Trp53
GO:0000462	maturation of SSU-rRNA from tricistronic rRNA transcript (SSU-rRNA, 5.8S rRNA, LSU-rRNA)	0.0031222	0.0260345	6	1276	19	15644	0.00470219	0.00121452	0.315789	0.0815648	PC1pos	Diexf,Pwp2,Tbl3,Utp15,Utp6,Wdr3
GO:1901984	negative regulation of protein acetylation	0.0031222	0.0260345	6	1276	19	15644	0.00470219	0.00121452	0.315789	0.0815648	PC1pos	Brca1,Hdac1,Hdac2,Noc2l,Park7,Sin3a
GO:1903707	negative regulation of hemopoiesis	0.00315424	0.0262608	19	1276	118	15644	0.0148903	0.00754283	0.161017	0.0815648	PC1pos	D930015E06Rik,Gli3,Hist1h4a,Hist1h4d,Hist1h4f,Hist1h4i,Hist1h4j,Hist2h4,Hist4h4,Hmgb3,Meis1,Meis2,Myc,Nme1,Prdx2,Prmt1,Ptpn2,Rbm15,Twist2
GO:0007010	cytoskeleton organization	0.00317675	0.0264073	84	1276	767	15644	0.0658307	0.0490284	0.109518	0.0815648	PC1pos	2810417H13Rik,Abi2,Aspm,Asun,Aunip,Aurka,Aurkb,Birc5,Brca1,Brca2,Bub3,Casc5,Cdk5rap2,Cenpa,Cenpe,Cep192,Cep57,Champ1,Chek2,Ckap5,Crmp1,Diap3,Espl1,Fbxo5,Fgfr1op,Fignl1,Fscn1,Haus1,Haus3,Haus6,Haus7,Hdac3,Kif11,Kif18a,Kif18b,Kif20a,Kif23,Kif24,Kif2c,Kif4,Knstrn,Mcph1,Mlh1,Mybl2,Ndc80,Nde1,Nek2,Npm1,Nrk,Ntmt1,Nuf2,Nusap1,Pfn2,Phip,Plk1,Plk4,Prpf40a,Psrc1,Racgap1,Ran,Ranbp1,Rcc1,Sass6,Sdad1,Seh1l,Sg…
GO:0046390	ribose phosphate biosynthetic process	0.00347389	0.0288327	19	1276	119	15644	0.0148903	0.00760675	0.159664	0.0815648	PC1pos	Adsl,Ak2,Atic,Atp5a1,Cad,Dcakd,Gart,Gmps,Impdh2,Nme1,Nme4,Nme6,Paics,Pfas,Pkm,Slc25a13,Stoml2,Uck2,Umps
GO:0006476	protein deacetylation	0.00350046	0.0290085	9	1276	39	15644	0.00705329	0.00249297	0.230769	0.0815648	PC1pos	Hdac1,Hdac2,Hdac3,Hdac6,Phb,Rbm14,Sfpq,Sin3a,Smarcad1
GO:1901070	guanosine-containing compound biosynthetic process	0.00383811	0.0314186	5	1276	14	15644	0.0039185	0.000894912	0.357143	0.0815648	PC1pos	Gmps,Impdh2,Nme1,Nme4,Nme6
GO:0007019	microtubule depolymerization	0.00383811	0.0314186	5	1276	14	15644	0.0039185	0.000894912	0.357143	0.0815648	PC1pos	Kif18a,Kif18b,Kif24,Kif2c,Smn1
GO:1902579	multi-organism localization	0.00383811	0.0314186	5	1276	14	15644	0.0039185	0.000894912	0.357143	0.0815648	PC1pos	Ddx39b,Tcp1,Thoc1,Thoc3,Thoc6
GO:0044766	multi-organism transport	0.00383811	0.0314186	5	1276	14	15644	0.0039185	0.000894912	0.357143	0.0815648	PC1pos	Ddx39b,Tcp1,Thoc1,Thoc3,Thoc6
GO:0031061	negative regulation of histone methylation	0.00383811	0.0314186	5	1276	14	15644	0.0039185	0.000894912	0.357143	0.0815648	PC1pos	Brca1,Dnmt1,H2afy,Kdm1a,Mtf2
GO:0072422	signal transduction involved in DNA damage checkpoint	0.00383811	0.0314186	5	1276	14	15644	0.0039185	0.000894912	0.357143	0.0815648	PC1pos	Casp2,Cdc5l,Chek2,Prpf19,Trp53
GO:0072401	signal transduction involved in DNA integrity checkpoint	0.00383811	0.0314186	5	1276	14	15644	0.0039185	0.000894912	0.357143	0.0815648	PC1pos	Casp2,Cdc5l,Chek2,Prpf19,Trp53
GO:0072395	signal transduction involved in cell cycle checkpoint	0.00383811	0.0314186	5	1276	14	15644	0.0039185	0.000894912	0.357143	0.0815648	PC1pos	Casp2,Cdc5l,Chek2,Prpf19,Trp53
GO:0042558	pteridine-containing compound metabolic process	0.00390266	0.0318985	7	1276	26	15644	0.00548589	0.00166198	0.269231	0.0815648	PC1pos	Atic,Dhfr,Gart,Mthfd1l,Mthfd2,Mthfd2l,Shmt1
GO:1903955	positive regulation of protein targeting to mitochondrion	0.00391352	0.0319386	14	1276	78	15644	0.0109718	0.00498594	0.179487	0.0815648	PC1pos	Actl6a,Bap1,Csnk2a2,Kat2a,Mis18a,Pdcd5,Plagl2,Psmb7,Ruvbl1,Sae1,Stard7,U2af2,Wbp11,Wdr75
GO:0055086	nucleobase-containing small molecule metabolic process	0.00395804	0.032192	50	1276	418	15644	0.039185	0.0267195	0.119617	0.0815648	PC1pos	Adsl,Ak2,Aprt,Atic,Atp5a1,Cad,Dcakd,Dck,Dctd,Dctpp1,Dhfr,Dnmt1,Dnph1,Dtymk,Dut,Fxn,Gars,Gart,Gmps,Impdh2,Kars,Kdm1a,Mpp6,Msh2,Mtap,Mthfd2l,Nme1,Nme4,Nme6,Nt5c3b,Nudt5,Ola1,Paics,Pfas,Pkm,Ppat,Pycrl,Qtrt1,Qtrtd1,Rnaseh2b,Rrm1,Rrm2,Shmt1,Slc25a13,Stoml2,Tk1,Tpi1,Tyms,Uck2,Umps
GO:0006563	L-serine metabolic process	0.00397455	0.032192	4	1276	9	15644	0.0031348	0.0005753	0.444444	0.0815648	PC1pos	Phgdh,Psat1,Shmt1,Shmt2
GO:0006228	UTP biosynthetic process	0.00397455	0.032192	4	1276	9	15644	0.0031348	0.0005753	0.444444	0.0815648	PC1pos	Cad,Nme1,Nme4,Nme6
GO:0010838	positive regulation of keratinocyte proliferation	0.00397455	0.032192	4	1276	9	15644	0.0031348	0.0005753	0.444444	0.0815648	PC1pos	Cdh3,Has2,Stxbp4,Twist2
GO:0043558	regulation of translational initiation in response to stress	0.00397455	0.032192	4	1276	9	15644	0.0031348	0.0005753	0.444444	0.0815648	PC1pos	Eif2b1,Eif2b3,Eif2b5,Eif2s1
GO:0019439	aromatic compound catabolic process	0.00409671	0.0331315	31	1276	231	15644	0.0242947	0.014766	0.134199	0.0815648	PC1pos	Cnot7,Dcp2,Dctpp1,Dis3,Dna2,Dnph1,Drosha,Dut,Eri2,Exog,Exosc2,Fen1,Gspt1,Khsrp,Lig1,Lsm2,Lsm6,Mlh1,Ncbp1,Ncbp2,Nudt5,Polr2d,Pop1,Pycrl,Rbm8a,Rnaseh2a,Rnaseh2b,Rnps1,Supv3l1,Thrap3,Zcchc11
GO:0097150	neuronal stem cell maintenance	0.00415643	0.0335639	6	1276	20	15644	0.00470219	0.00127845	0.3	0.0815648	PC1pos	Aspm,Cdh2,Igf2bp1,Mapk8,Mcph1,Srrt
GO:0032465	regulation of cytokinesis	0.00430648	0.0347234	11	1276	55	15644	0.00862069	0.00351572	0.2	0.0815648	PC1pos	Aurka,Aurkb,Brca2,Cdc6,Cit,E2f7,E2f8,Ect2,Kif23,Prpf40a,Racgap1
GO:0009894	regulation of catabolic process	0.00442154	0.0355977	74	1276	670	15644	0.0579937	0.0428279	0.110448	0.0815648	PC1pos	Acin1,Actl6a,Anapc4,Aurka,Bub1,Ccar2,Cdc23,Cdc6,Cenpe,Cep192,Chaf1b,Chek2,Cnot1,Cnot7,Csnk2a2,Cul4b,Eif2s1,Fzr1,Glmn,Hdac6,Hnrnpr,Kat2a,Lrpprc,Mad2l1,Mif,Mrps2,Mtbp,Myc,Nsmce2,Nup93,Odc1,Pafah1b2,Park7,Pbk,Phb,Plk1,Psmc5,Psmd14,Psmd2,Psme3,Psmg2,Rad23b,Rfwd3,Ruvbl1,Senp1,Sf3b3,Smarcc1,Smc5,Snrpd1,Sox9,Stil,Sumo3,Supv3l1,Terf1,Tmem39a,Tmem39b,Trim32,Trp53,U2af2,Ube2c,Ubqln2,Uchl5,Usp1,Usp10,Usp11,…
GO:0051656	establishment of organelle localization	0.0045881	0.0368834	33	1276	252	15644	0.0258621	0.0161084	0.130952	0.0815648	PC1pos	Birc5,Brca2,Ccnb1,Cdc23,Cdca5,Cdca8,Cdk5rap2,Cenpa,Cenpe,Cenpf,Champ1,Kif18a,Kif22,Kif2c,Mcph1,Mlh1,Ndc80,Nde1,Nmd3,Npm1,Nudc,Nusap1,Pinx1,Psrc1,Ran,Rrs1,Sdad1,Seh1l,Spag5,Spdl1,Xpo1,Zdhhc15,Zw10
GO:0080135	regulation of cellular response to stress	0.0046283	0.0371509	53	1276	452	15644	0.0415361	0.0288929	0.117257	0.0815648	PC1pos	Apex1,Atr,Bclaf1,Brca1,Brcc3,Ccar2,Chek1,Cops5,Ddx39b,Dek,Dvl2,Eef1e1,Eya3,Fam175a,Fem1b,Fignl1,Foxm1,Hdac3,Hdac6,Kdm1a,Lmnb1,Mdfi,Mif,Myc,Nono,Npm1,Nrk,Pafah1b2,Park7,Parp1,Parpbp,Pbk,Pcna,Polq,Ptpn2,Rad51,Rfwd3,Rnaseh2b,Rpa2,Rsl1d1,Rtel1,Sfpq,Sfrp2,Smyd2,Spidr,Thoc1,Traf4,Trim28,Trim32,Trp53,Ubqln2,Usp1,Whsc1
GO:0032776	DNA methylation on cytosine	0.00477512	0.0372168	3	1276	5	15644	0.0023511	0.000319611	0.6	0.0815648	PC1pos	Dnmt1,Ehmt2,Smarca4
GO:0010424	DNA methylation on cytosine within a CG sequence	0.00477512	0.0372168	3	1276	5	15644	0.0023511	0.000319611	0.6	0.0815648	PC1pos	Dnmt1,Ehmt2,Smarca4
GO:0006269	DNA replication, synthesis of RNA primer	0.00477512	0.0372168	3	1276	5	15644	0.0023511	0.000319611	0.6	0.0815648	PC1pos	Pola1,Prim1,Prim2
GO:0006287	base-excision repair, gap-filling	0.00477512	0.0372168	3	1276	5	15644	0.0023511	0.000319611	0.6	0.0815648	PC1pos	Pcna,Pold1,Pole
GO:0071481	cellular response to X-ray	0.00477512	0.0372168	3	1276	5	15644	0.0023511	0.000319611	0.6	0.0815648	PC1pos	Sfrp2,Xrcc5,Xrcc6
GO:0072711	cellular response to hydroxyurea	0.00477512	0.0372168	3	1276	5	15644	0.0023511	0.000319611	0.6	0.0815648	PC1pos	Blm,Rad51,Spidr
GO:0031052	chromosome breakage	0.00477512	0.0372168	3	1276	5	15644	0.0023511	0.000319611	0.6	0.0815648	PC1pos	Brca1,Brca2,Trp53
GO:0036124	histone H3-K9 trimethylation	0.00477512	0.0372168	3	1276	5	15644	0.0023511	0.000319611	0.6	0.0815648	PC1pos	Setdb1,Suv39h1,Suv39h2
GO:0043570	maintenance of DNA repeat elements	0.00477512	0.0372168	3	1276	5	15644	0.0023511	0.000319611	0.6	0.0815648	PC1pos	Msh2,Msh3,Msh6
GO:0006346	methylation-dependent chromatin silencing	0.00477512	0.0372168	3	1276	5	15644	0.0023511	0.000319611	0.6	0.0815648	PC1pos	Hells,Mbd3,Smarca4
GO:0098763	mitotic cell cycle phase	0.00477512	0.0372168	3	1276	5	15644	0.0023511	0.000319611	0.6	0.0815648	PC1pos	Cdc25a,Cdc25c,Ska2
GO:0051572	negative regulation of histone H3-K4 methylation	0.00477512	0.0372168	3	1276	5	15644	0.0023511	0.000319611	0.6	0.0815648	PC1pos	Brca1,H2afy,Kdm1a
GO:0043174	nucleoside salvage	0.00477512	0.0372168	3	1276	5	15644	0.0023511	0.000319611	0.6	0.0815648	PC1pos	Aprt,Mtap,Uck2
GO:0006297	nucleotide-excision repair, DNA gap filling	0.00477512	0.0372168	3	1276	5	15644	0.0023511	0.000319611	0.6	0.0815648	PC1pos	Pold1,Pold3,Pole
GO:0051987	positive regulation of attachment of spindle microtubules to kinetochore	0.00477512	0.0372168	3	1276	5	15644	0.0023511	0.000319611	0.6	0.0815648	PC1pos	Ccnb1,Cenpe,Rcc2
GO:0046607	positive regulation of centrosome cycle	0.00477512	0.0372168	3	1276	5	15644	0.0023511	0.000319611	0.6	0.0815648	PC1pos	Npm1,Plk4,Ranbp1
GO:0051096	positive regulation of helicase activity	0.00477512	0.0372168	3	1276	5	15644	0.0023511	0.000319611	0.6	0.0815648	PC1pos	Msh2,Msh3,Msh6
GO:0031049	programmed DNA elimination	0.00477512	0.0372168	3	1276	5	15644	0.0023511	0.000319611	0.6	0.0815648	PC1pos	Brca1,Brca2,Trp53
GO:0030174	regulation of DNA-dependent DNA replication initiation	0.00477512	0.0372168	3	1276	5	15644	0.0023511	0.000319611	0.6	0.0815648	PC1pos	Cdk2,Cdt1,Ticrr
GO:0072710	response to hydroxyurea	0.00477512	0.0372168	3	1276	5	15644	0.0023511	0.000319611	0.6	0.0815648	PC1pos	Blm,Rad51,Spidr
GO:1903749	positive regulation of establishment of protein localization to mitochondrion	0.00495206	0.0385399	14	1276	80	15644	0.0109718	0.00511378	0.175	0.0815648	PC1pos	Actl6a,Bap1,Csnk2a2,Kat2a,Mis18a,Pdcd5,Plagl2,Psmb7,Ruvbl1,Sae1,Stard7,U2af2,Wbp11,Wdr75
GO:0002440	production of molecular mediator of immune response	0.00497313	0.0386479	11	1276	56	15644	0.00862069	0.00357965	0.196429	0.0815648	PC1pos	Ctnnbl1,Exo1,Hspd1,Mlh1,Msh2,Msh3,Msh6,Pms2,Polq,Tcf3,Ung
GO:0035065	regulation of histone acetylation	0.0049951	0.0387625	9	1276	41	15644	0.00705329	0.00262081	0.219512	0.0815648	PC1pos	Brca1,Chek1,Ctcf,Iws1,Kat2a,Noc2l,Paxip1,Ruvbl2,Sin3a
GO:0000209	protein polyubiquitination	0.00509594	0.039488	21	1276	141	15644	0.0164577	0.00901304	0.148936	0.0815648	PC1pos	Anapc1,Anapc4,Brca1,Cbfb,Cdc16,Cdc23,Cdc27,Dtl,Dzip3,G2e3,Hdac6,Prpf19,Rnf126,Skp2,Trim27,Trim32,Ttc3,Ube2c,Ube2e3,Ube2s,Ube4b
GO:0007339	binding of sperm to zona pellucida	0.00511289	0.0395054	8	1276	34	15644	0.00626959	0.00217336	0.235294	0.0815648	PC1pos	Cct2,Cct3,Cct4,Cct5,Cct6a,Cct7,Cct8,Tcp1
GO:0046782	regulation of viral transcription	0.00511289	0.0395054	8	1276	34	15644	0.00626959	0.00217336	0.235294	0.0815648	PC1pos	Hdac1,Smarca4,Smarcb1,Tarbp2,Tardbp,Tfap4,Trim27,Trim32
GO:0006511	ubiquitin-dependent protein catabolic process	0.00521935	0.04027	43	1276	353	15644	0.0336991	0.0225646	0.121813	0.0815648	PC1pos	Anapc4,Bap1,Bub1b,Ccnf,Cdc20,Cdc27,Cit,Cops3,Cul2,Cul4b,Dtl,Fbxl19,Fzr1,Hdac6,Mta1,Psma1,Psma4,Psma5,Psmb7,Psmc5,Rad23b,Rnf126,Siah1b,Skp2,Trim32,Ttc3,Uba6,Ube2c,Ube2s,Ube4b,Ubqln2,Uchl3,Uchl5,Uhrf1,Uhrf2,Usp1,Usp10,Usp11,Usp14,Usp22,Usp28,Usp37,Usp5
GO:0045722	positive regulation of gluconeogenesis	0.00537478	0.0412322	5	1276	15	15644	0.0039185	0.000958834	0.333333	0.0815648	PC1pos	Arpp19,Kat2a,Ptpn2,Smek1,Wdr5
GO:0001522	pseudouridine synthesis	0.00537478	0.0412322	5	1276	15	15644	0.0039185	0.000958834	0.333333	0.0815648	PC1pos	Dkc1,Gar1,Pus1,Pus10,Pus7l
GO:0031935	regulation of chromatin silencing	0.00537478	0.0412322	5	1276	15	15644	0.0039185	0.000958834	0.333333	0.0815648	PC1pos	Atad2,Cdc45,Sin3a,Uhrf1,Uhrf2
GO:0009070	serine family amino acid biosynthetic process	0.00537478	0.0412322	5	1276	15	15644	0.0039185	0.000958834	0.333333	0.0815648	PC1pos	Dhfr,Phgdh,Psat1,Shmt1,Shmt2
GO:0031060	regulation of histone methylation	0.00547792	0.0419635	10	1276	49	15644	0.00783699	0.00313219	0.204082	0.0815648	PC1pos	Brca1,Ctcf,Dnmt1,Ehmt2,H2afy,Iws1,Kdm1a,Mtf2,Nelfa,Paxip1
GO:0031396	regulation of protein ubiquitination	0.00574822	0.0439714	24	1276	170	15644	0.0188088	0.0108668	0.141176	0.0815648	PC1pos	Aimp2,Brca1,Cdc20,Cenpe,Cep192,Fanci,Fbxo5,Fem1b,Fzr1,Glmn,Gtpbp4,Mad2l1,Mastl,Mta1,Park7,Paxip1,Plk1,Prmt3,Psmg2,Skp2,Sumo3,Terf1,Ube2s,Zfp207
GO:0031330	negative regulation of cellular catabolic process	0.00600694	0.0458851	19	1276	125	15644	0.0148903	0.00799028	0.152	0.0815648	PC1pos	Bub1,Ccar2,Cenpe,Cep192,Csnk2a2,Lrpprc,Mad2l1,Mtbp,Park7,Pbk,Plk1,Psmg2,Senp1,Smarcc1,Stil,Terf1,Trp53,Usp14,Zfp207
GO:0016073	snRNA metabolic process	0.0060864	0.0464261	7	1276	28	15644	0.00548589	0.00178982	0.25	0.0815648	PC1pos	Dkc1,Exosc2,Ice2,Ints10,Ints2,Ints7,Ints8
GO:0051640	organelle localization	0.00610176	0.0464772	40	1276	326	15644	0.031348	0.0208387	0.122699	0.0815648	PC1pos	Aspm,Asun,Aurka,Birc5,Brca2,Ccnb1,Cdc23,Cdca5,Cdca8,Cdk5rap2,Cenpa,Cenpe,Cenpf,Champ1,Hdac6,Kat2a,Kif18a,Kif22,Kif2c,Mcph1,Mlh1,Ndc80,Nde1,Nmd3,Npm1,Nudc,Nusap1,Pinx1,Polr2m,Psrc1,Ran,Rrs1,Sdad1,Seh1l,Spag5,Spdl1,Tacc3,Xpo1,Zdhhc15,Zw10
GO:0031111	negative regulation of microtubule polymerization or depolymerization	0.00616352	0.0464967	8	1276	35	15644	0.00626959	0.00223728	0.228571	0.0815648	PC1pos	Aurka,Aurkb,Ccnb1,Ckap2,Clip3,Eml4,Fkbp4,Hdac6
GO:0046051	UTP metabolic process	0.00619956	0.0464967	4	1276	10	15644	0.0031348	0.000639223	0.4	0.0815648	PC1pos	Cad,Nme1,Nme4,Nme6
GO:0035404	histone-serine phosphorylation	0.00619956	0.0464967	4	1276	10	15644	0.0031348	0.000639223	0.4	0.0815648	PC1pos	Aurka,Aurkb,Ccnb1,Vrk1
GO:0031573	intra-S DNA damage checkpoint	0.00619956	0.0464967	4	1276	10	15644	0.0031348	0.000639223	0.4	0.0815648	PC1pos	Chek2,Mre11a,Msh2,Tipin
GO:0075733	intracellular transport of virus	0.00619956	0.0464967	4	1276	10	15644	0.0031348	0.000639223	0.4	0.0815648	PC1pos	Ddx39b,Thoc1,Thoc3,Thoc6
GO:0000212	meiotic spindle organization	0.00619956	0.0464967	4	1276	10	15644	0.0031348	0.000639223	0.4	0.0815648	PC1pos	Aspm,Aurka,Espl1,Fbxo5
GO:1902583	multi-organism intracellular transport	0.00619956	0.0464967	4	1276	10	15644	0.0031348	0.000639223	0.4	0.0815648	PC1pos	Ddx39b,Thoc1,Thoc3,Thoc6
GO:0009209	pyrimidine ribonucleoside triphosphate biosynthetic process	0.00619956	0.0464967	4	1276	10	15644	0.0031348	0.000639223	0.4	0.0815648	PC1pos	Cad,Nme1,Nme4,Nme6
GO:0031167	rRNA methylation	0.00619956	0.0464967	4	1276	10	15644	0.0031348	0.000639223	0.4	0.0815648	PC1pos	Emg1,Fbl,Ftsj3,Mettl16
GO:0090266	regulation of mitotic cell cycle spindle assembly checkpoint	0.00619956	0.0464967	4	1276	10	15644	0.0031348	0.000639223	0.4	0.0815648	PC1pos	Anapc15,Ccnb1,Gen1,Mad2l1
GO:1903504	regulation of mitotic spindle checkpoint	0.00619956	0.0464967	4	1276	10	15644	0.0031348	0.000639223	0.4	0.0815648	PC1pos	Anapc15,Ccnb1,Gen1,Mad2l1
GO:0031329	regulation of cellular catabolic process	0.00632902	0.0474014	64	1276	574	15644	0.0501567	0.0366914	0.111498	0.0815648	PC1pos	Acin1,Actl6a,Anapc4,Aurka,Bub1,Ccar2,Cdc23,Cdc6,Cenpe,Cep192,Chaf1b,Cnot1,Cnot7,Csnk2a2,Eif2s1,Glmn,Hdac6,Hnrnpr,Kat2a,Lrpprc,Mad2l1,Mif,Mrps2,Mtbp,Myc,Nsmce2,Nup93,Pafah1b2,Park7,Pbk,Plk1,Psmc5,Psmd14,Psme3,Psmg2,Rad23b,Rfwd3,Ruvbl1,Senp1,Smarcc1,Smc5,Snrpd1,Stil,Sumo3,Supv3l1,Terf1,Tmem39a,Tmem39b,Trp53,U2af2,Ube2c,Ubqln2,Uchl5,Usp1,Usp10,Usp11,Usp14,Usp22,Usp28,Usp37,Usp5,Wbp11,Wdr75,Zfp207
GO:0010265	SCF complex assembly	0.00664803	0.0474103	2	1276	2	15644	0.0015674	0.000127845	1	0.0815648	PC1pos	Cand1,Cand2
GO:0071929	alpha-tubulin acetylation	0.00664803	0.0474103	2	1276	2	15644	0.0015674	0.000127845	1	0.0815648	PC1pos	Atat1,Kat2a
GO:0006288	base-excision repair, DNA ligation	0.00664803	0.0474103	2	1276	2	15644	0.0015674	0.000127845	1	0.0815648	PC1pos	Hmgb2,Lig3
GO:0072356	chromosome passenger complex localization to kinetochore	0.00664803	0.0474103	2	1276	2	15644	0.0015674	0.000127845	1	0.0815648	PC1pos	Gsg2,Rcc2
GO:0015960	diadenosine polyphosphate biosynthetic process	0.00664803	0.0474103	2	1276	2	15644	0.0015674	0.000127845	1	0.0815648	PC1pos	Gars,Kars
GO:0015966	diadenosine tetraphosphate biosynthetic process	0.00664803	0.0474103	2	1276	2	15644	0.0015674	0.000127845	1	0.0815648	PC1pos	Gars,Kars
GO:0015965	diadenosine tetraphosphate metabolic process	0.00664803	0.0474103	2	1276	2	15644	0.0015674	0.000127845	1	0.0815648	PC1pos	Gars,Kars
GO:0046452	dihydrofolate metabolic process	0.00664803	0.0474103	2	1276	2	15644	0.0015674	0.000127845	1	0.0815648	PC1pos	Atic,Dhfr
GO:0097681	double-strand break repair via alternative nonhomologous end joining	0.00664803	0.0474103	2	1276	2	15644	0.0015674	0.000127845	1	0.0815648	PC1pos	Lig3,Polq
GO:0001732	formation of cytoplasmic translation initiation complex	0.00664803	0.0474103	2	1276	2	15644	0.0015674	0.000127845	1	0.0815648	PC1pos	Eif3a,Eif3d
GO:0010994	free ubiquitin chain polymerization	0.00664803	0.0474103	2	1276	2	15644	0.0015674	0.000127845	1	0.0815648	PC1pos	Ube2c,Ube2s
GO:0019264	glycine biosynthetic process from serine	0.00664803	0.0474103	2	1276	2	15644	0.0015674	0.000127845	1	0.0815648	PC1pos	Shmt1,Shmt2
GO:0034970	histone H3-R2 methylation	0.00664803	0.0474103	2	1276	2	15644	0.0015674	0.000127845	1	0.0815648	PC1pos	Carm1,Prmt6
GO:0072355	histone H3-T3 phosphorylation	0.00664803	0.0474103	2	1276	2	15644	0.0015674	0.000127845	1	0.0815648	PC1pos	Gsg2,Vrk1
GO:0006272	leading strand elongation	0.00664803	0.0474103	2	1276	2	15644	0.0015674	0.000127845	1	0.0815648	PC1pos	Pcna,Pola1
GO:0000395	mRNA 5'-splice site recognition	0.00664803	0.0474103	2	1276	2	15644	0.0015674	0.000127845	1	0.0815648	PC1pos	Psip1,Srsf1
GO:0043060	meiotic metaphase I plate congression	0.00664803	0.0474103	2	1276	2	15644	0.0015674	0.000127845	1	0.0815648	PC1pos	Brca2,Mlh1
GO:2000042	negative regulation of double-strand break repair via homologous recombination	0.00664803	0.0474103	2	1276	2	15644	0.0015674	0.000127845	1	0.0815648	PC1pos	Parpbp,Polq
GO:0045950	negative regulation of mitotic recombination	0.00664803	0.0474103	2	1276	2	15644	0.0015674	0.000127845	1	0.0815648	PC1pos	Blm,Mlh1
GO:0060032	notochord regression	0.00664803	0.0474103	2	1276	2	15644	0.0015674	0.000127845	1	0.0815648	PC1pos	Gli1,Gli2
GO:0017126	nucleologenesis	0.00664803	0.0474103	2	1276	2	15644	0.0015674	0.000127845	1	0.0815648	PC1pos	Emg1,Polr1b
GO:0019918	peptidyl-arginine methylation, to symmetrical-dimethyl arginine	0.00664803	0.0474103	2	1276	2	15644	0.0015674	0.000127845	1	0.0815648	PC1pos	Prmt5,Prmt7
GO:0032877	positive regulation of DNA endoreduplication	0.00664803	0.0474103	2	1276	2	15644	0.0015674	0.000127845	1	0.0815648	PC1pos	E2f7,E2f8
GO:0034184	positive regulation of maintenance of mitotic sister chromatid cohesion	0.00664803	0.0474103	2	1276	2	15644	0.0015674	0.000127845	1	0.0815648	PC1pos	Nsmce2,Smc5
GO:1901838	positive regulation of transcription of nuclear large rRNA transcript from RNA polymerase I promoter	0.00664803	0.0474103	2	1276	2	15644	0.0015674	0.000127845	1	0.0815648	PC1pos	Ncl,Nol11
GO:0009177	pyrimidine deoxyribonucleoside monophosphate biosynthetic process	0.00664803	0.0474103	2	1276	2	15644	0.0015674	0.000127845	1	0.0815648	PC1pos	Dut,Tyms
GO:0008616	queuosine biosynthetic process	0.00664803	0.0474103	2	1276	2	15644	0.0015674	0.000127845	1	0.0815648	PC1pos	Qtrt1,Qtrtd1
GO:0046116	queuosine metabolic process	0.00664803	0.0474103	2	1276	2	15644	0.0015674	0.000127845	1	0.0815648	PC1pos	Qtrt1,Qtrtd1
GO:2001032	regulation of double-strand break repair via nonhomologous end joining	0.00664803	0.0474103	2	1276	2	15644	0.0015674	0.000127845	1	0.0815648	PC1pos	Dek,Whsc1
GO:0034182	regulation of maintenance of mitotic sister chromatid cohesion	0.00664803	0.0474103	2	1276	2	15644	0.0015674	0.000127845	1	0.0815648	PC1pos	Nsmce2,Smc5
GO:2000232	regulation of rRNA processing	0.00664803	0.0474103	2	1276	2	15644	0.0015674	0.000127845	1	0.0815648	PC1pos	Ncl,Shq1
GO:0010993	regulation of ubiquitin homeostasis	0.00664803	0.0474103	2	1276	2	15644	0.0015674	0.000127845	1	0.0815648	PC1pos	Ube2c,Ube2s
GO:0051440	regulation of ubiquitin-protein ligase activity involved in meiotic cell cycle	0.00664803	0.0474103	2	1276	2	15644	0.0015674	0.000127845	1	0.0815648	PC1pos	Fbxo5,Mastl
GO:0045472	response to ether	0.00664803	0.0474103	2	1276	2	15644	0.0015674	0.000127845	1	0.0815648	PC1pos	Hnrnpd,Ncam1
GO:0007057	spindle assembly involved in female meiosis I	0.00664803	0.0474103	2	1276	2	15644	0.0015674	0.000127845	1	0.0815648	PC1pos	Aurka,Fbxo5
GO:0006437	tyrosyl-tRNA aminoacylation	0.00664803	0.0474103	2	1276	2	15644	0.0015674	0.000127845	1	0.0815648	PC1pos	Yars,Yars2
GO:0061647	histone H3-K9 modification	0.00729983	0.0517152	5	1276	16	15644	0.0039185	0.00102276	0.3125	0.0815648	PC1pos	Ehmt1,Ehmt2,Setdb1,Suv39h1,Suv39h2
GO:0032042	mitochondrial DNA metabolic process	0.00729983	0.0517152	5	1276	16	15644	0.0039185	0.00102276	0.3125	0.0815648	PC1pos	Dna2,Lig3,Parp1,Peo1,Trp53
GO:0035196	production of miRNAs involved in gene silencing by miRNA	0.00729983	0.0517152	5	1276	16	15644	0.0039185	0.00102276	0.3125	0.0815648	PC1pos	Dgcr8,Drosha,Srrt,Tarbp2,Zcchc11
GO:0060236	regulation of mitotic spindle organization	0.00729983	0.0517152	5	1276	16	15644	0.0039185	0.00102276	0.3125	0.0815648	PC1pos	Bora,Ccnb1,Plk1,Psrc1,Tpx2
GO:0006383	transcription from RNA polymerase III promoter	0.00729983	0.0517152	5	1276	16	15644	0.0039185	0.00102276	0.3125	0.0815648	PC1pos	Gtf3c2,Gtf3c6,Ice2,Polr3g,Polr3k
GO:0031397	negative regulation of protein ubiquitination	0.00740502	0.0523913	12	1276	67	15644	0.00940439	0.00428279	0.179104	0.0815648	PC1pos	Cenpe,Cep192,Fbxo5,Glmn,Gtpbp4,Mad2l1,Park7,Plk1,Prmt3,Psmg2,Terf1,Zfp207
GO:0018107	peptidyl-threonine phosphorylation	0.0081108	0.0573092	9	1276	44	15644	0.00705329	0.00281258	0.204545	0.0815648	PC1pos	Cad,Cdk1,Chek1,Gsg2,Mapk8,Pbk,Sbk1,Stk39,Vrk1
GO:2001243	negative regulation of intrinsic apoptotic signaling pathway	0.00853807	0.060249	14	1276	85	15644	0.0109718	0.00543339	0.164706	0.0815648	PC1pos	Ccar2,Fignl1,G2e3,Hdac1,Hdac2,Hells,Ivns1abp,Kdm1a,Mif,Noc2l,Nono,Park7,Rrn3,Trim32
GO:0035036	sperm-egg recognition	0.00874629	0.0616221	8	1276	37	15644	0.00626959	0.00236512	0.216216	0.0815648	PC1pos	Cct2,Cct3,Cct4,Cct5,Cct6a,Cct7,Cct8,Tcp1
GO:0006541	glutamine metabolic process	0.00876709	0.0616221	6	1276	23	15644	0.00470219	0.00147021	0.26087	0.0815648	PC1pos	Asnsd1,Cad,Gmps,Pfas,Phgdh,Ppat
GO:0031503	protein complex localization	0.00876709	0.0616221	6	1276	23	15644	0.00470219	0.00147021	0.26087	0.0815648	PC1pos	Birc5,Fkbp4,Gsg2,Ndc1,Ran,Rcc2
GO:0051103	DNA ligation involved in DNA repair	0.0089723	0.0623302	3	1276	6	15644	0.0023511	0.000383534	0.5	0.0815648	PC1pos	Hmgb2,Lig1,Lig3
GO:0021937	cerebellar Purkinje cell-granule cell precursor cell signaling involved in regulation of granule cell precursor cell proliferation	0.0089723	0.0623302	3	1276	6	15644	0.0023511	0.000383534	0.5	0.0815648	PC1pos	Gli1,Gli2,Smo
GO:0000183	chromatin silencing at rDNA	0.0089723	0.0623302	3	1276	6	15644	0.0023511	0.000383534	0.5	0.0815648	PC1pos	Rrp8,Smarca5,Suv39h1
GO:0006545	glycine biosynthetic process	0.0089723	0.0623302	3	1276	6	15644	0.0023511	0.000383534	0.5	0.0815648	PC1pos	Dhfr,Shmt1,Shmt2
GO:0051573	negative regulation of histone H3-K9 methylation	0.0089723	0.0623302	3	1276	6	15644	0.0023511	0.000383534	0.5	0.0815648	PC1pos	Brca1,Dnmt1,Kdm1a
GO:0032055	negative regulation of translation in response to stress	0.0089723	0.0623302	3	1276	6	15644	0.0023511	0.000383534	0.5	0.0815648	PC1pos	Eif2b1,Eif2b3,Eif2b5
GO:0009113	purine nucleobase biosynthetic process	0.0089723	0.0623302	3	1276	6	15644	0.0023511	0.000383534	0.5	0.0815648	PC1pos	Aprt,Gart,Shmt1
GO:0009221	pyrimidine deoxyribonucleotide biosynthetic process	0.0089723	0.0623302	3	1276	6	15644	0.0023511	0.000383534	0.5	0.0815648	PC1pos	Dtymk,Dut,Tyms
GO:0090306	spindle assembly involved in meiosis	0.0089723	0.0623302	3	1276	6	15644	0.0023511	0.000383534	0.5	0.0815648	PC1pos	Aspm,Aurka,Fbxo5
GO:0046040	IMP metabolic process	0.00911955	0.0631897	4	1276	11	15644	0.0031348	0.000703145	0.363636	0.0815648	PC1pos	Atic,Gart,Paics,Pfas
GO:0009208	pyrimidine ribonucleoside triphosphate metabolic process	0.00911955	0.0631897	4	1276	11	15644	0.0031348	0.000703145	0.363636	0.0815648	PC1pos	Cad,Nme1,Nme4,Nme6
GO:0000079	regulation of cyclin-dependent protein serine/threonine kinase activity	0.00936971	0.0648394	12	1276	69	15644	0.00940439	0.00441064	0.173913	0.0815648	PC1pos	Bccip,Blm,Casp3,Ccna2,Ccnh,Gtpbp4,Lmnb1,Plk1,Psrc1,Stil,Tfap4,Ube2c
GO:0006446	regulation of translational initiation	0.00942296	0.065124	9	1276	45	15644	0.00705329	0.0028765	0.2	0.0815648	PC1pos	Eif2b1,Eif2b3,Eif2b5,Eif2s1,Eif4g1,Khdrbs1,Ncbp1,Ncbp2,Polr2d
GO:0031050	dsRNA fragmentation	0.00965782	0.0662356	5	1276	17	15644	0.0039185	0.00108668	0.294118	0.0815648	PC1pos	Dgcr8,Drosha,Srrt,Tarbp2,Zcchc11
GO:0045190	isotype switching	0.00965782	0.0662356	5	1276	17	15644	0.0039185	0.00108668	0.294118	0.0815648	PC1pos	Exo1,Hspd1,Mlh1,Msh2,Msh6
GO:0043628	ncRNA 3'-end processing	0.00965782	0.0662356	5	1276	17	15644	0.0039185	0.00108668	0.294118	0.0815648	PC1pos	Dkc1,Elac2,Eri2,Exosc2,Fbl
GO:0070918	production of small RNA involved in gene silencing by RNA	0.00965782	0.0662356	5	1276	17	15644	0.0039185	0.00108668	0.294118	0.0815648	PC1pos	Dgcr8,Drosha,Srrt,Tarbp2,Zcchc11
GO:0002208	somatic diversification of immunoglobulins involved in immune response	0.00965782	0.0662356	5	1276	17	15644	0.0039185	0.00108668	0.294118	0.0815648	PC1pos	Exo1,Hspd1,Mlh1,Msh2,Msh6
GO:0002204	somatic recombination of immunoglobulin genes involved in immune response	0.00965782	0.0662356	5	1276	17	15644	0.0039185	0.00108668	0.294118	0.0815648	PC1pos	Exo1,Hspd1,Mlh1,Msh2,Msh6
GO:0070301	cellular response to hydrogen peroxide	0.0103057	0.0704986	8	1276	38	15644	0.00626959	0.00242905	0.210526	0.0815648	PC1pos	Apex1,Ect2,Ezh2,Fxn,Hdac2,Hdac6,Mapk8,Park7
GO:2001021	negative regulation of response to DNA damage stimulus	0.0103057	0.0704986	8	1276	38	15644	0.00626959	0.00242905	0.210526	0.0815648	PC1pos	Ccar2,Ddx39b,Kdm1a,Mif,Parpbp,Polq,Thoc1,Trim32
GO:1903320	regulation of protein modification by small protein conjugation or removal	0.0103668	0.0708265	25	1276	188	15644	0.0195925	0.0120174	0.132979	0.0815648	PC1pos	Aimp2,Brca1,Cdc20,Cenpe,Cep192,Fanci,Fbxo5,Fem1b,Fzr1,Glmn,Gtpbp4,Mad2l1,Mastl,Mta1,Park7,Paxip1,Plk1,Prmt3,Psmg2,Sart3,Skp2,Sumo3,Terf1,Ube2s,Zfp207
GO:0017148	negative regulation of translation	0.0104472	0.0711947	14	1276	87	15644	0.0109718	0.00556124	0.16092	0.0815648	PC1pos	Caprin1,Caprin2,Cnot1,Eif2b1,Eif2b3,Eif2b5,Eif4e,Eprs,Fxr1,Hnrnpd,Igf2bp1,Ilf3,Syncrip,Tia1
GO:2000177	regulation of neural precursor cell proliferation	0.0104472	0.0711947	14	1276	87	15644	0.0109718	0.00556124	0.16092	0.0815648	PC1pos	Aspm,Bex1,C330027C09Rik,Fzd3,Gli1,Gli2,Gli3,Kdm1a,Kdm2b,Ptbp2,Shcbp1,Smarca1,Smo,Trp53
GO:1904029	regulation of cyclin-dependent protein kinase activity	0.0104928	0.0713733	12	1276	70	15644	0.00940439	0.00447456	0.171429	0.0815648	PC1pos	Bccip,Blm,Casp3,Ccna2,Ccnh,Gtpbp4,Lmnb1,Plk1,Psrc1,Stil,Tfap4,Ube2c
GO:2001242	regulation of intrinsic apoptotic signaling pathway	0.0105	0.0713733	20	1276	141	15644	0.015674	0.00901304	0.141844	0.0815648	PC1pos	Bclaf1,Bub1,Ccar2,Fignl1,G2e3,Hdac1,Hdac2,Hells,Ivns1abp,Kdm1a,Mif,Noc2l,Nono,Park7,Plagl2,Ptpn2,Rrn3,Sfpq,Trim32,Trp53
GO:0006164	purine nucleotide biosynthetic process	0.0108816	0.0738322	17	1276	114	15644	0.0133229	0.00728714	0.149123	0.0815648	PC1pos	Adsl,Ak2,Atic,Atp5a1,Dcakd,Gart,Gmps,Impdh2,Mthfd2l,Nme1,Nme4,Nme6,Paics,Pfas,Pkm,Slc25a13,Stoml2
GO:0035601	protein deacylation	0.0108892	0.0738322	9	1276	46	15644	0.00705329	0.00294042	0.195652	0.0815648	PC1pos	Hdac1,Hdac2,Hdac3,Hdac6,Phb,Rbm14,Sfpq,Sin3a,Smarcad1
GO:0033144	negative regulation of intracellular steroid hormone receptor signaling pathway	0.0109106	0.073884	7	1276	31	15644	0.00548589	0.00198159	0.225806	0.0815648	PC1pos	Cnot1,Hdac1,Hmga2,Phb,Phb2,Rqcd1,Smarca4
GO:0009116	nucleoside metabolic process	0.0109949	0.0743606	28	1276	218	15644	0.0219436	0.0139351	0.12844	0.0815648	PC1pos	Adsl,Ak2,Aprt,Atic,Atp5a1,Cad,Dcakd,Dck,Dnmt1,Fxn,Gmps,Impdh2,Msh2,Mtap,Nme1,Nme4,Nme6,Ola1,Pkm,Pycrl,Qtrt1,Qtrtd1,Slc25a13,Stoml2,Tk1,Tpi1,Uck2,Umps
GO:0051603	proteolysis involved in cellular protein catabolic process	0.0119191	0.0805098	47	1276	412	15644	0.0368339	0.026336	0.114078	0.0815648	PC1pos	Anapc4,Bap1,Bub1b,Ccnf,Cdc20,Cdc27,Cit,Cops3,Cul2,Cul4b,Dtl,Fbxl19,Fzr1,Hdac6,Lonp1,Mta1,Pcyox1l,Prpf19,Psma1,Psma4,Psma5,Psmb7,Psmc5,Psme4,Rad23b,Rnf126,Siah1b,Skp2,Trim32,Ttc3,Uba6,Ube2c,Ube2s,Ube4b,Ubqln2,Uchl3,Uchl5,Uhrf1,Uhrf2,Usp1,Usp10,Usp11,Usp14,Usp22,Usp28,Usp37,Usp5
GO:1903309	negative regulation of chromatin modification	0.0120618	0.0813719	8	1276	39	15644	0.00626959	0.00249297	0.205128	0.0815648	PC1pos	Atad2,Brca1,Dnmt1,H2afy,Kdm1a,Mtf2,Noc2l,Sin3a
GO:0008340	determination of adult lifespan	0.0124905	0.0837263	5	1276	18	15644	0.0039185	0.0011506	0.277778	0.0815648	PC1pos	Msh2,Msh6,Rad54b,Rad54l,Trp53
GO:0000959	mitochondrial RNA metabolic process	0.0124905	0.0837263	5	1276	18	15644	0.0039185	0.0011506	0.277778	0.0815648	PC1pos	Elac2,Peo1,Supv3l1,Tfam,Yars2
GO:0034661	ncRNA catabolic process	0.0124905	0.0837263	5	1276	18	15644	0.0039185	0.0011506	0.277778	0.0815648	PC1pos	Dis3,Drosha,Exosc2,Pop1,Zcchc11
GO:2000757	negative regulation of peptidyl-lysine acetylation	0.0124905	0.0837263	5	1276	18	15644	0.0039185	0.0011506	0.277778	0.0815648	PC1pos	Brca1,Hdac1,Hdac2,Noc2l,Sin3a
GO:0016180	snRNA processing	0.0124905	0.0837263	5	1276	18	15644	0.0039185	0.0011506	0.277778	0.0815648	PC1pos	Exosc2,Ints10,Ints2,Ints7,Ints8
GO:0032922	circadian regulation of gene expression	0.0125153	0.0837263	10	1276	55	15644	0.00783699	0.00351572	0.181818	0.0815648	PC1pos	Hdac1,Hdac2,Hdac3,Hnrnpu,Maged1,Mta1,Mybbp1a,Prmt5,Rbm4b,Top1
GO:0098732	macromolecule deacylation	0.01252	0.0837263	9	1276	47	15644	0.00705329	0.00300435	0.191489	0.0815648	PC1pos	Hdac1,Hdac2,Hdac3,Hdac6,Phb,Rbm14,Sfpq,Sin3a,Smarcad1
GO:1903214	regulation of protein targeting to mitochondrion	0.0126751	0.0846584	14	1276	89	15644	0.0109718	0.00568908	0.157303	0.0815648	PC1pos	Actl6a,Bap1,Csnk2a2,Kat2a,Mis18a,Pdcd5,Plagl2,Psmb7,Ruvbl1,Sae1,Stard7,U2af2,Wbp11,Wdr75
GO:0048522	positive regulation of cellular process	0.0127271	0.0849	381	1276	4245	15644	0.298589	0.27135	0.0897527	0.0815648	PC1pos	Aatf,Abi2,Acin1,Acsl3,Actl6a,Aimp2,Ankrd49,Anp32b,Apex1,Arhgef39,Arnt2,Arpp19,Asb4,Ash2l,Aspm,Atad2,Atat1,Atr,Aurka,Aurkb,BC027231,Bap1,Baz1b,Bcl9,Bclaf1,Bex1,Bhlhb9,Bin1,Birc5,Blm,Brca1,Brca2,Brcc3,Brd8,Bub1,C1qbp,C330027C09Rik,Cacybp,Cand1,Caprin1,Caprin2,Carm1,Casp2,Casp3,Casp8ap2,Cbfb,Ccar1,Ccar2,Ccna2,Ccnb1,Ccne1,Ccnh,Cdc20,Cdc45,Cdc6,Cdc7,Cdca2,Cdca5,Cdca7l,Cdh2,Cdh3,Cdk1,Cdk2,Cdk4,Cdk5rap2…
GO:0051307	meiotic chromosome separation	0.0128078	0.0852269	4	1276	12	15644	0.0031348	0.000767067	0.333333	0.0815648	PC1pos	Espl1,Fancm,Mlh1,Top2a
GO:0043555	regulation of translation in response to stress	0.0128078	0.0852269	4	1276	12	15644	0.0031348	0.000767067	0.333333	0.0815648	PC1pos	Eif2b1,Eif2b3,Eif2b5,Eif2s1
GO:0031057	negative regulation of histone modification	0.0130063	0.0864403	7	1276	32	15644	0.00548589	0.00204551	0.21875	0.0815648	PC1pos	Brca1,Dnmt1,H2afy,Kdm1a,Mtf2,Noc2l,Sin3a
GO:1903321	negative regulation of protein modification by small protein conjugation or removal	0.0130483	0.0866122	12	1276	72	15644	0.00940439	0.0046024	0.166667	0.0815648	PC1pos	Cenpe,Cep192,Fbxo5,Glmn,Gtpbp4,Mad2l1,Park7,Plk1,Prmt3,Psmg2,Terf1,Zfp207
GO:0044257	cellular protein catabolic process	0.0132398	0.0877751	48	1276	425	15644	0.0376176	0.027167	0.112941	0.0815648	PC1pos	Anapc4,Bap1,Bub1b,Ccnf,Cdc20,Cdc27,Chek2,Cit,Cops3,Cul2,Cul4b,Dtl,Fbxl19,Fzr1,Hdac6,Lonp1,Mta1,Pcyox1l,Prpf19,Psma1,Psma4,Psma5,Psmb7,Psmc5,Psme4,Rad23b,Rnf126,Siah1b,Skp2,Trim32,Ttc3,Uba6,Ube2c,Ube2s,Ube4b,Ubqln2,Uchl3,Uchl5,Uhrf1,Uhrf2,Usp1,Usp10,Usp11,Usp14,Usp22,Usp28,Usp37,Usp5
GO:0010332	response to gamma radiation	0.0140283	0.09283	8	1276	40	15644	0.00626959	0.00255689	0.2	0.0815648	PC1pos	Atr,Brca2,Chek2,Ddias,Fancd2,H2afx,Myc,Trp53
GO:0009152	purine ribonucleotide biosynthetic process	0.0140438	0.09283	16	1276	108	15644	0.0125392	0.00690361	0.148148	0.0815648	PC1pos	Adsl,Ak2,Atic,Atp5a1,Dcakd,Gart,Gmps,Impdh2,Nme1,Nme4,Nme6,Paics,Pfas,Pkm,Slc25a13,Stoml2
GO:0051651	maintenance of location in cell	0.0140541	0.09283	15	1276	99	15644	0.0117555	0.0063283	0.151515	0.0815648	PC1pos	Aspm,Brca2,Bub3,Casc5,Cenpe,Cep57,Champ1,Fgfr1op,Ndc80,Nuf2,Polr2m,Seh1l,Sgol1,Tacc3,Zfp207
GO:0021766	hippocampus development	0.0141549	0.0933807	10	1276	56	15644	0.00783699	0.00357965	0.178571	0.0815648	PC1pos	Atat1,Gli3,Hdac1,Hdac2,Mdk,Plxna3,Smo,Uba6,Xrcc1,Ywhae
GO:0018210	peptidyl-threonine modification	0.0143256	0.0943908	9	1276	48	15644	0.00705329	0.00306827	0.1875	0.0815648	PC1pos	Cad,Cdk1,Chek1,Gsg2,Mapk8,Pbk,Sbk1,Stk39,Vrk1
GO:0006370	7-methylguanosine mRNA capping	0.0147556	0.0958131	3	1276	7	15644	0.0023511	0.000447456	0.428571	0.0815648	PC1pos	Ncbp1,Ncbp2,Rnmt
GO:0002181	cytoplasmic translation	0.0147556	0.0958131	3	1276	7	15644	0.0023511	0.000447456	0.428571	0.0815648	PC1pos	Denr,Eif3a,Eif3d
GO:0002183	cytoplasmic translational initiation	0.0147556	0.0958131	3	1276	7	15644	0.0023511	0.000447456	0.428571	0.0815648	PC1pos	Denr,Eif3a,Eif3d
GO:0007144	female meiosis I	0.0147556	0.0958131	3	1276	7	15644	0.0023511	0.000447456	0.428571	0.0815648	PC1pos	Aurka,Fbxo5,Trip13
GO:0070734	histone H3-K27 methylation	0.0147556	0.0958131	3	1276	7	15644	0.0023511	0.000447456	0.428571	0.0815648	PC1pos	Ehmt1,Ehmt2,Ezh2
GO:0035405	histone-threonine phosphorylation	0.0147556	0.0958131	3	1276	7	15644	0.0023511	0.000447456	0.428571	0.0815648	PC1pos	Chek1,Gsg2,Vrk1
GO:0006312	mitotic recombination	0.0147556	0.0958131	3	1276	7	15644	0.0023511	0.000447456	0.428571	0.0815648	PC1pos	Gen1,Nsmce2,Smc5
GO:0046826	negative regulation of protein export from nucleus	0.0147556	0.0958131	3	1276	7	15644	0.0023511	0.000447456	0.428571	0.0815648	PC1pos	Hdac3,Park7,Rangap1
GO:0033260	nuclear DNA replication	0.0147556	0.0958131	3	1276	7	15644	0.0023511	0.000447456	0.428571	0.0815648	PC1pos	Cdc45,Gins2,Lig1
GO:0051095	regulation of helicase activity	0.0147556	0.0958131	3	1276	7	15644	0.0023511	0.000447456	0.428571	0.0815648	PC1pos	Msh2,Msh3,Msh6
GO:0031126	snoRNA 3'-end processing	0.0147556	0.0958131	3	1276	7	15644	0.0023511	0.000447456	0.428571	0.0815648	PC1pos	Dkc1,Exosc2,Fbl
GO:0043144	snoRNA processing	0.0147556	0.0958131	3	1276	7	15644	0.0023511	0.000447456	0.428571	0.0815648	PC1pos	Dkc1,Exosc2,Fbl
GO:0006367	transcription initiation from RNA polymerase II promoter	0.0153759	0.0997206	7	1276	33	15644	0.00548589	0.00210943	0.212121	0.0815648	PC1pos	Gtf2e1,Gtf2e2,Gtf2f2,Polr2d,Taf2,Taf5,Thrap3
GO:0002831	regulation of response to biotic stimulus	0.0154284	0.0999402	23	1276	175	15644	0.0180251	0.0111864	0.131429	0.0815648	PC1pos	Acin1,C1qbp,Chaf1b,Eif2s1,Fancl,Hist1h3d,Hist1h3e,Hist1h3g,Hist1h3i,Hspd1,Mif,Mrps2,Nup93,Prdx2,Rfwd3,Sin3a,Snrpb2,Snrpd1,Tarbp2,Tmem39a,Tmem39b,Tspan6,Zcchc11
GO:0010498	proteasomal protein catabolic process	0.0155493	0.100602	30	1276	244	15644	0.023511	0.015597	0.122951	0.0815648	PC1pos	Anapc4,Bub1b,Ccnf,Cdc20,Cdc27,Cit,Fbxl19,Fzr1,Mta1,Prpf19,Psma1,Psma4,Psma5,Psmb7,Psmc5,Psme4,Rad23b,Rnf126,Ube2c,Ube2s,Ube4b,Ubqln2,Usp1,Usp10,Usp11,Usp14,Usp22,Usp28,Usp37,Usp5
GO:0052472	modulation by host of symbiont transcription	0.0158364	0.101724	5	1276	19	15644	0.0039185	0.00121452	0.263158	0.0815648	PC1pos	Hdac1,Smarca4,Smarcb1,Tardbp,Tfap4
GO:0043921	modulation by host of viral transcription	0.0158364	0.101724	5	1276	19	15644	0.0039185	0.00121452	0.263158	0.0815648	PC1pos	Hdac1,Smarca4,Smarcb1,Tardbp,Tfap4
GO:0052312	modulation of transcription in other organism involved in symbiotic interaction	0.0158364	0.101724	5	1276	19	15644	0.0039185	0.00121452	0.263158	0.0815648	PC1pos	Hdac1,Smarca4,Smarcb1,Tardbp,Tfap4
GO:2000279	negative regulation of DNA biosynthetic process	0.0158364	0.101724	5	1276	19	15644	0.0039185	0.00121452	0.263158	0.0815648	PC1pos	Chek1,Dnajc2,Pif1,Terf1,Trp53
GO:0051443	positive regulation of ubiquitin-protein transferase activity	0.0158364	0.101724	5	1276	19	15644	0.0039185	0.00121452	0.263158	0.0815648	PC1pos	Cdc20,Fzr1,Mastl,Plk1,Ube2s
GO:0044030	regulation of DNA methylation	0.0158364	0.101724	5	1276	19	15644	0.0039185	0.00121452	0.263158	0.0815648	PC1pos	Brca1,Dnmt1,Ehmt2,Mis18a,Prmt5
GO:0007026	negative regulation of microtubule depolymerization	0.0162144	0.103904	6	1276	26	15644	0.00470219	0.00166198	0.230769	0.0815648	PC1pos	Aurka,Aurkb,Ccnb1,Ckap2,Eml4,Hdac6
GO:0009112	nucleobase metabolic process	0.0162144	0.103904	6	1276	26	15644	0.00470219	0.00166198	0.230769	0.0815648	PC1pos	Aprt,Cad,Gart,Kdm1a,Shmt1,Umps
GO:0006513	protein monoubiquitination	0.0163163	0.104432	9	1276	49	15644	0.00705329	0.00313219	0.183673	0.0815648	PC1pos	Cul4b,Dtl,Fancl,Kdm2b,Rad18,Rnf126,Trim37,Ube4b,Uhrf1
GO:1901361	organic cyclic compound catabolic process	0.0163515	0.104533	31	1276	255	15644	0.0242947	0.0163002	0.121569	0.0815648	PC1pos	Cnot7,Dcp2,Dctpp1,Dis3,Dna2,Dnph1,Drosha,Dut,Eri2,Exog,Exosc2,Fen1,Gspt1,Khsrp,Lig1,Lsm2,Lsm6,Mlh1,Ncbp1,Ncbp2,Nudt5,Polr2d,Pop1,Pycrl,Rbm8a,Rnaseh2a,Rnaseh2b,Rnps1,Supv3l1,Thrap3,Zcchc11
GO:0002230	positive regulation of defense response to virus by host	0.0165449	0.105643	16	1276	110	15644	0.0125392	0.00703145	0.145455	0.0815648	PC1pos	Acin1,Chaf1b,Eif2s1,Fancl,Hist1h3d,Hist1h3e,Hist1h3g,Hist1h3i,Mrps2,Nup93,Rfwd3,Sin3a,Snrpb2,Snrpd1,Tmem39a,Tmem39b
GO:1903747	regulation of establishment of protein localization to mitochondrion	0.0166866	0.106422	14	1276	92	15644	0.0109718	0.00588085	0.152174	0.0815648	PC1pos	Actl6a,Bap1,Csnk2a2,Kat2a,Mis18a,Pdcd5,Plagl2,Psmb7,Ruvbl1,Sae1,Stard7,U2af2,Wbp11,Wdr75
GO:0006457	protein folding	0.0173124	0.109585	20	1276	148	15644	0.015674	0.0094605	0.135135	0.0815648	PC1pos	Cct2,Cct3,Cct4,Cct5,Cct6a,Cct7,Cct8,Fkbp3,Fkbp4,Hsp90ab1,Hspa9,Hspd1,Hspe1,Ppid,Ppie,Ppil1,Ppil3,Ppwd1,Tcp1,Txnl1
GO:0022403	cell cycle phase	0.0173254	0.109585	4	1276	13	15644	0.0031348	0.00083099	0.307692	0.0815648	PC1pos	Cdc25a,Cdc25c,Dek,Ska2
GO:0070932	histone H3 deacetylation	0.0173254	0.109585	4	1276	13	15644	0.0031348	0.00083099	0.307692	0.0815648	PC1pos	Hdac1,Hdac2,Sfpq,Smarcad1
GO:0006379	mRNA cleavage	0.0173254	0.109585	4	1276	13	15644	0.0031348	0.00083099	0.307692	0.0815648	PC1pos	Cpsf1,Cpsf2,Cstf3,Ncbp1
GO:0007095	mitotic G2 DNA damage checkpoint	0.0173254	0.109585	4	1276	13	15644	0.0031348	0.00083099	0.307692	0.0815648	PC1pos	Blm,Cdk1,Mbd4,Mre11a
GO:0042754	negative regulation of circadian rhythm	0.0173254	0.109585	4	1276	13	15644	0.0031348	0.00083099	0.307692	0.0815648	PC1pos	Sfpq,Sin3a,Suv39h1,Suv39h2
GO:0046794	transport of virus	0.0173254	0.109585	4	1276	13	15644	0.0031348	0.00083099	0.307692	0.0815648	PC1pos	Ddx39b,Thoc1,Thoc3,Thoc6
GO:0050691	regulation of defense response to virus by host	0.0175831	0.111083	17	1276	120	15644	0.0133229	0.00767067	0.141667	0.0815648	PC1pos	Acin1,Chaf1b,Eif2s1,Fancl,Hist1h3d,Hist1h3e,Hist1h3g,Hist1h3i,Mrps2,Nup93,Rfwd3,Sin3a,Snrpb2,Snrpd1,Tarbp2,Tmem39a,Tmem39b
GO:0032268	regulation of cellular protein metabolic process	0.0176037	0.111083	189	1276	2011	15644	0.148119	0.128548	0.0939831	0.0815648	PC1pos	Aimp2,Anapc4,Ankrd26,Aurka,Bccip,Birc5,Blm,Brca1,Bub1,C1qbp,Caprin1,Caprin2,Casp2,Casp3,Casp8ap2,Ccar2,Ccna2,Ccnb1,Ccne1,Ccne2,Ccnh,Cdc20,Cdc23,Cdc6,Cdca2,Cdh2,Cdk4,Cenpe,Cep192,Chek1,Clip3,Clspn,Cnot1,Cnot7,Cops5,Cops8,Csnk2a2,Ctcf,D19Bwg1357e,Dnmt1,Dusp9,Dvl2,Ect2,Eefsec,Ehmt2,Eif2b1,Eif2b3,Eif2b5,Eif2s1,Eif4e,Eif4g1,Eif5a,Elavl1,Elp3,Elp4,Epha7,Eprs,Ezh2,Fanci,Fbxo5,Fem1b,Fgfr1op,Fiz1,Foxm1,Fx…
GO:2000648	positive regulation of stem cell proliferation	0.0177394	0.111808	12	1276	75	15644	0.00940439	0.00479417	0.16	0.0815648	PC1pos	Aspm,Bex1,Fzd3,Gli3,Hmga2,Kdm1a,Myc,Mycn,Prrx2,Smo,Sox11,Sox9
GO:1903829	positive regulation of cellular protein localization	0.0178527	0.11239	33	1276	277	15644	0.0258621	0.0177065	0.119134	0.0815648	PC1pos	Acsl3,Actl6a,Bap1,Ccnb1,Cdk1,Cenpe,Clip3,Csnk2a2,Ect2,Gli3,Hdac3,Hsp90ab1,Ipo5,Kat2a,Mis18a,Park7,Parp1,Pdcd5,Plagl2,Ppp3cb,Psmb7,Rcc2,Ruvbl1,Sae1,Sfrp2,Smo,Stard7,Trim28,U2af2,Wbp11,Wdr75,Wnk3,Xpo4
GO:0000413	protein peptidyl-prolyl isomerization	0.0180367	0.113416	7	1276	34	15644	0.00548589	0.00217336	0.205882	0.0815648	PC1pos	Fkbp3,Fkbp4,Ppid,Ppie,Ppil1,Ppil3,Ppwd1
GO:0006753	nucleoside phosphate metabolic process	0.0180681	0.113481	42	1276	370	15644	0.0329154	0.0236512	0.113514	0.0815648	PC1pos	Adsl,Ak2,Atic,Atp5a1,Cad,Dcakd,Dck,Dctd,Dctpp1,Dhfr,Dnph1,Dtymk,Dut,Fxn,Gars,Gart,Gmps,Impdh2,Kars,Mpp6,Msh2,Mthfd2l,Nme1,Nme4,Nme6,Nt5c3b,Nudt5,Ola1,Paics,Pfas,Pkm,Ppat,Rnaseh2b,Rrm1,Rrm2,Slc25a13,Stoml2,Tk1,Tpi1,Tyms,Uck2,Umps
GO:0098727	maintenance of cell number	0.0184588	0.114317	18	1276	130	15644	0.0141066	0.0083099	0.138462	0.0815648	PC1pos	Aspm,Bcl9,Cdh2,Eif4e,Ezh2,Hmga2,Igf2bp1,Mapk8,Mcph1,Med6,Mtf2,Rif1,Smarca4,Smc3,Sox9,Srrt,Vps72,Zcchc11
GO:2000179	positive regulation of neural precursor cell proliferation	0.0185022	0.114317	9	1276	50	15644	0.00705329	0.00319611	0.18	0.0815648	PC1pos	Aspm,Bex1,C330027C09Rik,Fzd3,Gli1,Gli2,Gli3,Kdm1a,Smo
GO:0006420	arginyl-tRNA aminoacylation	0.0188612	0.114317	2	1276	3	15644	0.0015674	0.000191767	0.666667	0.0815648	PC1pos	Rars,Rars2
GO:0000492	box C/D snoRNP assembly	0.0188612	0.114317	2	1276	3	15644	0.0015674	0.000191767	0.666667	0.0815648	PC1pos	Nufip1,Znhit6
GO:0070827	chromatin maintenance	0.0188612	0.114317	2	1276	3	15644	0.0015674	0.000191767	0.666667	0.0815648	PC1pos	Supv3l1,Wdhd1
GO:0046078	dUMP metabolic process	0.0188612	0.114317	2	1276	3	15644	0.0015674	0.000191767	0.666667	0.0815648	PC1pos	Dut,Tyms
GO:0015959	diadenosine polyphosphate metabolic process	0.0188612	0.114317	2	1276	3	15644	0.0015674	0.000191767	0.666667	0.0815648	PC1pos	Gars,Kars
GO:0030951	establishment or maintenance of microtubule cytoskeleton polarity	0.0188612	0.114317	2	1276	3	15644	0.0015674	0.000191767	0.666667	0.0815648	PC1pos	Ckap5,Kif2c
GO:0036123	histone H3-K9 dimethylation	0.0188612	0.114317	2	1276	3	15644	0.0015674	0.000191767	0.666667	0.0815648	PC1pos	Suv39h1,Suv39h2
GO:0010032	meiotic chromosome condensation	0.0188612	0.114317	2	1276	3	15644	0.0015674	0.000191767	0.666667	0.0815648	PC1pos	Smc2,Smc4
GO:0051311	meiotic metaphase plate congression	0.0188612	0.114317	2	1276	3	15644	0.0015674	0.000191767	0.666667	0.0815648	PC1pos	Brca2,Mlh1
GO:0000965	mitochondrial RNA 3'-end processing	0.0188612	0.114317	2	1276	3	15644	0.0015674	0.000191767	0.666667	0.0815648	PC1pos	Elac2,Supv3l1
GO:2000002	negative regulation of DNA damage checkpoint	0.0188612	0.114317	2	1276	3	15644	0.0015674	0.000191767	0.666667	0.0815648	PC1pos	Ddx39b,Thoc1
GO:1901837	negative regulation of transcription of nuclear large rRNA transcript from RNA polymerase I promoter	0.0188612	0.114317	2	1276	3	15644	0.0015674	0.000191767	0.666667	0.0815648	PC1pos	H2afy,H2afy2
GO:2000781	positive regulation of double-strand break repair	0.0188612	0.114317	2	1276	3	15644	0.0015674	0.000191767	0.666667	0.0815648	PC1pos	Foxm1,Spidr
GO:0010918	positive regulation of mitochondrial membrane potential	0.0188612	0.114317	2	1276	3	15644	0.0015674	0.000191767	0.666667	0.0815648	PC1pos	Myc,Stoml2
GO:1902895	positive regulation of pri-miRNA transcription from RNA polymerase II promoter	0.0188612	0.114317	2	1276	3	15644	0.0015674	0.000191767	0.666667	0.0815648	PC1pos	Gnl3,Smarca4
GO:0034421	post-translational protein acetylation	0.0188612	0.114317	2	1276	3	15644	0.0015674	0.000191767	0.666667	0.0815648	PC1pos	Dscc1,Esco2
GO:0009176	pyrimidine deoxyribonucleoside monophosphate metabolic process	0.0188612	0.114317	2	1276	3	15644	0.0015674	0.000191767	0.666667	0.0815648	PC1pos	Dut,Tyms
GO:1902415	regulation of mRNA binding	0.0188612	0.114317	2	1276	3	15644	0.0015674	0.000191767	0.666667	0.0815648	PC1pos	Carm1,Hnrnpl
GO:0090296	regulation of mitochondrial DNA replication	0.0188612	0.114317	2	1276	3	15644	0.0015674	0.000191767	0.666667	0.0815648	PC1pos	Lig3,Stoml2
GO:0000019	regulation of mitotic recombination	0.0188612	0.114317	2	1276	3	15644	0.0015674	0.000191767	0.666667	0.0815648	PC1pos	Blm,Mlh1
GO:1902893	regulation of pri-miRNA transcription from RNA polymerase II promoter	0.0188612	0.114317	2	1276	3	15644	0.0015674	0.000191767	0.666667	0.0815648	PC1pos	Gnl3,Smarca4
GO:2000686	regulation of rubidium ion transmembrane transporter activity	0.0188612	0.114317	2	1276	3	15644	0.0015674	0.000191767	0.666667	0.0815648	PC1pos	Stk39,Wnk3
GO:0000491	small nucleolar ribonucleoprotein complex assembly	0.0188612	0.114317	2	1276	3	15644	0.0015674	0.000191767	0.666667	0.0815648	PC1pos	Nufip1,Znhit6
GO:0021776	smoothened signaling pathway involved in spinal cord motor neuron cell fate specification	0.0188612	0.114317	2	1276	3	15644	0.0015674	0.000191767	0.666667	0.0815648	PC1pos	Gli2,Gli3
GO:0021775	smoothened signaling pathway involved in ventral spinal cord interneuron specification	0.0188612	0.114317	2	1276	3	15644	0.0015674	0.000191767	0.666667	0.0815648	PC1pos	Gli2,Gli3
GO:0007056	spindle assembly involved in female meiosis	0.0188612	0.114317	2	1276	3	15644	0.0015674	0.000191767	0.666667	0.0815648	PC1pos	Aurka,Fbxo5
GO:0016078	tRNA catabolic process	0.0188612	0.114317	2	1276	3	15644	0.0015674	0.000191767	0.666667	0.0815648	PC1pos	Exosc2,Pop1
GO:0042790	transcription of nuclear large rRNA transcript from RNA polymerase I promoter	0.0188612	0.114317	2	1276	3	15644	0.0015674	0.000191767	0.666667	0.0815648	PC1pos	Polr1e,Tcof1
GO:0007089	traversing start control point of mitotic cell cycle	0.0188612	0.114317	2	1276	3	15644	0.0015674	0.000191767	0.666667	0.0815648	PC1pos	Dbf4,Mtbp
GO:0050688	regulation of defense response to virus	0.0191879	0.116166	19	1276	140	15644	0.0148903	0.00894912	0.135714	0.0815648	PC1pos	Acin1,C1qbp,Chaf1b,Eif2s1,Fancl,Hist1h3d,Hist1h3e,Hist1h3g,Hist1h3i,Mrps2,Nup93,Rfwd3,Sin3a,Snrpb2,Snrpd1,Tarbp2,Tmem39a,Tmem39b,Tspan6
GO:0009262	deoxyribonucleotide metabolic process	0.019446	0.117595	6	1276	27	15644	0.00470219	0.0017259	0.222222	0.0815648	PC1pos	Ak2,Dtymk,Dut,Rrm1,Rrm2,Tyms
GO:0032543	mitochondrial translation	0.0197297	0.11891	5	1276	20	15644	0.0039185	0.00127845	0.25	0.0815648	PC1pos	Hars,Mrps25,Ptcd3,Rars2,Yars2
GO:0031571	mitotic G1 DNA damage checkpoint	0.0197297	0.11891	5	1276	20	15644	0.0039185	0.00127845	0.25	0.0815648	PC1pos	Bcat1,Casp2,Rfwd3,Rpa2,Trp53
GO:0006356	regulation of transcription from RNA polymerase I promoter	0.0197297	0.11891	5	1276	20	15644	0.0039185	0.00127845	0.25	0.0815648	PC1pos	H2afy,H2afy2,Ncl,Nol11,Utp15
GO:0045185	maintenance of protein location	0.0198556	0.119534	14	1276	94	15644	0.0109718	0.00600869	0.148936	0.0815648	PC1pos	Brca2,Bub3,Casc5,Cenpe,Cep57,Champ1,Fbn2,Fgfr1op,Ndc80,Nuf2,Seh1l,Sgol1,Tacc3,Zfp207
GO:0009161	ribonucleoside monophosphate metabolic process	0.020541	0.123522	19	1276	141	15644	0.0148903	0.00901304	0.134752	0.0815648	PC1pos	Adsl,Ak2,Atic,Atp5a1,Fxn,Gart,Gmps,Impdh2,Msh2,Ola1,Paics,Pfas,Pkm,Ppat,Slc25a13,Stoml2,Tpi1,Uck2,Umps
GO:0000956	nuclear-transcribed mRNA catabolic process	0.0209929	0.125889	11	1276	68	15644	0.00862069	0.00434671	0.161765	0.0815648	PC1pos	Cnot7,Dcp2,Exosc2,Gspt1,Mlh1,Ncbp1,Ncbp2,Polr2d,Rbm8a,Rnps1,Thrap3
GO:1903310	positive regulation of chromatin modification	0.0209929	0.125889	11	1276	68	15644	0.00862069	0.00434671	0.161765	0.0815648	PC1pos	Brca1,Ccnb1,Dnmt1,Kat2a,Mtf2,Nelfa,Paxip1,Ruvbl2,Sart3,Sin3a,Trp53
GO:0007140	male meiosis	0.021005	0.125889	7	1276	35	15644	0.00548589	0.00223728	0.2	0.0815648	PC1pos	Brca2,Chtf18,Fanca,Mlh1,Rad51c,Sgol2a,Trip13
GO:0072091	regulation of stem cell proliferation	0.0213326	0.12771	15	1276	104	15644	0.0117555	0.00664792	0.144231	0.0815648	PC1pos	Aspm,Bex1,Dgcr8,Fzd3,Gli3,Hmga2,Kdm1a,Myc,Mycn,Phf14,Prrx2,Smo,Sox11,Sox9,Trp53
GO:0009265	2'-deoxyribonucleotide biosynthetic process	0.022193	0.131541	3	1276	8	15644	0.0023511	0.000511378	0.375	0.0815648	PC1pos	Dtymk,Dut,Tyms
GO:0000279	M phase	0.022193	0.131541	3	1276	8	15644	0.0023511	0.000511378	0.375	0.0815648	PC1pos	Cdc25a,Cdc25c,Ska2
GO:0044786	cell cycle DNA replication	0.022193	0.131541	3	1276	8	15644	0.0023511	0.000511378	0.375	0.0815648	PC1pos	Cdc45,Gins2,Lig1
GO:0046385	deoxyribose phosphate biosynthetic process	0.022193	0.131541	3	1276	8	15644	0.0023511	0.000511378	0.375	0.0815648	PC1pos	Dtymk,Dut,Tyms
GO:0040016	embryonic cleavage	0.022193	0.131541	3	1276	8	15644	0.0023511	0.000511378	0.375	0.0815648	PC1pos	Aatf,Top1,Top2a
GO:0048387	negative regulation of retinoic acid receptor signaling pathway	0.022193	0.131541	3	1276	8	15644	0.0023511	0.000511378	0.375	0.0815648	PC1pos	Cnot1,Ezh2,Tgif1
GO:0009219	pyrimidine deoxyribonucleotide metabolic process	0.022193	0.131541	3	1276	8	15644	0.0023511	0.000511378	0.375	0.0815648	PC1pos	Dtymk,Dut,Tyms
GO:0090399	replicative senescence	0.022193	0.131541	3	1276	8	15644	0.0023511	0.000511378	0.375	0.0815648	PC1pos	Atr,Ctc1,Trp53
GO:0016074	snoRNA metabolic process	0.022193	0.131541	3	1276	8	15644	0.0023511	0.000511378	0.375	0.0815648	PC1pos	Dkc1,Exosc2,Fbl
GO:1901657	glycosyl compound metabolic process	0.0224309	0.132786	28	1276	231	15644	0.0219436	0.014766	0.121212	0.0815648	PC1pos	Adsl,Ak2,Aprt,Atic,Atp5a1,Cad,Dcakd,Dck,Dnmt1,Fxn,Gmps,Impdh2,Msh2,Mtap,Nme1,Nme4,Nme6,Ola1,Pkm,Pycrl,Qtrt1,Qtrtd1,Slc25a13,Stoml2,Tk1,Tpi1,Uck2,Umps
GO:0001701	in utero embryonic development	0.0224525	0.132786	45	1276	407	15644	0.0352665	0.0260164	0.110565	0.0815648	PC1pos	Alkbh1,Brca2,Ccnb1,Ccnb2,Cnot1,Cops3,E2f7,E2f8,Eif2s2,Emg1,Eno1,G2e3,Gins1,Gins4,Gli2,Gli3,Kat2a,Kdm1a,Mbd3,Mdfi,Msh2,Nasp,Ncapg2,Nek2,Nle1,Plk4,Prmt1,Prpf19,Rad51b,Rbbp8,Rnaseh2b,Rpa1,Rpl7l1,Rrn3,Rtcb,Setdb1,Sin3a,Smarca4,Smarcb1,Smo,Srsf1,Stil,Trim28,Trp53,Wdr74
GO:0090316	positive regulation of intracellular protein transport	0.0224962	0.132899	27	1276	221	15644	0.0211599	0.0141268	0.122172	0.0815648	PC1pos	Acsl3,Actl6a,Bap1,Cdk1,Csnk2a2,Ect2,Gli3,Hdac3,Hsp90ab1,Ipo5,Kat2a,Mis18a,Parp1,Pdcd5,Plagl2,Ppp3cb,Psmb7,Ruvbl1,Sae1,Sfrp2,Smo,Stard7,Trim28,U2af2,Wbp11,Wdr75,Xpo4
GO:0051128	regulation of cellular component organization	0.0226267	0.133522	192	1276	2060	15644	0.15047	0.13168	0.0932039	0.0815648	PC1pos	Abi2,Acin1,Acsl3,Actl6a,Alms1,Anapc4,Atad2,Atat1,Aurka,Aurkb,Bap1,Bclaf1,Bhlhb9,Bin1,Birc5,Bora,Brca1,Bub1,Bub1b,C1qbp,Cand1,Caprin1,Caprin2,Carm1,Ccnb1,Ccnf,Cdc20,Cdc23,Cdc27,Cdc45,Cdc6,Cdc7,Cdca5,Cdh2,Cdk5rap2,Cenpe,Cep192,Cep295,Cfdp1,Chaf1b,Chek1,Cit,Ckap2,Clip3,Cnot1,Csnk2a2,Ctcf,Dcbld2,Dhx36,Dkc1,Dnajc2,Dnmt1,Dnph1,Ect2,Ehmt2,Eif2s1,Eif5a,Eml4,Ephb2,Espl1,Exosc2,Ezh2,Fbxo5,Fgfr1op,Fkbp4,Fxn…
GO:0051571	positive regulation of histone H3-K4 methylation	0.0227203	0.133781	4	1276	14	15644	0.0031348	0.000894912	0.285714	0.0815648	PC1pos	Brca1,Dnmt1,Nelfa,Paxip1
GO:0051570	regulation of histone H3-K9 methylation	0.0227203	0.133781	4	1276	14	15644	0.0031348	0.000894912	0.285714	0.0815648	PC1pos	Brca1,Dnmt1,Ehmt2,Kdm1a
GO:0043516	regulation of DNA damage response, signal transduction by p53 class mediator	0.0230895	0.135509	6	1276	28	15644	0.00470219	0.00178982	0.214286	0.0815648	PC1pos	Atr,Eef1e1,Kdm1a,Mif,Npm1,Smyd2
GO:2000142	regulation of DNA-templated transcription, initiation	0.0230895	0.135509	6	1276	28	15644	0.00470219	0.00178982	0.214286	0.0815648	PC1pos	Bclaf1,Cand1,Gtf2f2,Paxip1,Psmc5,Rrn3
GO:0031114	regulation of microtubule depolymerization	0.0230895	0.135509	6	1276	28	15644	0.00470219	0.00178982	0.214286	0.0815648	PC1pos	Aurka,Aurkb,Ccnb1,Ckap2,Eml4,Hdac6
GO:0045727	positive regulation of translation	0.0231973	0.135993	11	1276	69	15644	0.00862069	0.00441064	0.15942	0.0815648	PC1pos	C1qbp,Cdk4,Eif5a,Elavl1,Hnrnpd,Hnrnpl,Khdrbs1,Npm1,Pcbp1,Polr2d,Tarbp2
GO:0051129	negative regulation of cellular component organization	0.0241042	0.141155	54	1276	505	15644	0.0423197	0.0322807	0.106931	0.0815648	PC1pos	Atad2,Aurka,Aurkb,Brca1,Bub1,Carm1,Ccnb1,Ccnf,Cdk5rap2,Cenpe,Cep192,Chek1,Cit,Ckap2,Clip3,Csnk2a2,Dnmt1,Eml4,Ephb2,Fbxo5,Fkbp4,Fxn,H2afy,Hdac2,Hdac6,Kdm1a,Lig3,Mad2l1,Msh2,Mtbp,Mtf2,Nek2,Nme6,Noc2l,Npm1,Pfn2,Pkdcc,Plk1,Plxna3,Psmg2,Rad1,Rbm14,Rcc2,Sfrp2,Sin3a,Stil,Strap,Terf1,Tinf2,Trim37,Trp53,Ttc3,Ubqln2,Zfp207
GO:0044783	G1 DNA damage checkpoint	0.0242005	0.141257	5	1276	21	15644	0.0039185	0.00134237	0.238095	0.0815648	PC1pos	Bcat1,Casp2,Rfwd3,Rpa2,Trp53
GO:0044819	mitotic G1/S transition checkpoint	0.0242005	0.141257	5	1276	21	15644	0.0039185	0.00134237	0.238095	0.0815648	PC1pos	Bcat1,Casp2,Rfwd3,Rpa2,Trp53
GO:0032897	negative regulation of viral transcription	0.0242005	0.141257	5	1276	21	15644	0.0039185	0.00134237	0.238095	0.0815648	PC1pos	Hdac1,Tardbp,Tfap4,Trim27,Trim32
GO:2000278	regulation of DNA biosynthetic process	0.0242541	0.141263	8	1276	44	15644	0.00626959	0.00281258	0.181818	0.0815648	PC1pos	Chek1,Dkc1,Dnajc2,Myc,Pif1,Terf1,Tfdp1,Trp53
GO:1901998	toxin transport	0.0242541	0.141263	8	1276	44	15644	0.00626959	0.00281258	0.181818	0.0815648	PC1pos	Cct2,Cct3,Cct4,Cct5,Cct6a,Cct7,Cct8,Tcp1
GO:0009069	serine family amino acid metabolic process	0.0242962	0.141355	7	1276	36	15644	0.00548589	0.0023012	0.194444	0.0815648	PC1pos	Amt,Dhfr,Gart,Phgdh,Psat1,Shmt1,Shmt2
GO:0009895	negative regulation of catabolic process	0.0244036	0.141826	21	1276	163	15644	0.0164577	0.0104193	0.128834	0.0815648	PC1pos	Bub1,Ccar2,Cenpe,Cep192,Csnk2a2,Lrpprc,Mad2l1,Mtbp,Park7,Pbk,Phb,Plk1,Psmg2,Senp1,Sf3b3,Smarcc1,Stil,Terf1,Trp53,Usp14,Zfp207
GO:0007623	circadian rhythm	0.025433	0.147649	14	1276	97	15644	0.0109718	0.00620046	0.14433	0.0815648	PC1pos	Dhx9,Hdac1,Hdac2,Hdac3,Hnrnpd,Hnrnpu,Maged1,Mta1,Mybbp1a,Nono,Prmt5,Rbm4b,Top1,Trp53
GO:0032507	maintenance of protein location in cell	0.0257555	0.14936	13	1276	88	15644	0.0101881	0.00562516	0.147727	0.0815648	PC1pos	Brca2,Bub3,Casc5,Cenpe,Cep57,Champ1,Fgfr1op,Ndc80,Nuf2,Seh1l,Sgol1,Tacc3,Zfp207
GO:0045944	positive regulation of transcription from RNA polymerase II promoter	0.0263806	0.152819	97	1276	982	15644	0.0760188	0.0627717	0.098778	0.0815648	PC1pos	Aatf,Arnt2,Ash2l,Atad2,Bcl9,Brca1,Brd8,Cand1,Caprin2,Cbfb,Ccnh,Cenpk,Ckap2,Cnot7,Cops5,Ctcf,Dhx36,E2f7,E2f8,Foxm1,Fubp1,Gabpb1,Gli1,Gli2,Gli3,Gnl3,Gtf2f2,Hdac1,Hdac2,Hdac3,Hmga2,Hmgb2,Hsf2,Ift74,Igf2,Kat2a,Kdm1a,Med6,Meis1,Meis2,Mtf2,Mybl2,Myc,Mycn,Ncl,Ndn,Nelfa,Nufip1,Park7,Parp1,Patz1,Paxip1,Pelp1,Phip,Plag1,Plagl2,Ppp2r5d,Ppp3cb,Pprc1,Psip1,Psmc5,Ptbp1,Pus1,Rad54l2,Rarb,Rbm14,Rbm15,Rbmx,Rbmxl1…
GO:0046939	nucleotide phosphorylation	0.0271643	0.156852	6	1276	29	15644	0.00470219	0.00185375	0.206897	0.0815648	PC1pos	Ak2,Dtymk,Mpp6,Nme1,Nme4,Nme6
GO:0071158	positive regulation of cell cycle arrest	0.0271643	0.156852	6	1276	29	15644	0.00470219	0.00185375	0.206897	0.0815648	PC1pos	Brca1,Casp2,Mybbp1a,Rrp8,Trp53,Uhrf2
GO:0032467	positive regulation of cytokinesis	0.0271643	0.156852	6	1276	29	15644	0.00470219	0.00185375	0.206897	0.0815648	PC1pos	Aurkb,Cdc6,Cit,Ect2,Kif23,Racgap1
GO:0009201	ribonucleoside triphosphate biosynthetic process	0.0274608	0.158394	8	1276	45	15644	0.00626959	0.0028765	0.177778	0.0815648	PC1pos	Atp5a1,Cad,Nme1,Nme4,Nme6,Pkm,Slc25a13,Stoml2
GO:0009132	nucleoside diphosphate metabolic process	0.0279245	0.160895	7	1276	37	15644	0.00548589	0.00236512	0.189189	0.0815648	PC1pos	Ak2,Dtymk,Nme1,Nme4,Nme6,Nudt5,Rrm2
GO:1903651	positive regulation of cytoplasmic transport	0.0287436	0.16526	28	1276	236	15644	0.0219436	0.0150857	0.118644	0.0815648	PC1pos	Acsl3,Actl6a,Bap1,Cdk1,Csnk2a2,Ect2,Gli3,Hdac3,Hsp90ab1,Ipo5,Kat2a,Khdrbs1,Mis18a,Parp1,Pdcd5,Plagl2,Ppp3cb,Psmb7,Ruvbl1,Sae1,Sfrp2,Smo,Stard7,Trim28,U2af2,Wbp11,Wdr75,Xpo4
GO:0043161	proteasome-mediated ubiquitin-dependent protein catabolic process	0.0287436	0.16526	28	1276	236	15644	0.0219436	0.0150857	0.118644	0.0815648	PC1pos	Anapc4,Bub1b,Ccnf,Cdc20,Cdc27,Cit,Fbxl19,Fzr1,Mta1,Psma1,Psma4,Psma5,Psmb7,Psmc5,Rad23b,Rnf126,Ube2c,Ube2s,Ube4b,Ubqln2,Usp1,Usp10,Usp11,Usp14,Usp22,Usp28,Usp37,Usp5
GO:0051291	protein heterooligomerization	0.0289965	0.166536	17	1276	127	15644	0.0133229	0.00811813	0.133858	0.0815648	PC1pos	Cdh2,Hbb-y,Hist1h3d,Hist1h3e,Hist1h3g,Hist1h3i,Hist1h4a,Hist1h4d,Hist1h4f,Hist1h4i,Hist1h4j,Hist2h4,Hist4h4,Nup54,Pdss1,Rrm1,Rrm2
GO:0070925	organelle assembly	0.0293654	0.168475	43	1276	393	15644	0.0336991	0.0251215	0.109415	0.0815648	PC1pos	2700049A03Rik,Alms1,Aspm,Aurka,Aurkb,Birc5,Brix1,C1qbp,Cenpa,Cenpc1,Cenph,Cep192,Chek2,Cnot7,Fbxo5,Haus1,Haus3,Haus6,Haus7,Hdac3,Ift74,Iqcb1,Kif11,Kif23,Kif24,Kif4,Mis12,Mlh1,Mybl2,Nek2,Nip7,Plk4,Poc1b,Pwp2,Racgap1,Rcc1,Rpf2,Rpgr,Sass6,Tpx2,Ttc26,Ttc8,Tubb5
GO:0009119	ribonucleoside metabolic process	0.0308759	0.176568	25	1276	207	15644	0.0195925	0.0132319	0.120773	0.0815648	PC1pos	Adsl,Ak2,Aprt,Atp5a1,Cad,Dcakd,Dnmt1,Fxn,Gmps,Impdh2,Msh2,Mtap,Nme1,Nme4,Nme6,Ola1,Pkm,Pycrl,Qtrt1,Qtrtd1,Slc25a13,Stoml2,Tpi1,Uck2,Umps
GO:0009988	cell-cell recognition	0.0309496	0.176568	8	1276	46	15644	0.00626959	0.00294042	0.173913	0.0815648	PC1pos	Cct2,Cct3,Cct4,Cct5,Cct6a,Cct7,Cct8,Tcp1
GO:0018208	peptidyl-proline modification	0.0309496	0.176568	8	1276	46	15644	0.00626959	0.00294042	0.173913	0.0815648	PC1pos	Fkbp3,Fkbp4,Ntmt1,Ppid,Ppie,Ppil1,Ppil3,Ppwd1
GO:0019827	stem cell maintenance	0.0309954	0.176568	17	1276	128	15644	0.0133229	0.00818205	0.132812	0.0815648	PC1pos	Aspm,Bcl9,Cdh2,Eif4e,Hmga2,Igf2bp1,Mapk8,Mcph1,Med6,Mtf2,Rif1,Smarca4,Smc3,Sox9,Srrt,Vps72,Zcchc11
GO:0006241	CTP biosynthetic process	0.0313023	0.176568	3	1276	9	15644	0.0023511	0.0005753	0.333333	0.0815648	PC1pos	Nme1,Nme4,Nme6
GO:0046036	CTP metabolic process	0.0313023	0.176568	3	1276	9	15644	0.0023511	0.0005753	0.333333	0.0815648	PC1pos	Nme1,Nme4,Nme6
GO:0006183	GTP biosynthetic process	0.0313023	0.176568	3	1276	9	15644	0.0023511	0.0005753	0.333333	0.0815648	PC1pos	Nme1,Nme4,Nme6
GO:0006278	RNA-dependent DNA replication	0.0313023	0.176568	3	1276	9	15644	0.0023511	0.0005753	0.333333	0.0815648	PC1pos	Dkc1,Pinx1,Terf1
GO:0051131	chaperone-mediated protein complex assembly	0.0313023	0.176568	3	1276	9	15644	0.0023511	0.0005753	0.333333	0.0815648	PC1pos	Cct2,Hspa4,Lonp1
GO:0060717	chorion development	0.0313023	0.176568	3	1276	9	15644	0.0023511	0.0005753	0.333333	0.0815648	PC1pos	E2f7,E2f8,Paxip1
GO:1903867	extraembryonic membrane development	0.0313023	0.176568	3	1276	9	15644	0.0023511	0.0005753	0.333333	0.0815648	PC1pos	E2f7,E2f8,Paxip1
GO:1901978	positive regulation of cell cycle checkpoint	0.0313023	0.176568	3	1276	9	15644	0.0023511	0.0005753	0.333333	0.0815648	PC1pos	Ccar2,Gen1,Mad2l1
GO:0032206	positive regulation of telomere maintenance	0.0313023	0.176568	3	1276	9	15644	0.0023511	0.0005753	0.333333	0.0815648	PC1pos	Dhx36,Dkc1,Tinf2
GO:2000679	positive regulation of transcription regulatory region DNA binding	0.0313023	0.176568	3	1276	9	15644	0.0023511	0.0005753	0.333333	0.0815648	PC1pos	Kat2a,Park7,Parp1
GO:0032210	regulation of telomere maintenance via telomerase	0.0313023	0.176568	3	1276	9	15644	0.0023511	0.0005753	0.333333	0.0815648	PC1pos	Dkc1,Terf1,Tinf2
GO:0000712	resolution of meiotic recombination intermediates	0.0313023	0.176568	3	1276	9	15644	0.0023511	0.0005753	0.333333	0.0815648	PC1pos	Fancm,Mlh1,Top2a
GO:0022411	cellular component disassembly	0.0316714	0.178181	18	1276	138	15644	0.0141066	0.00882127	0.130435	0.0815648	PC1pos	Acin1,Denr,Gspt1,Hdac6,Kif18a,Kif18b,Kif24,Kif2c,Plk1,Smarca4,Smarcb1,Smarcc1,Smarcd1,Smarce1,Smn1,Tardbp,Top2a,Vrk1
GO:0071359	cellular response to dsRNA	0.0316876	0.178181	6	1276	30	15644	0.00470219	0.00191767	0.2	0.0815648	PC1pos	Dgcr8,Drosha,Npm1,Srrt,Tarbp2,Zcchc11
GO:0000184	nuclear-transcribed mRNA catabolic process, nonsense-mediated decay	0.0316876	0.178181	6	1276	30	15644	0.00470219	0.00191767	0.2	0.0815648	PC1pos	Dcp2,Gspt1,Ncbp1,Ncbp2,Rbm8a,Rnps1
GO:0007129	synapsis	0.0319029	0.179204	7	1276	38	15644	0.00548589	0.00242905	0.184211	0.0815648	PC1pos	Ehmt2,Fancd2,Mlh1,Mre11a,Ndc1,Syce2,Trip13
GO:0072594	establishment of protein localization to organelle	0.032482	0.182266	25	1276	208	15644	0.0195925	0.0132958	0.120192	0.0815648	PC1pos	Cep57,H2afy,H2afy2,Hspa4,Ipo11,Ipo4,Ipo5,Ipo7,Ipo9,Kpna3,Kpnb1,Lrwd1,Mtx2,Nop58,Nup155,Nup62,Nup93,Phb2,Phip,Pola2,Ran,Ruvbl2,Timm44,Tnpo3,Trp53
GO:0048146	positive regulation of fibroblast proliferation	0.0326888	0.183235	9	1276	55	15644	0.00705329	0.00351572	0.163636	0.0815648	PC1pos	Ccna2,Ccnb1,Cdk4,Ctc1,Mif,Myc,Pdgfc,Rnaseh2b,Tgif1
GO:0033143	regulation of intracellular steroid hormone receptor signaling pathway	0.0335221	0.18771	10	1276	64	15644	0.00783699	0.00409103	0.15625	0.0815648	PC1pos	Carm1,Cnot1,Hdac1,Hmga2,Park7,Phb,Phb2,Rqcd1,Skp2,Smarca4
GO:1903900	regulation of viral life cycle	0.0345069	0.192611	16	1276	120	15644	0.0125392	0.00767067	0.133333	0.0815648	PC1pos	Hdac1,Ilf3,Mre11a,Ppid,Ppie,Smarca4,Smarcb1,Srpk1,Tarbp2,Tardbp,Tfap4,Top2a,Trim27,Trim28,Trim32,Trim59
GO:1901068	guanosine-containing compound metabolic process	0.0349702	0.192611	5	1276	23	15644	0.0039185	0.00147021	0.217391	0.0815648	PC1pos	Gmps,Impdh2,Nme1,Nme4,Nme6
GO:2000144	positive regulation of DNA-templated transcription, initiation	0.0349702	0.192611	5	1276	23	15644	0.0039185	0.00147021	0.217391	0.0815648	PC1pos	Bclaf1,Cand1,Gtf2f2,Paxip1,Psmc5
GO:0051351	positive regulation of ligase activity	0.0349702	0.192611	5	1276	23	15644	0.0039185	0.00147021	0.217391	0.0815648	PC1pos	Cdc20,Fzr1,Mastl,Plk1,Ube2s
GO:0045070	positive regulation of viral genome replication	0.0349702	0.192611	5	1276	23	15644	0.0039185	0.00147021	0.217391	0.0815648	PC1pos	Ppid,Ppie,Srpk1,Tarbp2,Top2a
GO:0010499	proteasomal ubiquitin-independent protein catabolic process	0.0349702	0.192611	5	1276	23	15644	0.0039185	0.00147021	0.217391	0.0815648	PC1pos	Psma1,Psma4,Psma5,Psmb7,Psme4
GO:0071034	CUT catabolic process	0.0356887	0.192611	2	1276	4	15644	0.0015674	0.000255689	0.5	0.0815648	PC1pos	Dis3,Exosc2
GO:0071043	CUT metabolic process	0.0356887	0.192611	2	1276	4	15644	0.0015674	0.000255689	0.5	0.0815648	PC1pos	Dis3,Exosc2
GO:0006177	GMP biosynthetic process	0.0356887	0.192611	2	1276	4	15644	0.0015674	0.000255689	0.5	0.0815648	PC1pos	Gmps,Impdh2
GO:0070601	centromeric sister chromatid cohesion	0.0356887	0.192611	2	1276	4	15644	0.0015674	0.000255689	0.5	0.0815648	PC1pos	Naa50,Sgol2a
GO:0042276	error-prone translesion synthesis	0.0356887	0.192611	2	1276	4	15644	0.0015674	0.000255689	0.5	0.0815648	PC1pos	Pole2,Rev1
GO:0016321	female meiosis chromosome segregation	0.0356887	0.192611	2	1276	4	15644	0.0015674	0.000255689	0.5	0.0815648	PC1pos	Mlh1,Plk1
GO:0061198	fungiform papilla formation	0.0356887	0.192611	2	1276	4	15644	0.0015674	0.000255689	0.5	0.0815648	PC1pos	Hdac1,Hdac2
GO:0034349	glial cell apoptotic process	0.0356887	0.192611	2	1276	4	15644	0.0015674	0.000255689	0.5	0.0815648	PC1pos	Casp3,Trp53
GO:0043987	histone H3-S10 phosphorylation	0.0356887	0.192611	2	1276	4	15644	0.0015674	0.000255689	0.5	0.0815648	PC1pos	Ccnb1,Vrk1
GO:2001268	negative regulation of cysteine-type endopeptidase activity involved in apoptotic signaling pathway	0.0356887	0.192611	2	1276	4	15644	0.0015674	0.000255689	0.5	0.0815648	PC1pos	Nle1,Park7
GO:0051799	negative regulation of hair follicle development	0.0356887	0.192611	2	1276	4	15644	0.0015674	0.000255689	0.5	0.0815648	PC1pos	Cdh3,Smo
GO:0061086	negative regulation of histone H3-K27 methylation	0.0356887	0.192611	2	1276	4	15644	0.0015674	0.000255689	0.5	0.0815648	PC1pos	H2afy,Mtf2
GO:0016479	negative regulation of transcription from RNA polymerase I promoter	0.0356887	0.192611	2	1276	4	15644	0.0015674	0.000255689	0.5	0.0815648	PC1pos	H2afy,H2afy2
GO:0039532	negative regulation of viral-induced cytoplasmic pattern recognition receptor signaling pathway	0.0356887	0.192611	2	1276	4	15644	0.0015674	0.000255689	0.5	0.0815648	PC1pos	C1qbp,Tspan6
GO:0006432	phenylalanyl-tRNA aminoacylation	0.0356887	0.192611	2	1276	4	15644	0.0015674	0.000255689	0.5	0.0815648	PC1pos	Farsa,Farsb
GO:2000210	positive regulation of anoikis	0.0356887	0.192611	2	1276	4	15644	0.0015674	0.000255689	0.5	0.0815648	PC1pos	Mybbp1a,Ptrh2
[truncated: 4,389 more rows]

## Sheet: cellular_component_PC1pos
TermID	Term	P	Q	k	n	K	N	k/n	K/N	k/K	n/N	Qset	Symbols
[truncated: 754 more rows]

## Sheet: molecular_function_PC1pos
TermID	Term	P	Q	k	n	K	N	k/n	K/N	k/K	n/N	Qset	Symbols
[truncated: 1,524 more rows]

[truncated: 15 more sheets: biological_process_PC1neg, cellular_component_PC1neg, molecular_function_PC1neg, biological_process_PC2pos, cellular_component_PC2pos, molecular_function_PC2pos, biological_process_PC2neg, cellular_component_PC2neg, molecular_function_PC2neg, biological_process_PC3pos, cellular_component_PC3pos, molecular_function_PC3pos, biological_process_PC3neg, cellular_component_PC3neg, molecular_function_PC3neg]
