# Supplementary material for: Temporal dynamics of the developing lung transcriptome in three common inbred strains of laboratory mice reveals multiple stages of postnatal alveolar development
Source: PeerJ. 2016 Aug 9;4:e2318. doi: 10.7717/peerj.2318 (PMC4991849; doi:10.7717/peerj.2318)
Supplement: Data S8 — The genes included in these lists were compared to the genes included in the mouse Developing Lung Characteristic Subtranscriptome (mDLCS) defined in this study. [file peerj-04-2318-s008.xlsx]

## Sheet: GeneLists
Lu et al. 2004				Bonner et al. 2003		Mariani et al. 2002		Xu et al. 2012				Beauchemin 2015
ALL BRANCHING GENE LIST:		ALL NON-BRANCHING GENE LIST:		ALL GENES:		ALL GENES:		ALL FIGURE 1 GENES:		ALL FIGURE 2 GENES:		mDLCS:
MGI ID	Symbol	MGI ID	Symbol	MGI ID	Symbol	MGI ID	Symbol	MGI ID	Symbol	MGI ID	Symbol	MGI_ID	Symbol
MGI:98737	Thbs1	MGI:96976	Mgp	MGI:108067	TTF-1	MGI:88467	Col1a1	MGI:98919	Scgb1a1	MGI:109169	Epas1	MGI:2182928	Gpr116
MGI:99959	Tgfbi	MGI:101922	Tnc	MGI:109497	GATA5	MGI:88453	Col3a1	MGI:102963	Inmt	MGI:1097714	Bhlhb2	MGI:1346021	Slco2a1
MGI:1341264	Tpbg	MGI:96398	Id3	MGI:107516	GATA6	MGI:1352451	Nr2f1	MGI:1340899	Chi3l1	MGI:99480	Cebpa	MGI:894696	Serping1
MGI:1919290	Cdhr5	MGI:107435	Cdh6	MGI:1347476	HNF-3b	MGI:99444	Nrep	MGI:107527	Ly6a	MGI:1335079	Elf5	MGI:95851	Gsn
MGI:107558	Sema3a	MGI:88468	Col1a2	MGI:109517	SP-C	MGI:88158	Bgn	MGI:96902	Lyz1	MGI:1298387	Fhl1	MGI:107728	Myo1d
MGI:105373	Ptch1	MGI:88460	Col6a2	MGI:109516	SP-B	MGI:98259	Ccl2	MGI:96882	Ly6c1	MGI:1341800	Hey1	MGI:96897	Lyz2
MGI:109615	Mia	MGI:98738	Thbs2	MGI:700006	Abp1	MGI:88454	Col4a1	MGI:1342284	Slc34a2	MGI:1916782	Hopx	MGI:1915802	Smim14
MGI:1314891	Tnfrsf11a	MGI:109321	Lama4	MGI:87916	ADA	MGI:88455	Col4a2	MGI:96757	Lcn2	MGI:1929988	Klf15	MGI:87874	Ace
MGI:97528	Pdgfb	MGI:1347246	Ceacam2	MGI:1353452	Aldh3a2	MGI:88059	App	MGI:1888504	Retnla	MGI:1338056	Klf5	MGI:1917912	Clic5
MGI:109497	Gata5	MGI:1349645	Islr	MGI:1096344	Ampd3	MGI:95317	Eln	MGI:2145458	Akr1c14	MGI:1333856	Klf9	MGI:1915044	Shisa5
MGI:96186	Hoxb5	MGI:1914144	Wwp2	MGI:108481	Anxa11	MGI:99484	Chuk	MGI:109515	Sftpd	MGI:96910	Maff	MGI:97809	Ptprb
MGI:88373	Cebpb	MGI:107706	Itm2a	MGI:105377	Adam19	MGI:107486	Pex2	MGI:105045	Serpina3n	MGI:1098283	Per1	MGI:1890662	Slc9a3r2
MGI:99192	Zfp46	MGI:1342276	Mfap4	MGI:1349405	B3galt3	MGI:97464	P4hb	MGI:103295	Pon1	MGI:1917362	Sft2d2	MGI:1338946	Acvrl1
MGI:1100874	Plagl1	MGI:98926	Vcam1	MGI:1097714	Bhlhb2	MGI:88251	Calm1	MGI:96211	Hp	MGI:1202715	Tcf21	MGI:1925225	Tmem50b
MGI:99423	Etv4	MGI:95488	Fbln2	MGI:1276109	Cldn1	MGI:98905	Usp4	MGI:96031	Hc	MGI:99180	Zfp36	MGI:88608	Cyp2f2
MGI:1347470	Foxf1	MGI:2447063	Tenm4	MGI:1860262	Cts1	MGI:109345	Ctr9	MGI:1339941	Cxcl15	MGI:87938	Adrb2	MGI:109518	Sftpa1
MGI:96911	Mafg	MGI:88158	Bgn	MGI:104850	Daf1	MGI:88252	Calr	MGI:109518	Sftpa1	MGI:893592	Ager	MGI:1916910	Tmbim1
MGI:1096393	Snai2	MGI:1321395	Ltbp4	MGI:104849	Daf2	MGI:1097161	Bak1	MGI:101782	Scnn1a	MGI:1926944	Calcrl	MGI:1201689	Tapbp
MGI:97357	Mycn	MGI:98958	Wnt5a	MGI:108021	Ear1	MGI:95611	Gabpb1	MGI:3617848	Sec14l3	MGI:107899	Cd36	MGI:3617848	Sec14l3
MGI:1338889	Uhrf1	MGI:97804	Ptn	MGI:107508	Ereg	MGI:109242	Spin1	MGI:88227	C3	MGI:104556	Cdkn1a	MGI:1926944	Calcrl
MGI:1914230	Zdhhc6	MGI:104747	Pkia	MGI:104888	Fpps	MGI:98872	Twist1	MGI:1202065	Chek1	MGI:105120	Dusp1	MGI:1920932	Acer2
MGI:1914247	Psmd12	MGI:104993	Lepr	MGI:1914980	Gabarapl1	MGI:98366	Sox4	MGI:1333889	Bub1b	MGI:88381	F3	MGI:109169	Epas1
MGI:1914848	Uchl5	MGI:106206	Nrp1	MGI:95640	Gapd	MGI:109393	Slc4a1	MGI:1890648	Fignl1	MGI:2182928	Gpr116	MGI:109516	Sftpb
MGI:894684	Pa2g4	MGI:103556	Cxcl12	MGI:1914342	Gatm	MGI:88314	Ccnd2	MGI:101845	Mcm3	MGI:1891250	Gprc5a	MGI:96392	Icam1
MGI:102657	Cdc34	MGI:103556	Cxcl12	MGI:95675	Gch	MGI:99181	Zfp37	MGI:1100850	Capn6	MGI:96211	Hp	MGI:1352480	Igfbp7
MGI:109393	Slc4a1	MGI:95637	Gal	MGI:95704	Ggta1	MGI:104769	Fkbp10	MGI:1919369	Tpx2	MGI:1352480	Igfbp7	MGI:1347245	Ceacam1
MGI:1277171	Dcx	MGI:97812	Ptprd	MGI:95762	Gm2a	MGI:1194884	Evl	MGI:3041235	F630043A04Rik	MGI:1330819	Osmr	MGI:104552	Tns1
MGI:98931	Ezr	MGI:99906	Tie1	MGI:105102	Gpx3	MGI:98217	S100b	MGI:1930197	Ncapg	MGI:1351481	Pdk4	MGI:1924819	Limch1
MGI:1194884	Evl	MGI:1338798	S100a11	MGI:107527	Ly6a	MGI:95913	H2-M1	MGI:1914227	Nuf2	MGI:98754	Timp3	MGI:1918954	Arhgef3
MGI:2137706	Actn1	MGI:1095412	Unc5c	MGI:1354387	Mfap5	MGI:98450	Svs4	MGI:96027	Hbb-y	MGI:1889549	Txnip	MGI:1316648	Ahnak
MGI:1913989	Rcc1	MGI:1347481	Foxc2	MGI:96976	Mglap	MGI:106020	St8sia2	MGI:1338802	Shcbp1	MGI:1917600	Basp1	MGI:1920904	Ccrl2
MGI:97503	Pcna	MGI:98872	Twist1	MGI:97171	MT-I	MGI:96620	Itih3	MGI:1859284	Cldn6	MGI:2384982	Cdca7l	MGI:104695	Scnn1g
MGI:1314881	Chaf1b	MGI:99207	Zfp60	MGI:97172	MT-II	MGI:98354	Sos1	MGI:1338889	Uhrf1	MGI:96186	Hoxb5	MGI:1347095	Cd97
MGI:1858961	Prc1	MGI:1202715	Tcf21	MGI:5428917	Mts1	MGI:103206	Irg1	MGI:98790	Top2a	MGI:1926159	Mdn1	MGI:1351867	Slco3a1
MGI:88269	Car2	MGI:108399	Tcf20	MGI:104591	Nbl1	MGI:99684	Ryr3	MGI:1921054	Kif2c	MGI:97357	Mycn	MGI:1931437	Smpdl3a
MGI:1349427	Exo1	MGI:98364	Sox2	MGI:2442572	Ndr1	MGI:88278	Serpina6	MGI:1098231	Kif11	MGI:2137495	Myocd	MGI:107341	Ctss
MGI:1315197	Hk2	MGI:1277978	Sap18	MGI:104716	Nnat	MGI:98818	Trap1a	MGI:1915276	2810417H13Rik	MGI:1916966	Trip13	MGI:96650	Jup
MGI:2183441	Psat1	MGI:95777	Gnas	MGI:1330223	Papss2	MGI:97448	Otc	MGI:2684977	Gm131	MGI:1929751	Asb4	MGI:103178	Vegfa
MGI:98181	Rrm2	MGI:106676	Zic3	MGI:97555	Pgk1	MGI:98427	Il1rl1	MGI:1100510	Bub1	MGI:88316	Ccne1	MGI:105367	Il4ra
MGI:1858304	Ctps	MGI:98368	Sox6	MGI:88227	Plp	MGI:108418	Npy2r	MGI:88302	Ccnb1	MGI:96163	Hmox1	MGI:2385331	Stard13
MGI:1201686	Ctbp2	MGI:97712	Prrx1	MGI:2441869	Prg	MGI:1340899	Chil1	MGI:98919	Scgb1a1	MGI:96242	Hspd1	MGI:1329004	Slfn5
MGI:109490	Sms	MGI:98358	Sox10	MGI:97769	PRNP	MGI:98218	Prrx2	MGI:1888504	Retnla	MGI:97355	Nme1	MGI:107200	Cbr2
MGI:2387107	Dusp9	MGI:1921997	Ddit4	MGI:1858418	Ramp1	MGI:1859016	Ddah2	MGI:102963	Inmt	MGI:1859631	Pdgfc	MGI:1354735	Atp11a
MGI:1099790	Plk2	MGI:104636	Tle1	MGI:98090	Rpr1	MGI:1338779	Purb	MGI:1340899	Chi3l1	MGI:97804	Ptn	MGI:97167	Msn
MGI:1914853	Dusp6	MGI:2443465	Zfp612	MGI:98180	Rrm1	MGI:109529	Dpf2	MGI:96902	Lyz1	MGI:1095412	Unc5c	MGI:103201	Aqp1
MGI:102705	Gng2	MGI:97311	Nfix	MGI:1338917	S100a1	MGI:109622	Aip	MGI:1342284	Slc34a2	MGI:107846	Prmt1	MGI:1096355	S1pr1
MGI:1913647	Sar1b	MGI:1927664	Sirt2	MGI:1339467	S100a6	MGI:104652	Capzb	MGI:96757	Lcn2	MGI:1915074	Nmral1	MGI:104678	Tm4sf1
MGI:105068	Rab7	MGI:894289	Ebf3	MGI:88244	S100a8	MGI:107674	Cd1d1	MGI:96031	Hc	MGI:894680	Bach1	MGI:3039635	Tmem204
MGI:1334446	Rbpms	MGI:97495	Pbx1	MGI:1927468	Samhd1	MGI:96942	Tpsb2	MGI:109515	Sftpd	MGI:103573	Cebpd	MGI:103038	Stat3
MGI:98285	Srsf3	MGI:97858	Rarg	MGI:98233	Sat	MGI:107159	Hmx2	MGI:98239	Scd1	MGI:99946	Creb3	MGI:1891250	Gprc5a
MGI:1918764	Sfpq	MGI:88490	Crabp1	MGI:1340062	Sgk	MGI:95522	Fgfr1	MGI:109518	Sftpa1	MGI:1344382	Creg1	MGI:1098726	Emp2
MGI:96021	Hbb-b1	MGI:107742	Stra6	MGI:97783	SGP-1	MGI:99833	Rab23	MGI:1339941	Cxcl15	MGI:102858	Fosl2	MGI:109354	Ucp2
MGI:96027	Hbb-y	MGI:1355332	Myadm	MGI:98488	Slc6a6	MGI:1347481	Foxc2	MGI:2145458	Akr1c14	MGI:95662	Gata2	MGI:1926031	Zc3hav1
MGI:96019	Hba-x	MGI:1315215	Dhrs3	MGI:893578	Srb1	MGI:96439	Igfbp4	MGI:101782	Scnn1a	MGI:96590	Irf1	MGI:106215	Aqp5
MGI:96015	Hba-a1	MGI:1861434	Ctsf	MGI:1274789	Taldo1	MGI:95779	Gnat2	MGI:107200	Cbr2	MGI:1342287	Klf4	MGI:1310002	Fmo1
MGI:1096880	Phlda1	MGI:1914144	Wwp2	MGI:1095418	Tfpi	MGI:103307	Cacnb3	MGI:107527	Ly6a	MGI:894670	Ldb2	MGI:2447165	Cmtm6
MGI:1342292	Hspa4	MGI:1354696	Fbxo8	MGI:98784	Tnp1	MGI:102964	Srprb	MGI:96211	Hp	MGI:99951	Mafk	MGI:2384789	Tmem63a
MGI:1353433	Timm8a1	MGI:1345183	Tenm3	MGI:1860283	Ubqln2	MGI:1349394	Map4k4	MGI:107899	Cd36	MGI:109495	Nfil3	MGI:96211	Hp
MGI:894320	Prdx6	MGI:1934569	Cpxm1	MGI:1931744	Uck2	MGI:97531	Pdgfrb	MGI:109516	Sftpb	MGI:1277134	Per3	MGI:893592	Ager
MGI:1922088	Naa15	MGI:97008	Mmp11	MGI:103075	Wee1	MGI:104902	Gpc4	MGI:3524944	Sfta2l1	MGI:99655	Prdm1	MGI:107899	Cd36
MGI:1346036	Pin1	MGI:97610	Plat	MGI:1347474	HFH-4	MGI:88449	Col15a1	MGI:1196391	Pole	MGI:1277968	Ptrf	MGI:98179	Rras
MGI:1858259	Tomm40	MGI:1098567	Astn1	MGI:107814	B-tubulin	MGI:88344	Cd7	MGI:2444576	Kif20b	MGI:106907	Tead4	MGI:1926217	Rnase4
MGI:1916953	Oxnad1	MGI:95751	Glrb	MGI:109518	SP-A	MGI:95487	Fbln1	MGI:1098258	Kif15	MGI:88227	C3	MGI:1915932	Slc44a2
MGI:1915271	Bphl	MGI:107956	Slc8a1	MGI:98919	CCSP	MGI:109340	Pitx2	MGI:1338802	Shcbp1	MGI:108058	Adm	MGI:98388	Sptbn1
MGI:892004	H2-Bl	MGI:2443878	Slc4a7	MGI:87905	Actc1	MGI:108570	Fzd7	MGI:1923294	Ncapg2	MGI:88057	Apoe	MGI:1298407	Tspan7
MGI:1915276	2810417H13Rik	MGI:1316732	Clca3a1	MGI:87968	Ahcy	MGI:96431	Cd79b	MGI:1924093	Dtl	MGI:95537	Ctgf	MGI:95515	Fgf1
MGI:2151483	Derl2	MGI:1341722	Kcnh2	MGI:88042	Apex	MGI:1860493	Arhgef7	MGI:1914203	Cdca7	MGI:88613	Cyr61	MGI:1201378	Anxa3
MGI:2145508	C79329	MGI:1347481	Foxc2	MGI:1203517	Birc5	MGI:98727	Tgfb3	MGI:1098231	Kif11	MGI:103060	Ecm1	MGI:2685174	9430020K01Rik
MGI:1917715	Wdr77	MGI:109132	Snap91	MGI:1100850	Capn6	MGI:88407	Ckb	MGI:1202065	Chek1	MGI:95283	Edn1	MGI:103034	Stat6
MGI:97373	Npr3	MGI:102643	Myh11	MGI:1345150	Cdc6	MGI:1095402	Fau-ps3	MGI:1921054	Kif2c	MGI:107443	Fpr1	MGI:98534	Tcn2
MGI:1098547	Nhp2	MGI:87905	Actc1	MGI:88357	Cdk4	MGI:1860490	Uevld	MGI:106209	Hells	MGI:1201785	Fxyd5	MGI:2148202	Ces1d
MGI:1321389	Vamp3	MGI:1333868	Tnnt1	MGI:1915469	Cpsf5	MGI:98507	Tcf7	MGI:1930197	Ncapg	MGI:99554	Lgals3bp	MGI:2444661	4933426M11Rik
		MGI:87909	Acta2	MGI:94900	Dlk1	MGI:95836	Grpr	MGI:2684977	Cym	MGI:97810	Ptprc	MGI:96745	Lamp1
		MGI:106012	Tagln	MGI:95393	Eno1	MGI:109320	Mmp15	MGI:1890648	Fignl1	MGI:108409	Rgs4	MGI:2443510	Tacc1
		MGI:104597	Tnnt2	MGI:1890648	Fignl1	MGI:99502	Ltbp2	MGI:1859284	Cldn6	MGI:98179	Rras	MGI:1196458	Scarb2
		MGI:96440	Igfbp5	MGI:106067	Fin16	MGI:88490	Crabp1	MGI:1100510	Bub1	MGI:97608	Serpine1	MGI:96882	Ly6c1
		MGI:1097706	Cetn3	MGI:95891	H19	MGI:107799	Gadd45a	MGI:1338889	Uhrf1	MGI:103178	Vegfa	MGI:2442858	Ddx58
		MGI:95655	Gas1	MGI:106209	Hells	MGI:1095734	Ccng2	MGI:96027	Hbb-y	MGI:109372	Cbx5	MGI:1922394	Pdzd2
		MGI:894289	Ebf3	MGI:96157	Hmgb2	MGI:108019	Sdf2			MGI:1926210	Cenpk	MGI:1339941	Cxcl15
		MGI:105925	Cdo1	MGI:1098219	Hmgb3	MGI:108498	Nbr1			MGI:94912	Dnmt1	MGI:1859650	Ramp2
		MGI:2136460	Echs1	MGI:96136	Hmgn2	MGI:97513	Furin			MGI:107940	Ezh2	MGI:102952	Dgka
		MGI:1330826	Atp9a	MGI:104820	Hnrpa1	MGI:105093	Cnn2			MGI:1347487	Foxm1	MGI:88574	Cybb
		MGI:891978	Phyh	MGI:101947	Hnrpd	MGI:88460	Col6a2			MGI:106209	Hells	MGI:98919	Scgb1a1
		MGI:1926259	Iigp1	MGI:1098231	Kifl1	MGI:102891	Adcy7			MGI:101845	Mcm3	MGI:2448476	Smagp
		MGI:1931551	Rhoj	MGI:103561	Kpna2	MGI:96610	Itgb1			MGI:103197	Mcm5	MGI:1333857	Arhgap31
		MGI:1351326	Nrk	MGI:1860374	Mad2l1	MGI:95713	Gja1			MGI:97250	Myc	MGI:1859307	Unc93b1
		MGI:1349453	Vsnl1	MGI:103199	Mcmd4	MGI:1196389	Polg			MGI:103300	Rbl1	MGI:97600	Prkch
		MGI:98974	Xist	MGI:103197	Mcmd5	MGI:1933174	Bri3			MGI:98371	Sox9	MGI:1914897	4930523C07Rik
		MGI:1929881	Smoc2	MGI:1919210	Myosin	MGI:88498	Crhr1			MGI:101934	Tfdp1	MGI:1916523	Mettl7a1
		MGI:88246	Anxa2	MGI:1355328	Nasp	MGI:1202715	Tcf21			MGI:98790	Top2a	MGI:109515	Sftpd
		MGI:107703	Atp5k-ps1	MGI:104748	Peg3	MGI:99914	Lamc1			MGI:96157	Hmgb2	MGI:109603	Cmklr1
		MGI:104611	Mdfic	MGI:107682	Png	MGI:97342	Nid1			MGI:1098219	Hmgb3	MGI:109496	Lgals9
		MGI:1859547	Syt11	MGI:1333112	Ran	MGI:95489	Fbn1			MGI:1100510	Bub1	MGI:1353450	Aldh1a1
		MGI:102514	Defa-rs12	MGI:96269	Ranbp1	MGI:88459	Col6a1			MGI:1333889	Bub1b	MGI:108046	Laptm5
		MGI:1353470	Pdlim4	MGI:1915261	Snrpg	MGI:95566	Fn1			MGI:108069	Ccna2	MGI:2446239	Galnt18
		MGI:105081	Tes	MGI:891970	Spi1-2	MGI:96897	Lyz2			MGI:88302	Ccnb1	MGI:106612	Myo1c
		MGI:1201378	Anxa3	MGI:102706	SS	MGI:894649	Ppfibp2			MGI:1859866	Cdc20	MGI:106321	Dock9
		MGI:1858494	Bok	MGI:104904	Tead2	MGI:103032	Scg3			MGI:88350	Cdc25c	MGI:1338859	P2rx4
		MGI:3645090	Nhsl2	MGI:98790	Top2a	MGI:105382	Lama5			MGI:1345150	Cdc6	MGI:2685813	Fam189a2
		MGI:2145823	Kctd12	MGI:109274	Trim28	MGI:109321	Lama4			MGI:1309511	Cdc7	MGI:95405	Ephx1
		MGI:88176	Bmp1	MGI:98878	TS	MGI:108058	Adm			MGI:1098230	Cenpe	MGI:2152187	Cyyr1
		MGI:1921896	Spsb1	MGI:1100874	Zac1	MGI:1098243	Ifnar2			MGI:1202065	Chek1	MGI:1913975	Lrrk2
		MGI:1921896	Spsb1	MGI:3040678	Zfp	MGI:109517	Sftpc			MGI:95281	Ect2	MGI:2148811	Npnt
		MGI:2155345	Col26a1	MGI:1347472	HNF-3a	MGI:1858229	Ppp1r3c			MGI:1860374	Mad2l1	MGI:1915026	Vwa5a
		MGI:1261768	Stbd1	MGI:88451	Col18a1					MGI:1289156	Pbk	MGI:1340899	Chil1
		MGI:1342276	Mfap4	MGI:96817	Lox					MGI:97621	Plk1	MGI:97371	Npr1
		MGI:1920978	Psd	MGI:87874	Ace					MGI:102889	Vcan	MGI:107655	Ifngr1
		MGI:1919045	Pitpnc1	MGI:87911	Acvr1					MGI:1859147	Batf	MGI:97372	Npr2
		MGI:2155278	Sesn1	MGI:1340894	Adam2					MGI:95574	Fos	MGI:1342284	Slc34a2
		MGI:109608	Fap	MGI:893592	Ager					MGI:104568	Hcls1	MGI:1925638	Mvp
		MGI:1922927	Cldn22	MGI:1918954	Arhgef3					MGI:96646	Jun	MGI:2684416	Arap2
		MGI:1914649	Pdlim7	MGI:1355553	Atoh7					MGI:96648	Jund	MGI:1351617	Abca3
		MGI:2444691	Tfcp2l1	MGI:88127	B2m					MGI:1342772	Klf2	MGI:1098776	Lbp
				MGI:1350922	Cadps					MGI:1935151	Klf7	MGI:2447362	Slc24a4
				MGI:104528	Calb3					MGI:1890504	Maml1	MGI:2146049	Tmem71
				MGI:88253	Cals1					MGI:1333813	Mbd2	MGI:1890216	Slc6a14
				MGI:1277950	Casp9					MGI:103063	Stat1	MGI:105080	Tgoln1
				MGI:107570	Cav3					MGI:98970	Xbp1	MGI:95660	Gas6
				MGI:107200	Cbr2					MGI:88053	Apoc1	MGI:1891351	Spock2
				MGI:2148202	Ces3					MGI:88232	C5ar1	MGI:2652132	Pttg1ip
				MGI:1270845	Cidea					MGI:1345961	Coro1a	MGI:107571	Cav2
				MGI:1201787	Cish2					MGI:1339755	Csf3r	MGI:2444151	Clec1a
				MGI:1276112	Cldn5					MGI:1932682	Cxcl16	MGI:1354756	Crim1
				MGI:1277201	Col13a1					MGI:103060	Ecm1	MGI:1914114	Clec14a
				MGI:88476	Cp					MGI:96546	Il1r2	MGI:99554	Lgals3bp
				MGI:1334445	Cpne6					MGI:105303	Il8rb	MGI:2441659	Lamp3
				MGI:102519	Cst3					MGI:96611	Itgb2	MGI:1270156	Sept4
				MGI:1349396	Cte1					MGI:104993	Lepr	MGI:96617	Cd47
				MGI:95537	Ctgf					MGI:1341803	Lipg	MGI:103151	Pltp
				MGI:107285	Ctsh					MGI:97612	Plaur	MGI:97756	Srgn
				MGI:107341	Ctss					MGI:1338947	S100a9	MGI:894288	Sepp1
				MGI:88608	Cyp2f2					MGI:108563	Sirpa	MGI:2442259	Gsap
				MGI:103225	Cyp4b1					MGI:1277211	Tyrobp	MGI:700012	Ostf1
				MGI:88613	Cyr61					MGI:1921445	Elp3	MGI:1926002	Csgalnact2
				MGI:99592	Defcr-rs2					MGI:104772	Cdk2	MGI:2137356	Trim16
				MGI:1096355	Edg1					MGI:104564	Cdkn1c	MGI:1194503	Atp2a3
				MGI:1101781	Elf3					MGI:109339	Eya3	MGI:105383	Il18r1
				MGI:106645	Enpep					MGI:2148705	Foxp2	MGI:3711310	9930111J21Rik2
				MGI:1310002	Fmo1					MGI:1196294	Fubp1	MGI:1194899	Inpp5k
				MGI:95575	Fosb					MGI:96432	Igf1	MGI:1343094	Kat2b
				MGI:1930009	G4-1					MGI:1855692	Nono	MGI:96615	Itgb6
				MGI:107776	Gadd45b					MGI:1353578	Pttg1	MGI:88476	Cp
				MGI:1926263	Gbp3					MGI:1929092	Rbm14	MGI:2655562	Eltd1
				MGI:95851	Gelsolin					MGI:1921444	Rnd3	MGI:106687	Pon2
				MGI:95707	Gh					MGI:1203524	Smarcc1	MGI:1920591	Arhgef6
				MGI:106609	Gpx2					MGI:98364	Sox2	MGI:2443999	Pde8b
				MGI:95860	Gstm1					MGI:106920	Tmpo	MGI:105376	Adam9
				MGI:95861	Gstm2					MGI:97295	Casp2	MGI:2139628	Ctso
				MGI:107379	Gstt1					MGI:105388	Cdkn2c	MGI:1928481	Lgals8
				MGI:96052	Hck					MGI:88451	Col18a1	MGI:96602	Itga3
				MGI:96159	Hmgcr					MGI:88468	Col1a2	MGI:1923930	5330417C22Rik
				MGI:96211	Hp					MGI:2672905	Dtx4	MGI:1914344	Abhd2
				MGI:108085	Hpgd					MGI:105923	Ednra	MGI:95558	Flt1
				MGI:96392	ICAM-1					MGI:95393	Eno1	MGI:2143990	Parp12
				MGI:96428	Ifi203					MGI:104723	Fgf9	MGI:99674	Adcy4
				MGI:1352480	Igfbp7					MGI:103232	Grb10	MGI:107527	Ly6a
				MGI:96547	IL-1rn					MGI:106184	Npm1	MGI:3045243	Ankrd44
				MGI:99454	Irs1					MGI:1890127	Plxnc1	MGI:1917977	Rasgef1a
				MGI:1333831	Itln					MGI:1891457	Polh	MGI:96394	Icam2
				MGI:1928282	Kdap					MGI:1925927	Rnf20	MGI:1341839	Nod1
				MGI:1343327	Klk8					MGI:98727	Tgfb3	MGI:3041177	Taok3
				MGI:1278335	Lnx							MGI:1353452	Aldh3a2
				MGI:1261434	Lox1							MGI:1309517	Itm2b
				MGI:96897	Lyzs							MGI:87938	Adrb2
				MGI:1333110	Mapkapk5							MGI:1914829	Cpeb4
				MGI:109613	Matn2							MGI:96902	Lyz1
				MGI:1914884	Mtf							MGI:1100870	Gcnt2
				MGI:1352498	Ndr2							MGI:1336166	Cflar
				MGI:1316706	Nfs1							MGI:1915254	Tmem9b
				MGI:2148811	Npnt							MGI:1100819	Aff1
				MGI:1891834	Nupr1							MGI:2443191	Nceh1
				MGI:103151	Pltp							MGI:1921280	Rin2
				MGI:103295	Pon1							MGI:106206	Nrp1
				MGI:1927593	Ptges							MGI:3606242	Nostrin
				MGI:97848	Rag1							MGI:88227	C3
				MGI:1338947	S100a9							MGI:103017	Fcgrt
				MGI:102965	Scn6a							MGI:107704	Abcg1
				MGI:96825	Selenbp1							MGI:88253	Car8
				MGI:107557	Sema3c							MGI:1276112	Cldn5
				MGI:1270156	Septin4							MGI:104808	Lcp1
				MGI:109515	Sftpd							MGI:1923385	Prex2
				MGI:1095438	Slc2a2							MGI:1338917	S100a1
				MGI:1298205	Slc7a5							MGI:1336194	Tpp1
				MGI:109515	SP-D							MGI:1335107	Cyth3
				MGI:109335	Spam							MGI:1889549	Txnip
				MGI:103077	Stx3							MGI:88516	Cryab
				MGI:1201689	Tapbp							MGI:104688	Col4a3
				MGI:98664	Tek							MGI:1916776	Fmo2
				MGI:98742	Thra							MGI:1915882	Myct1
				MGI:98754	TIMP-3							MGI:104719	Ndst1
				MGI:1298407	Tm4sf2							MGI:2140279	Tdrd7
				MGI:106651	TSA-1							MGI:98664	Tek
				MGI:1889549	Txnip							MGI:1915703	Gpihbp1
				MGI:98919	Utg							MGI:101782	Scnn1a
				MGI:1277163	Vax1							MGI:1355313	C1ra
				MGI:103178	Vegf							MGI:1921575	Cltb
				MGI:109124	Vegfc							MGI:103253	Cyb561
				MGI:108061	Wnt10b							MGI:1929899	Sqrdl
				MGI:88467	Col1a1							MGI:109235	Itpkb
				MGI:1917158	Rab3b							MGI:96551	Il2rg
				MGI:1202386	Gas8							MGI:1344373	Ubl3
				MGI:1858916	Sept1							MGI:1858959	Elovl1
				MGI:1927119	Ccnl2							MGI:1098615	Kank3
				MGI:96433	Igf1r							MGI:1929480	Lrp10
				MGI:108066	Siah1-ps1							MGI:2149821	Hsd17b11
				MGI:1889850	Dfna5							MGI:106686	Pon3
				MGI:88042	Apex1							MGI:99571	Glp1r
				MGI:106067	Smc2							MGI:1915138	Tmem100
				MGI:97143	Marcksl1							MGI:1919619	Ehd4
				MGI:96949	Mdk							MGI:104696	Scnn1b
				MGI:891970	Serpina1b							MGI:2444365	Rapgef5
				MGI:1098231	Kif11							MGI:1914109	Slc16a9
				MGI:104820	Hnrnpa1							MGI:108481	Anxa11
				MGI:1339709	Myh3							MGI:1201785	Fxyd5
				MGI:104564	Cdkn1c							MGI:95860	Gstm1
				MGI:98878	Tyms							MGI:2145637	Mtmr6
				MGI:88302	Ccnb1							MGI:98729	Tgfbr2
				MGI:1915469	Nudt21							MGI:1914797	Slc39a8
				MGI:103199	Mcm4							MGI:2685589	Parp4
				MGI:101947	Hnrnpd							MGI:1927168	Dusp14
				MGI:103197	Mcm5							MGI:1913359	Tspan13
				MGI:99257	Eif3e							MGI:2686925	Cyb561a3
				MGI:1341163	Tacc3							MGI:1919028	Klhl5
				MGI:104605	Rasl2-9							MGI:1916774	Esam
				MGI:1100874	Plagl1							MGI:2183535	Cytip
				MGI:106184	Npm1							MGI:109161	Grk5
				MGI:97783	Psap							MGI:1349457	Serinc3
				MGI:96976	Mgp							MGI:97570	Abcb1a
				MGI:98090	Pdc							MGI:108083	Kcnq1
				MGI:109282	Speg							MGI:1928895	Isg20
				MGI:105925	Cdo1							MGI:1330819	Osmr
				MGI:98731	Tgm2							MGI:1339758	Csf1r
				MGI:1100511	Myt1l							MGI:1923759	Plet1
				MGI:1927664	Sirt2							MGI:97769	Prnp
				MGI:107822	Ebp							MGI:88348	Cd9
				MGI:104614	Cox6c							MGI:97783	Psap
				MGI:1100512	Mre11a							MGI:109628	Dnase1l1
				MGI:95792	Got2							MGI:1919489	Parp14
				MGI:95636	Galc							MGI:109365	Napsa
				MGI:1917689	Taf15							MGI:97528	Pdgfb
				MGI:1346883	Map4k2							MGI:1328324	Syngr2
				MGI:103079	Pura							MGI:1919210	Myh14
				MGI:88216	Btk							MGI:1916882	Arhgef12
				MGI:3704467	Gm10228							MGI:106598	Myo5b
				MGI:1923757	Aoc1							MGI:2384986	Rnf144b
				MGI:109406	Reg3g							MGI:1913391	Ifitm3
				MGI:96897	Lyz2							MGI:95415	Erg
				MGI:98919	Scgb1a1							MGI:1931551	Rhoj
				MGI:88598	Cyp2b10							MGI:98725	Tgfb1
				MGI:1926944	Calcrl							MGI:1096360	Cd151
				MGI:103201	Aqp1							MGI:1098243	Ifnar2
				MGI:97756	Srgn							MGI:1916782	Hopx
				MGI:88253	Car8							MGI:1353586	Lmo7
				MGI:1340062	Sgk1							MGI:107357	Inpp5d
				MGI:1926217	Rnase4							MGI:1922019	Pik3cb
				MGI:2148202	Ces1d							MGI:2678949	Sh3tc1
				MGI:1342287	Klf4							MGI:107423	Numb
				MGI:1270156	Sept4							MGI:98754	Timp3
				MGI:98239	Scd1							MGI:1346318	Klf6
				MGI:1096355	S1pr1							MGI:1924696	Heg1
				MGI:1928392	Dpt							MGI:98753	Timp2
				MGI:107754	Neurog1							MGI:1921396	Dock8
				MGI:1298407	Tspan7							MGI:95662	Gata2
				MGI:1098726	Emp2							MGI:97631	Pmp22
												MGI:97537	Pecam1
												MGI:2449923	Egfl7
												MGI:106651	Ly6e
												MGI:1915221	Tppp3
												MGI:99946	Creb3
												MGI:2141207	Kctd10
												MGI:95403	Stom
												MGI:1278319	Fpr2
												MGI:96892	Lyn
												MGI:1918962	Dram1
												MGI:1921802	Nipal3
												MGI:95537	Ctgf
												MGI:108005	Myd88
												MGI:105057	Cdh5
												MGI:102694	Ptprm
												MGI:96611	Itgb2
												MGI:107505	Alox5ap
												MGI:2143267	Plscr4
												MGI:98941	Vwf
												MGI:109523	Trpc6
												MGI:1343184	Samd9l
												MGI:1930265	Osbpl5
												MGI:97004	Mme
												MGI:1354386	Lats2
												MGI:3528937	Gramd2
												MGI:1925915	Marc2
												MGI:2442720	Tor4a
												MGI:95704	Ggta1
												MGI:88059	App
												MGI:2156367	Tlr3
												MGI:1333743	Mpeg1
												MGI:1889209	Gipc2
												MGI:1919599	Dusp3
												MGI:1915058	Tprgl
												MGI:99852	Runx1
												MGI:1858210	Stx7
												MGI:105120	Dusp1
												MGI:97810	Ptprc
												MGI:107931	Sqstm1
												MGI:1918882	Scn3b
												MGI:1917649	Wwtr1
												MGI:1928144	Plekha2
												MGI:2385159	Ccm2l
												MGI:95762	Gm2a
												MGI:1921298	4632428N05Rik
												MGI:1097695	Ezh1
												MGI:96590	Irf1
												MGI:1917278	Dopey2
												MGI:1922011	Mxra8
												MGI:1098236	Cast
												MGI:1314883	Tnfrsf1b
												MGI:103225	Cyp4b1
												MGI:1915671	Lmbrd1
												MGI:1354381	Tmprss2
												MGI:1918876	Gimap6
												MGI:96055	Ptpn6
												MGI:108450	Adcy9
												MGI:1918836	Ifih1
												MGI:1333813	Mbd2
												MGI:2142610	Snx25
												MGI:1860835	Ak3
												MGI:109380	Il10rb
												MGI:99682	Tmbim6
												MGI:96560	Il6st
												MGI:88562	Ctsd
												MGI:1336882	Vamp8
												MGI:1861441	Rab27a
												MGI:3606159	Tmem243
												MGI:88047	Aplp2
												MGI:108085	Hpgd
												MGI:1330848	Atp8a1
												MGI:2669035	Tmc4
												MGI:1890645	Nek7
												MGI:2385885	BC028528
												MGI:99603	Smarca2
												MGI:96757	Lcn2
												MGI:2148896	Palmd
												MGI:1917347	Sash1
												MGI:2675603	Trpm6
												MGI:1338076	Hivep2
												MGI:98325	Smpd1
												MGI:99418	Itpr2
												MGI:1354184	Nox4
												MGI:1261783	Fam49a
												MGI:1931054	Slc43a3
												MGI:1916704	Clic3
												MGI:1261422	Naga
												MGI:1101357	Ece1
												MGI:2147039	Stap2
												MGI:107553	St6galnac2
												MGI:2146320	Dock10
												MGI:101842	Pla2g1b
												MGI:109553	Ctsc
												MGI:1917360	Ifi35
												MGI:1927468	Samhd1
												MGI:88263	Capn1
												MGI:1859388	Dll4
												MGI:2442784	Slco4c1
												MGI:98178	Trim30a
												MGI:1859682	Slc23a2
												MGI:1344426	Esyt1
												MGI:1095407	Bmpr2
												MGI:1933156	Acox3
												MGI:96824	Tlr4
												MGI:2444223	Serinc5
												MGI:88222	Tspo
												MGI:107949	Rhob
												MGI:1321398	F11r
												MGI:2443793	6430548M08Rik
												MGI:2157910	Mlc1
												MGI:95832	Grn
												MGI:1339467	S100a6
												MGI:109629	Atp6ap1
												MGI:95904	H2-K1
												MGI:1920352	Slc22a23
												MGI:104591	Nbl1
												MGI:892877	Pld2
												MGI:98373	Sparc
												MGI:1914361	Naaa
												MGI:1922830	Zbtb4
												MGI:95392	Eng
												MGI:1915587	Crip2
												MGI:2385708	Rin3
												MGI:1330838	Lgmn
												MGI:2443086	Fam63b
												MGI:3698178	Fam174b
												MGI:2442416	Itpripl2
												MGI:88501	Crip1
												MGI:88271	Cat
												MGI:103257	Inpp5b
												MGI:2442473	Rhbdf2
												MGI:1353652	Tor3a
												MGI:1313258	Slfn2
												MGI:1860040	Trim3
												MGI:103562	Hsd11b1
												MGI:1924375	Il33
												MGI:1933403	Erap1
												MGI:1914719	Abhd5
												MGI:102963	Inmt
												MGI:1891697	Ackr2
												MGI:1915166	Ppap2b
												MGI:2146009	Dennd3
												MGI:106603	Serpinb9
												MGI:2144765	Pld4
												MGI:98386	Sptan1
												MGI:1099462	She
												MGI:1915988	Acss1
												MGI:2442582	Ablim3
												MGI:1346341	Rnf13
												MGI:1333882	Adam15
												MGI:1920048	Lhfp
												MGI:3781032	Kcnj13
												MGI:2663511	Reps2
												MGI:1338015	Sort1
												MGI:2384841	Chpt1
												MGI:96545	Il1r1
												MGI:107494	Myl12b
												MGI:107414	Tnfsf10
												MGI:2147731	Slc25a45
												MGI:1913509	Camk2n1
												MGI:108074	Sptlc2
												MGI:2142292	Mtmr10
												MGI:1914989	Slc48a1
												MGI:1926063	Nckap1l
												MGI:1920999	Ttc7
												MGI:2384850	Pdlim2
												MGI:1341297	Dapk2
												MGI:2135755	Cox4i2
												MGI:1336186	Agpat3
												MGI:1924378	Crebrf
												MGI:1923727	Pcolce2
												MGI:109137	Rasgrf2
												MGI:1891430	Slc36a2
												MGI:2147199	Afap1l1
												MGI:2444947	Mical2
												MGI:2142763	Cyp4v3
												MGI:2661416	Snx13
												MGI:1918910	Rarres2
												MGI:2145890	Ano6
												MGI:1352504	Hip1r
												MGI:108474	Fzd6
												MGI:2137698	Ugt1a6a
												MGI:2137679	Sfxn3
												MGI:1346042	Mgll
												MGI:96628	Jak1
												MGI:1916943	Pof1b
												MGI:2385825	Plekhb2
												MGI:1922862	Gns
												MGI:1917997	Tspan2
												MGI:1096347	Sema3f
												MGI:103123	Serpinb6a
												MGI:1917631	Tecpr1
												MGI:2140356	H6pd
												MGI:2140839	Lrrc8c
												MGI:1924301	Os9
												MGI:1914421	Dram2
												MGI:1315215	Dhrs3
												MGI:1918006	Dock4
												MGI:1891834	Nupr1
												MGI:107815	Pfkfb2
												MGI:1346876	Map3k5
												MGI:101864	Dag1
												MGI:2676556	Akap13
												MGI:1346049	Hs2st1
												MGI:104661	Rora
												MGI:1925558	Gpr108
												MGI:96788	Lifr
												MGI:3041242	Sema3g
												MGI:1915116	Wfdc1
												MGI:105068	Rab7
												MGI:2154274	Ehd2
												MGI:1202296	Sorl1
												MGI:2655574	Ostm1
												MGI:1914510	Cers4
												MGI:106402	Tmem30a
												MGI:1916524	Ctdspl
												MGI:1918829	Tcta
												MGI:104687	Col4a4
												MGI:107166	Vipr2
												MGI:1914103	Pnpla2
												MGI:104993	Lepr
												MGI:2384853	Tapbpl
												MGI:2442213	Plekha1
												MGI:1928370	Rhog
												MGI:1926157	Atf6
												MGI:1196377	Tnfaip3
												MGI:99473	Arrb1
												MGI:1196990	Cd200
												MGI:1917824	Cpm
												MGI:1354713	Acsl4
												MGI:1917113	Ttc39b
												MGI:1920819	Vgll3
												MGI:2147274	Arap3
												MGI:1913418	Grina
												MGI:102519	Cst3
												MGI:107561	Sema3b
												MGI:1333849	Rasgrp2
												MGI:1338013	Cbfa2t3
												MGI:1918142	Ttll7
												MGI:1351646	Abca7
												MGI:1919124	2310007B03Rik
												MGI:1194500	Ablim1
												MGI:2147570	Marveld1
												MGI:2685357	Layn
												MGI:2158417	Rtkn2
												MGI:1914121	Cpne8
												MGI:107286	Man2b1
												MGI:104814	Ier3
												MGI:88106	Atp1a2
												MGI:1933117	Parp9
												MGI:1340034	Sema3e
												MGI:2447532	Als2cl
												MGI:107164	Ppp3ca
												MGI:1098260	Kif1c
												MGI:1309999	Prkx
												MGI:96794	Lmna
												MGI:2687005	Leprot
												MGI:101859	Ccser2
												MGI:2443895	Fry
												MGI:99513	Sdpr
												MGI:98239	Scd1
												MGI:88338	Cd44
												MGI:2138982	Znfx1
												MGI:1914400	Rnf141
												MGI:108412	Ppap2a
												MGI:1332236	Cds2
												MGI:88341	Cd53
												MGI:1098296	Cpt1a
												MGI:108020	Ear2
												MGI:894316	Mknk1
												MGI:97612	Plaur
												MGI:2444188	Dgkh
												MGI:1928392	Dpt
												MGI:1914951	Wfdc2
												MGI:1352462	Nr1h3
												MGI:1321395	Ltbp4
												MGI:1339957	P2rx7
												MGI:1921377	Krt80
												MGI:98931	Ezr
												MGI:104783	Atxn1
												MGI:1923784	Osbpl9
												MGI:1915291	Mid1ip1
												MGI:109581	S100a13
												MGI:1277180	Ifi27
												MGI:96683	Kdr
												MGI:1913466	Bsdc1
												MGI:1195262	Man2b2
												MGI:104651	Cd82
												MGI:104295	Sla
												MGI:2387586	Tenc1
												MGI:2384905	Ginm1
												MGI:96789	Lipa
												MGI:1924558	Tspan9
												MGI:2137648	Ifi30
												MGI:1859665	Atp8b1
												MGI:97231	Muc1
												MGI:1342287	Klf4
												MGI:1333844	Slc31a2
												MGI:1925860	Uvrag
												MGI:2683546	Ssh3
												MGI:1352757	Iqgap1
												MGI:1339998	Efemp1
												MGI:1929691	Slc15a3
												MGI:1927073	Slc29a1
												MGI:109547	Dnm2
												MGI:107474	Cd38
												MGI:2442866	Zbtb38
												MGI:87989	Alas1
												MGI:2443687	Arhgap25
												MGI:1278336	Cdkl5
												MGI:1342772	Klf2
												MGI:1330826	Atp9a
												MGI:108295	Pxn
												MGI:106664	Cd93
												MGI:2441670	Pbxip1
												MGI:2446181	Slc37a1
												MGI:1345139	Spry1
												MGI:2142227	Lrrk1
												MGI:1919192	Myof
												MGI:2385067	Lims2
												MGI:104568	Hcls1
												MGI:1915978	Trp53inp2
												MGI:1355312	C1s
												MGI:107417	Slc50a1
												MGI:88182	Bmp6
												MGI:1924143	Cers2
												MGI:1913520	Fam134b
												MGI:95496	Fcer1g
												MGI:1201681	Dennd5a
												MGI:1330812	Acox1
												MGI:94919	Dpp4
												MGI:2442900	Tmcc3
												MGI:1306826	Sema7a
												MGI:104741	Nfkbia
												MGI:1918770	Grap
												MGI:1337120	Slc7a7
												MGI:1352759	Rnf11
												MGI:1891291	Kcnk6
												MGI:109585	Pld1
												MGI:96677	Kit
												MGI:2384812	Lpcat1
												MGI:2656973	Dtx3l
												MGI:97312	Nfkb1
												MGI:108563	Sirpa
												MGI:1916528	3110002H16Rik
												MGI:3039590	Tmtc1
												MGI:1922937	Fam65a
												MGI:96704	Krt7
												MGI:99915	Lamb3
												MGI:2385169	Helz2
												MGI:1333782	Pld3
												MGI:1344333	Mid2
												MGI:3045246	Arhgef15
												MGI:99906	Tie1
												MGI:108520	Fzd4
												MGI:103559	Sox18
												MGI:98736	Thbd
												MGI:99532	Mef2a
												MGI:108022	Pkn1
												MGI:1927185	Chp1
												MGI:96969	Met
												MGI:1916316	1810010H24Rik
												MGI:105083	Slc1a1
												MGI:1921384	Cyp2s1
												MGI:1341872	Tjp2
												MGI:106689	Selplg
												MGI:2444594	Slc26a9
												MGI:1890077	Foxo1
												MGI:99600	Aldh2
												MGI:894284	Rab12
												MGI:1338049	Itsn2
												MGI:1891258	Parp3
												MGI:1927091	Myo1g
												MGI:1354702	Fbxl3
												MGI:98731	Tgm2
												MGI:1929213	Zbtb20
												MGI:95484	Fas
												MGI:1926228	Serinc1
												MGI:1196251	Casz1
												MGI:1349656	Gimap4
												MGI:98233	Sat1
												MGI:96606	Itgal
												MGI:2442894	Cobll1
												MGI:2442042	Dpep2
												MGI:1922925	Mfsd6
												MGI:2385017	Nrbp2
												MGI:1917604	Secisbp2l
												MGI:96629	Jak2
												MGI:1913860	Abi3
												MGI:1917700	Unc13d
												MGI:1261845	Esyt2
												MGI:1932052	Chia1
												MGI:1913401	Prr13
												MGI:1921944	Tbc1d30
												MGI:98263	Ccl6
												MGI:1921409	Acbd5
												MGI:98759	Tjp1
												MGI:2444343	Nbeal1
												MGI:2685303	Gimap8
												MGI:1925179	Yipf6
												MGI:1914367	Dynlt3
												MGI:2444679	Tcp11l2
												MGI:2384860	Slc44a3
												MGI:1352754	Clic4
												MGI:107711	Myo1f
												MGI:2448556	Stard8
												MGI:1344382	Creg1
												MGI:107476	Stim1
												MGI:96748	Lamp2
												MGI:1913472	Serpinb1a
												MGI:2444067	Pqlc3
												MGI:2180781	Slc8b1
												MGI:87964	Agtr1a
												MGI:1095733	Pros1
												MGI:1914939	Aldh3b1
												MGI:104631	Utrn
												MGI:99916	Lamb2
												MGI:1347053	Git2
												MGI:99698	Clock
												MGI:2387123	Lnpep
												MGI:2661375	Rtn4rl1
												MGI:1916439	1810033B17Rik
												MGI:1914698	Plxdc2
												MGI:2151841	Ppp1r16b
												MGI:1861606	Tacstd2
												MGI:1346874	Map3k3
												MGI:1890497	Plvap
												MGI:1309516	Tpst2
												MGI:1861728	Wwp1
												MGI:109561	Sp100
												MGI:2685104	Akap5
												MGI:1261872	Wwc2
												MGI:2159336	Il17rc
												MGI:2443818	Arhgap29
												MGI:1935151	Klf7
												MGI:2443220	Slc4a5
												MGI:2144423	Arhgap44
												MGI:1344391	Sh3bp5
												MGI:2388637	Wwc1
												MGI:3039578	Ecm2
												MGI:104737	Cdkn2b
												MGI:1916111	1190002N15Rik
												MGI:1929278	Tmem59
												MGI:2659021	Phactr1
												MGI:1929459	Rabgef1
												MGI:97844	Rab3d
												MGI:2158641	Cyp4f13
												MGI:2446134	Sidt2
												MGI:2387597	Gabrp
												MGI:1919154	Paqr7
												MGI:2442252	Lrp4
												MGI:96395	Irf8
												MGI:1346859	Mapk3
												MGI:96778	Lgals3
												MGI:1932682	Cxcl16
												MGI:2384307	Rassf9
												MGI:1933155	Arl4d
												MGI:2182619	Lgi3
												MGI:109284	Psen2
												MGI:96819	Anxa1
												MGI:2685715	Heca
												MGI:2443306	Tom1l2
												MGI:1313266	Alcam
												MGI:894688	Serpinb6b
												MGI:1889818	Tspan12
												MGI:97043	Me1
												MGI:1915776	Gpr155
												MGI:107180	Elf1
												MGI:3643568	Gm6762
												MGI:1924488	Nipal2
												MGI:1197007	Birc3
												MGI:1858171	Tlr5
												MGI:88264	Capn2
												MGI:1933113	Gpr146
												MGI:88342	Cd68
												MGI:99180	Zfp36
												MGI:2145021	Trib2
												MGI:1329042	Sgce
												MGI:1916034	Prickle1
												MGI:1927655	Ggcx
												MGI:2385287	Spon1
												MGI:1915795	Ecscr
												MGI:104913	Abi1
												MGI:2181192	Ripply3
												MGI:106183	Ocln
												MGI:96976	Mgp
												MGI:104583	Eps15
												MGI:1923017	Rab11fip1
												MGI:1922920	Ushbp1
												MGI:107399	Il17ra
												MGI:99480	Cebpa
												MGI:1270855	Il16
												MGI:97527	Pdgfa
												MGI:1927152	Syne1
												MGI:1349164	Sdc4
												MGI:2386607	Abca5
												MGI:1914170	Rnpepl1
												MGI:2446129	Efcab4a
												MGI:1344402	Sigirr
												MGI:2141917	Prkd2
												MGI:107560	Sema4a
												MGI:103266	Fgl2
												MGI:1289230	Pxk
												MGI:1919150	Tmem106b
												MGI:88930	Reep3
												MGI:1916948	Slc52a3
												MGI:1929209	Cldn18
												MGI:1913310	Cystm1
												MGI:1933820	Jam2
												MGI:88127	B2m
												MGI:1888707	St3gal6
												MGI:1924013	Mospd2
												MGI:1341803	Lipg
												MGI:1923658	Abcc3
												MGI:1351642	Msrb1
												MGI:2686961	Inpp5a
												MGI:96974	Kitl
												MGI:1916396	Gsdmd
												MGI:96591	Irf2
												MGI:2145458	Akr1c14
												MGI:1928740	Fads3
												MGI:97598	Prkcd
												MGI:1340062	Sgk1
												MGI:107443	Fpr1
												MGI:96599	Itga1
												MGI:1919212	Gatsl3
												MGI:1096574	Car4
												MGI:1918788	Fbxo9
												MGI:1913563	Smurf2
												MGI:102709	Cav1
												MGI:1349215	Abcd1
												MGI:107776	Gadd45b
												MGI:1916193	Pink1
												MGI:1933209	Tm6sf1
												MGI:101769	Mcl1
												MGI:1921371	Acoxl
												MGI:2135605	Pard6b
												MGI:2679255	Ssh2
												MGI:104991	Mxd4
												MGI:1341836	Trpv2
												MGI:2687284	Pfkfb4
												MGI:105304	Il6ra
												MGI:1919129	Acsl5
												MGI:2139354	Arfgef2
												MGI:2146854	Itfg3
												MGI:1923513	Gstk1
												MGI:1196356	Iqsec1
												MGI:1924311	4931406P16Rik
												MGI:1351317	Podxl
												MGI:2153470	Scgb3a2
												MGI:1913625	Dhrs7
												MGI:107752	Myo1b
												MGI:2442910	Fam129b
												MGI:894308	Rab21
												MGI:1860485	Plek
												MGI:106008	Anxa5
												MGI:109191	Hfe
												MGI:2384974	Mfsd7c
												MGI:105043	Ahr
												MGI:95521	Fgf7
												MGI:96417	Ids
												MGI:1277150	Ldlrad4
												MGI:1339468	S100a10
												MGI:107564	Nab1
												MGI:1314873	Hipk1
												MGI:88232	C5ar1
												MGI:1277211	Tyrobp
												MGI:2140371	Rusc2
												MGI:95678	Gda
												MGI:2149010	Dock2
												MGI:2384918	Tspan8
												MGI:1921661	Ppapdc2
												MGI:1913308	Tmem176a
												MGI:98282	Spi1
												MGI:102891	Adcy7
												MGI:1915789	Tmem109
												MGI:97744	Por
												MGI:2388029	Liph
												MGI:94893	Cyb5r3
												MGI:103035	Stat5b
												MGI:88561	Ctsb
												MGI:1929501	Arl6ip5
												MGI:1352752	Pde7b
												MGI:1354696	Fbxo8
												MGI:107471	Notch4
												MGI:2442746	Slc43a2
												MGI:1915393	Herpud2
												MGI:1100500	Flot1
												MGI:2384936	Spns2
												MGI:1914738	Calcoco1
												MGI:1310000	Kcnj15
												MGI:2684948	Arhgap30
												MGI:2135589	Clec2d
												MGI:1933177	Pik3ap1
												MGI:893578	Scarb1
												MGI:2450529	Pilra
												MGI:103060	Ecm1
												MGI:108053	Rit1
												MGI:1925543	Tbcel
												MGI:97813	Ptpre
												MGI:2443248	Exph5
												MGI:1914055	Tspan1
												MGI:102755	Zbtb7b
												MGI:109442	Itga8
												MGI:1858179	Nucb2
												MGI:97475	Pam
												MGI:1913340	Ypel3
												MGI:2145597	Mbnl2
												MGI:1929744	Cdc42ep2
												MGI:1919924	Adipor1
												MGI:1314882	Hipk3
												MGI:1346878	Map3k8
												MGI:1929940	Bcam
												MGI:96790	Lipe
												MGI:2179722	Rassf3
												MGI:96534	Cd74
												MGI:2443207	Plekhm1
												MGI:88226	C2
												MGI:1277961	Plec
												MGI:1930134	Ern1
												MGI:1341265	Camk2d
												MGI:1321402	Lcp2
												MGI:106510	Lurap1l
												MGI:1921356	Dcaf6
												MGI:97797	Ptgs1
												MGI:1919035	Pdgfd
												MGI:1349438	Mprip
												MGI:2686394	Nckap5
												MGI:98927	Vcl
												MGI:107373	Dnajc3
												MGI:1923387	Mcur1
												MGI:1921394	Robo4
												MGI:104574	Ptprj
												MGI:1917153	Rasip1
												MGI:1097711	Degs1
												MGI:104650	Cnr2
												MGI:1915419	Ndnf
												MGI:2674939	Podn
												MGI:1277116	Pde8a
												MGI:97846	Rac2
												MGI:2429603	Irak2
												MGI:1313277	Vamp2
												MGI:1861431	Clec7a
												MGI:1336192	Pitpnm2
												MGI:88613	Cyr61
												MGI:1339759	Csf2rb
												MGI:2443369	Fgd5
												MGI:2685298	Trim56
												MGI:103063	Stat1
												MGI:2663075	Adap2
												MGI:2442940	Slc41a2
												MGI:2652845	Cdc42bpg
												MGI:2144095	Sec14l4
												MGI:107587	Irf9
												MGI:2135760	Sgpp1
												MGI:2444814	Cped1
												MGI:1924100	Ago4
												MGI:3605620	Gbp9
												MGI:2445082	Pamr1
												MGI:1926375	Rassf5
												MGI:104677	Man1a
												MGI:1933830	Enpp5
												MGI:2445087	Hid1
												MGI:88235	C7
												MGI:96965	Mertk
												MGI:95665	Gba
												MGI:98923	Vav1
												MGI:98973	Xdh
												MGI:99951	Mafk
												MGI:1915730	1110007C09Rik
												MGI:1344367	Grem2
												MGI:107741	Pvr
												MGI:88031	Anxa7
												MGI:106621	Myo1e
												MGI:106039	Dtna
												MGI:97599	Prkce
												MGI:3589109	Sgpp2
												MGI:88158	Bgn
												MGI:2445069	Ccdc85a
												MGI:2441702	Cyth4
												MGI:2444421	Gbp7
												MGI:97180	Mapt
												MGI:1298392	Bscl2
												MGI:2135954	Nkd1
												MGI:1914693	Map1lc3b
												MGI:104692	Pcdh1
												MGI:1346091	Fbln5
												MGI:1914345	Trak1
												MGI:1920274	Emc7
												MGI:2442832	Osbpl2
												MGI:1277968	Ptrf
												MGI:2137237	Fam129a
												MGI:1349480	Scamp1
												MGI:105085	Rbl2
												MGI:1201692	Rabac1
												MGI:88455	Col4a2
												MGI:1346883	Map4k2
												MGI:104908	Ptk2b
												MGI:95745	Hagh
												MGI:103286	Atp6v0a1
												MGI:96829	Lrpap1
												MGI:1919308	Igsf5
												MGI:2158925	Inpp4b
												MGI:1921846	Cds1
												MGI:1099800	Nfkb2
												MGI:1352758	Ulk2
												MGI:88030	Anxa4
												MGI:109583	Pten
												MGI:1298390	Swap70
												MGI:1920249	Insig2
												MGI:88554	Ctla2a
												MGI:2386846	Abca8a
												MGI:1333766	Epn2
												MGI:106096	Loxl1
												MGI:1201690	Map6
												MGI:1931123	Inpp4a
												MGI:3028579	Rasgrp3
												MGI:2142979	Dennd4a
												MGI:105491	Cdipt
												MGI:97747	Pparg
												MGI:1916051	Elovl5
												MGI:2146559	AU021092
												MGI:1335091	Zbtb7a
												MGI:2444628	Sh3rf2
												MGI:95278	Epha2
												MGI:1345961	Coro1a
												MGI:1919151	Fam219a
												MGI:109162	Gpam
												MGI:97513	Furin
												MGI:894315	Rap1b
												MGI:2138391	Pid1
												MGI:108104	Snrk
												MGI:1914145	Pxdc1
												MGI:1917673	Tspan15
												MGI:109368	Gimap1
												MGI:1889844	Sumf1
												MGI:1858261	Slc7a10
												MGI:1349467	Abcd2
												MGI:1932137	Tnxb
												MGI:1924919	Arhgef38
												MGI:2140175	Ldlrap1
												MGI:2181193	Dennd2d
												MGI:96825	Selenbp1
												MGI:1338798	S100a11
												MGI:1921663	Tc2n
												MGI:1345281	Slc30a1
												MGI:2444725	Tmem154
												MGI:2158329	Parvg
												MGI:108081	Sypl
												MGI:1924730	Kidins220
												MGI:95593	Fuca1
												MGI:96623	Itpr1
												MGI:88266	Capns1
												MGI:1890391	Fstl3
												MGI:2443963	Cadps2
												MGI:88385	Cfh
												MGI:1921642	Specc1l
												MGI:97748	Ctsa
												MGI:1926805	Foxj2
												MGI:1316743	St3gal4
												MGI:3612676	Ccdc68
												MGI:1915909	Fam198b
												MGI:1917760	Rnf167
												MGI:2442354	Csgalnact1
												MGI:1888504	Retnla
												MGI:1918956	Slc46a3
												MGI:1915114	Yipf4
												MGI:1276523	Ncoa1
												MGI:99403	Adora2b
												MGI:1349450	Vat1
												MGI:3505790	Fcho2
												MGI:1310004	Fmo5
												MGI:99782	Nt5e
												MGI:88233	C6
												MGI:1922725	Oplah
												MGI:95524	Fgfr3
												MGI:2147790	Fermt3
												MGI:1888994	Fmnl1
												MGI:1921615	Lonrf3
												MGI:97283	Ncf1
												MGI:106912	Emr1
												MGI:99909	Lama3
												MGI:2387188	Dirc2
												MGI:1926249	Car5b
												MGI:88549	Csrp1
												MGI:102965	Scn7a
												MGI:1913425	Mustn1
												MGI:1315211	Lpcat3
												MGI:1891463	Gpr137b
												MGI:109609	Faah
												MGI:1346518	Scamp2
												MGI:107379	Gstt1
												MGI:1919139	Epn3
												MGI:102853	Elk4
												MGI:99844	Gem
												MGI:1926609	Trp53inp1
												MGI:1330805	Rab33b
												MGI:2441773	Pcmtd1
												MGI:2446213	Themis2
												MGI:1914914	Rnf125
												MGI:1916937	Ypel5
												MGI:1196616	Rbpjl
												MGI:2446193	Tnks1bp1
												MGI:1923484	Magi3
												MGI:108517	St5
												MGI:1312985	Tagln2
												MGI:1351655	Shroom3
												MGI:105940	Renbp
												MGI:108021	Ear1
												MGI:3584510	Wdfy4
												MGI:1920399	Clec4a3
												MGI:107187	Bcl6
												MGI:1098272	Rnasel
												MGI:1924256	Ddrgk1
												MGI:2145304	Gfod1
												MGI:1889273	Fxyd1
												MGI:1096570	Tex264
												MGI:107362	Stxbp3a
												MGI:1921507	Tspan17
												MGI:894670	Ldb2
												MGI:2682634	Enpp4
												MGI:1917379	Slc44a4
												MGI:1316658	Cyba
												MGI:1921895	Fam46c
												MGI:99448	Ifi47
												MGI:1916125	Tmcc2
												MGI:1915110	S100a16
												MGI:94917	Dpep1
												MGI:1923035	Klhl24
												MGI:1929286	Amotl2
												MGI:109278	Ogn
												MGI:2385107	Rab7l1
												MGI:1352507	Rabgap1l
												MGI:2679007	Elmo3
												MGI:96646	Jun
												MGI:99912	Lama2
												MGI:1914285	Dnajb4
												MGI:2443100	Bend7
												MGI:98484	Tap2
												MGI:2386853	Rassf4
												MGI:1923777	Il34
												MGI:1914783	Ppfibp1
												MGI:1347356	Adamts2
												MGI:1298387	Fhl1
												MGI:1861231	Clec4n
												MGI:95895	H2-Aa
												MGI:1921289	Nfam1
												MGI:1915677	Slc39a13
												MGI:1917362	Sft2d2
												MGI:1277114	Ptgfrn
												MGI:88179	Bmp3
												MGI:2388480	Ppp2r5b
												MGI:2685410	Tmem212
												MGI:1859730	Sh3glb1
												MGI:2136348	Lyve1
												MGI:108384	Btg2
												MGI:1924105	Slc17a5
												MGI:87937	Adrb1
												MGI:3527792	Zdhhc18
												MGI:107557	Sema3c
												MGI:1333856	Klf9
												MGI:1915670	Ankrd13a
												MGI:88557	Pcyt1a
												MGI:99913	Lamc2
												MGI:1333809	S1pr4
												MGI:2143103	Ano10
												MGI:107543	Sox17
												MGI:2661187	Synm
												MGI:1928482	Mbnl1
												MGI:95283	Edn1
												MGI:95933	H2-Q4
												MGI:96073	Hexa
												MGI:1919067	Tmem50a
												MGI:2140300	AI464131
												MGI:99440	Cd33
												MGI:1891228	Scel
												MGI:2444110	Sgms1
												MGI:2443538	Msrb3
												MGI:98663	Tef
												MGI:1918046	Zdhhc1
												MGI:2441814	A630033H20Rik
												MGI:1859353	Mkrn1
												MGI:109517	Sftpc
												MGI:1333753	Pdcd6ip
												MGI:1098265	Kif13b
												MGI:1347244	Axl
												MGI:2445003	Arhgap1
												MGI:2142908	Myzap
												MGI:98970	Xbp1
												MGI:97874	Rb1
												MGI:1915974	Arl8a
												MGI:2685731	Milr1
												MGI:1933366	Sytl2
												MGI:1201780	Atp6v1a
												MGI:1927899	Mmp19
												MGI:894318	Cdk14
												MGI:2138828	Eps8l2
												MGI:103159	Cish
												MGI:2385001	Fermt2
												MGI:3039562	Taf9b
												MGI:98279	Sell
												MGI:1914979	Mansc1
												MGI:1349216	Abcd3
												MGI:1341878	Ehd1
												MGI:96031	Hc
												MGI:2388479	Ppp2r5a
												MGI:1914075	Rnf186
												MGI:106657	Trim21
												MGI:1918264	Megf9
												MGI:2176887	Tlr8
												MGI:1914323	Pi4k2b
												MGI:2142567	Arhgef18
												MGI:2138327	Phlpp1
												MGI:1918974	Aox3
												MGI:2138162	Stk17b
												MGI:1859310	Asah2
												MGI:108559	Macf1
												MGI:1915137	Tmem66
												MGI:1913850	Mgst1
												MGI:1921479	Paqr8
												MGI:3650036	Gm13244
												MGI:107718	Dnah5
												MGI:1915025	Rtp4
												MGI:1196429	Atg13
												MGI:2147592	Lipo1
												MGI:2448490	Sbno2
												MGI:103264	Arhgef2
												MGI:1195463	Mr1
												MGI:104859	Selenbp2
												MGI:2146574	Ildr1
												MGI:96930	Mcc
												MGI:1314884	Tnfrsf1a
												MGI:1917777	Stambp
												MGI:88373	Cebpb
												MGI:1918988	Mamdc2
												MGI:98304	St3gal1
												MGI:1921164	Irak3
												MGI:1929064	Chst12
												MGI:1100518	Smad7
												MGI:1919051	Plekhf2
												MGI:1309465	Slc12a4
												MGI:1915021	Arpc5
												MGI:1890510	Atp6v0b
												MGI:1334257	Cyth1
												MGI:1099802	Npdc1
												MGI:1929601	Ndfip1
												MGI:1354742	Synrg
												MGI:1861434	Ctsf
												MGI:109572	Tuft1
												MGI:1929895	Clstn1
												MGI:96062	Hdc
												MGI:1928765	Scube2
												MGI:1921982	Stx11
												MGI:1918077	Trak2
												MGI:88330	Cd37
												MGI:2388271	Mylip
												MGI:2143558	Chchd10
												MGI:1346016	Arhgef28
												MGI:97603	Pkd1
												MGI:109544	Aim1
												MGI:1889205	Cpq
												MGI:1920722	Spata18
												MGI:1353510	Arhgef1
												MGI:1891123	Kcne2
												MGI:1352501	Bcar3
												MGI:1330284	Slc16a7
												MGI:108176	Prx
												MGI:102805	Entpd1
												MGI:1923155	4930578C19Rik
												MGI:1927406	Herpud1
												MGI:2655401	Scgb1c1
												MGI:2446214	Man1c1
												MGI:1194490	Diap1
												MGI:1350931	Tcirg1
												MGI:96495	Igkc
												MGI:1860764	Pde3a
												MGI:1349462	Uba7
												MGI:2141353	Lrrc8b
												MGI:1929474	Cyp2d22
												MGI:98488	Slc6a6
												MGI:2138143	AA986860
												MGI:103298	Apobec1
												MGI:1336885	Cd84
												MGI:98483	Tap1
												MGI:1321404	Ly86
												MGI:102797	Acsl1
												MGI:1920635	Fam177a
												MGI:1919531	Sh2d4a
												MGI:1920198	Tppp
												MGI:1931295	Rab27b
												MGI:2442082	Tmem30b
												MGI:95455	Ets1
												MGI:3606214	Lpcat2
												MGI:2445179	Tmem184b
												MGI:103040	Rsu1
												MGI:1929618	Stard3
												MGI:1341073	Psme2b
												MGI:109545	Gpr182
												MGI:1925144	Prickle2
												MGI:894657	Serpinb8
												MGI:1913397	Necap2
												MGI:2143163	Mapkapk3
												MGI:97178	Map4
												MGI:96607	Itgam
												MGI:97897	Rel
												MGI:3710533	Gpr137b-ps
												MGI:1913318	0610031J06Rik
												MGI:1270860	Plscr2
												MGI:1888978	Ntn4
												MGI:88108	Atp1b1
												MGI:3045338	Mettl24
												MGI:2142149	Ano1
												MGI:109492	Oaz2
												MGI:1921818	Mlkl
												MGI:1926321	Postn
												MGI:1919722	Slc16a10
												MGI:1098259	Capg
												MGI:2443511	Slc9a6
												MGI:1346527	Psmb8
												MGI:2146322	Deptor
												MGI:1924415	Atp6v0d2
												MGI:1922056	Tmem106a
												MGI:87990	Alas2
												MGI:87920	Plin2
												MGI:2156378	Rnf39
												MGI:2389008	Adamtsl4
												MGI:1918573	Rassf8
												MGI:1916924	Mif4gd
												MGI:700013	Sorbs3
												MGI:1270152	Reep5
												MGI:1922169	Slc35f6
												MGI:97602	Prkcz
												MGI:1924712	Tmem116
												MGI:102465	Tex2
												MGI:1355315	Tmod3
												MGI:1342276	Mfap4
												MGI:2143526	Gstt3
												MGI:2145995	Amigo2
												MGI:2385129	Lrrc26
												MGI:104611	Mdfic
												MGI:1098718	Tmem38b
												MGI:2385897	Tmem184a
												MGI:1929214	Ap3m2
												MGI:1891833	Pfkp
												MGI:107717	Myh9
												MGI:1344390	Oasl2
												MGI:1336883	Smad6
												MGI:1923239	Treml4
												MGI:1921405	Errfi1
												MGI:2144041	Wsb2
												MGI:1096344	Ampd3
												MGI:2146021	Mal2
												MGI:1341800	Hey1
												MGI:1914500	Ube2l6
												MGI:87999	Alox5
												MGI:1914596	Daam1
												MGI:2139461	Tmem62
												MGI:96624	Itpr3
												MGI:96441	Igfbp6
												MGI:2442058	Nipa1
												MGI:3697726	Arhgap23
												MGI:108077	Nptn
												MGI:1919196	Endod1
												MGI:2151110	Prelp
												MGI:1927225	Tbc1d8
												MGI:1919727	Tmem87b
												MGI:95957	H2-T23
												MGI:102772	Gbp2
												MGI:97302	Nedd9
												MGI:1914099	Ppp1r2
												MGI:1914107	Plbd1
												MGI:1915661	Map1lc3a
												MGI:96567	Impdh1
												MGI:2442963	Ism1
												MGI:1915938	Abhd4
												MGI:2443807	Osbpl8
												MGI:1097712	Npc1
												MGI:107363	Stxbp1
												MGI:3026924	Fam84b
												MGI:2447427	Tgfbrap1
												MGI:1928368	Nmi
												MGI:3036247	Lmtk2
												MGI:2147006	Gnptg
												MGI:95768	Gna13
												MGI:88456	Col4a5
												MGI:1917818	Cpne3
												MGI:107285	Ctsh
												MGI:2385244	Tmem150a
												MGI:1932515	Plekha3
												MGI:1916372	Ptgr2
												MGI:1933137	Cttnbp2nl
												MGI:1926021	Mctp1
												MGI:88339	Cd48
												MGI:95775	Gnao1
												MGI:96828	Lrp1
												MGI:109528	Trpc1
												MGI:1929253	Gltp
												MGI:1277133	Phf11d
												MGI:2152214	Pip4k2c
												MGI:101836	Traf1
												MGI:1354387	Mfap5
												MGI:2443088	Radil
												MGI:2146149	Egflam
												MGI:1344364	Usp18
												MGI:104960	Tnfaip2
												MGI:88175	Manba
												MGI:104556	Cdkn1a
												MGI:1351618	Dnajb9
												MGI:1346088	Cd52
												MGI:1929004	Stk4
												MGI:2442359	Cd300lf
												MGI:95824	Nr3c1
												MGI:109186	Ncf4
												MGI:2143764	Arhgap9
												MGI:1891924	Pcnx
												MGI:1913760	Rnf181
												MGI:1917363	Odf3b
												MGI:97608	Serpine1
												MGI:1891340	Lpin1
												MGI:2443318	Uap1l1
												MGI:96612	Itgb3
												MGI:1351469	Plekhb1
												MGI:1916025	Atp6v1c2
												MGI:1889371	Il17re
												MGI:1920382	Slc25a16
												MGI:96052	Hck
												MGI:1916151	Gpr126
												MGI:3043001	AB124611
												MGI:2385852	Tifab
												MGI:3045213	Tlr13
												MGI:97142	Mrc1
												MGI:95679	Gpd1
												MGI:1916014	Cdhr3
												MGI:1354948	Klf13
												MGI:104528	S100g
												MGI:1914098	Fuca2
												MGI:1927237	Cgn
												MGI:2151071	C1galt1
												MGI:3644223	Gm8995
												MGI:109341	Eya2
												MGI:1917024	Ms4a6b
												MGI:1329012	Slc22a5
												MGI:1918036	4430402I18Rik
												MGI:1914128	Riok3
												MGI:2676311	Crybg3
												MGI:95527	Fgr
												MGI:1329025	Edil3
												MGI:1344401	Rnf144a
												MGI:2444741	Olfml2a
												MGI:1332238	Bcl7b
												MGI:1099832	Tln1
												MGI:1354743	Fbxo6
												MGI:1924117	Rhbdd1
												MGI:2444054	Arl11
												MGI:1915213	Npc2
												MGI:1921506	Cyld
												MGI:2681846	Mpv17l2
												MGI:1929763	Cdc42ep1
												MGI:1924214	2610028H24Rik
												MGI:1917745	Atp6ap2
												MGI:103070	H2-Ab1
												MGI:107654	Ifngr2
												MGI:1916203	Chmp2a
												MGI:2685726	Pitpnm3
												MGI:1353623	Rnf19a
												MGI:88354	Cdh1
												MGI:1888518	Vav3
												MGI:106185	Ccr2
												MGI:1924270	Atl3
												MGI:1343142	Arpc1b
												MGI:1858208	Ech1
												MGI:97388	Nucb1
												MGI:88246	Anxa2
												MGI:1927638	Dnaja4
												MGI:2444207	Vps13c
												MGI:1195456	Rnh1
												MGI:1923195	Tmem56
												MGI:2145738	Fam216b
												MGI:1918903	4930506M07Rik
												MGI:2387648	Fam214a
												MGI:1855689	Hpcal1
												MGI:1917723	Rapgef4
												MGI:95958	H2-T24
												MGI:2659071	Rapgef2
												MGI:103263	Mcf2l
												MGI:104709	Wbp2
												MGI:1333854	Gab2
												MGI:1934659	Pi15
												MGI:1914702	Pnpla8
												MGI:1346060	Tlr2
												MGI:2444583	Abi3bp
												MGI:105100	Ctnnd1
												MGI:105925	Cdo1
												MGI:97583	Pik3r1
												MGI:1927489	Pdlim5
												MGI:1097714	Bhlhe40
												MGI:1916823	Hilpda
												MGI:1919277	Slc39a4
												MGI:98734	Tgtp1
												MGI:3026880	Fam124b
												MGI:1930171	Pvrl3
												MGI:1915130	Dcxr
												MGI:1913662	Arrdc4
												MGI:88329	Cd34
												MGI:1915051	Pllp
												MGI:1289279	Dnah9
												MGI:1888992	Msln
												MGI:96448	Ighm
												MGI:102468	Pla2r1
												MGI:2142572	Mtus1
												MGI:88057	Apoe
												MGI:104875	Ltbr
												MGI:1349721	Tob1
												MGI:1921381	Sash3
												MGI:2179523	Fcgr4
												MGI:2384718	Cdc42ep3
												MGI:2441841	Cdc42bpa
												MGI:1913646	Ccdc82
												MGI:1341110	Adcy8
												MGI:2429944	Neurl3
												MGI:1913128	Bet1l
												MGI:1353576	Pik3cg
												MGI:1916145	Rasl11a
												MGI:1928387	B4galt4
												MGI:1099439	Stk10
												MGI:894649	Ppfibp2
												MGI:1926134	Zdhhc3
												MGI:1917969	Hmha1
												MGI:2139742	AI504432
												MGI:106280	Yipf3
												MGI:1919410	Tmem163
												MGI:96431	Cd79b
												MGI:107744	Dnah6
												MGI:1916824	Cmbl
												MGI:108420	Nfe2l2
												MGI:109320	Mmp15
												MGI:2144475	Usp32
												MGI:1891827	Gde1
												MGI:1196326	Ncald
												MGI:1915440	5330426P16Rik
												MGI:1916577	1700007K13Rik
												MGI:108052	Bcl2l2
												MGI:1913633	Iscu
												MGI:2139014	Osbpl6
												MGI:1202729	Art3
												MGI:1891190	Ctsz
												MGI:2144164	Tbc1d10a
												MGI:1923741	Abhd14b
												MGI:1353655	Usp25
												MGI:1309992	Cbr3
												MGI:88139	Bcl2l1
												MGI:2146512	Slc7a4
												MGI:1891701	Pxmp4
												MGI:2442308	Arl15
												MGI:95588	Fth1
												MGI:102768	Mfge8
												MGI:98497	Tbxas1
												MGI:1924151	Jade2
												MGI:1098267	Ogdh
												MGI:96609	Itgax
												MGI:2388283	Glb1l2
												MGI:2446841	Rtp3
												MGI:95760	Slc6a9
												MGI:1913440	Acer3
												MGI:1919100	Clip4
												MGI:99510	Tmsb4x
												MGI:1923301	Ganc
												MGI:2443049	D230025D16Rik
												MGI:95317	Eln
												MGI:96820	Lpl
												MGI:1316689	Igkj1
												MGI:1270840	Ehf
												MGI:88470	Comt
												MGI:1914097	Hint3
												MGI:1925752	Tmem159
												MGI:95715	Gja4
												MGI:1915561	Lypd2
												MGI:104637	Tgfbr3
												MGI:96079	Hgf
												MGI:95432	Ces1e
												MGI:1261434	Olr1
												MGI:102749	Trim25
												MGI:1916885	Dapk1
												MGI:1351641	Naglu
												MGI:1914980	Gabarapl1
												MGI:88320	Cd2
												MGI:1343087	Pdk2
												MGI:3772572	Xaf1
												MGI:1933966	Mcam
												MGI:102848	Serpina3c
												MGI:1923029	4930402H24Rik
												MGI:1289196	Rnf213
												MGI:102701	Lilrb4
												MGI:102896	Sult1a1
												MGI:2444668	Fnip1
												MGI:1923551	Trafd1
												MGI:1916318	1810011O10Rik
												MGI:2153249	AF251705
												MGI:1926262	Irgm2
												MGI:104571	Clcn4-2
												MGI:1349763	Dpysl2
												MGI:893575	Plscr1
												MGI:1914701	Pkp2
												MGI:1925482	Trappc6b
												MGI:2444831	C130074G19Rik
												MGI:99830	Cmpk2
												MGI:3840155	Gm16332
												MGI:2135625	Glrx
												MGI:2147043	Rmdn2
												MGI:106626	Dusp8
												MGI:2384877	Tmprss4
												MGI:2153525	Muc4
												MGI:2176882	Tlr7
												MGI:88437	Cnp
												MGI:106645	Enpep
												MGI:1889385	Crebl2
												MGI:2148866	Krt23
												MGI:95321	Emb
												MGI:1919179	Tmem123
												MGI:107567	Irgm1
												MGI:1891835	Hdac7
												MGI:2181434	Phc3
												MGI:107484	Rgl1
												MGI:90168	Dcaf11
												MGI:1891393	Igsf6
												MGI:1919455	Eml2
												MGI:99557	Pde4b
												MGI:1925044	Adamtsl2
												MGI:96074	Hexb
												MGI:98241	Stmn2
												MGI:1312922	Casp12
												MGI:1926051	Ak7
												MGI:1201787	Socs2
												MGI:101940	Arhgdib
												MGI:106066	Ptafr
												MGI:1915409	Stx19
												MGI:109595	Ccndbp1
												MGI:1919164	Antxr2
												MGI:1923392	Ppp1r14c
												MGI:1916120	Ak8
												MGI:1858500	Diap2
												MGI:1915428	Cgnl1
												MGI:99828	Slc7a2
												MGI:104669	Man2a1
												MGI:1890602	Gabarapl2
												MGI:96285	Slc6a4
												MGI:2137513	Slc24a3
												MGI:1345092	Pglyrp1
												MGI:2182965	Tifa
												MGI:2138319	Trp53bp2
												MGI:2387609	Tmem63b
												MGI:2444691	Tfcp2l1
												MGI:1921400	Slc35f5
												MGI:109325	F7
												MGI:95896	H2-D1
												MGI:88454	Col4a1
												MGI:1918034	Rasl12
												MGI:1918464	Ppm1f
												MGI:1346526	Psmb9
												MGI:1926263	Gbp3
												MGI:2141669	Eogt
												MGI:1916348	Tmem176b
												MGI:97311	Nfix
												MGI:1338031	Spint2
												MGI:1914948	Fam174a
												MGI:3512453	A4galt
												MGI:1919611	Ces2g
												MGI:1920940	Glipr1
												MGI:1921701	Pgs1
												MGI:1918000	Kdsr
												MGI:1922715	Dynlrb2
												MGI:1929897	Clstn2
												MGI:1921363	Exoc3l4
												MGI:98369	Sox7
												MGI:1321390	Enpp2
												MGI:2445107	Tmem245
												MGI:1330818	Qsox1
												MGI:1343085	Spop
												MGI:3580629	Ugt1a6b
												MGI:102700	Itga7
												MGI:2673874	P2ry6
												MGI:1889272	Cadm1
												MGI:95923	H2-DMb2
												MGI:1918448	Otud1
												MGI:1917384	2210011C24Rik
												MGI:2179061	Plxna4
												MGI:2146198	Ttc38
												MGI:108448	Angpt1
												MGI:1918190	Dap
												MGI:1859212	Irf7
												MGI:1333817	Slc22a3
												MGI:1298206	Pip4k2a
												MGI:1270859	Cry2
												MGI:2446136	Arrdc1
												MGI:104627	Dst
												MGI:88381	F3
												MGI:2444824	Sirpb1a
												MGI:1195263	Lims1
												MGI:1929096	Thsd1
												MGI:1919045	Pitpnc1
												MGI:1328318	Atp6v0e
												MGI:1915512	Agpat4
												MGI:87890	Chrnb1
												MGI:2673990	Vaultrc5
												MGI:1923505	Pcgf5
												MGI:2444879	Fam65b
												MGI:3643656	Gm6517
												MGI:1930923	Slurp1
												MGI:2384568	Kank2
												MGI:1277238	Wdr52
												MGI:2145242	Arrdc3
												MGI:2444772	Zhx3
												MGI:1101353	Klf10
												MGI:5000466	Anpep
												MGI:1860440	Bace2
												MGI:1096380	Psmb10
												MGI:3029307	Tusc5
												MGI:99655	Prdm1
												MGI:107672	Gpm6b
												MGI:1098784	Fam126b
												MGI:2138232	Colgalt2
												MGI:88564	Ctsl
												MGI:1289258	Wdr96
												MGI:2448587	Ccdc153
												MGI:2389007	Hydin
												MGI:1921372	Tmem43
												MGI:1316652	Prmt2
												MGI:1927594	Itm2c
												MGI:98775	Tmod1
												MGI:109563	Cxcr4
												MGI:107265	Cpd
												MGI:2137617	Tinagl1
												MGI:2153063	Parvb
												MGI:3704343	Gm9917
												MGI:1339977	Agtrap
												MGI:1337026	Sdcbp
												MGI:1346327	Fyb
												MGI:98739	Thbs3
												MGI:1353635	Lmcd1
												MGI:2183438	Ell2
												MGI:99668	Siglec1
												MGI:1354952	Dkk3
												MGI:1914148	Baiap2l1
												MGI:108405	Apbb2
												MGI:1918918	Atraid
												MGI:2442495	Agmo
												MGI:2155865	Rrm2b
												MGI:1329016	Sel1l
												MGI:104898	Gpcpd1
												MGI:1196284	Tsc22d3
												MGI:2387179	Zcchc6
												MGI:3643693	Gm8054
												MGI:109591	Nfic
												MGI:107822	Ebp
												MGI:88105	Atp1a1
												MGI:1916264	Tnik
												MGI:1923241	Slain2
												MGI:95716	Gja5
												MGI:1889277	Astn2
												MGI:99421	Nfe2l1
												MGI:2387599	Prr15l
												MGI:1338788	Pex11a
												MGI:102811	Lmo2
												MGI:1923560	Steap4
												MGI:3028499	Adamtsl3
												MGI:99551	Cdh13
												MGI:1913107	Il1rl2
												MGI:1925868	Acap2
												MGI:97798	Ptgs2
												MGI:1917186	Tspan18
												MGI:2384308	Pdk3
												MGI:107450	Dld
												MGI:1914523	Ndufa10
												MGI:1888939	Sept6
												MGI:1924769	Zfp266
												MGI:2448457	Hist1h2ai
												MGI:1913898	Tpgs2
												MGI:3648292	Gm5913
												MGI:1915170	Mak16
												MGI:1343458	Trip6
												MGI:107801	Atp5b
												MGI:1343176	Timm17b
												MGI:1261797	Cdkn2aipnl
												MGI:1261838	Nit2
												MGI:1913504	Dimt1
												MGI:3580254	Dgkk
												MGI:1100874	Plagl1
												MGI:1933972	Tra2a
												MGI:1098658	Stag1
												MGI:3650054	Gm11971
												MGI:2385066	Rprd1a
												MGI:108016	Rad21
												MGI:1858960	Elovl2
												MGI:98147	Rps24
												MGI:99537	Rabggtb
												MGI:1337006	Hapln1
												MGI:3763743	Snhg1
												MGI:1859607	Praf2
												MGI:3646589	Gm5396
												MGI:1913781	Cmc2
												MGI:1858213	Clpp
												MGI:1922997	Sesn3
												MGI:1915195	Rpl41
												MGI:2146159	Alg10b
												MGI:1930140	Wdr6
												MGI:104872	Ppp1cc
												MGI:88016	Ampd2
												MGI:1343095	Emc8
												MGI:2142347	Zfp568
												MGI:106417	Cherp
												MGI:1315197	Hk2
												MGI:1915255	Naa10
												MGI:96622	Itpa
												MGI:1354175	Txnrd1
												MGI:105091	E2f5
												MGI:1344385	Med24
												MGI:1098684	Eif2a
												MGI:1100850	Capn6
												MGI:1351333	Thoc5
												MGI:1261758	Suz12
												MGI:1923731	Eif4a3
												MGI:1917606	St13
												MGI:1914223	Mrps18b
												MGI:3644110	Gm16459
												MGI:1914311	Dzip1
												MGI:2146851	Tfb1m
												MGI:1890596	Evc
												MGI:2685054	Gpr161
												MGI:1918001	6330403K07Rik
												MGI:1347006	Psma6
												MGI:105942	Hcfc1
												MGI:3648968	Gm5921
												MGI:1917271	Nt5dc2
												MGI:1913325	Chchd3
												MGI:3704275	Gm10420
												MGI:104559	Rcn1
												MGI:2444268	Fam169a
												MGI:1352760	Hdgfrp3
												MGI:1934835	Ube2n
												MGI:1202907	Csrp2
												MGI:1101759	Rnf2
												MGI:1920949	Ppp2r1b
												MGI:2443483	Pdzd4
												MGI:1924265	Mpped2
												MGI:98962	Wnt7b
												MGI:2146468	Urb1
												MGI:1924705	Rlf
												MGI:1914315	Polr3d
												MGI:1917436	Fam162a
												MGI:1913481	Thoc7
												MGI:1098533	Ints9
												MGI:2142598	Slc7a6
												MGI:1921451	Cep97
												MGI:2444752	Ubtd2
												MGI:2444490	Syt14
												MGI:2152938	Srgap3
												MGI:95304	Eif4b
												MGI:1859815	Prdx4
												MGI:1924039	Mzt1
												MGI:2385071	Etf1
												MGI:1915173	Tceb1
												MGI:3708786	Gm10358
												MGI:1347521	Ror2
												MGI:1345633	Mars
												MGI:2442600	Adamts18
												MGI:1933438	Slc16a3
												MGI:1333863	Pde3b
												MGI:1858493	B4galt2
												MGI:3643526	Gm9034
												MGI:1924968	Fam178a
												MGI:2442566	Zfp322a
												MGI:1916749	Tsr2
												MGI:1926810	Tmeff1
												MGI:2443370	Chtf8
												MGI:1914080	Nacc1
												MGI:95792	Got2
												MGI:1919899	Tmem209
												MGI:5452583	Gm22806
												MGI:1858419	Bysl
												MGI:1915391	Gpt2
												MGI:1344408	Pebp1
												MGI:5455134	Gm25357
												MGI:2149632	Rpl31
												MGI:1915297	Mpnd
												MGI:1923207	Mir17hg
												MGI:1917493	Wdr61
												MGI:1913275	Rcl1
												MGI:2677850	BC026590
												MGI:2387603	Ahsa1
												MGI:1919282	Pdxp
												MGI:1858304	Ctps
												MGI:107202	Atm
												MGI:1933331	Elovl4
												MGI:3583954	Zfp961
												MGI:3042273	Nsfl1c
												MGI:1261827	Dnmt3a
												MGI:2149728	Impa2
												MGI:1916322	Ebna1bp2
												MGI:3651326	Gm12260
												MGI:1346093	Psmc4
												MGI:1289274	Krr1
												MGI:2143322	AW551984
												MGI:1891763	Ppp4c
												MGI:3649708	Gm12755
												MGI:1354692	Lsm4
												MGI:3040689	Zfp873
												MGI:2141599	Tsen2
												MGI:1931871	Wdr46
												MGI:1915958	Rabl2
												MGI:1914053	Hmces
												MGI:1917164	Ints4
												MGI:1919792	Pgam5
												MGI:1343297	Drg1
												MGI:2681523	Tnpo1
												MGI:2444401	Snrnp200
												MGI:109386	Cebpz
												MGI:99892	Lama1
												MGI:2441856	Sf3b2
												MGI:1298205	Slc7a5
												MGI:1920231	Prkrir
												MGI:1928373	Dnajc7
												MGI:1858961	Prc1
												MGI:97496	Pbx3
												MGI:95530	Fh1
												MGI:1914862	Mettl9
												MGI:2652872	Nynrin
												MGI:2387894	Snord87
												MGI:1202384	Ddb1
												MGI:102810	Lmo3
												MGI:1915033	Ahctf1
												MGI:2144529	Cnot6
												MGI:1913459	Inip
												MGI:1918590	Riok1
												MGI:1354161	Sirt6
												MGI:1928488	Akap8
												MGI:1920093	Prdm4
												MGI:1924050	Usp42
												MGI:1920145	Setd5
												MGI:108390	Kif2a
												MGI:1915301	Nutf2
												MGI:3650834	Gm11249
												MGI:1929129	Sap30
												MGI:1913788	Rps19bp1
												MGI:104564	Cdkn1c
												MGI:106572	Imp4
												MGI:2445102	Dhx33
												MGI:103302	Bmp7
												MGI:3651543	Susd1
												MGI:106580	Cnot11
												MGI:2681124	Urb2
												MGI:1915312	Btf3l4
												MGI:2385175	Msto1
												MGI:1858896	Spast
												MGI:2150152	Ubqln4
												MGI:1334460	Bop1
												MGI:97547	Pfkl
												MGI:1924038	Klhdc10
												MGI:2384313	Rrp9
												MGI:2441982	Aldh5a1
												MGI:87871	Acat2
												MGI:3652085	Gm11687
												MGI:1914449	Pfdn1
												MGI:1919228	Ppp2r2a
												MGI:1913872	Ubr7
												MGI:1915295	2700060E02Rik
												MGI:2685112	Gm266
												MGI:2442524	Heatr1
												MGI:1917637	Ttc9c
												MGI:2384588	Neil3
												MGI:1919433	Snx6
												MGI:2442342	Uspl1
												MGI:95557	Flnc
												MGI:1915490	Rpa3
												MGI:1921763	Neto2
												MGI:1914526	Eri1
												MGI:1917497	Psmd1
												MGI:103025	Mtx1
												MGI:2138986	Qser1
												MGI:1917473	Nars
												MGI:1344345	Smc1a
												MGI:1277958	Pcm1
												MGI:2445220	Vprbp
												MGI:1913808	Lars
												MGI:1916133	Ahsa2
												MGI:1924841	Ddx10
												MGI:1916862	Kansl2
												MGI:88431	Cnbp
												MGI:1333805	Srsf10
												MGI:2685723	Ccnjl
												MGI:1915685	Dpy19l1
												MGI:1098824	Odf2
												MGI:1914478	Dph7
												MGI:1915383	Gcsh
												MGI:3588264	1700071K01Rik
												MGI:96184	Hoxb3
												MGI:1919272	Slc35f2
												MGI:1914411	Sclt1
												MGI:109275	Trim24
												MGI:1353495	Slc25a4
												MGI:3649984	Gm13160
												MGI:1344380	Chd4
												MGI:1309480	Rtf1
												MGI:1277171	Dcx
												MGI:3643356	Rpsa-ps2
												MGI:1915581	Obfc1
												MGI:98037	Rpl30
												MGI:1096366	Psme3
												MGI:107793	Crmp1
												MGI:1890496	Elac2
												MGI:3649393	Gm14263
												MGI:1928140	Mrps25
												MGI:5477374	Gm26880
												MGI:1929705	Xpo7
												MGI:2385276	Kctd15
												MGI:1914736	Polr3g
												MGI:1935127	Smarca1
												MGI:1922960	Rbm12
												MGI:104748	Peg3
												MGI:1915147	Rnmt
												MGI:1913640	Slmo2
												MGI:1925622	Snrnp25
												MGI:104717	Meis1
												MGI:2389572	Brcc3
												MGI:2685899	Zcwpw1
												MGI:1919443	Scaf11
												MGI:107163	Ppp3cb
												MGI:1930187	Maged1
												MGI:5454134	Gm24357
												MGI:107690	Zfp462
												MGI:2447819	2610524H06Rik
												MGI:1349452	Polr3e
												MGI:1924555	Wdr82
												MGI:2684420	Dcaf15
[truncated: 2,686 more rows]

## Sheet: OverlapAnalysis
OVERLAP ANALYSIS
PreviousStudies ONLY		SHARED		mDLCS ONLY
MGI_ID	Symbol	MGI_ID	Symbol	MGI_ID	Symbol
MGI:102657	Cdc34	MGI:101782	Scnn1a	MGI:1913318	0610031J06Rik
MGI:102706	Fdft1	MGI:101845	Mcm3	MGI:1929274	1110004F10Rik
MGI:102858	Fosl2	MGI:101922	Tnc	MGI:1915730	1110007C09Rik
MGI:103295	Pon1	MGI:101934	Tfdp1	MGI:1913382	1110008L16Rik
MGI:103300	Rbl1	MGI:101947	Hnrnpd	MGI:1915971	1110032A03Rik
MGI:103556	Cxcl12	MGI:102519	Cst3	MGI:1916111	1190002N15Rik
MGI:103561	Kpna2	MGI:102643	Myh11	MGI:1916579	1700003M02Rik
MGI:104597	Tnnt2	MGI:102889	Vcan	MGI:1916577	1700007K13Rik
MGI:104723	Fgf9	MGI:102891	Adcy7	MGI:1922722	1700009P17Rik
MGI:104850	Cd55	MGI:102963	Inmt	MGI:1922768	1700024B05Rik
MGI:105081	Tes	MGI:102965	Scn7a	MGI:1919098	1700024J04Rik
MGI:105303	Cxcr2	MGI:103060	Ecm1	MGI:1922806	1700026D08Rik
MGI:105388	Cdkn2c	MGI:103063	Stat1	MGI:1920537	1700040L02Rik
MGI:106012	Tagln	MGI:103075	Wee1	MGI:3588264	1700071K01Rik
MGI:107435	Cdh6	MGI:103151	Pltp	MGI:1920736	1700084J12Rik
MGI:107558	Sema3a	MGI:103178	Vegfa	MGI:1920795	1700094D03Rik
MGI:107799	Gadd45a	MGI:103197	Mcm5	MGI:1913526	1810009A15Rik
MGI:107814	Tubb1	MGI:103199	Mcm4	MGI:1916316	1810010H24Rik
MGI:107956	Slc8a1	MGI:103201	Aqp1	MGI:1916318	1810011O10Rik
MGI:108058	Adm	MGI:103225	Cyp4b1	MGI:1916439	1810033B17Rik
MGI:108409	Rgs4	MGI:103232	Grb10	MGI:1917384	2210011C24Rik
MGI:109393	Slc4a1	MGI:103307	Cacnb3	MGI:1919124	2310007B03Rik
MGI:109406	Reg3g	MGI:103573	Cebpd	MGI:1914226	2410002F23Rik
MGI:109490	Sms	MGI:104528	S100g	MGI:1924053	2410141K09Rik
MGI:109495	Nfil3	MGI:104556	Cdkn1a	MGI:1919402	2610020H08Rik
MGI:1097706	Cetn3	MGI:104564	Cdkn1c	MGI:1924214	2610028H24Rik
MGI:1098283	Per1	MGI:104568	Hcls1	MGI:1917705	2610203C20Rik
MGI:1276109	Cldn1	MGI:104591	Nbl1	MGI:1917708	2610318N02Rik
MGI:1316706	Nfs1	MGI:104611	Mdfic	MGI:2447819	2610524H06Rik
MGI:1316732	Clca3a1	MGI:104716	Nnat	MGI:1919862	2700029M09Rik
MGI:1330223	Papss2	MGI:104748	Peg3	MGI:1924217	2700049A03Rik
MGI:1333831	Itln1	MGI:104769	Fkbp10	MGI:1915295	2700060E02Rik
MGI:1338947	S100a9	MGI:104772	Cdk2	MGI:1919907	2700094K13Rik
MGI:1339755	Csf3r	MGI:104820	Hnrnpa1	MGI:1919908	2700097O09Rik
MGI:1346036	Pin1	MGI:104888	Fdps	MGI:1913773	2810004N23Rik
MGI:1347470	Foxf1	MGI:104902	Gpc4	MGI:1916528	3110002H16Rik
MGI:1347472	Foxa1	MGI:104904	Tead2	MGI:1920462	3110082I17Rik
MGI:1347474	Foxj1	MGI:104993	Lepr	MGI:1918036	4430402I18Rik
MGI:1347481	Foxc2	MGI:105045	Serpina3n	MGI:1921298	4632428N05Rik
MGI:1352451	Nr2f1	MGI:105068	Rab7	MGI:1921291	4632434I11Rik
MGI:1353433	Timm8a1	MGI:105093	Cnn2	MGI:1923029	4930402H24Rik
MGI:1353578	Pttg1	MGI:105102	Gpx3	MGI:1918893	4930422G04Rik
MGI:1355332	Myadm	MGI:105120	Dusp1	MGI:2144738	4930427A07Rik
MGI:1859016	Ddah2	MGI:105373	Ptch1	MGI:1918903	4930506M07Rik
MGI:1914342	Gatm	MGI:105377	Adam19	MGI:1914897	4930523C07Rik
MGI:1914853	Dusp6	MGI:105382	Lama5	MGI:3612449	4930526A20Rik
MGI:1915261	Snrpg	MGI:105923	Ednra	MGI:3612486	4930533I22Rik
MGI:1915469	Nudt21	MGI:105925	Cdo1	MGI:1922612	4930555K19Rik
MGI:1921444	Rnd3	MGI:106020	St8sia2	MGI:3588249	4930567H17Rik
MGI:1929881	Smoc2	MGI:106067	Smc2	MGI:1923155	4930578C19Rik
MGI:1930009	Ppp2r3c	MGI:106184	Npm1	MGI:1924311	4931406P16Rik
MGI:2137495	Myocd	MGI:106206	Nrp1	MGI:1921649	4933403O03Rik
MGI:2148705	Foxp2	MGI:106209	Hells	MGI:2444661	4933426M11Rik
MGI:2155278	Sesn1	MGI:106609	Gpx2	MGI:1923930	5330417C22Rik
MGI:2443878	Slc4a7	MGI:106645	Enpep	MGI:1915440	5330426P16Rik
MGI:2684977	Cym	MGI:106651	Ly6e	MGI:2442521	5830418K08Rik
MGI:3524944	Stfa2l1	MGI:106920	Tmpo	MGI:1924967	6030408B16Rik
MGI:87905	Actc1	MGI:107200	Cbr2	MGI:1918001	6330403K07Rik
MGI:87968	Ahcy	MGI:107285	Ctsh	MGI:2443793	6430548M08Rik
MGI:88244	S100a8	MGI:107341	Ctss	MGI:2443901	6720489N17Rik
MGI:88278	Serpina6	MGI:107379	Gstt1	MGI:1918730	8430408G22Rik
MGI:88451	Col18a1	MGI:107443	Fpr1	MGI:1923008	9130401M01Rik
MGI:891970	Serpina1b	MGI:107527	Ly6a	MGI:1924955	9230104L09Rik
MGI:894289	Ebf3	MGI:107557	Sema3c	MGI:2443264	9330182L06Rik
MGI:894680	Bach1	MGI:107682	Ppp1r14b	MGI:2444364	9430015G10Rik
MGI:94900	Dlk1	MGI:107706	Itm2a	MGI:2685174	9430020K01Rik
MGI:95487	Fbln1	MGI:107742	Stra6	MGI:2443629	9930013L23Rik
MGI:95574	Fos	MGI:107776	Gadd45b	MGI:3711310	9930111J21Rik2
MGI:95575	Fosb	MGI:107822	Ebp	MGI:2443778	A330021E22Rik
MGI:95713	Gja1	MGI:107846	Prmt1	MGI:3512453	A4galt
MGI:95861	Gstm2	MGI:107899	Cd36	MGI:2441814	A630033H20Rik
MGI:95891	H19	MGI:107940	Ezh2	MGI:2442934	A730017C20Rik
MGI:96159	Hmgcr	MGI:108021	Ear1	MGI:3641728	A930039A15Rik
MGI:96163	Hmox1	MGI:108067	Nkx2-1	MGI:2140789	AA792892
MGI:96186	Hoxb5	MGI:108069	Ccna2	MGI:2138143	AA986860
MGI:96398	Id3	MGI:108085	Hpgd	MGI:2443767	Aaas
MGI:96428	Ifi203	MGI:108481	Anxa11	MGI:2181621	Aard
MGI:96440	Igfbp5	MGI:108563	Sirpa	MGI:1929608	Aatf
MGI:96547	Il1rn	MGI:109169	Epas1	MGI:2673128	AB041803
MGI:96620	Itih3	MGI:109274	Trim28	MGI:3043001	AB124611
MGI:96648	Jund	MGI:109320	Mmp15	MGI:1351617	Abca3
MGI:96942	Tpsb2	MGI:109321	Lama4	MGI:2386607	Abca5
MGI:97172	Mt2	MGI:109339	Eya3	MGI:1351646	Abca7
MGI:97373	Npr3	MGI:109372	Cbx5	MGI:2386846	Abca8a
MGI:97495	Pbx1	MGI:109497	Gata5	MGI:1351668	Abca8b
MGI:97555	Pgk1	MGI:109515	Sftpd	MGI:97570	Abcb1a
MGI:97712	Prrx1	MGI:109516	Sftpb	MGI:1923658	Abcc3
MGI:97848	Rag1	MGI:109517	Sftpc	MGI:1352630	Abcc9
MGI:98872	Twist1	MGI:109518	Sftpa1	MGI:1349215	Abcd1
MGI:98974	Xist	MGI:1095412	Unc5c	MGI:1349467	Abcd2
		MGI:1095418	Tfpi	MGI:1349216	Abcd3
		MGI:109613	Matn2	MGI:1195458	Abce1
		MGI:1096344	Ampd3	MGI:1351657	Abcf2
		MGI:1096355	S1pr1	MGI:107704	Abcg1
		MGI:1096393	Snai2	MGI:1923741	Abhd14b
		MGI:1097714	Bhlhe40	MGI:1917816	Abhd17b
		MGI:1098219	Hmgb3	MGI:1914344	Abhd2
		MGI:1098230	Cenpe	MGI:1915938	Abhd4
		MGI:1098231	Kif11	MGI:1914719	Abhd5
		MGI:1098243	Ifnar2	MGI:104913	Abi1
		MGI:1098258	Kif15	MGI:106913	Abi2
		MGI:1098547	Nhp2	MGI:1913860	Abi3
		MGI:1098726	Emp2	MGI:2444583	Abi3bp
		MGI:1099790	Plk2	MGI:1194500	Ablim1
		MGI:1100510	Bub1	MGI:2442582	Ablim3
		MGI:1100512	Mre11a	MGI:1098623	Acaa2
		MGI:1100850	Capn6	MGI:87867	Acadm
		MGI:1100874	Plagl1	MGI:1914135	Acadsb
		MGI:1101781	Elf3	MGI:1925868	Acap2
		MGI:1196294	Fubp1	MGI:87870	Acat1
		MGI:1196391	Pole	MGI:87871	Acat2
		MGI:1201378	Anxa3	MGI:1921409	Acbd5
		MGI:1201689	Tapbp	MGI:1917258	Ace2
		MGI:1201785	Fxyd5	MGI:1920932	Acer2
		MGI:1201787	Socs2	MGI:1913440	Acer3
		MGI:1202065	Chek1	MGI:1891824	Acin1
		MGI:1202715	Tcf21	MGI:1891697	Ackr2
		MGI:1203517	Birc5	MGI:2181676	Ackr4
		MGI:1203524	Smarcc1	MGI:1330812	Acox1
		MGI:1261434	Olr1	MGI:1933156	Acox3
		MGI:1261768	Stbd1	MGI:1921371	Acoxl
		MGI:1270156	2016-09-04	MGI:87881	Acp1
		MGI:1274789	Taldo1	MGI:87883	Acp5
		MGI:1276112	Cldn5	MGI:102797	Acsl1
		MGI:1277171	Dcx	MGI:1921455	Acsl3
		MGI:1277211	Tyrobp	MGI:1354713	Acsl4
		MGI:1277968	Ptrf	MGI:1919129	Acsl5
		MGI:1289156	Pbk	MGI:1915988	Acss1
		MGI:1298205	Slc7a5	MGI:2685720	Acss3
		MGI:1298387	Fhl1	MGI:104589	Actg2
		MGI:1298407	Tspan7	MGI:1861453	Actl6a
		MGI:1309511	Cdc7	MGI:87912	Acvr2b
		MGI:1310002	Fmo1	MGI:1338946	Acvrl1
		MGI:1314881	Chaf1b	MGI:87913	Acy1
		MGI:1315197	Hk2	MGI:105378	Adam12
		MGI:1315215	Dhrs3	MGI:1333882	Adam15
		MGI:1321395	Ltbp4	MGI:1345162	Adam23
		MGI:1330819	Osmr	MGI:105376	Adam9
		MGI:1330826	Atp9a	MGI:1917650	Adamdec1
		MGI:1333112	Ran	MGI:2449112	Adamts10
		MGI:1333813	Mbd2	MGI:2146046	Adamts12
		MGI:1333856	Klf9	MGI:3588195	Adamts17
		MGI:1333889	Bub1b	MGI:2442600	Adamts18
		MGI:1335079	Elf5	MGI:1347356	Adamts2
		MGI:1338056	Klf5	MGI:1346321	Adamts5
		MGI:1338798	S100a11	MGI:1347346	Adamts7
		MGI:1338802	Shcbp1	MGI:1353468	Adamts8
		MGI:1338889	Uhrf1	MGI:1916320	Adamts9
		MGI:1338917	S100a1	MGI:1925044	Adamtsl2
		MGI:1339467	S100a6	MGI:3028499	Adamtsl3
		MGI:1339941	Cxcl15	MGI:2389008	Adamtsl4
		MGI:1340062	Sgk1	MGI:2663075	Adap2
		MGI:1340899	Chil1	MGI:891999	Adarb1
		MGI:1341163	Tacc3	MGI:99676	Adcy2
		MGI:1341264	Tpbg	MGI:99674	Adcy4
		MGI:1341800	Hey1	MGI:1341110	Adcy8
		MGI:1341803	Lipg	MGI:108450	Adcy9
		MGI:1342276	Mfap4	MGI:87921	Adh1
		MGI:1342284	Slc34a2	MGI:87929	Adh5
		MGI:1342287	Klf4	MGI:1923437	Adhfe1
		MGI:1342292	Hspa4	MGI:1919924	Adipor1
		MGI:1342772	Klf2	MGI:99403	Adora2b
		MGI:1344382	Creg1	MGI:104773	Adra1a
		MGI:1345150	Cdc6	MGI:87937	Adrb1
		MGI:1345183	Tenm3	MGI:103202	Adsl
		MGI:1345961	Coro1a	MGI:2153249	AF251705
		MGI:1346883	Map4k2	MGI:2147199	Afap1l1
		MGI:1347487	Foxm1	MGI:2147658	Afap1l2
		MGI:1349396	Acot1	MGI:1100819	Aff1
		MGI:1349427	Exo1	MGI:2442495	Agmo
		MGI:1349453	Vsnl1	MGI:1924100	Ago4
		MGI:1349645	Islr	MGI:1336186	Agpat3
		MGI:1351326	Nrk	MGI:1915512	Agpat4
		MGI:1351481	Pdk4	MGI:87961	Agrn
		MGI:1352480	Igfbp7	MGI:87963	Agt
		MGI:1352498	Ndrg2	MGI:87964	Agtr1a
		MGI:1353452	Aldh3a2	MGI:87966	Agtr2
		MGI:1354387	Mfap5	MGI:1339977	Agtrap
		MGI:1354696	Fbxo8	MGI:1915033	Ahctf1
		MGI:1355328	Nasp	MGI:1921590	Ahcyl2
		MGI:1855692	Nono	MGI:1316648	Ahnak
		MGI:1858229	Ppp1r3c	MGI:105043	Ahr
		MGI:1858304	Ctps	MGI:2387603	Ahsa1
		MGI:1858961	Prc1	MGI:1916133	Ahsa2
		MGI:1859284	Cldn6	MGI:2140300	AI464131
		MGI:1859547	Syt11	MGI:2139742	AI504432
		MGI:1859631	Pdgfc	MGI:1919598	Aif1l
		MGI:1859866	Cdc20	MGI:109544	Aim1
		MGI:1860283	Ubqln2	MGI:102774	Aimp1
		MGI:1860374	Mad2l1	MGI:2385237	Aimp2
		MGI:1861434	Ctsf	MGI:87978	Ak2
		MGI:1888504	Retnla	MGI:1860835	Ak3
		MGI:1889549	Txnip	MGI:1926051	Ak7
		MGI:1890127	Plxnc1	MGI:1916120	Ak8
		MGI:1890648	Fignl1	MGI:1932576	Akap12
		MGI:1891250	Gprc5a	MGI:2676556	Akap13
		MGI:1891457	Polh	MGI:2685104	Akap5
		MGI:1891834	Nupr1	MGI:1928488	Akap8
		MGI:1913989	Rcc1	MGI:3041226	Akip1
		MGI:1914203	Cdca7	MGI:1353494	Akr1b3
		MGI:1914227	Nuf2	MGI:107673	Akr1b8
		MGI:1914247	Psmd12	MGI:87989	Alas1
		MGI:1914649	Pdlim7	MGI:87990	Alas2
		MGI:1914848	Uchl5	MGI:1313266	Alcam
		MGI:1914980	Gabarapl1	MGI:1888908	Aldh18a1
		MGI:1915074	Nmral1	MGI:1353450	Aldh1a1
		MGI:1915271	Bphl	MGI:1340024	Aldh1l1
		MGI:1915276	2810417H13Rik	MGI:99600	Aldh2
		MGI:1916782	Hopx	MGI:1353451	Aldh3a1
		MGI:1916966	Trip13	MGI:1914939	Aldh3b1
		MGI:1917362	Sft2d2	MGI:2441982	Aldh5a1
		MGI:1917600	Basp1	MGI:1915077	Aldh6a1
		MGI:1917689	Taf15	MGI:87994	Aldoa
		MGI:1917715	Wdr77	MGI:101863	Aldoc
		MGI:1918764	Sfpq	MGI:2146159	Alg10b
		MGI:1918954	Arhgef3	MGI:1914824	Alg13
		MGI:1919045	Pitpnc1	MGI:1914731	Alg2
		MGI:1919210	Myh14	MGI:2141959	Alg8
		MGI:1919369	Tpx2	MGI:2384034	Alkbh1
		MGI:1921054	Kif2c	MGI:1914917	Alkbh8
		MGI:1921445	Elp3	MGI:1934606	Alms1
		MGI:1921997	Ddit4	MGI:87999	Alox5
		MGI:1922088	Naa15	MGI:107505	Alox5ap
		MGI:1923294	Ncapg2	MGI:87983	Alpl
		MGI:1924093	Dtl	MGI:2447532	Als2cl
		MGI:1926159	Mdn1	MGI:104621	Alx1
		MGI:1926210	Cenpk	MGI:1341044	Alyref
		MGI:1926217	Rnase4	MGI:2145995	Amigo2
		MGI:1926259	Iigp1	MGI:1860206	Ammecr1
		MGI:1926263	Gbp3	MGI:2442933	Amn1
		MGI:1926944	Calcrl	MGI:1929286	Amotl2
		MGI:1927468	Samhd1	MGI:88016	Ampd2
		MGI:1928392	Dpt	MGI:103574	Amph
		MGI:1929092	Rbm14	MGI:3646700	Amt
		MGI:1929751	Asb4	MGI:103097	Anapc1
		MGI:1929988	Klf15	MGI:1916260	Anapc13
		MGI:1930197	Ncapg	MGI:1922680	Anapc15
		MGI:1931551	Rhoj	MGI:1098673	Anapc4
		MGI:1931744	Uck2	MGI:108448	Angpt1
		MGI:1932682	Cxcl16	MGI:1347002	Angptl2
		MGI:1934569	Cpxm1	MGI:88025	Ank2
		MGI:1935151	Klf7	MGI:1921840	Ankrd10
		MGI:2136460	Echs1	MGI:1915670	Ankrd13a
		MGI:2145458	Akr1c14	MGI:1917887	Ankrd26
		MGI:2148202	Ces1d	MGI:3603344	Ankrd37
		MGI:2148811	Npnt	MGI:3045243	Ankrd44
		MGI:2155345	Col26a1	MGI:1930842	Ankrd49
		MGI:2182928	Gpr116	MGI:2444029	Ankrd52
		MGI:2183441	Psat1	MGI:1920174	Anln
		MGI:2384982	Cdca7l	MGI:2142149	Ano1
		MGI:2387107	Dusp9	MGI:2143103	Ano10
		MGI:2444576	Kif20b	MGI:2145890	Ano6
		MGI:2444691	Tfcp2l1	MGI:1914878	Anp32b
		MGI:2447063	Tenm4	MGI:1913721	Anp32e
		MGI:3041235	Ska3	MGI:5000466	Anpep
		MGI:3617848	Sec14l3	MGI:1916788	Antxr1
		MGI:87874	Ace	MGI:1919164	Antxr2
		MGI:87909	Acta2	MGI:96819	Anxa1
		MGI:87938	Adrb2	MGI:88030	Anxa4
		MGI:88042	Apex1	MGI:106008	Anxa5
		MGI:88053	Apoc1	MGI:88255	Anxa6
		MGI:88057	Apoe	MGI:88031	Anxa7
		MGI:88059	App	MGI:1306797	Aoc3
		MGI:88127	B2m	MGI:88035	Aox1
		MGI:88158	Bgn	MGI:1918974	Aox3
		MGI:88176	Bmp1	MGI:2141861	Ap2s1
		MGI:88227	C3	MGI:1929214	Ap3m2
		MGI:88232	C5ar1	MGI:108405	Apbb2
		MGI:88246	Anxa2	MGI:3513977	Apcdd1
		MGI:88253	Car8	MGI:1924872	Apex2
		MGI:88269	Car2	MGI:1917178	Apitd1
		MGI:88302	Ccnb1	MGI:1346086	Aplnr
		MGI:88314	Ccnd2	MGI:88047	Aplp2
		MGI:88316	Ccne1	MGI:103298	Apobec1
		MGI:88350	Cdc25c	MGI:3583950	Apol7b
		MGI:88357	Cdk4	MGI:1914134	Appbp2
		MGI:88373	Cebpb	MGI:88061	Aprt
		MGI:88381	F3	MGI:106215	Aqp5
		MGI:88407	Ckb	MGI:1916960	Arap1
		MGI:88449	Col15a1	MGI:2684416	Arap2
		MGI:88453	Col3a1	MGI:2147274	Arap3
		MGI:88454	Col4a1	MGI:2139354	Arfgef2
		MGI:88455	Col4a2	MGI:2445003	Arhgap1
		MGI:88459	Col6a1	MGI:2444300	Arhgap11a
		MGI:88460	Col6a2	MGI:1921160	Arhgap18
		MGI:88467	Col1a1	MGI:1918335	Arhgap19
		MGI:88468	Col1a2	MGI:2445175	Arhgap20
		MGI:88476	Cp	MGI:3697726	Arhgap23
		MGI:88490	Crabp1	MGI:1922647	Arhgap24
		MGI:88598	Cyp2b10	MGI:2443687	Arhgap25
		MGI:88608	Cyp2f2	MGI:2147003	Arhgap28
		MGI:88613	Cyr61	MGI:2443818	Arhgap29
		MGI:891978	Phyh	MGI:2684948	Arhgap30
		MGI:893578	Scarb1	MGI:1333857	Arhgap31
		MGI:893592	Ager	MGI:1918794	Arhgap42
		MGI:894320	Prdx6	MGI:2144423	Arhgap44
		MGI:894649	Ppfibp2	MGI:2143764	Arhgap9
		MGI:894670	Ldb2	MGI:101940	Arhgdib
		MGI:894684	Pa2g4	MGI:1353510	Arhgef1
		MGI:94912	Dnmt1	MGI:1916882	Arhgef12
		MGI:95281	Ect2	MGI:3045246	Arhgef15
		MGI:95283	Edn1	MGI:2673002	Arhgef17
		MGI:95317	Eln	MGI:2142567	Arhgef18
		MGI:95393	Eno1	MGI:103264	Arhgef2
		MGI:95488	Fbln2	MGI:1277173	Arhgef25
		MGI:95489	Fbn1	MGI:1346016	Arhgef28
		MGI:95522	Fgfr1	MGI:1924919	Arhgef38
		MGI:95537	Ctgf	MGI:3036286	Arhgef39
		MGI:95566	Fn1	MGI:1920591	Arhgef6
		MGI:95611	Gabpb1	MGI:2175912	Arid5b
		MGI:95655	Gas1	MGI:2444054	Arl11
		MGI:95662	Gata2	MGI:2442308	Arl15
		MGI:95704	Ggta1	MGI:1933155	Arl4d
		MGI:95762	Gm2a	MGI:1929501	Arl6ip5
		MGI:95792	Got2	MGI:1915974	Arl8a
		MGI:95851	Gsn	MGI:1914666	Armcx2
		MGI:95860	Gstm1	MGI:2147887	Armcx4
		MGI:96019	Hba-x	MGI:107188	Arnt2
		MGI:96027	Hbb-y	MGI:1343142	Arpc1b
		MGI:96031	Hc	MGI:1928375	Arpc3
		MGI:96052	Hck	MGI:1915021	Arpc5
		MGI:96136	Hmgn2	MGI:1891691	Arpp19
		MGI:96157	Hmgb2	MGI:99473	Arrb1
		MGI:96211	Hp	MGI:2446136	Arrdc1
		MGI:96242	Hspd1	MGI:2145242	Arrdc3
		MGI:96269	Ranbp1	MGI:1913662	Arrdc4
		MGI:96392	Icam1	MGI:1202729	Art3
		MGI:96431	Cd79b	MGI:1923469	Arxes1
		MGI:96432	Igf1	MGI:1859310	Asah2
		MGI:96433	Igf1r	MGI:1913653	Asf1a
		MGI:96439	Igfbp4	MGI:1914179	Asf1b
		MGI:96590	Irf1	MGI:1344416	Ash2l
		MGI:96610	Itgb1	MGI:1917646	Asnsd1
		MGI:96611	Itgb2	MGI:1334448	Aspm
		MGI:96646	Jun	MGI:88090	Ass1
		MGI:96757	Lcn2	MGI:1889277	Astn2
		MGI:96817	Lox	MGI:1918427	Asun
		MGI:96825	Selenbp1	MGI:2685175	Asxl3
		MGI:96882	Ly6c1	MGI:1917722	Atad2
		MGI:96897	Lyz2	MGI:1919214	Atad3a
		MGI:96902	Lyz1	MGI:2442925	Atad5
		MGI:96910	Maff	MGI:1913869	Atat1
		MGI:96949	Mdk	MGI:1926157	Atf6
		MGI:96976	Mgp	MGI:1196429	Atg13
		MGI:97008	Mmp11	MGI:1351352	Atic
		MGI:97143	Marcksl1	MGI:1924270	Atl3
		MGI:97171	Mt1	MGI:107202	Atm
		MGI:97250	Myc	MGI:1354735	Atp11a
		MGI:97295	Casp2	MGI:88105	Atp1a1
		MGI:97311	Nfix	MGI:88106	Atp1a2
		MGI:97342	Nid1	MGI:88108	Atp1b1
		MGI:97355	Nme1	MGI:1194503	Atp2a3
		MGI:97357	Mycn	MGI:88115	Atp5a1
		MGI:97503	Pcna	MGI:107801	Atp5b
		MGI:97513	Furin	MGI:1855697	Atp5e
		MGI:97528	Pdgfb	MGI:109629	Atp6ap1
		MGI:97531	Pdgfrb	MGI:1917745	Atp6ap2
		MGI:97608	Serpine1	MGI:103286	Atp6v0a1
		MGI:97610	Plat	MGI:2153480	Atp6v0a4
		MGI:97612	Plaur	MGI:1890510	Atp6v0b
		MGI:97621	Plk1	MGI:1924415	Atp6v0d2
		MGI:97756	Srgn	MGI:1328318	Atp6v0e
		MGI:97769	Prnp	MGI:1923502	Atp6v0e2
		MGI:97783	Psap	MGI:1201780	Atp6v1a
		MGI:97804	Ptn	MGI:109618	Atp6v1b2
		MGI:97810	Ptprc	MGI:1916025	Atp6v1c2
		MGI:97812	Ptprd	MGI:894326	Atp6v1e1
		MGI:98179	Rras	MGI:1913540	Atp6v1g1
		MGI:98180	Rrm1	MGI:1330848	Atp8a1
		MGI:98181	Rrm2	MGI:1859665	Atp8b1
		MGI:98218	Prrx2	MGI:108028	Atr
		MGI:98233	Sat1	MGI:1918918	Atraid
		MGI:98239	Scd1	MGI:104783	Atxn1
		MGI:98285	Srsf3	MGI:2146559	AU021092
		MGI:98364	Sox2	MGI:1338011	Auh
		MGI:98366	Sox4	MGI:1917135	Aunip
		MGI:98371	Sox9	MGI:894678	Aurka
		MGI:98488	Slc6a6	MGI:107168	Aurkb
		MGI:98507	Tcf7	MGI:1321119	Aurkc
		MGI:98664	Tek	MGI:1916784	Avpi1
		MGI:98727	Tgfb3	MGI:2147706	AW112010
		MGI:98731	Tgm2	MGI:2143322	AW551984
		MGI:98737	Thbs1	MGI:1347244	Axl
		MGI:98738	Thbs2	MGI:3590645	B130055M24Rik
		MGI:98742	Thra	MGI:2137302	B3gnt5
		MGI:98754	Timp3	MGI:2652891	B4galnt4
		MGI:98790	Top2a	MGI:95705	B4galt1
		MGI:98878	Tyms	MGI:1858493	B4galt2
		MGI:98919	Scgb1a1	MGI:1928387	B4galt4
		MGI:98926	Vcam1	MGI:1928380	B4galt6
		MGI:98931	Ezr	MGI:2443701	B930095G15Rik
		MGI:98958	Wnt5a	MGI:1860440	Bace2
		MGI:98970	Xbp1	MGI:1891254	Bag2
		MGI:99180	Zfp36	MGI:1914148	Baiap2l1
		MGI:99257	Eif3e	MGI:1346330	Banf1
		MGI:99444	Nrep	MGI:1206586	Bap1
		MGI:99454	Irs1	MGI:1353499	Baz1b
		MGI:99480	Cebpa	MGI:2388640	BC005764
		MGI:99502	Ltbp2	MGI:2145274	BC016423
		MGI:99554	Lgals3bp	MGI:2677850	BC026590
		MGI:99655	Prdm1	MGI:2384836	BC027231
		MGI:99906	Tie1	MGI:2385885	BC028528
		MGI:99914	Lamc1	MGI:2387601	BC030867
		MGI:99946	Creb3	MGI:2652858	BC035947
		MGI:99951	Mafk	MGI:3026886	BC052040
		MGI:99959	Tgfbi	MGI:3590554	BC055324
				MGI:3040697	BC067074
				MGI:1929940	Bcam
				MGI:1352501	Bcar3
				MGI:1915433	Bcas2
				MGI:104861	Bcat1
				MGI:1913415	Bccip
				MGI:88139	Bcl2l1
				MGI:2136959	Bcl2l13
				MGI:108052	Bcl2l2
				MGI:107187	Bcl6
				MGI:1278332	Bcl6b
				MGI:1924295	Bcl7a
				MGI:1332238	Bcl7b
				MGI:1924828	Bcl9
				MGI:1917580	Bclaf1
				MGI:2443100	Bend7
				MGI:1913128	Bet1l
				MGI:1328321	Bex1
				MGI:3606746	Bex4
				MGI:1917487	Bhlhb9
				MGI:1924145	Bicd2
				MGI:108092	Bin1
				MGI:1197007	Birc3
				MGI:1328362	Blm
				MGI:1345186	Blmh
				MGI:88177	Bmp2
				MGI:88179	Bmp3
				MGI:88181	Bmp5
				MGI:88182	Bmp6
				MGI:103302	Bmp7
				MGI:1920480	Bmper
				MGI:1095407	Bmpr2
				MGI:2446132	Bms1
				MGI:109326	Bnip3
				MGI:1334460	Bop1
				MGI:1924994	Bora
				MGI:1338036	Bpifa1
				MGI:2137431	Bpifb1
				MGI:104537	Brca1
				MGI:109337	Brca2
				MGI:2389572	Brcc3
				MGI:1914632	Brd3
				MGI:1925906	Brd8
				MGI:1924059	Bri3bp
				MGI:1928478	Brinp1
				MGI:2442836	Brip1
				MGI:1915082	Brix1
				MGI:1298392	Bscl2
				MGI:1913466	Bsdc1
				MGI:2177191	Bspry
				MGI:2385155	Btbd3
				MGI:1915312	Btf3l4
				MGI:108384	Btg2
				MGI:1343463	Bub3
				MGI:1858419	Bysl
				MGI:1914132	Bzw1
				MGI:1914162	Bzw2
				MGI:2444831	C130074G19Rik
				MGI:2151071	C1galt1
				MGI:1913493	C1galt1c1
				MGI:1194505	C1qbp
				MGI:1925911	C1qtnf7
				MGI:1355313	C1ra
				MGI:1355312	C1s
				MGI:88226	C2
				MGI:2146335	C330027C09Rik
				MGI:88233	C6
				MGI:88235	C7
				MGI:2148050	C77370
				MGI:103013	Cacna1c
				MGI:88293	Cacna1d
				MGI:1201678	Cacna1g
				MGI:894644	Cacnb2
				MGI:1270839	Cacybp
				MGI:1916969	Cad
				MGI:1889272	Cadm1
				MGI:2443963	Cadps2
				MGI:1914738	Calcoco1
				MGI:88250	Cald1
				MGI:2388073	Camk1g
				MGI:1341265	Camk2d
				MGI:1913509	Camk2n1
				MGI:1261820	Cand1
				MGI:1914338	Cand2
				MGI:1098259	Capg
				MGI:88263	Capn1
				MGI:88264	Capn2
				MGI:88266	Capns1
				MGI:1858234	Caprin1
				MGI:2448541	Caprin2
				MGI:1922818	Capsl
				MGI:1344341	Car14
				MGI:88270	Car3
				MGI:1096574	Car4
				MGI:1926249	Car5b
				MGI:1913208	Carm1
				MGI:1351477	Cars
				MGI:1923714	Casc5
				MGI:1312922	Casp12
				MGI:107739	Casp3
				MGI:107700	Casp4
				MGI:109383	Casp7
				MGI:1261423	Casp8
				MGI:1349399	Casp8ap2
				MGI:1098236	Cast
				MGI:1196251	Casz1
				MGI:88271	Cat
				MGI:102709	Cav1
				MGI:107571	Cav2
				MGI:1338013	Cbfa2t3
				MGI:99851	Cbfb
				MGI:1309992	Cbr3
				MGI:105369	Cbx1
				MGI:88289	Cbx2
				MGI:108515	Cbx3
				MGI:3512628	Cbx6
				MGI:1914750	Ccar1
				MGI:2444228	Ccar2
				MGI:2443448	Ccdc14
				MGI:2448587	Ccdc153
				MGI:1922974	Ccdc18
				MGI:1921436	Ccdc3
				MGI:1915451	Ccdc34
				MGI:2146423	Ccdc58
				MGI:2443026	Ccdc67
				MGI:3612676	Ccdc68
				MGI:3612184	Ccdc8
				MGI:1915146	Ccdc80
				MGI:1913646	Ccdc82
				MGI:2445069	Ccdc85a
				MGI:1277220	Ccdc86
				MGI:98262	Ccl5
				MGI:98263	Ccl6
				MGI:2385159	Ccm2l
				MGI:88311	Ccnb2
				MGI:109595	Ccndbp1
				MGI:1329034	Ccne2
				MGI:102551	Ccnf
				MGI:1913921	Ccnh
				MGI:2443297	Ccnj
				MGI:2685723	Ccnjl
				MGI:106185	Ccr2
				MGI:103011	Ccr7
				MGI:1920904	Ccrl2
				MGI:101859	Ccser2
				MGI:107186	Cct2
				MGI:104708	Cct3
				MGI:104689	Cct4
				MGI:107185	Cct5
				MGI:107943	Cct6a
				MGI:107184	Cct7
				MGI:107183	Cct8
				MGI:2445221	Cd109
				MGI:1096360	Cd151
				MGI:1916905	Cd164l2
				MGI:88320	Cd2
				MGI:1196990	Cd200
				MGI:2157942	Cd209a
				MGI:1917695	Cd248
				MGI:2442359	Cd300lf
				MGI:99440	Cd33
				MGI:88329	Cd34
				MGI:88330	Cd37
				MGI:107474	Cd38
				MGI:88338	Cd44
				MGI:96617	Cd47
				MGI:88339	Cd48
				MGI:1346088	Cd52
				MGI:88341	Cd53
				MGI:99529	Cd63
				MGI:88342	Cd68
				MGI:88345	Cd72
				MGI:96534	Cd74
				MGI:1096398	Cd81
				MGI:104651	Cd82
				MGI:1336885	Cd84
				MGI:88348	Cd9
				MGI:106664	Cd93
				MGI:1347095	Cd97
				MGI:2138811	Cdc123
				MGI:1917207	Cdc16
				MGI:1098815	Cdc23
				MGI:103198	Cdc25a
				MGI:102685	Cdc27
				MGI:2441841	Cdc42bpa
				MGI:2652845	Cdc42bpg
				MGI:1929763	Cdc42ep1
				MGI:1929744	Cdc42ep2
				MGI:2384718	Cdc42ep3
				MGI:1919979	Cdc42se2
				MGI:1338073	Cdc45
				MGI:1918952	Cdc5l
				MGI:1919787	Cdca2
				MGI:1315198	Cdca3
				MGI:1919213	Cdca4
				MGI:1915099	Cdca5
				MGI:1196274	Cdca8
				MGI:88354	Cdh1
				MGI:99217	Cdh11
				MGI:99551	Cdh13
				MGI:106671	Cdh16
				MGI:88355	Cdh2
				MGI:88356	Cdh3
				MGI:105057	Cdh5
				MGI:1916014	Cdhr3
				MGI:1916648	Cdhr4
				MGI:105491	Cdipt
				MGI:88351	Cdk1
				MGI:894318	Cdk14
				MGI:2384875	Cdk5rap2
				MGI:1196224	Cdk8
				MGI:1278336	Cdkl5
				MGI:104565	Cdkn1b
				MGI:1261797	Cdkn2aipnl
				MGI:104737	Cdkn2b
				MGI:1921846	Cds1
				MGI:1332236	Cds2
				MGI:1914427	Cdt1
				MGI:1347245	Ceacam1
				MGI:109386	Cebpz
				MGI:1923799	Cecr2
				MGI:1342295	Celf1
				MGI:88375	Cenpa
				MGI:99700	Cenpc1
				MGI:1313302	Cenpf
				MGI:1349448	Cenph
				MGI:2147897	Cenpi
				MGI:1917704	Cenpl
				MGI:1913820	Cenpm
				MGI:1919405	Cenpn
				MGI:1923800	Cenpo
				MGI:1913586	Cenpp
				MGI:1933744	Cenpq
				MGI:1918049	Cep192
				MGI:1921357	Cep55
				MGI:1915551	Cep57
				MGI:1924386	Cep78
				MGI:1921451	Cep97
				MGI:1924143	Cers2
				MGI:2681008	Cers3
				MGI:1914510	Cers4
				MGI:95432	Ces1e
				MGI:88378	Ces1g
				MGI:1919611	Ces2g
				MGI:105975	Cfb
				MGI:87931	Cfd
				MGI:1344403	Cfdp1
				MGI:88385	Cfh
				MGI:1336166	Cflar
				MGI:1927237	Cgn
				MGI:1915428	Cgnl1
				MGI:1333869	Ch25h
				MGI:1351331	Chaf1a
				MGI:1196398	Champ1
				MGI:2143558	Chchd10
				MGI:1913325	Chchd3
				MGI:1344395	Chd3
				MGI:1915359	Chd3os
				MGI:1344380	Chd4
				MGI:2444748	Chd7
				MGI:1355321	Chek2
				MGI:106417	Cherp
				MGI:1932052	Chia1
				MGI:1916203	Chmp2a
				MGI:1924209	Chmp5
				MGI:1915674	Chn1
				MGI:1927185	Chp1
				MGI:2384841	Chpt1
				MGI:1933172	Chrdl1
				MGI:87890	Chrnb1
				MGI:1929064	Chst12
				MGI:1891160	Chst2
				MGI:1349479	Chst4
				MGI:2384887	Chtf18
				MGI:2443370	Chtf8
				MGI:1923684	Churc1
				MGI:95585	Cidec
				MGI:1096573	Cirh1a
				MGI:103159	Cish
				MGI:105313	Cit
				MGI:1931797	Ckap2
				MGI:1917716	Ckap2l
				MGI:2444926	Ckap4
				MGI:1923036	Ckap5
				MGI:99441	Ckmt1
				MGI:1889208	Cks1b
				MGI:1913447	Cks2
				MGI:104571	Clcn4-2
				MGI:99486	Clcn5
				MGI:1913101	Cldn10
				MGI:1929209	Cldn18
				MGI:1329044	Cldn3
				MGI:1914114	Clec14a
				MGI:2444151	Clec1a
				MGI:2135589	Clec2d
				MGI:1920399	Clec4a3
				MGI:1861231	Clec4n
				MGI:1861431	Clec7a
				MGI:1916704	Clic3
				MGI:1352754	Clic4
				MGI:1917912	Clic5
				MGI:2146607	Clic6
				MGI:1923936	Clip3
				MGI:1919100	Clip4
				MGI:109638	Clns1a
				MGI:99698	Clock
				MGI:1858213	Clpp
				MGI:2445153	Clspn
				MGI:1929895	Clstn1
				MGI:1929897	Clstn2
				MGI:1921575	Cltb
				MGI:103227	Cmah
				MGI:1916824	Cmbl
				MGI:1913781	Cmc2
				MGI:109603	Cmklr1
				MGI:99830	Cmpk2
				MGI:1913747	Cmss1
				MGI:2447165	Cmtm6
				MGI:2447167	Cmtm8
				MGI:88431	Cnbp
				MGI:2661175	Cnksr2
				MGI:1919244	Cnn3
				MGI:2442402	Cnot1
				MGI:106580	Cnot11
				MGI:2144529	Cnot6
				MGI:1298230	Cnot7
				MGI:88437	Cnp
				MGI:104650	Cnr2
				MGI:99605	Cntfr
				MGI:2442894	Cobll1
				MGI:88446	Col11a1
				MGI:88448	Col12a1
				MGI:1341272	Col14a1
				MGI:104688	Col4a3
				MGI:104687	Col4a4
				MGI:88456	Col4a5
				MGI:88457	Col5a1
				MGI:88458	Col5a2
				MGI:88461	Col6a3
				MGI:2138232	Colgalt2
				MGI:1338761	Colq
				MGI:1098806	Commd2
				MGI:88470	Comt
				MGI:1330276	Cops2
				MGI:1349409	Cops3
				MGI:1349414	Cops4
				MGI:1349415	Cops5
				MGI:1349388	Cops7b
				MGI:1915363	Cops8
				MGI:1333806	Cox17
				MGI:88473	Cox4i1
				MGI:2135755	Cox4i2
				MGI:103099	Cox6a1
				MGI:106015	Cox7a2l
				MGI:1913392	Cox7b
				MGI:88478	Cpa1
				MGI:88479	Cpa3
				MGI:107265	Cpd
				MGI:1914829	Cpeb4
				MGI:2444814	Cped1
				MGI:1917824	Cpm
				MGI:2135874	Cpn1
				MGI:1917818	Cpne3
				MGI:1914121	Cpne8
				MGI:1889205	Cpq
				MGI:2679722	Cpsf1
				MGI:1861601	Cpsf2
				MGI:1859328	Cpsf3
				MGI:1861602	Cpsf4
				MGI:1913948	Cpsf6
				MGI:1098296	Cpt1a
				MGI:88491	Crabp2
				MGI:2442695	Creb3l2
				MGI:1889385	Crebl2
				MGI:1924378	Crebrf
				MGI:88496	Crh
				MGI:1354756	Crim1
				MGI:88501	Crip1
				MGI:1915587	Crip2
				MGI:1926142	Crispld2
				MGI:1340030	Crlf1
				MGI:107793	Crmp1
				MGI:1891221	Crtap
				MGI:1270859	Cry2
				MGI:88516	Cryab
				MGI:2676311	Crybg3
				MGI:1339951	Cse1l
				MGI:1339758	Csf1r
				MGI:1339759	Csf2rb
				MGI:1339760	Csf2rb2
				MGI:2442354	Csgalnact1
				MGI:1926002	Csgalnact2
				MGI:88547	Csnk2a2
				MGI:88549	Csrp1
				MGI:1202907	Csrp2
				MGI:1914587	Cstf1
				MGI:1343054	Cstf2
				MGI:1351825	Cstf3
				MGI:1346056	Ctage5
				MGI:1916214	Ctc1
				MGI:109447	Ctcf
				MGI:1916524	Ctdspl
				MGI:1339968	Cth
				MGI:88554	Ctla2a
				MGI:1913892	Ctnnbl1
				MGI:105100	Ctnnd1
				MGI:1195966	Ctnnd2
				MGI:97748	Ctsa
				MGI:88561	Ctsb
				MGI:109553	Ctsc
				MGI:88562	Ctsd
				MGI:88564	Ctsl
				MGI:2139628	Ctso
				MGI:1891190	Ctsz
				MGI:1933137	Cttnbp2nl
				MGI:88566	Ctxn1
				MGI:1918995	Cul2
				MGI:1919834	Cul4b
				MGI:1097153	Cx3cl1
				MGI:1888499	Cxcl13
				MGI:1888514	Cxcl14
				MGI:2387642	Cxcl17
				MGI:2448715	Cxcr1
				MGI:109563	Cxcr4
				MGI:1926952	Cyb5
				MGI:103253	Cyb561
				MGI:2686925	Cyb561a3
				MGI:94893	Cyb5r3
				MGI:1316658	Cyba
				MGI:88574	Cybb
				MGI:1921506	Cyld
				MGI:88594	Cyp27a1
				MGI:88596	Cyp2a4
				MGI:88597	Cyp2a5
				MGI:1929474	Cyp2d22
				MGI:1921384	Cyp2s1
				MGI:2158641	Cyp4f13
				MGI:2142763	Cyp4v3
				MGI:1913310	Cystm1
				MGI:1334257	Cyth1
				MGI:1335107	Cyth3
				MGI:2441702	Cyth4
				MGI:2183535	Cytip
				MGI:2152187	Cyyr1
				MGI:3583960	D030056L22Rik
				MGI:106381	D10Wsu102e
				MGI:1306799	D17H6S56E-5
				MGI:106253	D19Bwg1357e
				MGI:2443049	D230025D16Rik
				MGI:106544	D2Wsu81e
				MGI:106498	D4Wsu53e
				MGI:1196223	D8Ertd82e
				MGI:2443399	D930015E06Rik
				MGI:1914596	Daam1
				MGI:1923691	Daam2
				MGI:1277991	Dach1
				MGI:1891740	Dact1
				MGI:101864	Dag1
				MGI:1917286	Dancr
				MGI:1918190	Dap
				MGI:1929538	Dap3
				MGI:1916885	Dapk1
				MGI:1341297	Dapk2
				MGI:2442544	Dars
				MGI:2442510	Dars2
				MGI:1351328	Dbf4
				MGI:1931838	Dbn1
				MGI:90168	Dcaf11
				MGI:2684420	Dcaf15
				MGI:1921356	Dcaf6
				MGI:1915337	Dcakd
				MGI:1920629	Dcbld2
				MGI:2685011	Dchs1
				MGI:102726	Dck
				MGI:1917890	Dcp2
				MGI:2444529	Dctd
				MGI:1913672	Dctpp1
				MGI:1915130	Dcxr
				MGI:1916469	Ddah1
				MGI:1202384	Ddb1
				MGI:1345277	Ddr2
				MGI:1924256	Ddrgk1
				MGI:2144727	Ddx1
				MGI:1924841	Ddx10
				MGI:2443590	Ddx11
				MGI:1914192	Ddx18
				MGI:1858415	Ddx20
				MGI:2385884	Ddx27
				MGI:1915528	Ddx39
				MGI:99240	Ddx39b
				MGI:1920895	Ddx46
				MGI:1916913	Ddx51
				MGI:1925644	Ddx52
				MGI:1277172	Ddx56
				MGI:2442858	Ddx58
				MGI:1097711	Degs1
				MGI:1926209	Dek
				MGI:2444961	Dennd2a
				MGI:2181193	Dennd2d
				MGI:2146009	Dennd3
				MGI:2142979	Dennd4a
				MGI:1201681	Dennd5a
				MGI:1915434	Denr
				MGI:1923381	Depdc1a
				MGI:2145425	Depdc1b
				MGI:2146322	Deptor
				MGI:94885	Des
				MGI:1915050	Dgat2
				MGI:2151114	Dgcr8
				MGI:102952	Dgka
				MGI:2442474	Dgkb
				MGI:2444188	Dgkh
				MGI:3580254	Dgkk
				MGI:94890	Dhfr
				MGI:1913625	Dhrs7
				MGI:1099786	Dhx15
				MGI:2445102	Dhx33
				MGI:1919412	Dhx36
				MGI:108177	Dhx9
				MGI:1194490	Diap1
				MGI:1858500	Diap2
				MGI:1927222	Diap3
				MGI:2138080	Diexf
				MGI:1913504	Dimt1
				MGI:2385920	Dip2a
				MGI:2387188	Dirc2
				MGI:1919912	Dis3
				MGI:1861727	Dkc1
				MGI:1354952	Dkk3
				MGI:107450	Dld
				MGI:2183453	Dlgap5
				MGI:104659	Dll1
				MGI:1859388	Dll4
				MGI:94906	Dmpk
				MGI:2443732	Dna2
				MGI:107718	Dnah5
				MGI:107744	Dnah6
				MGI:1289279	Dnah9
				MGI:1927638	Dnaja4
				MGI:1914285	Dnajb4
				MGI:1351618	Dnajb9
				MGI:2443386	Dnajc11
				MGI:99470	Dnajc2
				MGI:107373	Dnajc3
				MGI:1928373	Dnajc7
				MGI:1915326	Dnajc9
				MGI:109628	Dnase1l1
				MGI:109547	Dnm2
				MGI:1261827	Dnmt3a
				MGI:3039376	Dnph1
				MGI:2146320	Dock10
				MGI:2149010	Dock2
				MGI:1918006	Dock4
				MGI:1914789	Dock6
				MGI:1921396	Dock8
				MGI:106321	Dock9
				MGI:1890621	Donson
				MGI:1917278	Dopey2
				MGI:94917	Dpep1
				MGI:2442042	Dpep2
				MGI:1914478	Dph7
				MGI:94919	Dpp4
				MGI:1915685	Dpy19l1
				MGI:1913560	Dpy30
				MGI:2139667	Dpyd
				MGI:1349763	Dpysl2
				MGI:1349762	Dpysl3
				MGI:1349764	Dpysl4
				MGI:1929772	Dpysl5
				MGI:5439880	DQ267102
				MGI:1918962	Dram1
				MGI:1914421	Dram2
				MGI:1343297	Drg1
				MGI:1342307	Drg2
				MGI:1261425	Drosha
				MGI:1919357	Dscc1
				MGI:1914184	Dsn1
				MGI:109611	Dsp
				MGI:104627	Dst
				MGI:1929270	Dstn
				MGI:106039	Dtna
				MGI:2656973	Dtx3l
				MGI:108396	Dtymk
				MGI:1927070	Dusp10
				MGI:1927168	Dusp14
				MGI:1919599	Dusp3
				MGI:106626	Dusp8
				MGI:1346051	Dut
				MGI:106613	Dvl2
				MGI:1922715	Dynlrb2
				MGI:1914367	Dynlt3
				MGI:1914311	Dzip1
				MGI:1917433	Dzip3
				MGI:1096340	E2f3
				MGI:105091	E2f5
				MGI:1354159	E2f6
				MGI:1289147	E2f7
				MGI:1922038	E2f8
				MGI:108020	Ear2
				MGI:1916322	Ebna1bp2
				MGI:1917851	Ecd
				MGI:1101357	Ece1
				MGI:1858208	Ech1
				MGI:3039578	Ecm2
				MGI:1915795	Ecscr
				MGI:1329025	Edil3
				MGI:95285	Edn3
				MGI:102720	Ednrb
				MGI:1929520	Eef1b2
				MGI:1913906	Eef1d
				MGI:1913393	Eef1e1
				MGI:1914410	Eef1g
				MGI:2137092	Eefsec
				MGI:1926017	Efcab11
				MGI:2446129	Efcab4a
				MGI:1339998	Efemp1
				MGI:1891209	Efemp2
				MGI:1919127	Efhc1
				MGI:103236	Efna1
				MGI:102707	Efna2
				MGI:106643	Efna4
				MGI:105097	Efnb2
				MGI:1336880	Eftud2
				MGI:1922990	Egfem1
				MGI:1858599	Egfl6
				MGI:2449923	Egfl7
				MGI:2146149	Egflam
				MGI:1932288	Egln3
				MGI:1341878	Ehd1
				MGI:2154274	Ehd2
				MGI:1919619	Ehd4
				MGI:1270840	Ehf
				MGI:1924933	Ehmt1
				MGI:2148922	Ehmt2
				MGI:2681174	Eid2
				MGI:1913485	Eif1ax
				MGI:1098684	Eif2a
				MGI:2384802	Eif2b1
				MGI:1313286	Eif2b3
				MGI:2446176	Eif2b5
				MGI:95299	Eif2s1
				MGI:1914454	Eif2s2
				MGI:1349431	Eif2s3x
				MGI:95301	Eif3a
				MGI:1926966	Eif3c
				MGI:1933181	Eif3d
				MGI:1913335	Eif3f
				MGI:1915385	Eif3h
				MGI:1860763	Eif3i
				MGI:1921080	Eif3k
				MGI:2386251	Eif3l
				MGI:1923731	Eif4a3
				MGI:95304	Eif4b
				MGI:95305	Eif4e
				MGI:103267	Eif4ebp1
				MGI:2384784	Eif4g1
				MGI:106248	Eif5a
				MGI:3643585	Eif5al3-ps
				MGI:1890496	Elac2
				MGI:1100851	Elavl1
				MGI:107180	Elf1
				MGI:101762	Elk3
				MGI:102853	Elk4
				MGI:2183438	Ell2
				MGI:2153044	Elmo1
				MGI:2679007	Elmo3
				MGI:1858959	Elovl1
				MGI:1858960	Elovl2
				MGI:1933331	Elovl4
				MGI:1916051	Elovl5
				MGI:2156528	Elovl6
				MGI:1921809	Elovl7
				MGI:1889642	Elp2
				MGI:1925016	Elp4
				MGI:1859017	Elp5
				MGI:1919349	Elp6
				MGI:2655562	Eltd1
				MGI:95321	Emb
				MGI:1920274	Emc7
				MGI:1343095	Emc8
				MGI:1891716	Emcn
				MGI:3576783	Eme1
				MGI:1315195	Emg1
				MGI:1926189	Emilin1
				MGI:1915769	Eml1
				MGI:1919455	Eml2
				MGI:1926048	Eml4
				MGI:107941	Emp1
				MGI:106912	Emr1
				MGI:109610	Enc1
				MGI:1919196	Endod1
				MGI:95392	Eng
				MGI:1918483	Enkur
				MGI:97370	Enpp1
				MGI:1321390	Enpp2
				MGI:2682634	Enpp4
				MGI:1933830	Enpp5
				MGI:102805	Entpd1
				MGI:1202295	Entpd6
				MGI:2141669	Eogt
				MGI:103009	Epb4.1l2
				MGI:103007	Epb4.1l4a
				MGI:106653	Epcam
				MGI:95278	Epha2
				MGI:99612	Epha3
				MGI:95276	Epha7
				MGI:99611	Ephb2
				MGI:95405	Ephx1
				MGI:1333766	Epn2
				MGI:1919139	Epn3
				MGI:97838	Eprs
				MGI:104583	Eps15
				MGI:104684	Eps8
				MGI:2138828	Eps8l2
				MGI:1933403	Erap1
				MGI:95411	Erbb3
				MGI:2654144	Ercc6l
				MGI:95415	Erg
				MGI:108089	Erh
				MGI:1914526	Eri1
				MGI:1918401	Eri2
				MGI:1930134	Ern1
				MGI:1921405	Errfi1
				MGI:1916774	Esam
				MGI:1919238	Esco2
				MGI:1913830	Esf1
				MGI:1918940	Esm1
				MGI:2146156	Espl1
				MGI:1917326	Esrp1
				MGI:1924661	Esrp2
				MGI:1344426	Esyt1
				MGI:1261845	Esyt2
				MGI:1098699	Esyt3
				MGI:1915395	Etaa1
				MGI:2385071	Etf1
				MGI:95455	Ets1
				MGI:95456	Ets2
				MGI:99254	Etv1
				MGI:1890596	Evc
				MGI:99960	Ewsr1
				MGI:1920422	Exo5
				MGI:1921363	Exoc3l4
				MGI:2143333	Exog
				MGI:2385133	Exosc2
				MGI:1916889	Exosc8
				MGI:2443248	Exph5
				MGI:109344	Eya1
				MGI:109341	Eya2
				MGI:1097695	Ezh1
				MGI:1321398	F11r
				MGI:1921395	F13a1
				MGI:109325	F7
				MGI:2443257	F830001A07Rik
				MGI:109609	Faah
				MGI:101790	Fabp5
				MGI:1923517	Fads1
				MGI:1928740	Fads3
				MGI:1919643	Faim2
				MGI:1920371	Fam101a
				MGI:1923816	Fam101b
				MGI:3041256	Fam107a
				MGI:1915553	Fam114a1
				MGI:1914665	Fam115a
				MGI:3026880	Fam124b
				MGI:1098784	Fam126b
				MGI:2137237	Fam129a
				MGI:2442910	Fam129b
				MGI:1915402	Fam133b
				MGI:1913520	Fam134b
				MGI:1913738	Fam136a
				MGI:1889842	Fam13a
				MGI:1917436	Fam162a
				MGI:2444268	Fam169a
				MGI:1914948	Fam174a
				MGI:3698178	Fam174b
				MGI:1917931	Fam175a
				MGI:1920635	Fam177a
				MGI:1924968	Fam178a
				MGI:1922679	Fam183b
				MGI:2685813	Fam189a2
				MGI:3041196	Fam198a
				MGI:1915909	Fam198b
				MGI:2443695	Fam19a1
				MGI:2387648	Fam214a
				MGI:2145738	Fam216b
				MGI:1919151	Fam219a
				MGI:2143897	Fam26e
				MGI:1921895	Fam46c
				MGI:1261783	Fam49a
				MGI:1929091	Fam60a
				MGI:2443086	Fam63b
				MGI:1924434	Fam64a
				MGI:1922937	Fam65a
				MGI:2444879	Fam65b
				MGI:2685362	Fam83b
				MGI:1919128	Fam83d
				MGI:3026924	Fam84b
				MGI:1915349	Fam92a
				MGI:1915465	Fam98b
				MGI:1341823	Fanca
				MGI:2448558	Fancb
				MGI:2448480	Fancd2
				MGI:2384790	Fanci
				MGI:1914280	Fancl
				MGI:2442306	Fancm
				MGI:1913840	Farsa
				MGI:1346035	Farsb
				MGI:95484	Fas
				MGI:1922869	Fastkd2
				MGI:1916827	Fastkd3
				MGI:109168	Fat1
				MGI:2444314	Fat3
				MGI:3045256	Fat4
				MGI:1923382	Faxc
				MGI:95486	Fbl
				MGI:1346091	Fbln5
				MGI:95490	Fbn2
				MGI:3039600	Fbxl19
				MGI:1354702	Fbxl3
				MGI:1924223	Fbxo21
				MGI:1289192	Fbxo36
				MGI:1914391	Fbxo5
				MGI:1354743	Fbxo6
				MGI:1918788	Fbxo9
				MGI:95496	Fcer1g
				MGI:2179523	Fcgr4
				MGI:103017	Fcgrt
				MGI:3505790	Fcho2
				MGI:103224	Fdx1
				MGI:1335087	Fem1b
				MGI:102779	Fen1
				MGI:2385001	Fermt2
				MGI:2147790	Fermt3
				MGI:2443369	Fgd5
				MGI:95515	Fgf1
				MGI:1099809	Fgf10
				MGI:1096383	Fgf15
				MGI:1277980	Fgf18
				MGI:95521	Fgf7
				MGI:1096350	Fgfbp1
				MGI:1922546	Fgfr1op
				MGI:95523	Fgfr2
				MGI:95524	Fgfr3
				MGI:95525	Fgfr4
				MGI:103266	Fgl2
				MGI:95527	Fgr
				MGI:95530	Fh1
				MGI:1913192	Fhl5
				MGI:2679008	Fhod1
				MGI:1914856	Fibin
				MGI:108037	Figf
				MGI:1344336	Fiz1
				MGI:1341907	Fjx1
				MGI:1353460	Fkbp3
				MGI:95543	Fkbp4
				MGI:104670	Fkbp5
				MGI:95556	Flna
				MGI:95557	Flnc
				MGI:1100500	Flot1
				MGI:1918686	Flrt3
				MGI:95558	Flt1
				MGI:1888994	Fmnl1
				MGI:1916776	Fmo2
				MGI:1100496	Fmo3
				MGI:1310004	Fmo5
				MGI:1328364	Fmod
				MGI:1915905	Fndc1
				MGI:1919257	Fndc3b
				MGI:2685630	Fndc3c1
				MGI:1917195	Fndc4
				MGI:2444668	Fnip1
				MGI:1347466	Foxc1
				MGI:1347463	Foxd1
				MGI:1347479	Foxf2
				MGI:1926805	Foxj2
				MGI:1890077	Foxo1
				MGI:1278319	Fpr2
				MGI:2385368	Fras1
				MGI:2670972	Frem1
				MGI:2444465	Frem2
				MGI:2443895	Fry
				MGI:1352745	Fscn1
				MGI:95586	Fst
				MGI:102793	Fstl1
				MGI:1890391	Fstl3
				MGI:95588	Fth1
				MGI:1860295	Ftsj3
				MGI:95593	Fuca1
				MGI:1914098	Fuca2
				MGI:1353633	Fus
				MGI:95595	Fv1
				MGI:1096879	Fxn
				MGI:104860	Fxr1
				MGI:1889273	Fxyd1
				MGI:1346327	Fyb
				MGI:1917955	Fyttd1
				MGI:1196625	Fzd1
				MGI:1888513	Fzd2
				MGI:108476	Fzd3
				MGI:108520	Fzd4
				MGI:108474	Fzd6
				MGI:1926790	Fzr1
				MGI:2444298	G2e3
				MGI:1351465	G3bp1
				MGI:2442040	G3bp2
				MGI:3645649	G430049J08Rik
				MGI:1333854	Gab2
				MGI:1890602	Gabarapl2
				MGI:2387597	Gabrp
				MGI:1346325	Gadd45g
				MGI:95730	Galk1
				MGI:1926004	Galnt15
				MGI:1917754	Galnt16
				MGI:2446239	Galnt18
				MGI:894695	Galnt3
				MGI:1923301	Ganc
				MGI:95639	Gap43
				MGI:1930948	Gar1
				MGI:2449057	Gars
				MGI:95654	Gart
				MGI:95660	Gas6
				MGI:1919212	Gatsl3
				MGI:95665	Gba
				MGI:1921435	Gbe1
				MGI:102772	Gbp2
				MGI:2444421	Gbp7
				MGI:3605620	Gbp9
				MGI:2141656	Gcfc2
				MGI:104990	Gclc
				MGI:95676	Gcnt1
				MGI:1100870	Gcnt2
				MGI:1915383	Gcsh
				MGI:95678	Gda
				MGI:1891827	Gde1
				MGI:1338027	Gdf11
				MGI:1913819	Gdpd1
				MGI:1918834	Gdpd2
				MGI:99844	Gem
				MGI:1913853	Gemin2
				MGI:2449311	Gemin5
				MGI:1914492	Gemin6
				MGI:2443149	Gen1
				MGI:2145304	Gfod1
				MGI:1338883	Gfpt2
				MGI:1100842	Gfra1
				MGI:1195462	Gfra2
				MGI:1921355	Gga2
				MGI:1927655	Ggcx
				MGI:95708	Ghr
				MGI:1202394	Gif
				MGI:109368	Gimap1
				MGI:1349656	Gimap4
				MGI:1918876	Gimap6
				MGI:2685303	Gimap8
				MGI:2384905	Ginm1
				MGI:1916520	Gins1
				MGI:1921019	Gins2
				MGI:1926083	Gins3
				MGI:1923847	Gins4
				MGI:1889209	Gipc2
				MGI:1347053	Git2
				MGI:95715	Gja4
				MGI:95716	Gja5
				MGI:107588	Gjb6
				MGI:2388283	Glb1l2
				MGI:1341155	Gldc
				MGI:95727	Gli1
				MGI:95728	Gli2
				MGI:95729	Gli3
				MGI:1920940	Glipr1
				MGI:2141180	Glmn
				MGI:99571	Glp1r
				MGI:2135625	Glrx
				MGI:1929253	Gltp
				MGI:3708717	Gm10025
				MGI:3710643	Gm10135
				MGI:3642359	Gm10153
				MGI:3798181	Gm10220
				MGI:3642381	Gm10269
				MGI:3704459	Gm10337
				MGI:3641865	Gm10357
				MGI:3708786	Gm10358
				MGI:3704275	Gm10420
				MGI:3642376	Gm10715
				MGI:3642031	Gm10717
				MGI:3641690	Gm10719
				MGI:3642024	Gm10722
				MGI:3704351	Gm10825
				MGI:3779381	Gm11127
				MGI:3650834	Gm11249
				MGI:3649794	Gm11353
				MGI:3650332	Gm11402
				MGI:3650330	Gm11563
				MGI:3651840	Gm11599
				MGI:3649910	Gm11619
				MGI:3652085	Gm11687
				MGI:3651313	Gm11824
				MGI:3650054	Gm11971
				MGI:3651377	Gm12017
				MGI:3651246	Gm12141
				MGI:3651722	Gm12174
				MGI:3651326	Gm12260
				MGI:3649708	Gm12755
				MGI:3649984	Gm13160
				MGI:3650466	Gm13183
				MGI:3649924	Gm13237
				MGI:3650036	Gm13244
				MGI:3650665	Gm13310
				MGI:3651005	Gm13436
				MGI:3649614	Gm13445
				MGI:3651300	Gm13611
				MGI:3652285	Gm13680
				MGI:3650052	Gm13882
				MGI:3649393	Gm14263
				MGI:3650107	Gm14279
				MGI:3650106	Gm14300
				MGI:3652091	Gm14438
				MGI:3705797	Gm14497
				MGI:3641909	Gm14639
				MGI:3705355	Gm14702
				MGI:3712084	Gm14781
				MGI:3642341	Gm15427
				MGI:3642670	Gm15428
				MGI:3705860	Gm15433
				MGI:3641891	Gm15470
				MGI:3704296	Gm15501
				MGI:3805541	Gm15772
				MGI:3801865	Gm16020
				MGI:3801880	Gm16139
				MGI:3802024	Gm16192
				MGI:3826572	Gm16302
				MGI:3833934	Gm16314
				MGI:3840155	Gm16332
				MGI:3647120	Gm16379
				MGI:3644548	Gm16418
				MGI:3647611	Gm16439
				MGI:3644110	Gm16459
				MGI:3641930	Gm16494
				MGI:2141041	Gm16513
				MGI:4360987	Gm16522
				MGI:5313075	Gm20628
				MGI:5434186	Gm20830
				MGI:5434257	Gm20901
				MGI:5434647	Gm21292
				MGI:5434766	Gm21411
				MGI:5434806	Gm21451
				MGI:5433883	Gm21719
				MGI:5433952	Gm21788
				MGI:5434013	Gm21849
				MGI:5451822	Gm22045
				MGI:3780384	Gm2214
				MGI:5451950	Gm22173
				MGI:5452032	Gm22255
				MGI:5452125	Gm22348
				MGI:5452583	Gm22806
				MGI:5453022	Gm23245
				MGI:5453041	Gm23264
				MGI:5453135	Gm23358
				MGI:5453232	Gm23455
				MGI:5453353	Gm23576
				MGI:5453639	Gm23862
				MGI:5454083	Gm24306
				MGI:5454134	Gm24357
				MGI:5454272	Gm24495
				MGI:3780631	Gm2464
				MGI:5454576	Gm24799
				MGI:5454656	Gm24879
				MGI:5454897	Gm25120
				MGI:5455134	Gm25357
				MGI:5455178	Gm25401
				MGI:5455371	Gm25594
				MGI:5455413	Gm25636
				MGI:5455599	Gm25822
				MGI:5455724	Gm25947
				MGI:5455977	Gm26200
				MGI:5456234	Gm26457
				MGI:2685112	Gm266
				MGI:5477364	Gm26870
				MGI:5477374	Gm26880
				MGI:2685127	Gm281
				MGI:3781066	Gm2888
				MGI:3781275	Gm3099
				MGI:3781485	Gm3307
				MGI:3781589	Gm3411
				MGI:3781982	Gm3809
				MGI:3782085	Gm3912
				MGI:3782293	Gm4117
				MGI:3647976	Gm4956
				MGI:3643651	Gm4997
				MGI:3703318	Gm5168
				MGI:3644834	Gm5215
				MGI:3646589	Gm5396
				MGI:3643807	Gm5619
				MGI:3642955	Gm5643
				MGI:3645613	Gm5665
				MGI:3645633	Gm5803
				MGI:3644633	Gm5805
				MGI:3643907	Gm5900
				MGI:3648292	Gm5913
				MGI:3648968	Gm5921
				MGI:3648844	Gm5937
				MGI:3648418	Gm5963
				MGI:3648731	Gm6134
				MGI:3643279	Gm6139
				MGI:3645893	Gm6166
				MGI:3645367	Gm6274
				MGI:3648994	Gm6404
				MGI:3779591	Gm6408
				MGI:3648396	Gm6472
				MGI:3643656	Gm6517
				MGI:3646644	Gm6576
				MGI:3643568	Gm6762
				MGI:3643573	Gm6763
				MGI:3643105	Gm7079
				MGI:3645829	Gm7125
				MGI:3645261	Gm7278
				MGI:3646633	Gm7290
				MGI:3644742	Gm7618
				MGI:3643448	Gm7931
				MGI:3643693	Gm8054
				MGI:3645531	Gm8112
				MGI:3646863	Gm8129
				MGI:3646799	Gm8587
				MGI:3646854	Gm8832
				MGI:3644830	Gm8864
				MGI:3645635	Gm8871
				MGI:3644223	Gm8995
				MGI:3646681	Gm9027
				MGI:3643526	Gm9034
				MGI:3648545	Gm9234
				MGI:3780010	Gm9602
				MGI:3796514	Gm9732
				MGI:3708628	Gm9818
				MGI:3643118	Gm9866
				MGI:3642649	Gm9890
				MGI:3704343	Gm9917
				MGI:1927344	Gmnn
				MGI:2448526	Gmps
				MGI:95768	Gna13
				MGI:95775	Gnao1
				MGI:101849	Gnb2l1
				MGI:104581	Gnb4
				MGI:1353651	Gnl3
				MGI:1202304	Gnmt
				MGI:2147006	Gnptg
				MGI:1922862	Gns
				MGI:109162	Gpam
				MGI:1913864	Gpatch4
				MGI:1919201	Gpc2
				MGI:1346322	Gpc6
				MGI:104898	Gpcpd1
				MGI:95679	Gpd1
				MGI:1915703	Gpihbp1
				MGI:107672	Gpm6b
				MGI:1921504	Gpn1
				MGI:1289326	Gpn3
				MGI:1934765	Gpnmb
				MGI:1925558	Gpr108
				MGI:1925810	Gpr124
				MGI:1917943	Gpr125
				MGI:1916151	Gpr126
				MGI:1891463	Gpr137b
				MGI:3710533	Gpr137b-ps
				MGI:1933113	Gpr146
				MGI:1916157	Gpr153
				MGI:1915776	Gpr155
				MGI:2685054	Gpr161
				MGI:109545	Gpr182
				MGI:2446854	Gpr64
				MGI:1274784	Gpr98
				MGI:1917418	Gprasp1
				MGI:2442071	Gprasp2
				MGI:1923373	Gpsm2
				MGI:95802	Gpt
				MGI:1915391	Gpt2
				MGI:104887	Gpx1
				MGI:104767	Gpx4
				MGI:3528937	Gramd2
				MGI:1918770	Grap
				MGI:1355324	Grb14
				MGI:102683	Grb7
				MGI:3576497	Greb1l
				MGI:1344367	Grem2
				MGI:1913418	Grina
				MGI:109161	Grk5
				MGI:95832	Grn
				MGI:2141989	Grwd1
				MGI:2442259	Gsap
				MGI:1925409	Gsdmcl2
				MGI:1916396	Gsdmd
				MGI:1194498	Gsg2
				MGI:1316728	Gspt1
				MGI:95856	Gsta3
				MGI:1309515	Gsta4
				MGI:1914803	Gstcd
				MGI:1923513	Gstk1
				MGI:1309466	Gstm5
				MGI:1342273	Gsto1
				MGI:2143526	Gstt3
				MGI:1341859	Gstz1
				MGI:1921447	Gtf2e1
				MGI:1915403	Gtf2e2
				MGI:1915955	Gtf2f2
				MGI:1345669	Gtf2h2
				MGI:1277143	Gtf2h3
				MGI:1338799	Gtf2h4
				MGI:1919002	Gtf3c2
				MGI:2138383	Gtf3c3
				MGI:2138937	Gtf3c4
				MGI:1914621	Gtf3c6
				MGI:1916487	Gtpbp4
				MGI:1352755	Gtse1
				MGI:1926562	Gucy1a3
				MGI:2140726	Guf1
				MGI:2682940	Gxylt2
				MGI:1351614	Gyg
				MGI:1098566	Gypc
				MGI:95893	H1f0
				MGI:2685307	H1fx
				MGI:95895	H2-Aa
				MGI:103070	H2-Ab1
				MGI:95896	H2-D1
				MGI:95923	H2-DMb2
				MGI:95901	H2-Eb1
				MGI:95904	H2-K1
				MGI:95925	H2-Ob
				MGI:95933	H2-Q4
				MGI:95957	H2-T23
				MGI:95958	H2-T24
				MGI:102688	H2afx
				MGI:1349392	H2afy
				MGI:3037658	H2afy2
				MGI:2140356	H6pd
				MGI:2136381	Hadhb
				MGI:95745	Hagh
				MGI:1337006	Hapln1
				MGI:108087	Hars
				MGI:107821	Has2
				MGI:96013	Hat1
				MGI:2385076	Haus1
				MGI:2387633	Haus3
				MGI:1923389	Haus6
				MGI:1920988	Haus7
				MGI:96024	Hbb-bh1
				MGI:5474852	Hbb-bs
				MGI:5474850	Hbb-bt
				MGI:1891704	Hbs1l
				MGI:105942	Hcfc1
				MGI:108086	Hdac1
				MGI:1097691	Hdac2
				MGI:1343091	Hdac3
				MGI:1333752	Hdac6
				MGI:1891835	Hdac7
				MGI:96062	Hdc
				MGI:1916942	Hddc2
				MGI:1352760	Hdgfrp3
				MGI:2442524	Heatr1
				MGI:2444491	Heatr3
				MGI:2685715	Heca
				MGI:1924696	Heg1
				MGI:2385169	Helz2
				MGI:1332240	Heph
				MGI:1927406	Herpud1
				MGI:1915393	Herpud2
				MGI:96073	Hexa
				MGI:96074	Hexb
				MGI:1860511	Heyl
				MGI:109191	Hfe
				MGI:96079	Hgf
				MGI:1341847	Hhip
				MGI:1338010	Hic1
				MGI:2445087	Hid1
				MGI:1859778	Hif3a
				MGI:1916823	Hilpda
				MGI:1914097	Hint3
				MGI:1352504	Hip1r
				MGI:1314873	Hipk1
				MGI:1314882	Hipk3
				MGI:2142364	Hirip3
				MGI:1931523	Hist1h1a
				MGI:1861461	Hist1h1b
				MGI:1931526	Hist1h1c
				MGI:2448306	Hist1h2ab
				MGI:2448309	Hist1h2af
				MGI:2448295	Hist1h2ah
				MGI:2448457	Hist1h2ai
				MGI:2448297	Hist1h2ak
				MGI:2448300	Hist1h2an
				MGI:2448377	Hist1h2bb
				MGI:1915274	Hist1h2bc
				MGI:2448383	Hist1h2bf
				MGI:2448387	Hist1h2bh
				MGI:2448388	Hist1h2bj
				MGI:2448399	Hist1h2bk
				MGI:2448404	Hist1h2bm
				MGI:2448407	Hist1h2bn
				MGI:2448320	Hist1h3c
				MGI:2448322	Hist1h3d
				MGI:2448326	Hist1h3e
				MGI:2145541	Hist1h3g
				MGI:2448350	Hist1h3i
				MGI:2448419	Hist1h4a
				MGI:2448423	Hist1h4d
				MGI:2448425	Hist1h4f
				MGI:2448432	Hist1h4i
				MGI:2448436	Hist1h4j
				MGI:2448316	Hist2h2ac
				MGI:2140113	Hist2h4
				MGI:2448443	Hist4h4
				MGI:1338076	Hivep2
				MGI:2685821	Hjurp
				MGI:96109	Hlx
				MGI:1914053	Hmces
				MGI:2685047	Hmcn1
				MGI:101761	Hmga2
				MGI:3708112	Hmgn2l6
				MGI:1918073	Hmgxb4
				MGI:1917969	Hmha1
				MGI:104667	Hmmr
				MGI:1096361	Hn1
				MGI:1196260	Hn1l
				MGI:2153181	Hnmt
				MGI:1924384	Hnrnpa0
				MGI:104819	Hnrnpa2b1
				MGI:1330294	Hnrnpab
				MGI:107795	Hnrnpc
				MGI:1355299	Hnrnpdl
				MGI:2138741	Hnrnpf
				MGI:1891925	Hnrnph1
				MGI:1926462	Hnrnph3
				MGI:104816	Hnrnpl
				MGI:1919942	Hnrnpll
				MGI:1926465	Hnrnpm
				MGI:1891692	Hnrnpr
				MGI:1858195	Hnrnpu
				MGI:1347354	Homer2
				MGI:1925213	Hook1
				MGI:96170	Hoxa1
				MGI:96177	Hoxa5
				MGI:96184	Hoxb3
				MGI:96190	Hoxb9
				MGI:96196	Hoxc5
				MGI:1855689	Hpcal1
				MGI:1346049	Hs2st1
				MGI:1354959	Hs6st2
				MGI:103562	Hsd11b1
				MGI:104720	Hsd11b2
				MGI:2149821	Hsd17b11
				MGI:1330808	Hsd17b7
				MGI:96239	Hsf2
				MGI:96247	Hsp90ab1
				MGI:1354164	Hspa14
				MGI:107422	Hspa4l
				MGI:96245	Hspa9
				MGI:96240	Hspb1
				MGI:2135756	Hspb8
				MGI:104680	Hspe1
				MGI:1935167	Hspe1-ps6
				MGI:96257	Hspg2
				MGI:105053	Hsph1
				MGI:1921346	Hvcn1
				MGI:96298	Hyal1
				MGI:2389007	Hydin
				MGI:1924082	Hyls1
				MGI:2145219	Iars
				MGI:96394	Icam2
				MGI:96414	Idh2
				MGI:2442264	Idi1
				MGI:96417	Ids
				MGI:104814	Ier3
				MGI:1277180	Ifi27
				MGI:2137648	Ifi30
				MGI:1917360	Ifi35
				MGI:99448	Ifi47
				MGI:1918836	Ifih1
				MGI:1101055	Ifit3
				MGI:1915963	Ifitm1
				MGI:1913391	Ifitm3
				MGI:107668	Ifna1
				MGI:107655	Ifngr1
				MGI:107654	Ifngr2
				MGI:1316708	Ifrd2
				MGI:1914944	Ift74
				MGI:1346500	Igbp1
				MGI:1202390	Igdcc3
				MGI:1858497	Igdcc4
				MGI:96434	Igf2
				MGI:1890357	Igf2bp1
				MGI:1890358	Igf2bp2
				MGI:1890359	Igf2bp3
				MGI:96435	Igf2r
				MGI:96437	Igfbp2
				MGI:96438	Igfbp3
				MGI:96441	Igfbp6
				MGI:96444	Igha
				MGI:4439658	Ighj4
				MGI:96448	Ighm
				MGI:3646284	Ighv1-12
				MGI:4439779	Ighv1-19
				MGI:4439924	Ighv1-2
				MGI:3704121	Ighv1-5
				MGI:3647133	Ighv1-54
				MGI:4947968	Ighv11-2
				MGI:4439607	Ighv14-2
				MGI:4439856	Ighv3-6
				MGI:4439516	Ighv5-12
				MGI:4439734	Ighv8-13
				MGI:96493	Igj
				MGI:96495	Igkc
				MGI:1316689	Igkj1
				MGI:1316692	Igkj4
				MGI:1316738	Igkj5
				MGI:4439558	Igkv1-110
				MGI:3819952	Igkv1-135
				MGI:3646140	Igkv10-94
				MGI:107617	Igkv19-93
				MGI:2685035	Igkv4-57
				MGI:99547	Iglc2
				MGI:96530	Iglv1
				MGI:99548	Iglv2
				MGI:1923481	Igsf10
				MGI:1919308	Igsf5
				MGI:1891393	Igsf6
				MGI:2135283	Igsf9
				MGI:1914544	Ikbkap
				MGI:109380	Il10rb
				MGI:1270855	Il16
				MGI:107399	Il17ra
				MGI:2159336	Il17rc
				MGI:1889371	Il17re
				MGI:105383	Il18r1
				MGI:96545	Il1r1
				MGI:1913107	Il1rl2
				MGI:96551	Il2rg
				MGI:1924375	Il33
				MGI:1923777	Il34
				MGI:105367	Il4ra
				MGI:105304	Il6ra
				MGI:96560	Il6st
				MGI:96562	Il7r
				MGI:2146574	Ildr1
				MGI:1915031	Ilf2
				MGI:1339973	Ilf3
				MGI:1914694	Ilkap
				MGI:1923864	Immt
				MGI:1916119	Imp3
				MGI:106572	Imp4
				MGI:2149728	Impa2
				MGI:1098233	Impact
				MGI:96567	Impdh1
				MGI:109367	Impdh2
				MGI:1313288	Incenp
				MGI:1913459	Inip
				MGI:1931123	Inpp4a
				MGI:2158925	Inpp4b
				MGI:2686961	Inpp5a
				MGI:103257	Inpp5b
				MGI:107357	Inpp5d
				MGI:1194899	Inpp5k
				MGI:1916289	Insig1
				MGI:1920249	Insig2
				MGI:1918135	Ints10
				MGI:1917672	Ints2
				MGI:1917164	Ints4
				MGI:1924315	Ints7
				MGI:1919906	Ints8
				MGI:1098533	Ints9
				MGI:2442377	Ipo11
				MGI:1923001	Ipo4
				MGI:1917822	Ipo5
				MGI:2152414	Ipo7
				MGI:1918944	Ipo9
				MGI:2443764	Iqcb1
				MGI:1352757	Iqgap1
				MGI:1196356	Iqsec1
				MGI:1929475	Irak1bp1
				MGI:2429603	Irak2
				MGI:1921164	Irak3
				MGI:96591	Irf2
				MGI:1859212	Irf7
				MGI:96395	Irf8
				MGI:107587	Irf9
				MGI:107567	Irgm1
				MGI:1926262	Irgm2
				MGI:1197515	Irx1
				MGI:1916296	Isca1
				MGI:1913633	Iscu
				MGI:1928895	Isg20
				MGI:2140076	Isg20l2
				MGI:101791	Isl1
				MGI:2442963	Ism1
				MGI:1913557	Isoc1
				MGI:1923310	Isy1
				MGI:2146854	Itfg3
				MGI:96599	Itga1
				MGI:96600	Itga2
				MGI:96602	Itga3
				MGI:96603	Itga4
				MGI:96605	Itga6
				MGI:102700	Itga7
				MGI:109442	Itga8
				MGI:104756	Itga9
				MGI:96606	Itgal
				MGI:96607	Itgam
				MGI:96608	Itgav
				MGI:96609	Itgax
				MGI:96612	Itgb3
				MGI:96615	Itgb6
				MGI:109536	Itih4
				MGI:1925751	Itih5
				MGI:1309517	Itm2b
				MGI:1927594	Itm2c
				MGI:96622	Itpa
				MGI:109235	Itpkb
				MGI:96623	Itpr1
				MGI:99418	Itpr2
				MGI:96624	Itpr3
				MGI:2442416	Itpripl2
				MGI:1338049	Itsn2
				MGI:2152389	Ivns1abp
				MGI:1920723	Iws1
				MGI:1924151	Jade2
				MGI:2148019	Jade3
				MGI:96628	Jak1
				MGI:96629	Jak2
				MGI:1933820	Jam2
				MGI:1933825	Jam3
				MGI:96650	Jup
				MGI:2384568	Kank2
				MGI:1098615	Kank3
				MGI:1916862	Kansl2
				MGI:1934754	Kars
				MGI:1343101	Kat2a
				MGI:1343094	Kat2b
				MGI:1914386	Kbtbd4
				MGI:2661430	Kbtbd8
				MGI:1891123	Kcne2
				MGI:3781032	Kcnj13
				MGI:1310000	Kcnj15
				MGI:1100508	Kcnj8
				MGI:1891291	Kcnk6
				MGI:2153183	Kcnn3
				MGI:108083	Kcnq1
				MGI:2141207	Kctd10
				MGI:2444667	Kctd12b
				MGI:2385276	Kctd15
				MGI:1919300	Kdelc1
				MGI:1923765	Kdelc2
				MGI:2145953	Kdelr3
				MGI:1196256	Kdm1a
				MGI:1354737	Kdm2b
				MGI:98847	Kdm3a
				MGI:96683	Kdr
				MGI:1918000	Kdsr
				MGI:893579	Khdrbs1
				MGI:1336214	Khsrp
				MGI:1924730	Kidins220
				MGI:1098265	Kif13b
				MGI:2446977	Kif18a
				MGI:2446979	Kif18b
				MGI:1098260	Kif1c
				MGI:1201682	Kif20a
				MGI:109233	Kif22
				MGI:1919069	Kif23
				MGI:1918345	Kif24
				MGI:108390	Kif2a
				MGI:108389	Kif4
				MGI:1098269	Kif5c
				MGI:1891396	Kirrel
				MGI:96677	Kit
				MGI:96974	Kitl
				MGI:1101353	Klf10
				MGI:1354948	Klf13
				MGI:1346318	Klf6
				MGI:1924038	Klhdc10
				MGI:1916804	Klhdc2
				MGI:2683536	Klhl23
				MGI:1923035	Klhl24
				MGI:2442829	Klhl4
				MGI:1919028	Klhl5
				MGI:107539	Klrb1b
				MGI:1913606	Knop1
				MGI:1289298	Knstrn
				MGI:2673709	Kntc1
				MGI:1100863	Kpna3
				MGI:107532	Kpnb1
				MGI:1289274	Krr1
				MGI:96689	Krt15
				MGI:96692	Krt18
				MGI:96693	Krt19
				MGI:2148866	Krt23
[truncated: 2,280 more rows]
