# Supplementary material for: Temporal dynamics of the developing lung transcriptome in three common inbred strains of laboratory mice reveals multiple stages of postnatal alveolar development
Source: PeerJ. 2016 Aug 9;4:e2318. doi: 10.7717/peerj.2318 (PMC4991849; doi:10.7717/peerj.2318)
Supplement: Data S9 — The genes included in these lists were compared to the genes included in the mouse Developing Lung Characteristic Subtranscriptome (mDLCS) defined in this study. [file peerj-04-2318-s009.xlsx]

## Sheet: AnnotatedLungGenes_Mouse
METADATA		SOURCE LISTS
MP:0005388 - Respiratory System Phenotype		MP:0005388		GO:0030324		mDLCS		ALL genes on Mouse1.0ST
GO:0030324 - Lung Development		MGI ID	Symbol	MGI ID	Symbol	MGI ID	Symbol	MGI ID	Symbol
MP/GO annotation from: MGI 6.01 (12/22/15)		MGI:1926855	Kcnq1ot1	MGI:1202886	Meg3	MGI:2182928	Gpr116	MGI:5452641	Gm22864
NCBI Mouse Genome Build 38 (GRCm38.p1)		MGI:2156743	Szt1	MGI:2144804	E030019B13Rik	MGI:1346021	Slco2a1	MGI:98248	Scn2a1
		MGI:102561	Cd1	MGI:3619065	Mir17	MGI:894696	Serping1	MGI:3642928	Gm5752
		MGI:98578	Tcrb	MGI:2676844	Mir18	MGI:95851	Gsn	MGI:3588199	Cntnap3
		MGI:96442	Igh	MGI:3618743	Mir19a	MGI:107728	Myo1d	MGI:1918111	Akr1cl
		MGI:3790484	Mirc1	MGI:3629917	Mir19b-1	MGI:96897	Lyz2	MGI:2682303	Chil6
		MGI:98553	Tcra	MGI:2676872	Mir20a	MGI:1915802	Smim14	MGI:2685048	Rgsl1
		MGI:98555	Tcra-J	MGI:3619325	Mir302a	MGI:87874	Ace	MGI:2151136	Lrp1b
		MGI:98611	Tcrd	MGI:3619326	Mir302b	MGI:1917912	Clic5	MGI:3576095	Ugt2a2
		MGI:96191	Hoxc	MGI:3619327	Mir302c	MGI:1915044	Shisa5	MGI:2149021	Unc13c
		MGI:5502906	Etn2	MGI:3619328	Mir302d	MGI:97809	Ptprb	MGI:3761516	Vmn2r-ps34
		MGI:96448	Ighm	MGI:3619373	Mir367	MGI:1890662	Slc9a3r2	MGI:1923963	1700039E15Rik
		MGI:1916040	Fendrr	MGI:3629918	Mir92-1	MGI:1338946	Acvrl1	MGI:3045300	4930595M18Rik
		MGI:1202886	Meg3	MGI:2676312	Abca12	MGI:1925225	Tmem50b	MGI:2662547	Klre1
		MGI:2676811	Mir126a	MGI:87874	Ace	MGI:88608	Cyp2f2	MGI:3045311	Fam71e2
		MGI:2676885	Mir21a	MGI:87912	Acvr2b	MGI:109518	Sftpa1	MGI:97619	Prl7d1
		MGI:2676840	Mir155	MGI:87916	Ada	MGI:1916910	Tmbim1	MGI:5456170	Gm26393
		MGI:2684360	Mir223	MGI:1347356	Adamts2	MGI:1201689	Tapbp	MGI:5453567	Gm23790
		MGI:1861431	Clec7a	MGI:1925044	Adamtsl2	MGI:3617848	Sec14l3	MGI:3619343	Mir33
		MGI:2676312	Abca12	MGI:1344405	Agr2	MGI:1926944	Calcrl	MGI:3645972	Gm4794
		MGI:109562	Ackr3	MGI:2385237	Aimp2	MGI:1920932	Acer2	MGI:1917416	Lipn
		MGI:99401	Adora1	MGI:107928	Aldh1a2	MGI:109169	Epas1	MGI:5454920	Gm25143
		MGI:109384	Atf3	MGI:1277124	Asah1	MGI:109516	Sftpb	MGI:2685230	Nxf3
		MGI:88106	Atp1a2	MGI:96919	Ascl1	MGI:96392	Icam1	MGI:104781	Kcnj6
		MGI:88138	Bcl2	MGI:2684063	Asxl1	MGI:1352480	Igfbp7	MGI:1916612	Cst12
		MGI:1095407	Bmpr2	MGI:99400	Atp7a	MGI:1347245	Ceacam1	MGI:5454800	Gm25023
		MGI:1261423	Casp8	MGI:104783	Atxn1	MGI:104552	Tns1	MGI:3619319	Mir297-1
		MGI:2384876	Cdc73	MGI:3694797	Atxn1l	MGI:1924819	Limch1	MGI:2685469	Samd3
		MGI:109448	Cfc1	MGI:1919439	Bag6	MGI:1918954	Arhgef3	MGI:1861444	Prl2b1
		MGI:87895	Chrng	MGI:88180	Bmp4	MGI:1316648	Ahnak	MGI:3643777	Gm4861
		MGI:88453	Col3a1	MGI:1338938	Bmpr1a	MGI:1920904	Ccrl2	MGI:5453402	Gm23625
		MGI:88458	Col5a2	MGI:1095407	Bmpr2	MGI:104695	Scnn1g	MGI:5456116	Gm26339
		MGI:88494	Creb1	MGI:1289263	Ccdc39	MGI:1347095	Cd97	MGI:3647159	Gm6614
		MGI:88556	Ctla4	MGI:2443893	Ccdc40	MGI:1351867	Slco3a1	MGI:2676854	Mir190
		MGI:105303	Cxcr2	MGI:106211	Cdc42	MGI:1931437	Smpdl3a	MGI:3030758	Olfr924
		MGI:109563	Cxcr4	MGI:99480	Cebpa	MGI:107341	Ctss	MGI:5454502	Gm24725
		MGI:1923089	Daw1	MGI:1100883	Celsr1	MGI:96650	Jup	MGI:1920713	Als2cr11
		MGI:1333874	Dedd	MGI:109448	Cfc1	MGI:103178	Vegfa	MGI:1923993	Gje1
		MGI:2138334	Dgkd	MGI:88388	Cftr	MGI:105367	Il4ra	MGI:3056570	Nlrp4b
		MGI:1916147	Disp1	MGI:1340899	Chil1	MGI:2385331	Stard13	MGI:5454165	Gm24388
		MGI:1343461	Ecel1	MGI:1918972	Cic	MGI:1329004	Slfn5	MGI:3030881	Olfr1047
		MGI:1914440	Eif4e2	MGI:88494	Creb1	MGI:107200	Cbr2	MGI:3030866	Olfr1032
		MGI:109344	Eya1	MGI:88496	Crh	MGI:1354735	Atp11a	MGI:2441685	Ankef1
		MGI:2443990	Fam20b	MGI:95537	Ctgf	MGI:97167	Msn	MGI:5453941	Gm24164
		MGI:99255	Fasl	MGI:88276	Ctnnb1	MGI:103201	Aqp1	MGI:2183924	Myo3a
		MGI:95499	Fcgr2b	MGI:88562	Ctsd	MGI:1096355	S1pr1	MGI:3619454	Mir466
		MGI:95728	Gli2	MGI:107285	Ctsh	MGI:104678	Tm4sf1	MGI:1915353	8030451A03Rik
		MGI:95752	Gls	MGI:88564	Ctsl	MGI:3039635	Tmem204	MGI:3044955	Impg2
		MGI:2444681	Hhat	MGI:88568	Cux1	MGI:103038	Stat3	MGI:2384955	BC006965
		MGI:96109	Hlx	MGI:88589	Cyp1a2	MGI:1891250	Gprc5a	MGI:3030308	Olfr474
		MGI:1354958	Hs6st1	MGI:101864	Dag1	MGI:1098726	Emp2	MGI:1923079	Prame
		MGI:103562	Hsd11b1	MGI:1298378	Dhcr7	MGI:109354	Ucp2	MGI:5455186	Gm25409
		MGI:96413	Idh1	MGI:2177178	Dicer1	MGI:1926031	Zc3hav1	MGI:3641789	Gm9772
		MGI:96533	Ihh	MGI:1918478	Dlg5	MGI:106215	Aqp5	MGI:4421882	n-R5s37
		MGI:1929612	Ikbke	MGI:1915520	Dnaaf1	MGI:1310002	Fmo1	MGI:1891413	Tsga13
		MGI:96537	Il10	MGI:2157523	Dppa2	MGI:2447165	Cmtm6	MGI:5453777	Gm24000
		MGI:107364	Il17a	MGI:2157525	Dppa4	MGI:2384789	Tmem63a	MGI:3629953	Mir450b
		MGI:2676631	Il17f	MGI:95284	Edn2	MGI:96211	Hp	MGI:3045322	4932411N23Rik
		MGI:107357	Inpp5d	MGI:1276116	Ep300	MGI:893592	Ager	MGI:5455750	Gm25973
		MGI:2152389	Ivns1abp	MGI:109169	Epas1	MGI:107899	Cd36	MGI:101937	Pkib
		MGI:107566	Kifap3	MGI:1921405	Errfi1	MGI:98179	Rras	MGI:2136282	Sult1b1
		MGI:1935151	Klf7	MGI:109344	Eya1	MGI:1926217	Rnase4	MGI:1925331	Crisp4
		MGI:99915	Lamb3	MGI:1354695	Fbxw7	MGI:1915932	Slc44a2	MGI:2387653	BC030307
		MGI:99914	Lamc1	MGI:95515	Fgf1	MGI:98388	Sptbn1	MGI:2681267	Tas2r124
		MGI:99913	Lamc2	MGI:1099809	Fgf10	MGI:1298407	Tspan7	MGI:2149290	Oosp1
		MGI:2138281	Lbr	MGI:1277980	Fgf18	MGI:95515	Fgf1	MGI:1923174	4930566N20Rik
		MGI:107405	Lefty1	MGI:95516	Fgf2	MGI:1201378	Anxa3	MGI:1924735	Stk31
		MGI:101776	Lhx4	MGI:95521	Fgf7	MGI:2685174	9430020K01Rik	MGI:5454354	Gm24577
		MGI:2443183	Mia3	MGI:99604	Fgf8	MGI:103034	Stat6	MGI:2148528	Vmn1r14
		MGI:97276	Myog	MGI:104723	Fgf9	MGI:98534	Tcn2	MGI:1916626	Zpbp2
		MGI:2449121	Nme7	MGI:95522	Fgfr1	MGI:2148202	Ces1d	MGI:3030700	Olfr866
		MGI:2444155	Nmnat2	MGI:95523	Fgfr2	MGI:2444661	4933426M11Rik	MGI:3041206	Nlrp2
		MGI:1100492	Nrp2	MGI:95524	Fgfr3	MGI:96745	Lamp1	MGI:5454531	Gm24754
		MGI:106648	Olfr16	MGI:95525	Fgfr4	MGI:2443510	Tacc1	MGI:2681223	Tas2r115
		MGI:97475	Pam	MGI:1919257	Fndc3b	MGI:1196458	Scarb2	MGI:1919490	1600014C23Rik
		MGI:2155936	Pask	MGI:1347472	Foxa1	MGI:96882	Ly6c1	MGI:3030878	Olfr1044
		MGI:97487	Pax3	MGI:1347476	Foxa2	MGI:2442858	Ddx58	MGI:2443327	Fa2h
		MGI:97495	Pbx1	MGI:1347470	Foxf1	MGI:1922394	Pdzd2	MGI:3648915	Sult2a6
		MGI:2443342	Pgap1	MGI:1347474	Foxj1	MGI:1339941	Cxcl15	MGI:2442094	9330158H04Rik
		MGI:1335106	Pikfyve	MGI:1914004	Foxp1	MGI:1859650	Ramp2	MGI:2685766	Fam186a
		MGI:2155808	Pkhd1	MGI:2148705	Foxp2	MGI:102952	Dgka	MGI:2159628	Vmn1r231
		MGI:1195256	Pla2g4a	MGI:1921373	Foxp4	MGI:88574	Cybb	MGI:2681859	Vwa5b2
		MGI:3588194	Prdm14	MGI:95664	Gata4	MGI:98919	Scgb1a1	MGI:5456103	Gm26326
		MGI:894320	Prdx6	MGI:107516	Gata6	MGI:2448476	Smagp	MGI:1919091	1700008I05Rik
		MGI:97772	Prox1	MGI:95706	Ggt1	MGI:1333857	Arhgap31	MGI:5452179	Gm22402
		MGI:97712	Prrx1	MGI:95707	Gh	MGI:1859307	Unc93b1	MGI:5453181	Gm23404
		MGI:109284	Psen2	MGI:95727	Gli1	MGI:97600	Prkch	MGI:5455301	Gm25524
		MGI:97798	Ptgs2	MGI:95728	Gli2	MGI:1914897	4930523C07Rik	MGI:1344351	Dlg2
		MGI:97810	Ptprc	MGI:95729	Gli3	MGI:1916523	Mettl7a1	MGI:5455479	Gm25702
		MGI:2685397	Rc3h1	MGI:104903	Gpc3	MGI:109515	Sftpd	MGI:1920716	Ms4a13
		MGI:1924238	Rdh10	MGI:1923373	Gpsm2	MGI:109603	Cmklr1	MGI:5452779	Gm23002
		MGI:108407	Rgs16	MGI:2182543	Grhl2	MGI:109496	Lgals9	MGI:3612790	Klhl32
		MGI:2679336	Satb2	MGI:1924696	Heg1	MGI:1353450	Aldh1a1	MGI:1916449	Armc2
		MGI:99513	Sdpr	MGI:104853	Hes1	MGI:108046	Laptm5	MGI:3030760	Olfr926
		MGI:3573933	Serpinb3a	MGI:96086	Hhex	MGI:2446239	Galnt18	MGI:2389465	Tbx22
		MGI:109282	Speg	MGI:1341847	Hhip	MGI:106612	Myo1c	MGI:1341834	Trank1
		MGI:98385	Spta1	MGI:96113	Hmgb1	MGI:106321	Dock9	MGI:5454474	Gm24697
		MGI:1920831	Stk36	MGI:1916782	Hopx	MGI:1338859	P2rx4	MGI:1922435	Samt4
		MGI:2138346	Suco	MGI:96177	Hoxa5	MGI:2685813	Fam189a2	MGI:2386403	Csmd3
		MGI:104672	Tfap2b	MGI:1354958	Hs6st1	MGI:95405	Ephx1	MGI:1914616	Tmed11
		MGI:2444691	Tfcp2l1	MGI:103562	Hsd11b1	MGI:2152187	Cyyr1	MGI:1921691	Slco6c1
		MGI:98726	Tgfb2	MGI:1920188	Hspb11	MGI:1913975	Lrrk2	MGI:2685856	Cdh26
		MGI:1858171	Tlr5	MGI:96396	Id1	MGI:2148811	Npnt	MGI:5455636	Gm25859
		MGI:1314891	Tnfrsf11a	MGI:98715	Ift88	MGI:1915026	Vwa5a	MGI:1933244	Tktl1
		MGI:104511	Tnfsf4	MGI:96432	Igf1	MGI:1340899	Chil1	MGI:3650681	Gm13410
		MGI:3522699	Trpa1	MGI:96440	Igfbp5	MGI:97371	Npr1	MGI:2672972	Defb38
		MGI:2135272	Vangl2	MGI:1917942	Insc	MGI:107655	Ifngr1	MGI:1920884	1700125H20Rik
		MGI:99613	Zap70	MGI:96602	Itga3	MGI:97372	Npr2	MGI:2653822	Adam32
		MGI:87859	Abl1	MGI:1858910	Jmjd6	MGI:1342284	Slc34a2	MGI:1919074	1700006A11Rik
		MGI:87916	Ada	MGI:96683	Kdr	MGI:1925638	Mvp	MGI:3030409	Olfr575
		MGI:1925044	Adamtsl2	MGI:1342772	Klf2	MGI:2684416	Arap2	MGI:5452138	Gm22361
		MGI:87935	Adra2b	MGI:96680	Kras	MGI:1351617	Abca3	MGI:1917613	Fam135b
		MGI:109349	Atf2	MGI:96738	l7Rn6	MGI:1098776	Lbp	MGI:97524	Pde6a
		MGI:88145	Bdnf	MGI:99892	Lama1	MGI:2447362	Slc24a4	MGI:5455379	Gm25602
		MGI:1927580	Bloc1s6	MGI:105382	Lama5	MGI:2146049	Tmem71	MGI:2685455	Gm609
		MGI:88174	Bmi1	MGI:96787	Lif	MGI:1890216	Slc6a14	MGI:1095414	Cdh17
		MGI:103302	Bmp7	MGI:96789	Lipa	MGI:105080	Tgoln1	MGI:1349472	Adh4
		MGI:1338036	Bpifa1	MGI:96817	Lox	MGI:95660	Gas6	MGI:2177521	Olfr138
		MGI:1858234	Caprin1	MGI:1101355	Ltbp3	MGI:1891351	Spock2	MGI:109542	Sycp3
		MGI:88338	Cd44	MGI:104676	Man1a2	MGI:2652132	Pttg1ip	MGI:1923027	Ttc23l
		MGI:109177	Cd59a	MGI:104669	Man2a1	MGI:107571	Cav2	MGI:2159698	Vmn1r87
		MGI:2138968	Clp1	MGI:1346866	Map2k1	MGI:2444151	Clec1a	MGI:1915524	4930547C10Rik
		MGI:2135755	Cox4i2	MGI:1346867	Map2k2	MGI:1354756	Crim1	MGI:5453206	Gm23429
		MGI:97748	Ctsa	MGI:1346858	Mapk1	MGI:1914114	Clec14a	MGI:2448478	BC016548
		MGI:94902	Dlx2	MGI:1346859	Mapk3	MGI:99554	Lgals3bp	MGI:2154049	Smc1b
		MGI:95392	Eng	MGI:1353598	Mapk8ip3	MGI:2441659	Lamp3	MGI:5453449	Gm23672
		MGI:88380	F2	MGI:96976	Mgp	MGI:1270156	Sept4	MGI:1351316	Olfr154
		MGI:95489	Fbn1	MGI:101900	Mmp14	MGI:96617	Cd47	MGI:3030677	Olfr843
		MGI:95541	Fkbp1a	MGI:97357	Mycn	MGI:103151	Pltp	MGI:1316707	Vmn2r89
		MGI:1347476	Foxa2	MGI:2137495	Myocd	MGI:97756	Srgn	MGI:2685456	Slc9c1
		MGI:95632	Gad1	MGI:1337080	Ncor2	MGI:894288	Sepp1	MGI:2676278	Muc19
		MGI:95777	Gnas	MGI:103188	Nfib	MGI:2442259	Gsap	MGI:1922897	Ssmem1
		MGI:1344337	Grem1	MGI:108067	Nkx2-1	MGI:700012	Ostf1	MGI:3030755	Olfr921
		MGI:95819	Grin1	MGI:1270158	Nkx2-9	MGI:1926002	Csgalnact2	MGI:1917176	Dnah17
		MGI:95851	Gsn	MGI:97359	Nodal	MGI:2137356	Trim16	MGI:1923657	Sun5
		MGI:96013	Hat1	MGI:104327	Nog	MGI:1194503	Atp2a3	MGI:3030173	Olfr339
		MGI:96031	Hc	MGI:97362	Nos3	MGI:105383	Il18r1	MGI:95750	Glra4
		MGI:96052	Hck	MGI:97363	Notch1	MGI:3711310	9930111J21Rik2	MGI:1916842	Odam
		MGI:95835	Hspa5	MGI:1921275	Nphp3	MGI:1194899	Inpp5k	MGI:2442121	Fam228b
		MGI:96396	Id1	MGI:2443665	Numa1	MGI:1343094	Kat2b	MGI:105931	Sycp1
		MGI:1859980	Insm1	MGI:107423	Numb	MGI:96615	Itgb6	MGI:3030386	Olfr552
		MGI:1202301	Itch	MGI:97527	Pdgfa	MGI:88476	Cp	MGI:4421887	n-R5s42
		MGI:109442	Itga8	MGI:97530	Pdgfra	MGI:2655562	Eltd1	MGI:3030030	Olfr196
		MGI:96615	Itgb6	MGI:103098	Pdpn	MGI:106687	Pon2	MGI:2684945	Oosp2
		MGI:96622	Itpa	MGI:97567	Pgr	MGI:1920591	Arhgef6	MGI:3644786	Gm15229
		MGI:1309503	Kcnq2	MGI:1923539	Phf14	MGI:2443999	Pde8b	MGI:1920564	Lrrc69
		MGI:105382	Lama5	MGI:109340	Pitx2	MGI:105376	Adam9	MGI:98815	Crisp2
		MGI:95794	Lrp2	MGI:2147077	Pkdcc	MGI:2139628	Ctso	MGI:2662912	Opn5
		MGI:2442252	Lrp4	MGI:1347008	Plod3	MGI:1928481	Lgals8	MGI:3644691	Spink7
		MGI:2444672	Madd	MGI:103016	Ppp1ca	MGI:96602	Itga3	MGI:3650478	Gm13023
		MGI:104555	Mafb	MGI:107172	Ppp3r1	MGI:1923930	5330417C22Rik	MGI:1921812	Fer1l4
		MGI:1891836	Mkks	MGI:109284	Psen2	MGI:1914344	Abhd2	MGI:3030831	Olfr997-ps1
		MGI:97011	Mmp9	MGI:1929282	Ptges3	MGI:95558	Flt1	MGI:2681195	Tas2r105
		MGI:1891638	Nek6	MGI:97800	Pthlh	MGI:2143990	Parp12	MGI:1918114	Fam47c
		MGI:1339708	Neurod1	MGI:1918711	Ptk7	MGI:99674	Adcy4	MGI:2385221	Tmprss11d
		MGI:108420	Nfe2l2	MGI:97843	Rab3a	MGI:107527	Ly6a	MGI:5453018	Gm23241
		MGI:1098824	Odf2	MGI:97879	Rbp4	MGI:3045243	Ankrd44	MGI:5451991	Gm22214
		MGI:97490	Pax6	MGI:96522	Rbpj	MGI:1917977	Rasgef1a	MGI:2177513	Olfr130
		MGI:97496	Pbx3	MGI:2442789	Rc3h2	MGI:96394	Icam2	MGI:1345185	Tenm1
		MGI:2153207	Pofut1	MGI:1924238	Rdh10	MGI:1341839	Nod1	MGI:3650508	Cnbd1
		MGI:103294	Prg2	MGI:1351455	Rpl13a	MGI:3041177	Taok3	MGI:2655747	Scgb2b23-ps
		MGI:97601	Prkcq	MGI:1922667	Rspo2	MGI:1353452	Aldh3a2	MGI:5452833	Gm23056
		MGI:1344375	Prkra	MGI:2682211	Rxfp1	MGI:1309517	Itm2b	MGI:3031088	Olfr1254
		MGI:97797	Ptgs1	MGI:1927144	Sav1	MGI:87938	Adrb2	MGI:5452870	Gm23093
		MGI:97848	Rag1	MGI:2139764	Sec24b	MGI:1914829	Cpeb4	MGI:1889619	Cts6
		MGI:97849	Rag2	MGI:2151208	Sepn1	MGI:96902	Lyz1	MGI:3030694	Olfr860
		MGI:99422	Rapsn	MGI:109515	Sftpd	MGI:1100870	Gcnt2	MGI:3646570	Ube2dnl1
		MGI:2442789	Rc3h2	MGI:98297	Shh	MGI:1336166	Cflar	MGI:2442179	Fstl5
		MGI:98214	Rxra	MGI:98307	Sim2	MGI:1915254	Tmem9b	MGI:3030920	Olfr1086
		MGI:98289	Scg5	MGI:1341903	Slc23a1	MGI:1100819	Aff1	MGI:3031277	Olfr1443
		MGI:98248	Scn2a1	MGI:108051	Smad2	MGI:2443191	Nceh1	MGI:5455983	Gm26206
		MGI:1350925	Sec23b	MGI:98359	Sox11	MGI:1921280	Rin2	MGI:1197523	Tmprss15
		MGI:1862037	Slc12a5	MGI:98364	Sox2	MGI:106206	Nrp1	MGI:1918382	Cabyr
		MGI:1859682	Slc23a2	MGI:98371	Sox9	MGI:3606242	Nostrin	MGI:1923078	Hormad2
		MGI:1347347	Slc27a4	MGI:98372	Sp1	MGI:88227	C3	MGI:108082	Npy5r
		MGI:2156687	Slc2a10	MGI:1277166	Sp3	MGI:103017	Fcgrt	MGI:1351891	Slco1a1
		MGI:1194488	Slc32a1	MGI:98373	Sparc	MGI:107704	Abcg1	MGI:3030199	Olfr365
		MGI:2443301	Slc35c1	MGI:1353422	Spdef	MGI:88253	Car8	MGI:2151118	Adarb2
		MGI:98331	Snap25	MGI:1345139	Spry1	MGI:1276112	Cldn5	MGI:103156	Gabrg1
		MGI:1916428	Snx5	MGI:1345138	Spry2	MGI:104808	Lcp1	MGI:3646013	Cntnap5c
		MGI:1277166	Sp3	MGI:106658	Srf	MGI:1923385	Prex2	MGI:3651975	Gm13888
		MGI:2150016	Spred1	MGI:1915246	Srsf6	MGI:1338917	S100a1	MGI:3031280	Olfr1446
		MGI:105372	Sstr4	MGI:1921428	Stk40	MGI:1336194	Tpp1	MGI:5454879	Gm25102
		MGI:1919293	Sulf2	MGI:107742	Stra6	MGI:1335107	Cyth3	MGI:3030995	Olfr1161
		MGI:107676	Tank	MGI:1913763	Tab1	MGI:1889549	Txnip	MGI:5454541	Gm24764
		MGI:104664	Tcf15	MGI:102556	Tbx4	MGI:88516	Cryab	MGI:3031075	Olfr1241
		MGI:98736	Thbd	MGI:102541	Tbx5	MGI:104688	Col4a3	MGI:3642001	Gm10490
		MGI:98737	Thbs1	MGI:1202715	Tcf21	MGI:1916776	Fmo2	MGI:1333772	Enam
		MGI:1195266	Tnfaip6	MGI:98727	Tgfb3	MGI:1915882	Myct1	MGI:3030683	Olfr849
		MGI:1929183	Tsc1	MGI:98729	Tgfbr2	MGI:104719	Ndst1	MGI:2443697	Nlrp4a
		MGI:1916987	Ttl	MGI:98742	Thra	MGI:2140279	Tdrd7	MGI:1097709	Rrh
		MGI:98968	Wt1	MGI:98743	Thrb	MGI:98664	Tek	MGI:1925973	Pramef12os
		MGI:104847	Adora3	MGI:1321393	Timeless	MGI:1915703	Gpihbp1	MGI:3641976	Gm14636
		MGI:1924809	Agl	MGI:3036255	Tmtc3	MGI:101782	Scnn1a	MGI:1316665	Vmn2r104
		MGI:102774	Aimp1	MGI:101922	Tnc	MGI:1355313	C1ra	MGI:1918147	Fam71d
		MGI:2183158	Ash1l	MGI:104798	Tnf	MGI:1921575	Cltb	MGI:3619453	Mir465
		MGI:1289263	Ccdc39	MGI:2443012	Tns3	MGI:103253	Cyb561	MGI:5453293	Gm23516
		MGI:107674	Cd1d1	MGI:2442819	Tshz3	MGI:1929899	Sqrdl	MGI:3030643	Olfr809
		MGI:87891	Chrnb2	MGI:2135272	Vangl2	MGI:109235	Itpkb	MGI:1344366	Cdh18
		MGI:1914256	Cisd2	MGI:103178	Vegfa	MGI:96551	Il2rg	MGI:3030970	Olfr1136
		MGI:1346342	Clca1	MGI:98954	Wnt2	MGI:1344373	Ubl3	MGI:2177519	Olfr136
		MGI:88446	Col11a1	MGI:1261834	Wnt2b	MGI:1858959	Elovl1	MGI:5452429	Gm22652
		MGI:88496	Crh	MGI:98958	Wnt5a	MGI:1098615	Kank3	MGI:3030865	Olfr1031
		MGI:107823	Ctsk	MGI:98962	Wnt7b	MGI:1929480	Lrp10	MGI:3619386	Mir379
		MGI:105386	Dbt	MGI:1861728	Wwp1	MGI:2149821	Hsd17b11	MGI:2146616	Eaf2
		MGI:3045256	Fat4	MGI:103262	Yap1	MGI:106686	Pon3	MGI:3030829	Olfr995
		MGI:1354695	Fbxw7	MGI:1919404	Zfp157	MGI:99571	Glp1r	MGI:2147030	Catsperd
		MGI:2444465	Frem2	MGI:1334444	Zfpm2	MGI:1915138	Tmem100	MGI:99694	Rasgrf1
		MGI:104860	Fxr1	MGI:106676	Zic3	MGI:1919619	Ehd4	MGI:2148529	Vmn1r25
		MGI:95665	Gba			MGI:104696	Scnn1b	MGI:1926164	Nadsyn1
		MGI:1926562	Gucy1a3			MGI:2444365	Rapgef5	MGI:1916647	1700019A02Rik
		MGI:2448415	Hist2h2be			MGI:1914109	Slc16a9	MGI:1915181	Serpini2
		MGI:1353604	Hnf4g			MGI:108481	Anxa11	MGI:1913912	Fbxl12os
		MGI:96548	Il2			MGI:1201785	Fxyd5	MGI:5453237	Gm23460
		MGI:96659	Kcna2			MGI:95860	Gstm1	MGI:2442298	Lingo2
		MGI:2153183	Kcnn3			MGI:2145637	Mtmr6	MGI:3031155	Olfr1321
		MGI:96794	Lmna			MGI:98729	Tgfbr2	MGI:105986	Adam18
		MGI:104676	Man1a2			MGI:1914797	Slc39a8	MGI:107496	Prol1
		MGI:95457	Mecom			MGI:2685589	Parp4	MGI:2384311	Trhde
		MGI:99533	Mef2d			MGI:1927168	Dusp14	MGI:2443415	Zpld1
		MGI:97312	Nfkb1			MGI:1913359	Tspan13	MGI:3642549	Gm9996
		MGI:97364	Notch2			MGI:2686925	Cyb561a3	MGI:3030756	Olfr922
		MGI:97371	Npr1			MGI:1919028	Klhl5	MGI:3619411	Mir450-2
		MGI:108418	Npy2r			MGI:1916774	Esam	MGI:3030157	Olfr323
		MGI:1859631	Pdgfc			MGI:2183535	Cytip	MGI:5454748	Gm24971
		MGI:109340	Pitx2			MGI:109161	Grk5	MGI:3031288	Olfr1454
		MGI:107164	Ppp3ca			MGI:1349457	Serinc3	MGI:2447159	Cmtm1
		MGI:1860489	Ptbp2			MGI:97570	Abcb1a	MGI:1918202	Poteg
		MGI:107170	Ptpn22			MGI:108083	Kcnq1	MGI:2177516	Olfr133
		MGI:104641	Ptx3			MGI:1928895	Isg20	MGI:3031159	Olfr1325
		MGI:1916161	Pygo2			MGI:1330819	Osmr	MGI:894669	Serpinb9c
		MGI:2682211	Rxfp1			MGI:1339758	Csf1r	MGI:1921058	Tex36
		MGI:2139764	Sec24b			MGI:1923759	Plet1	MGI:99214	Zp2
		MGI:1859993	Smad9			MGI:97769	Prnp	MGI:1889679	Slco1c1
		MGI:98364	Sox2			MGI:88348	Cd9	MGI:1915185	Ces5a
		MGI:1914687	Ssr3			MGI:97783	Psap	MGI:2385046	Slc26a8
		MGI:1346060	Tlr2			MGI:109628	Dnase1l1	MGI:3588243	Smim9
		MGI:1917019	Tnfaip8l2			MGI:1919489	Parp14	MGI:5454782	Gm25005
		MGI:1915401	Wls			MGI:109365	Napsa	MGI:2684943	Oosp3
		MGI:1917649	Wwtr1			MGI:97528	Pdgfb	MGI:1913106	Il1rapl2
		MGI:99607	Abca1			MGI:1328324	Syngr2	MGI:3055870	Defb50
		MGI:87961	Agrn			MGI:1919210	Myh14	MGI:2444706	Mdga2
		MGI:1929955	Akr1a1			MGI:1916882	Arhgef12	MGI:2664111	Fsip2
		MGI:87983	Alpl			MGI:106598	Myo5b	MGI:2442559	Ankar
		MGI:1914878	Anp32b			MGI:2384986	Rnf144b	MGI:1918087	4921504E06Rik
		MGI:1333777	Aqp3			MGI:1913391	Ifitm3	MGI:3030702	Olfr868
		MGI:95705	B4galt1			MGI:95415	Erg	MGI:1923073	Fam227b
		MGI:1277950	Casp9			MGI:1931551	Rhoj	MGI:5455842	Gm26065
		MGI:88345	Cd72			MGI:98725	Tgfb1	MGI:3031039	Olfr1205
		MGI:106211	Cdc42			MGI:1096360	Cd151	MGI:5452991	Gm23214
		MGI:105388	Cdkn2c			MGI:1098243	Ifnar2	MGI:2177495	Olfr112
		MGI:2444748	Chd7			MGI:1916782	Hopx	MGI:98431	Sult1e1
		MGI:2672118	Col27a1			MGI:1353586	Lmo7	MGI:5454954	Gm25177
		MGI:3529431	Crocc			MGI:107357	Inpp5d	MGI:3642321	Gm10827
		MGI:1915756	Ctnnbip1			MGI:1922019	Pik3cb	MGI:1922356	4930519F16Rik
		MGI:1916172	Dnaic1			MGI:2678949	Sh3tc1	MGI:2681203	Tas2r106
		MGI:1096341	E2f2			MGI:107423	Numb	MGI:2153206	Olfr77
		MGI:95284	Edn2			MGI:98754	Timp3	MGI:3045360	E330017A01Rik
		MGI:1921405	Errfi1			MGI:1346318	Klf6	MGI:3030306	Olfr472
		MGI:109339	Eya3			MGI:1924696	Heg1	MGI:3030534	Olfr700
		MGI:1347473	Foxd3			MGI:98753	Timp2	MGI:98641	Tcte2
		MGI:2670972	Frem1			MGI:1921396	Dock8	MGI:3651938	Rap1a-ps2
		MGI:2685418	Gm572			MGI:95662	Gata2	MGI:5454725	Gm24948
		MGI:95781	Gnb1			MGI:97631	Pmp22	MGI:3619057	Mir100
		MGI:1920188	Hspb11			MGI:97537	Pecam1	MGI:3030009	Olfr175-ps1
		MGI:96257	Hspg2			MGI:2449923	Egfl7	MGI:1922689	Cypt12
		MGI:1914944	Ift74			MGI:106651	Ly6e	MGI:2181693	Il23r
		MGI:1915720	Impad1			MGI:1915221	Tppp3	MGI:1922112	4930447F04Rik
		MGI:1335082	Invs			MGI:99946	Creb3	MGI:3608327	March11
		MGI:96646	Jun			MGI:2141207	Kctd10	MGI:5453514	Gm23737
		MGI:1916323	Kdf1			MGI:95403	Stom	MGI:2660854	Adcy10
		MGI:108426	Kif1b			MGI:1278319	Fpr2	MGI:1917607	Kcnip1
		MGI:104993	Lepr			MGI:96892	Lyn	MGI:2676876	Mir201
		MGI:96892	Lyn			MGI:1918962	Dram1	MGI:1923875	Hoxd3os1
		MGI:108559	Macf1			MGI:1921802	Nipal3	MGI:2685641	Frem3
		MGI:1914152	Mtap			MGI:95537	Ctgf	MGI:5456004	Gm26227
		MGI:1928394	Mtor			MGI:108005	Myd88	MGI:3030687	Olfr853
		MGI:103581	Musk			MGI:105057	Cdh5	MGI:1922191	4930503H13Rik
		MGI:103188	Nfib			MGI:102694	Ptprm	MGI:3580249	Rhox10
		MGI:1921802	Nipal3			MGI:96611	Itgb2	MGI:2685071	Taar2
		MGI:97372	Npr2			MGI:107505	Alox5ap	MGI:2676326	Adam29
		MGI:97491	Pax7			MGI:2143267	Plscr4	MGI:3619325	Mir302a
		MGI:103098	Pdpn			MGI:98941	Vwf	MGI:3030729	Olfr895
		MGI:2684988	Pex10			MGI:109523	Trpc6	MGI:1913581	Galntl6
		MGI:101896	Pou3f1			MGI:1343184	Samd9l	MGI:2685564	Spaca5
		MGI:1917923	Prdm16			MGI:1930265	Osbpl5	MGI:3641805	Gm15070
		MGI:1354734	Rgs3			MGI:97004	Mme	MGI:3619328	Mir302d
		MGI:1347520	Ror1			MGI:1354386	Lats2	MGI:2151017	Tmc2
		MGI:102672	Runx3			MGI:3528937	Gramd2	MGI:1924845	Nup210l
		MGI:2151208	Sepn1			MGI:1925915	Marc2	MGI:5452350	Gm22573
		MGI:1891831	Sfn			MGI:2442720	Tor4a	MGI:1917946	3830417A13Rik
		MGI:95760	Slc6a9			MGI:95704	Ggta1	MGI:5454918	Gm25141
		MGI:1921428	Stk40			MGI:88059	App	MGI:3030633	Olfr799
		MGI:98480	Tal1			MGI:2156367	Tlr3	MGI:3584372	Fbxw20
		MGI:1346335	Tekt2			MGI:1333743	Mpeg1	MGI:3643320	Gm4847
		MGI:98728	Tgfbr1			MGI:1889209	Gipc2	MGI:1933247	Usp26
		MGI:99906	Tie1			MGI:1919599	Dusp3	MGI:4422012	n-R5s150
		MGI:96824	Tlr4			MGI:1915058	Tprgl	MGI:5454045	Gm24268
		MGI:1098718	Tmem38b			MGI:99852	Runx1	MGI:1917233	Sis
		MGI:1314883	Tnfrsf1b			MGI:1858210	Stx7	MGI:2685728	Spata22
		MGI:1915762	Tomm5			MGI:105120	Dusp1	MGI:3031054	Olfr1220
		MGI:1336991	Trp73			MGI:97810	Ptprc	MGI:1916666	1700025F22Rik
		MGI:99146	Ybx1			MGI:107931	Sqstm1	MGI:3511177	Calm5
		MGI:87876	Ache			MGI:1918882	Scn3b	MGI:1890219	Cdh23
		MGI:88110	Atp2a2			MGI:1917649	Wwtr1	MGI:1923821	Styxl1
		MGI:99439	Btc			MGI:1928144	Plekha2	MGI:5452200	Gm22423
		MGI:1916978	Card11			MGI:2385159	Ccm2l	MGI:1353562	Cngb3
		MGI:99478	Cckar			MGI:95762	Gm2a	MGI:5455458	Gm25681
		MGI:101765	Cdk5			MGI:1921298	4632428N05Rik	MGI:5455630	Gm25853
		MGI:109603	Cmklr1			MGI:1097695	Ezh1	MGI:2153466	Tfap2d
		MGI:1889506	Crlf2			MGI:96590	Irf1	MGI:3642556	Gm10267
		MGI:88568	Cux1			MGI:1917278	Dopey2	MGI:2159457	Vmn1r4
		MGI:3584043	Dok7			MGI:1922011	Mxra8	MGI:2442760	D430042O09Rik
		MGI:2685906	Drc1			MGI:1098236	Cast	MGI:95749	Glra3
		MGI:1352744	Dtx1			MGI:1314883	Tnfrsf1b	MGI:2686604	Gm1758
		MGI:1861457	Dynll1			MGI:103225	Cyp4b1	MGI:3030510	Olfr676
		MGI:95317	Eln			MGI:1915671	Lmbrd1	MGI:96556	Il4
		MGI:95407	Epo			MGI:1354381	Tmprss2	MGI:5453019	Gm23242
		MGI:1923041	Fbxw8			MGI:1918876	Gimap6	MGI:3033470	Vmn1r63
		MGI:95524	Fgfr3			MGI:96055	Ptpn6	MGI:1913511	Tm4sf20
		MGI:2150920	Fgfrl1			MGI:108450	Adcy9	MGI:2149590	Rfpl4
		MGI:102858	Fosl2			MGI:1918836	Ifih1	MGI:5455369	Gm25592
		MGI:2385368	Fras1			MGI:1333813	Mbd2	MGI:104590	Acrv1
		MGI:2442153	Gak			MGI:2142610	Snx25	MGI:5453636	Gm23859
		MGI:1347053	Git2			MGI:1860835	Ak3	MGI:1890258	Tas2r116
		MGI:95843	Gsx2			MGI:109380	Il10rb	MGI:4421942	n-R5s94
		MGI:1861942	Gtf2ird1			MGI:99682	Tmbim6	MGI:5455908	Gm26131
		MGI:96113	Hmgb1			MGI:96560	Il6st	MGI:1914615	Hdhd1a
		MGI:1916782	Hopx			MGI:88562	Ctsd	MGI:1922917	Tmem225
		MGI:1343124	Hpse			MGI:1336882	Vamp8	MGI:3588232	4930428D18Rik
		MGI:2135756	Hspb8			MGI:1861441	Rab27a	MGI:2676881	Mir206
		MGI:2682064	Ift172			MGI:3606159	Tmem243	MGI:2686384	Tex28
		MGI:96559	Il6			MGI:88047	Aplp2	MGI:1913966	Ccer1
		MGI:96677	Kit			MGI:108085	Hpgd	MGI:5455461	Gm25684
		MGI:1101771	Kl			MGI:1330848	Atp8a1	MGI:3030255	Olfr421-ps1
		MGI:1342773	Klf3			MGI:2669035	Tmc4	MGI:2676649	Chil5
		MGI:1095413	Lfng			MGI:1890645	Nek7	MGI:2159458	Vmn1r30
		MGI:1261813	Mn1			MGI:2385885	BC028528	MGI:2682300	BC051665
		MGI:109160	Mnx1			MGI:99603	Smarca2	MGI:1922428	Meiob
		MGI:97168	Msx1			MGI:96757	Lcn2	MGI:3042287	Cntn5
		MGI:97283	Ncf1			MGI:2148896	Palmd	MGI:3030918	Olfr1084
		MGI:108015	Nkx3-2			MGI:1917347	Sash1	MGI:3588289	Spink11
		MGI:97360	Nos1			MGI:2675603	Trpm6	MGI:105119	Gucy2f
		MGI:97362	Nos3			MGI:1338076	Hivep2	MGI:3030979	Olfr1145
		MGI:2665170	P2rx2			MGI:98325	Smpd1	MGI:3031291	Olfr1457
		MGI:97527	Pdgfa			MGI:99418	Itpr2	MGI:3030945	Olfr1111
		MGI:97530	Pdgfra			MGI:1354184	Nox4	MGI:1921519	1700063H04Rik
		MGI:1918771	Pds5a			MGI:1261783	Fam49a	MGI:1333759	Vmn1r51
		MGI:2140945	Pds5b			MGI:1931054	Slc43a3	MGI:3030826	Olfr992
		MGI:1100882	Phox2b			MGI:1916704	Clic3	MGI:3030647	Olfr813
		MGI:1099818	Pkd2			MGI:1261422	Naga	MGI:3030139	Olfr305
		MGI:1347008	Plod3			MGI:1101357	Ece1	MGI:2676847	Mir183
		MGI:97744	Por			MGI:2147039	Stap2	MGI:3030452	Olfr618
		MGI:1342774	Ppargc1a			MGI:107553	St6galnac2	MGI:5453344	Gm23567
		MGI:99511	Ptpn11			MGI:2146320	Dock10	MGI:3030864	Olfr1030
		MGI:96522	Rbpj			MGI:101842	Pla2g1b	MGI:4439051	Vmn1r-ps100
		MGI:97608	Serpine1			MGI:109553	Ctsc	MGI:2679727	Tdrd6
		MGI:1346349	Sh3bp2			MGI:1917360	Ifi35	MGI:3030636	Olfr802
		MGI:98297	Shh			MGI:1927468	Samhd1	MGI:1921682	4932442L08Rik
		MGI:1342284	Slc34a2			MGI:88263	Capn1	MGI:3647193	Vmn2r17
		MGI:98389	Spp1			MGI:1859388	Dll4	MGI:3030703	Olfr869
		MGI:1926945	Trpv4			MGI:2442784	Slco4c1	MGI:102762	Smr2
		MGI:108013	Uncx			MGI:98178	Trim30a	MGI:1924956	Abcb5
		MGI:1927345	Xrcc2			MGI:1859682	Slc23a2	MGI:1922972	4932412D23Rik
		MGI:103201	Aqp1			MGI:1344426	Esyt1	MGI:2667783	Serpinb6d
		MGI:104654	Atoh1			MGI:1095407	Bmpr2	MGI:1351473	Hrasls
		MGI:108093	Bid			MGI:1933156	Acox3	MGI:96918	Mas1
		MGI:88190	Braf			MGI:96824	Tlr4	MGI:2655198	Padi6
		MGI:1097680	C3ar1			MGI:2444223	Serinc5	MGI:2442110	Muc15
		MGI:102709	Cav1			MGI:88222	Tspo	MGI:104605	Rasl2-9
		MGI:107571	Cav2			MGI:107949	Rhob	MGI:2444636	Adam6b
		MGI:88388	Cftr			MGI:1321398	F11r	MGI:1926160	Asb15
		MGI:1098266	Chl1			MGI:2443793	6430548M08Rik	MGI:3030615	Olfr781
		MGI:88397	Chrm2			MGI:2157910	Mlc1	MGI:3642805	Gm10373
		MGI:1913287	Clec1b			MGI:95832	Grn	MGI:3030804	Olfr970
		MGI:1298389	Clec4d			MGI:1339467	S100a6	MGI:3030828	Olfr994
		MGI:1916299	Cml5			MGI:109629	Atp6ap1	MGI:5452481	Gm22704
		MGI:2176159	Cyp26b1			MGI:95904	H2-K1	MGI:2159461	Vmn1r28
		MGI:101926	Dlx5			MGI:1920352	Slc22a23	MGI:1922760	Izumo2
		MGI:101927	Dlx6			MGI:104591	Nbl1	MGI:3045315	Bpi
		MGI:95394	Eno2			MGI:892877	Pld2	MGI:5454242	Gm24465
		MGI:1920441	Fezf1			MGI:98373	Sparc	MGI:1914022	Asb17
		MGI:1891427	Fgf23			MGI:1914361	Naaa	MGI:3646826	Vmn2r23
		MGI:95557	Flnc			MGI:1922830	Zbtb4	MGI:97896	Reg2
		MGI:1347487	Foxm1			MGI:95392	Eng	MGI:1918255	Ccdc83
		MGI:2148705	Foxp2			MGI:1915587	Crip2	MGI:5455885	Gm26108
		MGI:1891250	Gprc5a			MGI:2385708	Rin3	MGI:3030820	Olfr986
		MGI:96170	Hoxa1			MGI:1330838	Lgmn	MGI:3522699	Trpa1
		MGI:96175	Hoxa3			MGI:2443086	Fam63b	MGI:3643623	Cntnap5a
		MGI:96177	Hoxa5			MGI:3698178	Fam174b	MGI:1924923	Defb41
		MGI:107399	Il17ra			MGI:2442416	Itpripl2	MGI:2385324	Gpr1
		MGI:96680	Kras			MGI:88501	Crip1	MGI:1917234	1700025O08Rik
		MGI:104663	Lep			MGI:88271	Cat	MGI:1925374	Spata31
		MGI:1298218	Lrp6			MGI:103257	Inpp5b	MGI:5455365	Gm25588
		MGI:105380	Mcm2			MGI:2442473	Rhbdf2	MGI:2177487	Olfr104-ps
		MGI:96969	Met			MGI:1353652	Tor3a	MGI:2685213	Gpr112
		MGI:96976	Mgp			MGI:1313258	Slfn2	MGI:5452141	Gm22364
		MGI:97380	Ntf3			MGI:1860040	Trim3	MGI:5455573	Gm25796
		MGI:1098808	Pex5			MGI:103562	Hsd11b1	MGI:3761515	Vmn2r-ps33
		MGI:1923539	Phf14			MGI:1924375	Il33	MGI:1924106	Catsper3
		MGI:97800	Pthlh			MGI:1933403	Erap1	MGI:1923070	Wdr64
		MGI:96055	Ptpn6			MGI:1914719	Abhd5	MGI:2686594	Tmprss7
		MGI:97847	Raf1			MGI:102963	Inmt	MGI:2148525	Vmn1r-ps8
		MGI:97902	Ret			MGI:1891697	Ackr2	MGI:1340894	Adam2
		MGI:101782	Scnn1a			MGI:1915166	Ppap2b	MGI:5456033	Gm26256
		MGI:109516	Sftpb			MGI:2146009	Dennd3	MGI:3030096	Olfr262
		MGI:108075	Smo			MGI:106603	Serpinb9	MGI:2180565	Pnma3
		MGI:98367	Sox5			MGI:2144765	Pld4	MGI:3645940	Gm8087
		MGI:98475	Tacr1			MGI:98386	Sptan1	MGI:1914902	Spaca1
		MGI:1314884	Tnfrsf1a			MGI:1099462	She	MGI:892968	Tacr3
		MGI:98954	Wnt2			MGI:1915988	Acss1	MGI:1918340	4933411G06Rik
		MGI:99602	Acan			MGI:2442582	Ablim3	MGI:3041174	Iba57
		MGI:108058	Adm			MGI:1346341	Rnf13	MGI:97525	Pde6b
		MGI:1861722	Aldh1a3			MGI:1333882	Adam15	MGI:1918638	5530401A14Rik
		MGI:1096344	Ampd3			MGI:1920048	Lhfp	MGI:3030707	Olfr873
		MGI:2142149	Ano1			MGI:3781032	Kcnj13	MGI:3028921	Clec2e
		MGI:88057	Apoe			MGI:2663511	Reps2	MGI:109559	Ptprr
		MGI:1096381	Arntl			MGI:1338015	Sort1	MGI:5453283	Gm23506
		MGI:2141857	Atf5			MGI:2384841	Chpt1	MGI:1916601	1700008A04Rik
		MGI:88107	Atp1a3			MGI:96545	Il1r1	MGI:2442893	Tmprss11bnl
		MGI:105058	Atp2a1			MGI:107494	Myl12b	MGI:3030664	Olfr830
		MGI:2387643	B9d2			MGI:107414	Tnfsf10	MGI:1206571	Prl7a2
		MGI:1352493	Bag3			MGI:2147731	Slc25a45	MGI:103033	Scg2
		MGI:2151253	Calca			MGI:1913509	Camk2n1	MGI:891990	Gykl1
		MGI:88266	Capns1			MGI:108074	Sptlc2	MGI:2686410	Gm1564
		MGI:104564	Cdkn1c			MGI:2142292	Mtmr10	MGI:3645915	Esp1
		MGI:99480	Cebpa			MGI:1914989	Slc48a1	MGI:1922578	4930563D23Rik
		MGI:104982	Cebpg			MGI:1926063	Nckap1l	MGI:1920583	Slc25a31
		MGI:2448567	Chd2			MGI:1920999	Ttc7	MGI:3030189	Olfr355
		MGI:99779	Chrna7			MGI:2384850	Pdlim2	MGI:5454412	Gm24635
		MGI:1918972	Cic			MGI:1341297	Dapk2	MGI:1922001	5830416P10Rik
		MGI:1923936	Clip3			MGI:2135755	Cox4i2	MGI:3030314	Olfr480
		MGI:1330824	Csrp3			MGI:1336186	Agpat3	MGI:3643462	Gm5581
		MGI:99695	Cttn			MGI:1924378	Crebrf	MGI:1346089	Rgs7
		MGI:94867	Dbx1			MGI:1923727	Pcolce2	MGI:5456112	Gm26335
		MGI:2685011	Dchs1			MGI:109137	Rasgrf2	MGI:102763	Smr3a
		MGI:1298378	Dhcr7			MGI:1891430	Slc36a2	MGI:3030717	Olfr883
		MGI:3588207	Dnaaf3			MGI:2147199	Afap1l1	MGI:3030741	Olfr907
		MGI:2429765	Dock1			MGI:2444947	Mical2	MGI:1341789	Olfr69
		MGI:2441731	Ffar2			MGI:2142763	Cyp4v3	MGI:3030667	Olfr833-ps1
		MGI:95523	Fgfr2			MGI:2661416	Snx13	MGI:3651863	Gm13458
		MGI:1917550	Fuz			MGI:1918910	Rarres2	MGI:1934030	Dleu2
		MGI:2685427	Gfy			MGI:2145890	Ano6	MGI:5453623	Gm23846
		MGI:109163	Gng8			MGI:1352504	Hip1r	MGI:3584453	Aknad1
		MGI:95797	Gpi1			MGI:108474	Fzd6	MGI:3650974	Gm12019
		MGI:2441992	Gpr4			MGI:2137698	Ugt1a6a	MGI:4421739	n-R5s5
		MGI:101805	Gys1			MGI:2137679	Sfxn3	MGI:1922406	Plb1
		MGI:96021	Hbb-b1			MGI:1346042	Mgll	MGI:3645929	Gm4886
		MGI:1859778	Hif3a			MGI:96628	Jak1	MGI:3782936	Gm15490
		MGI:96224	Hras			MGI:1916943	Pof1b	MGI:5454315	Gm24538
		MGI:96433	Igf1r			MGI:2385825	Plekhb2	MGI:2447622	Rbm11
		MGI:105367	Il4ra			MGI:1922862	Gns	MGI:1932115	Papolb
		MGI:1195267	Ilk			MGI:1917997	Tspan2	MGI:2667778	Serpinb6e
		MGI:1333787	Inppl1			MGI:1096347	Sema3f	MGI:3031073	Olfr1239
		MGI:1891124	Kcne3			MGI:103123	Serpinb6a	MGI:3030778	Olfr944
		MGI:1098239	Kif7			MGI:1917631	Tecpr1	MGI:3607786	Gfral
		MGI:96738	l7Rn6			MGI:2140356	H6pd	MGI:5453750	Gm23973
		MGI:1342293	Lat			MGI:2140839	Lrrc8c	MGI:1351344	Grm7
		MGI:96759	Ldha			MGI:1924301	Os9	MGI:1913965	Henmt1
		MGI:1321395	Ltbp4			MGI:1914421	Dram2	MGI:5452838	Gm23061
		MGI:2446294	Megf8			MGI:1315215	Dhrs3	MGI:3030620	Olfr786
		MGI:2664387	Mmp21			MGI:1918006	Dock4	MGI:3039605	BC053393
		MGI:1921430	Muc5b			MGI:1891834	Nupr1	MGI:2685619	Gm773
		MGI:97273	Mylpf			MGI:107815	Pfkfb2	MGI:1918346	Sntg1
		MGI:97290	Ndn			MGI:1346876	Map3k5	MGI:3646659	Fbxw24
		MGI:2443902	Nell1			MGI:101864	Dag1	MGI:109408	Reg3a
		MGI:1354184	Nox4			MGI:2676556	Akap13	MGI:1344410	Ubd
		MGI:97385	Ntrk3			MGI:1346049	Hs2st1	MGI:1921471	Tex37
		MGI:2673874	P2ry6			MGI:104661	Rora	MGI:3030649	Olfr815
		MGI:1339975	Pak1			MGI:1925558	Gpr108	MGI:3030324	Olfr490
		MGI:102897	Pcsk6			MGI:96788	Lifr	MGI:1891214	Lhfpl1
		MGI:106633	Phox2a			MGI:3041242	Sema3g	MGI:3712553	Gm13125
		MGI:97612	Plaur			MGI:1915116	Wfdc1	MGI:1336189	Rs1
		MGI:1914103	Pnpla2			MGI:105068	Rab7	MGI:3645962	Gm6927
		MGI:1919840	Ppme1			MGI:2154274	Ehd2	MGI:3642365	Gm10203
		MGI:108176	Prx			MGI:1202296	Sorl1	MGI:5453814	Gm24037
		MGI:1919683	Rab38			MGI:2655574	Ostm1	MGI:97722	Pnlip
		MGI:103289	Relb			MGI:1914510	Cers4	MGI:5454706	Gm24929
		MGI:1351455	Rpl13a			MGI:106402	Tmem30a	MGI:1918116	Slco6d1
		MGI:99659	Ryr1			MGI:1916524	Ctdspl	MGI:88542	Csn1s2a
		MGI:104696	Scnn1b			MGI:1918829	Tcta	MGI:1333836	Magea7-ps
		MGI:104695	Scnn1g			MGI:104687	Col4a4	MGI:2681207	Tas2r107
		MGI:88283	Serpinh1			MGI:107166	Vipr2	MGI:3042250	Serpinb13
		MGI:2681107	Siglecf			MGI:1914103	Pnpla2	MGI:2443672	Slc12a8
		MGI:2156052	Slc17a6			MGI:104993	Lepr	MGI:3030450	Olfr616
		MGI:98325	Smpd1			MGI:2384853	Tapbpl	MGI:5453824	Gm24047
		MGI:98368	Sox6			MGI:2442213	Plekha1	MGI:3051532	Unc13a
		MGI:107476	Stim1			MGI:1928370	Rhog	MGI:3030226	Olfr392
		MGI:98725	Tgfb1			MGI:1926157	Atf6	MGI:1860262	Cts7
		MGI:98735	Th			MGI:1196377	Tnfaip3	MGI:1918774	8430432A02Rik
		MGI:98783	Tnni3			MGI:99473	Arrb1	MGI:3030857	Olfr1023
		MGI:98796	Tph1			MGI:1196990	Cd200	MGI:1918828	Sval1
		MGI:1336194	Tpp1			MGI:1917824	Cpm	MGI:1917035	Ceacam13
		MGI:109527	Trpc2			MGI:1354713	Acsl4	MGI:3031007	Olfr1173
		MGI:2442819	Tshz3			MGI:1917113	Ttc39b	MGI:2159451	Vmn1r32
		MGI:99180	Zfp36			MGI:1920819	Vgll3	MGI:3030934	Olfr1100
		MGI:102797	Acsl1			MGI:2147274	Arap3	MGI:2145528	Nlrp4f
		MGI:1925810	Adgra2			MGI:1913418	Grina	MGI:2151016	Tmc1
		MGI:1202890	Angpt2			MGI:102519	Cst3	MGI:2442792	Cdh7
		MGI:2682328	Atmin			MGI:107561	Sema3b	MGI:1342279	Aicda
		MGI:3694797	Atxn1l			MGI:1333849	Rasgrp2	MGI:1933154	Slc26a5
		MGI:109482	Cacna1a			MGI:1338013	Cbfa2t3	MGI:1330295	Krtap19-5
		MGI:107739	Casp3			MGI:1918142	Ttll7	MGI:5453070	Gm23293
		MGI:99851	Cbfb			MGI:1351646	Abca7	MGI:2664099	Cnga4
		MGI:2384831	Cc2d1a			MGI:1919124	2310007B03Rik	MGI:1925182	Sh2d4b
		MGI:88454	Col4a1			MGI:1194500	Ablim1	MGI:2142121	Papl
		MGI:1316658	Cyba			MGI:2147570	Marveld1	MGI:3642998	Rergl
		MGI:1921506	Cyld			MGI:2685357	Layn	MGI:2441684	Nol4
		MGI:1344365	Dand5			MGI:2158417	Rtkn2	MGI:1930867	Scgb1b2
		MGI:103012	E2f4			MGI:1914121	Cpne8	MGI:1922764	1700013H16Rik
		MGI:105923	Ednra			MGI:107286	Man2b1	MGI:3642884	Gm10160
		MGI:105097	Efnb2			MGI:104814	Ier3	MGI:99255	Fasl
		MGI:1932286	Egln1			MGI:88106	Atp1a2	MGI:1918112	Spata16
		MGI:1100851	Elavl1			MGI:1933117	Parp9	MGI:3031109	Olfr1275
		MGI:1341070	Fkbp8			MGI:1340034	Sema3e	MGI:1922971	4932414N04Rik
		MGI:1347481	Foxc2			MGI:2447532	Als2cl	MGI:3031046	Olfr1212
		MGI:1347470	Foxf1			MGI:107164	Ppp3ca	MGI:2685659	Gm813
		MGI:95683	Gdf1			MGI:1098260	Kif1c	MGI:3030021	Olfr187
		MGI:109599	Has3			MGI:1309999	Prkx	MGI:4358945	Mir599
		MGI:1341847	Hhip			MGI:96794	Lmna	MGI:1921113	4930415O20Rik
		MGI:96163	Hmox1			MGI:2687005	Leprot	MGI:1330835	Krtap13
		MGI:2389007	Hydin			MGI:101859	Ccser2	MGI:3643834	Gm5283
		MGI:103014	Il15			MGI:2443895	Fry	MGI:2159665	Vmn1r206
		MGI:96610	Itgb1			MGI:99513	Sdpr	MGI:3619327	Mir302c
		MGI:1342772	Klf2			MGI:98239	Scd1	MGI:3045334	Mcmdc2
		MGI:1858422	Lpar2			MGI:88338	Cd44	MGI:1921556	Prss46
		MGI:96820	Lpl			MGI:2138982	Znfx1	MGI:1340029	Mtl5
		MGI:97009	Mmp2			MGI:1914400	Rnf141	MGI:5455772	Gm25995
		MGI:1925938	Nol3			MGI:108412	Ppap2a	MGI:5452721	Gm22944
		MGI:104963	Npy1r			MGI:1332236	Cds2	MGI:2150308	Plcz1
		MGI:96083	Nrg1			MGI:88341	Cd53	MGI:3815062	Trav5-1
		MGI:2178076	Pla2g15			MGI:1098296	Cpt1a	MGI:5452993	Gm23216
		MGI:97610	Plat			MGI:108020	Ear2	MGI:109503	Cdh12
		MGI:1890497	Plvap			MGI:894316	Mknk1	MGI:2676330	Pgr15l
		MGI:97740	Polb			MGI:97612	Plaur	MGI:5453763	Gm23986
		MGI:3528383	Pskh1			MGI:2444188	Dgkh	MGI:3030856	Olfr1022
		MGI:1920563	Rpgrip1l			MGI:1928392	Dpt	MGI:1921143	Tmem202
		MGI:1927578	Smpd3			MGI:1914951	Wfdc2	MGI:3648712	Gm4868
		MGI:107370	Stxbp2			MGI:1352462	Nr1h3	MGI:2151909	Olfr74
		MGI:2156367	Tlr3			MGI:1321395	Ltbp4	MGI:2685613	Bsph1
		MGI:107813	Tubb3			MGI:1339957	P2rx7	MGI:1097692	Opn1mw
		MGI:3051532	Unc13a			MGI:1921377	Krt80	MGI:3030494	Olfr660-ps1
		MGI:106922	Vdac3			MGI:98931	Ezr	MGI:3031285	Olfr1451
		MGI:1891217	Zfp423			MGI:104783	Atxn1	MGI:2676829	Mir144
		MGI:87912	Acvr2b			MGI:1923784	Osbpl9	MGI:2159667	Vmn1r205
		MGI:107928	Aldh1a2			MGI:1915291	Mid1ip1	MGI:3650721	Gm13178
		MGI:1344361	Arih2			MGI:109581	S100a13	MGI:3647396	Gm5387
		MGI:108028	Atr			MGI:1277180	Ifi27	MGI:5454542	Gm24765
		MGI:2143311	Bbs4			MGI:96683	Kdr	MGI:1914567	1700022I11Rik
		MGI:88181	Bmp5			MGI:1913466	Bsdc1	MGI:3606488	Ccdc73
		MGI:1920480	Bmper			MGI:1195262	Man2b2	MGI:5455628	Gm25851
		MGI:1929813	Cacna2d2			MGI:104651	Cd82	MGI:98818	Trap1a
		MGI:1913208	Carm1			MGI:104295	Sla	MGI:1351649	Prl3c1
		MGI:1924859	Ccdc151			MGI:2387586	Tenc1	MGI:3505735	Fbxo39
		MGI:104618	Ccr1			MGI:2384905	Ginm1	MGI:2444738	Ccdc38
		MGI:106185	Ccr2			MGI:96789	Lipa	MGI:98880	Tyr
		MGI:104616	Ccr3			MGI:1924558	Tspan9	MGI:2442722	Cadm2
		MGI:107824	Ccr4			MGI:2137648	Ifi30	MGI:5452463	Gm22686
		MGI:1926387	Cdon			MGI:1859665	Atp8b1	MGI:2444913	Krt26
		MGI:1858236	Celsr3			MGI:97231	Muc1	MGI:3644722	Gm6313
		MGI:103159	Cish			MGI:1342287	Klf4	MGI:106213	Chrna6
		MGI:88537	Csk			MGI:1333844	Slc31a2	MGI:1923640	Zfp735
		MGI:88276	Ctnnb1			MGI:1925860	Uvrag	MGI:1915003	Eqtn
		MGI:107285	Ctsh			MGI:2683546	Ssh3	MGI:3505701	Fbxw15
		MGI:88589	Cyp1a2			MGI:1352757	Iqgap1	MGI:3030940	Olfr1106
		MGI:94924	Drd2			MGI:1339998	Efemp1	MGI:2443135	Nyap2
		MGI:107736	Dync2h1			MGI:1929691	Slc15a3	MGI:1913997	4933400A11Rik
		MGI:1914935	Dyx1c1			MGI:1927073	Slc29a1	MGI:3647194	Vmn2r16
		MGI:95408	Epor			MGI:109547	Dnm2	MGI:1918095	4921508D12Rik
		MGI:2136405	Glce			MGI:107474	Cd38	MGI:5452076	Gm22299
		MGI:96298	Hyal1			MGI:2442866	Zbtb38	MGI:3629957	Mir676
		MGI:107936	Il18			MGI:87989	Alas1	MGI:3045319	4931409K22Rik
		MGI:1339973	Ilf3			MGI:2443687	Arhgap25	MGI:1921325	Syce1
		MGI:109156	Isl2			MGI:1278336	Cdkl5	MGI:3647034	Vmn2r111
		MGI:104756	Itga9			MGI:1342772	Klf2	MGI:1916780	2310002L09Rik
		MGI:1933825	Jam3			MGI:1330826	Atp9a	MGI:5454268	Gm24491
		MGI:1858732	Keap1			MGI:108295	Pxn	MGI:3030974	Olfr1140
		MGI:1914953	Kirrel3			MGI:106664	Cd93	MGI:1890545	Tex16
		MGI:96709	Ky			MGI:2441670	Pbxip1	MGI:107636	Scn9a
		MGI:106096	Loxl1			MGI:2446181	Slc37a1	MGI:3030750	Olfr916
		MGI:1354946	Mapk6			MGI:1345139	Spry1	MGI:1922525	Tmco5b
		MGI:97007	Mmp10			MGI:2142227	Lrrk1	MGI:98474	Tac1
		MGI:107933	Mns1			MGI:1919192	Myof	MGI:1934254	Sval2
		MGI:1096551	Morf4l1			MGI:2385067	Lims2	MGI:3030434	Olfr600
		MGI:108005	Myd88			MGI:104568	Hcls1	MGI:3030135	Olfr301
		MGI:2441738	Npsr1			MGI:1915978	Trp53inp2	MGI:3030506	Olfr672
		MGI:2661338	Olfr151			MGI:1355312	C1s	MGI:1922902	Ttll8
		MGI:1860055	Panx1			MGI:107417	Slc50a1	MGI:1913904	Tex12
		MGI:1932404	Phip			MGI:88182	Bmp6	MGI:1914766	Kctd4
		MGI:1922019	Pik3cb			MGI:1924143	Cers2	MGI:1933847	Mmp1b
		MGI:97801	Pth1r			MGI:1913520	Fam134b	MGI:102696	Pip
		MGI:2685968	Ripply2			MGI:95496	Fcer1g	MGI:1097165	Nrg3
		MGI:1343102	Robo3			MGI:1201681	Dennd5a	MGI:95653	Gapdhs
		MGI:104661	Rora			MGI:1330812	Acox1	MGI:1330309	Sprr2i
		MGI:1353611	Sc5d			MGI:94919	Dpp4	MGI:1922703	1700008F21Rik
		MGI:108029	Scn10a			MGI:2442900	Tmcc3	MGI:104642	Pla2g2a
		MGI:88192	Smarca4			MGI:1306826	Sema7a	MGI:101907	Klra1
		MGI:1923615	Tbx18			MGI:104741	Nfkbia	MGI:1316730	Vmn2r10
		MGI:98729	Tgfbr2			MGI:1918770	Grap	MGI:1918531	Apobec4
		MGI:98747	Thy1			MGI:1337120	Slc7a7	MGI:3643246	Gm16420
		MGI:98809	Tpm1			MGI:1352759	Rnf11	MGI:2139018	Olah
		MGI:1328317	Trex1			MGI:1891291	Kcnk6	MGI:2652828	BC048502
		MGI:2685973	Trim71			MGI:109585	Pld1	MGI:1921958	Pih1d3
		MGI:1919815	Uaca			MGI:96677	Kit	MGI:2156538	Pkd1l1
		MGI:1921622	Ulk4			MGI:2384812	Lpcat1	MGI:1206579	Prl6a1
		MGI:103262	Yap1			MGI:2656973	Dtx3l	MGI:88337	Cd40lg
		MGI:99402	Adora2a			MGI:97312	Nfkb1	MGI:1919332	Cyp2c55
		MGI:1338803	Aire			MGI:108563	Sirpa	MGI:3030705	Olfr871
		MGI:1932576	Akap12			MGI:1916528	3110002H16Rik	MGI:3646333	Aadacl2
		MGI:104621	Alx1			MGI:3039590	Tmtc1	MGI:1913979	Ankrd61
		MGI:88026	Ank3			MGI:1922937	Fam65a	MGI:2177526	Olfr143
		MGI:1306796	Apaf1			MGI:96704	Krt7	MGI:1915182	1700129C05Rik
		MGI:96919	Ascl1			MGI:99915	Lamb3	MGI:1316660	Cacng2
		MGI:1277186	Atg5			MGI:2385169	Helz2	MGI:5456091	Gm26314
		MGI:1917580	Bclaf1			MGI:1333782	Pld3	MGI:2685540	Gm694
		MGI:88208	Bsg			MGI:1344333	Mid2	MGI:5477221	Gm26727
		MGI:2384917	Cep290			MGI:3045246	Arhgef15	MGI:107193	Gpr143
		MGI:1927166	Chst11			MGI:99906	Tie1	MGI:3779666	Gm7073
		MGI:1306784	Cited2			MGI:108520	Fzd4	MGI:2159617	Arr3
		MGI:95537	Ctgf			MGI:103559	Sox18	MGI:5452719	Gm22942
		MGI:1914853	Dusp6			MGI:98736	Thbd	MGI:1930915	U90926
		MGI:95296	Egr2			MGI:99532	Mef2a	MGI:3030180	Olfr346
		MGI:101762	Elk3			MGI:108022	Pkn1	MGI:5453422	Gm23645
		MGI:95411	Erbb3			MGI:1927185	Chp1	MGI:109330	Prop1
		MGI:1352467	Esr1			MGI:96969	Met	MGI:3030889	Olfr1055
		MGI:1890081	Foxo3			MGI:1916316	1810010H24Rik	MGI:1921514	Rnf138rt1
		MGI:1338027	Gdf11			MGI:105083	Slc1a1	MGI:3045299	Lrrd1
		MGI:95713	Gja1			MGI:1921384	Cyp2s1	MGI:2684964	Sel1l2
		MGI:3643902	Gnptab			MGI:1341872	Tjp2	MGI:1918231	4931423N10Rik
		MGI:1341884	Hey2			MGI:106689	Selplg	MGI:1333749	Olfr53
		MGI:107656	Ifng			MGI:2444594	Slc26a9	MGI:3588216	Ube2u
		MGI:96432	Igf1			MGI:1890077	Foxo1	MGI:1925492	Spink12
		MGI:1355307	Il22			MGI:99600	Aldh2	MGI:1935037	Gprc5d
		MGI:109564	Kif5a			MGI:894284	Rab12	MGI:96563	Il9
		MGI:1341817	Lgr5			MGI:1338049	Itsn2	MGI:1919081	1700007B14Rik
		MGI:102701	Lilrb4a			MGI:1891258	Parp3	MGI:2159462	Vmn1r18
		MGI:3584032	Lin28b			MGI:1927091	Myo1g	MGI:1920830	Lrrc72
		MGI:96796	Lmnb2			MGI:1354702	Fbxl3	MGI:3029998	Olfr164
		MGI:96897	Lyz2			MGI:98731	Tgm2	MGI:3030465	Olfr631
		MGI:97252	Myf5			MGI:1929213	Zbtb20	MGI:5455589	Gm25812
		MGI:97253	Myf6			MGI:95484	Fas	MGI:5454696	Gm24919
		MGI:1917167	Nabp2			MGI:1926228	Serinc1	MGI:3030015	Olfr181
		MGI:97359	Nodal			MGI:1196251	Casz1	MGI:3646662	Fbxw26
		MGI:2149955	Olig3			MGI:1349656	Gimap4	MGI:3646744	Gm7190
		MGI:97502	Pcmt1			MGI:98233	Sat1	MGI:2177489	Olfr106-ps
		MGI:1918615	Pdss2			MGI:96606	Itgal	MGI:2685355	Hephl1
		MGI:1100874	Plagl1			MGI:2442894	Cobll1	MGI:3588206	Rfx8
		MGI:97783	Psap			MGI:2442042	Dpep2	MGI:1925435	Ppp1r3fos
		MGI:1929282	Ptges3			MGI:1922925	Mfsd6	MGI:2686525	Lrcol1
		MGI:2384307	Rassf9			MGI:2385017	Nrbp2	MGI:108094	Zfp92
		MGI:1261415	Sgpl1			MGI:1917604	Secisbp2l	MGI:1890386	Fscn3
		MGI:2135607	Sirt1			MGI:96629	Jak2	MGI:3030666	Olfr832
		MGI:1201787	Socs2			MGI:1913860	Abi3	MGI:3618861	BC048562
		MGI:103034	Stat6			MGI:1917700	Unc13d	MGI:3648297	Vmn2r68
		MGI:1341870	Stk11			MGI:1261845	Esyt2	MGI:3645770	Igkv14-130
		MGI:2441711	Supv3l1			MGI:1932052	Chia1	MGI:2442466	Frmd3
		MGI:1927152	Syne1			MGI:1913401	Prr13	MGI:3648293	Gm4937
		MGI:2442827	Tbc1d32			MGI:1921944	Tbc1d30	MGI:3045298	4932415D10Rik
		MGI:98496	Tbxa2r			MGI:98263	Ccl6	MGI:2442409	Dpp10
		MGI:1202715	Tcf21			MGI:1921409	Acbd5	MGI:5455349	Gm25572
		MGI:98754	Timp3			MGI:98759	Tjp1	MGI:1921536	Tbc1d21
		MGI:3036255	Tmtc3			MGI:2444343	Nbeal1	MGI:5453807	Gm24030
		MGI:1196377	Tnfaip3			MGI:2685303	Gimap8	MGI:3030395	Olfr561
		MGI:2651811	Tph2			MGI:1925179	Yipf6	MGI:2386681	Mpp4
		MGI:2143599	Traf3ip2			MGI:1914367	Dynlt3	MGI:96234	Hsd3b2
		MGI:98933	Vip			MGI:2444679	Tcp11l2	MGI:3031341	Olfr1507
		MGI:2684056	Vmn2r81			MGI:2384860	Slc44a3	MGI:1922687	1700006E09Rik
		MGI:1347356	Adamts2			MGI:1352754	Clic4	MGI:1922177	Pmis2
		MGI:2136171	Aff4			MGI:107711	Myo1f	MGI:1921696	Slc9b1
		MGI:1096368	Ap1b1			MGI:2448556	Stard8	MGI:95494	Fcer1a
		MGI:1333855	Atox1			MGI:1344382	Creg1	MGI:109308	Olfr27
		MGI:1889505	B3gnt2			MGI:107476	Stim1	MGI:1916694	Lyzl6
		MGI:2443893	Ccdc40			MGI:96748	Lamp2	MGI:3030745	Olfr911-ps1
		MGI:2442359	Cd300lf			MGI:1913472	Serpinb1a	MGI:2444356	Ccdc169
		MGI:87894	Chrne			MGI:2444067	Pqlc3	MGI:3031258	Olfr1424
		MGI:88467	Col1a1			MGI:2180781	Slc8b1	MGI:107785	Mesp1
		MGI:88498	Crhr1			MGI:87964	Agtr1a	MGI:3779338	Gm11100
		MGI:88508	Crk			MGI:1095733	Pros1	MGI:5456259	Gm26482
		MGI:1339752	Csf2			MGI:1914939	Aldh3b1	MGI:3629589	Mir181a-1
		MGI:700006	Dbnl			MGI:104631	Utrn	MGI:94896	Dio1
		MGI:2151483	Derl2			MGI:99916	Lamb2	MGI:5453571	Gm23794
		MGI:2151233	Dph1			MGI:1347053	Git2	MGI:3030375	Olfr541
		MGI:95294	Egfr			MGI:99698	Clock	MGI:3030325	Olfr491
		MGI:95410	Erbb2			MGI:2387123	Lnpep	MGI:3030710	Olfr876
		MGI:2388266	Fam20a			MGI:2661375	Rtn4rl1	MGI:2159615	Vmn1r229
		MGI:1277980	Fgf18			MGI:1916439	1810033B17Rik	MGI:3645856	Pnmal2
		MGI:1347474	Foxj1			MGI:1914698	Plxdc2	MGI:1930790	Pate4
		MGI:1351465	G3bp1			MGI:2151841	Ppp1r16b	MGI:1916707	2310005G13Rik
		MGI:1927140	Git1			MGI:1861606	Tacstd2	MGI:1915473	Fam24a
		MGI:95747	Glra1			MGI:1346874	Map3k3	MGI:5454594	Gm24817
		MGI:103232	Grb10			MGI:1890497	Plvap	MGI:1929977	Klk11
		MGI:103577	Hand1			MGI:1309516	Tpst2	MGI:3030891	Olfr1057
		MGI:2159680	Havcr1			MGI:1861728	Wwp1	MGI:2182259	Vmn1r188
		MGI:1202306	Hcrt			MGI:109561	Sp100	MGI:2148800	Aipl1
		MGI:96183	Hoxb2			MGI:2685104	Akap5	MGI:3619419	Mir471
		MGI:96185	Hoxb4			MGI:1261872	Wwc2	MGI:3649821	Gm14411
		MGI:96394	Icam2			MGI:2159336	Il17rc	MGI:3030517	Olfr683
		MGI:1342540	Ikzf1			MGI:2443818	Arhgap29	MGI:1197011	Kcns2
		MGI:96541	Il13			MGI:1935151	Klf7	MGI:3646952	Spink14
		MGI:96556	Il4			MGI:2443220	Slc4a5	MGI:1201406	Slc10a2
		MGI:96557	Il5			MGI:2144423	Arhgap44	MGI:98881	Tyrp1
		MGI:96602	Itga3			MGI:1344391	Sh3bp5	MGI:1349669	Spo11
		MGI:96613	Itgb4			MGI:2388637	Wwc1	MGI:1924047	2410137M14Rik
		MGI:1858910	Jmjd6			MGI:3039578	Ecm2	MGI:103238	Cyp2c29
		MGI:96650	Jup			MGI:104737	Cdkn2b	MGI:2444386	Tmem63c
		MGI:1343101	Kat2a			MGI:1916111	1190002N15Rik	MGI:1924882	Pramef12
		MGI:104744	Kcnj2			MGI:1929278	Tmem59	MGI:5452762	Gm22985
		MGI:2448492	Kdm6b			MGI:2659021	Phactr1	MGI:2139758	Clca5
		MGI:2447024	Kif19a			MGI:1929459	Rabgef1	MGI:1202864	Myoc
		MGI:107689	Kif3a			MGI:97844	Rab3d	MGI:2447303	Prss50
		MGI:96688	Krt14			MGI:2158641	Cyp4f13	MGI:1918151	4921524L21Rik
		MGI:107498	Ltc4s			MGI:2446134	Sidt2	MGI:1922538	Slc35f4
		MGI:1858204	Map3k14			MGI:2387597	Gabrp	MGI:3031083	Olfr1249
		MGI:1100846	Med1			MGI:1919154	Paqr7	MGI:2679449	Slitrk2
		MGI:104717	Meis1			MGI:2442252	Lrp4	MGI:1921186	Ccdc175
		MGI:3584243	Mks1			MGI:96395	Irf8	MGI:95814	Grik1
		MGI:1914872	Mxra7			MGI:1346859	Mapk3	MGI:2685002	Gm156
		MGI:1890646	Nek8			MGI:96778	Lgals3	MGI:2681853	BC055111
		MGI:97306	Nf1			MGI:1932682	Cxcl16	MGI:1922602	4930550L24Rik
		MGI:97323	Ngfr			MGI:2384307	Rassf9	MGI:109150	Mnt
		MGI:2684861	Nlrp1a			MGI:1933155	Arl4d	MGI:2676905	Mir29b-1
		MGI:104327	Nog			MGI:2182619	Lgi3	MGI:1920340	2900092C05Rik
		MGI:97361	Nos2			MGI:109284	Psen2	MGI:2658851	Ofcc1
		MGI:97537	Pecam1			MGI:96819	Anxa1	MGI:1316745	Bmp15
		MGI:1919379	Pex13			MGI:2685715	Heca	MGI:4422085	n-R5s220
		MGI:2156538	Pkd1l1			MGI:2443306	Tom1l2	MGI:3645121	Gm16294
		MGI:104878	Prkar1a			MGI:1313266	Alcam	MGI:3624350	Mir652
		MGI:109330	Prop1			MGI:894688	Serpinb6b	MGI:3030913	Olfr1079
		MGI:1277968	Ptrf			MGI:1889818	Tspan12	MGI:1925489	Spint4
		MGI:109292	Rad50			MGI:97043	Me1	MGI:3648205	Gm5546
		MGI:103291	Rai1			MGI:1915776	Gpr155	MGI:5452722	Gm22945
		MGI:97856	Rara			MGI:107180	Elf1	MGI:3030955	Olfr1121
		MGI:97897	Rel			MGI:3643568	Gm6762	MGI:1922638	Boll
		MGI:1926078	Rhot1			MGI:1924488	Nipal2	MGI:3030727	Olfr893
		MGI:1914921	Rpl38			MGI:1197007	Birc3	MGI:3642402	Gm9931
		MGI:98250	Scn4a			MGI:1858171	Tlr5	MGI:5453222	Gm23445
		MGI:1315202	Slit3			MGI:88264	Capn2	MGI:3030991	Olfr1157
		MGI:1201791	Socs3			MGI:1933113	Gpr146	MGI:1923544	Asb5
		MGI:98371	Sox9			MGI:88342	Cd68	MGI:3642906	Gm10558
		MGI:1932575	Sp6			MGI:99180	Zfp36	MGI:1917461	2810407A14Rik
		MGI:103038	Stat3			MGI:2145021	Trib2	MGI:2159646	Vmn1r78
		MGI:1888984	Tbx21			MGI:1329042	Sgce	MGI:3031308	Olfr1474
		MGI:98763	Tk1			MGI:1916034	Prickle1	MGI:3030890	Olfr1056
		MGI:1351209	Tlx3			MGI:1927655	Ggcx	MGI:3043288	Catsper4
		MGI:2443012	Tns3			MGI:2385287	Spon1	MGI:5452235	Gm22458
		MGI:2443306	Tom1l2			MGI:1915795	Ecscr	MGI:3588229	9230009I02Rik
		MGI:1202880	Traf4			MGI:104913	Abi1	MGI:5455406	Gm25629
		MGI:98834	Trp53			MGI:2181192	Ripply3	MGI:5453230	Gm23453
		MGI:2144467	Wdpcp			MGI:106183	Ocln	MGI:1861731	Ccl28
		MGI:1096335	Adam17			MGI:96976	Mgp	MGI:2685466	1700024P16Rik
		MGI:1344405	Agr2			MGI:104583	Eps15	MGI:3045251	Ovch2
		MGI:105043	Ahr			MGI:1923017	Rab11fip1	MGI:5452815	Gm23038
		MGI:1926051	Ak7			MGI:1922920	Ushbp1	MGI:2675377	Nlrp9b
		MGI:1332637	Arhgap5			MGI:107399	Il17ra	MGI:2159647	Vmn1r83
		MGI:2444354	Arid4a			MGI:99480	Cebpa	MGI:5452422	Gm22645
		MGI:2177178	Dicer1			MGI:1270855	Il16	MGI:97454	Oca2
		MGI:1923566	Dnaaf2			MGI:97527	Pdgfa	MGI:1330305	Trpm1
		MGI:1100864	Dnah11			MGI:1927152	Syne1	MGI:3780735	Gm2568
		MGI:109392	Esr2			MGI:1349164	Sdc4	MGI:2443041	Plekhs1
		MGI:1346091	Fbln5			MGI:2386607	Abca5	MGI:1921925	Ptchd3
		MGI:1347464	Foxg1			MGI:1914170	Rnpepl1	MGI:1351338	Grm1
		MGI:1858901	Fut8			MGI:2446129	Efcab4a	MGI:4439557	Ighv1-58
		MGI:109602	Gphn			MGI:1344402	Sigirr	MGI:3646667	Gm5134
		MGI:1890220	Gpr132			MGI:2141917	Prkd2	MGI:107491	Nxph2
		MGI:95841	Gsc			MGI:107560	Sema4a	MGI:2444525	Dnah14
		MGI:106918	Hif1a			MGI:103266	Fgl2	MGI:3045347	4933408B17Rik
		MGI:1923097	Ispd			MGI:1289230	Pxk	MGI:3031066	Olfr1232
		MGI:1098270	Jag2			MGI:1919150	Tmem106b	MGI:3650728	Gm11501
		MGI:97357	Mycn			MGI:88930	Reep3	MGI:3030921	Olfr1087
		MGI:108067	Nkx2-1			MGI:1916948	Slc52a3	MGI:1920648	Nipsnap3a
		MGI:1270158	Nkx2-9			MGI:1929209	Cldn18	MGI:3030596	Olfr762-ps1
		MGI:1351610	Npas3			MGI:1913310	Cystm1	MGI:1918312	Tekt3
		MGI:1915213	Npc2			MGI:1933820	Jam2	MGI:1925168	Krtap19-3
		MGI:1344424	Osr1			MGI:88127	B2m	MGI:1922375	4930513O06Rik
		MGI:97493	Pax9			MGI:1888707	St3gal6	MGI:3030300	Olfr466
		MGI:1202717	Psen1			MGI:1924013	Mospd2	MGI:1925875	1700061G19Rik
		MGI:1927144	Sav1			MGI:1341803	Lipg	MGI:2675292	Nlrp9a
		MGI:102780	Six1			MGI:1923658	Abcc3	MGI:3704375	Gm10428
		MGI:98359	Sox11			MGI:1351642	Msrb1	MGI:1922956	Krt24
		MGI:2443471	Sp8			MGI:2686961	Inpp5a	MGI:2443815	Stxbp5l
		MGI:98727	Tgfb3			MGI:96974	Kitl	MGI:3030499	Olfr665
		MGI:1924393	Trip11			MGI:1916396	Gsdmd	MGI:1925424	Cox7b2
		MGI:1923510	Ttc8			MGI:96591	Irf2	MGI:4421914	n-R5s69
		MGI:1921932	Wdr35			MGI:2145458	Akr1c14	MGI:3030739	Olfr905
		MGI:99150	Yy1			MGI:1928740	Fads3	MGI:2448177	Fpr-rs7
		MGI:1333879	Ap3b1			MGI:97598	Prkcd	MGI:1277952	Serpinb3c
		MGI:88075	Arsb			MGI:1340062	Sgk1	MGI:3045345	Awat2
		MGI:88398	Chrm3			MGI:107443	Fpr1	MGI:2685650	Abhd12b
		MGI:99578	Drd1			MGI:96599	Itga1	MGI:3030836	Olfr1002
		MGI:1096340	E2f3			MGI:1919212	Gatsl3	MGI:1347086	Cetn1
		MGI:1931001	Edaradd			MGI:1096574	Car4	MGI:1921468	1700016H13Rik
		MGI:1921395	F13a1			MGI:1918788	Fbxo9	MGI:3647595	Gm5533
		MGI:1099809	Fgf10			MGI:1913563	Smurf2	MGI:5454400	Gm24623
		MGI:1347466	Foxc1			MGI:102709	Cav1	MGI:2443035	Brinp3
		MGI:1347463	Foxd1			MGI:1349215	Abcd1	MGI:3646223	Defb48
		MGI:95586	Fst			MGI:107776	Gadd45b	MGI:87885	Chrna1
		MGI:95655	Gas1			MGI:1916193	Pink1	MGI:2685956	Gm1110
		MGI:95729	Gli3			MGI:1933209	Tm6sf1	MGI:1922333	Usp50
		MGI:104813	Jarid2			MGI:101769	Mcl1	MGI:2676868	Mir19b-2
		MGI:1922300	Kif27			MGI:1921371	Acoxl	MGI:1918186	4931400O07Rik
		MGI:2384812	Lpcat1			MGI:2135605	Pard6b	MGI:5439454	Gm21985
		MGI:107448	Lyst			MGI:2679255	Ssh2	MGI:3030341	Olfr507
		MGI:2446166	Marveld2			MGI:104991	Mxd4	MGI:97322	Klk1b3
		MGI:99458	Mef2c			MGI:1341836	Trpv2	MGI:1919078	Gtf2a1l
		MGI:1343135	Ndufs4			MGI:2687284	Pfkfb4	MGI:1277949	Obp1a
		MGI:97384	Ntrk2			MGI:105304	Il6ra	MGI:5452634	Gm22857
		MGI:1922374	Nxnl2			MGI:1919129	Acsl5	MGI:3642894	Gm10483
		MGI:1915333	Pak1ip1			MGI:2139354	Arfgef2	MGI:2681308	Tas2r139
		MGI:1914649	Pdlim7			MGI:2146854	Itfg3	MGI:3643879	Vmn2r77
		MGI:1347521	Ror2			MGI:1923513	Gstk1	MGI:5455000	Gm25223
		MGI:1339365	S1pr3			MGI:1196356	Iqsec1	MGI:5452692	Gm22915
		MGI:1913472	Serpinb1a			MGI:1924311	4931406P16Rik	MGI:3030928	Olfr1094
		MGI:98366	Sox4			MGI:1351317	Podxl	MGI:1918463	Cage1
		MGI:99515	Syk			MGI:2153470	Scgb3a2	MGI:2446220	Samd11
		MGI:1917680	Tbce			MGI:1913625	Dhrs7	MGI:3664583	Cntnap5b
		MGI:104671	Tfap2a			MGI:107752	Myo1b	MGI:104511	Tnfsf4
		MGI:1920960	Tubb2b			MGI:2442910	Fam129b	MGI:1316740	Morc1
		MGI:87930	Adk			MGI:894308	Rab21	MGI:1196295	Ptpn20
		MGI:1929883	Bin3			MGI:1860485	Plek	MGI:1914906	4930548H24Rik
		MGI:88180	Bmp4			MGI:106008	Anxa5	MGI:1351345	Grm8
		MGI:1338938	Bmpr1a			MGI:109191	Hfe	MGI:108039	Dbil5
		MGI:1350922	Cadps			MGI:2384974	Mfsd7c	MGI:1329027	Gk2
		MGI:103572	Cebpe			MGI:105043	Ahr	MGI:4422082	n-R5s217
		MGI:1891837	Cpb2			MGI:95521	Fgf7	MGI:5451831	Gm22054
		MGI:1917336	Cysltr2			MGI:96417	Ids	MGI:3030872	Olfr1038-ps
		MGI:1277991	Dach1			MGI:1277150	Ldlrad4	MGI:106656	Zan
		MGI:107721	Dnah1			MGI:1339468	S100a10	MGI:1918617	Chst9
		MGI:894332	Ebf2			MGI:107564	Nab1	MGI:5453200	Gm23423
		MGI:102720	Ednrb			MGI:1314873	Hipk1	MGI:2159626	Vmn1r225
		MGI:105311	Efs			MGI:88232	C5ar1	MGI:1913977	Hrasls5
		MGI:1859823	Fezf2			MGI:1277211	Tyrobp	MGI:3045351	Slc7a15
		MGI:104723	Fgf9			MGI:2140371	Rusc2	MGI:1923011	Apol7a
		MGI:2446089	Flnb			MGI:95678	Gda	MGI:1917074	Glod5
		MGI:108476	Fzd3			MGI:2149010	Dock2	MGI:3030924	Olfr1090
		MGI:95664	Gata4			MGI:2384918	Tspan8	MGI:3577767	Grxcr1
		MGI:1353651	Gnl3			MGI:1921661	Ppapdc2	MGI:1333776	Ahrr
		MGI:96071	Hesx1			MGI:1913308	Tmem176a	MGI:5455188	Gm25411
		MGI:98715	Ift88			MGI:98282	Spi1	MGI:3040955	Helt
		MGI:1355292	Il17rb			MGI:102891	Adcy7	MGI:2148526	Vmn1r13
		MGI:2155888	Il25			MGI:1915789	Tmem109	MGI:3618706	Mir125b-2
		MGI:1336175	Kcnk5			MGI:97744	Por	MGI:1919111	Zswim2
		MGI:1338056	Klf5			MGI:2388029	Liph	MGI:5455421	Gm25644
		MGI:1344412	Ldb3			MGI:94893	Cyb5r3	MGI:5454050	Gm24273
		MGI:96778	Lgals3			MGI:103035	Stat5b	MGI:3619418	Mir470
		MGI:1353586	Lmo7			MGI:88561	Ctsb	MGI:3645902	Lekr1
		MGI:1309472	Ltb4r1			MGI:1929501	Arl6ip5	MGI:2442507	Arhgef4
		MGI:101900	Mmp14			MGI:1352752	Pde7b	MGI:5454781	Gm25004
		MGI:2179432	Mycbp2			MGI:1354696	Fbxo8	MGI:3030483	Olfr649
		MGI:2155600	Myh7			MGI:107471	Notch4	MGI:3031050	Olfr1216
		MGI:2444306	Nalcn			MGI:2442746	Slc43a2	MGI:1921913	4930435E12Rik
		MGI:97451	Otx2			MGI:1915393	Herpud2	MGI:3045268	Dgat2l6
		MGI:1923998	Pbrm1			MGI:1100500	Flot1	MGI:1890474	Il21
		MGI:97611	Plau			MGI:2384936	Spns2	MGI:2685692	Pate2
		MGI:102966	Ptgdr			MGI:1914738	Calcoco1	MGI:3030625	Olfr791
		MGI:97794	Ptger2			MGI:1310000	Kcnj15	MGI:2444425	Skint4
		MGI:97857	Rarb			MGI:2684948	Arhgap30	MGI:1914825	4930430A15Rik
		MGI:97874	Rb1			MGI:2135589	Clec2d	MGI:3761611	Vmn2r-ps125
		MGI:1918395	Scara5			MGI:1933177	Pik3ap1	MGI:3031330	Olfr1496
		MGI:109518	Sftpa1			MGI:893578	Scarb1	MGI:3588270	Mrgprx2
		MGI:109517	Sftpc			MGI:2450529	Pilra	MGI:3644478	Defb47
		MGI:109515	Sftpd			MGI:103060	Ecm1	MGI:2685806	Gm960
		MGI:98743	Thrb			MGI:108053	Rit1	MGI:1914011	4933417A18Rik
		MGI:98791	Top2b			MGI:1925543	Tbcel	MGI:98227	Sag
		MGI:98958	Wnt5a			MGI:97813	Ptpre	MGI:1860275	Cts8
		MGI:1920942	2410089E03Rik			MGI:2443248	Exph5	MGI:2687364	H2-M10.6
		MGI:1338946	Acvrl1			MGI:1914055	Tspan1	MGI:3576100	Ugt2b35
		MGI:3045421	Ank			MGI:102755	Zbtb7b	MGI:2182079	Odf4
		MGI:106215	Aqp5			MGI:109442	Itga8	MGI:1923890	1700113H08Rik
		MGI:1920989	Cby1			MGI:1858179	Nucb2	MGI:3030579	Olfr745
		MGI:1100883	Celsr1			MGI:97475	Pam	MGI:2442348	Tmprss11f
		MGI:88452	Col2a1			MGI:1913340	Ypel3	MGI:1930136	Pmfbp1
		MGI:1339759	Csf2rb			MGI:2145597	Mbnl2	MGI:1333747	Olfr51
		MGI:107718	Dnah5			MGI:1929744	Cdc42ep2	MGI:88436	Cnga1
		MGI:1261425	Drosha			MGI:1919924	Adipor1	MGI:3642960	Cyp2c54
		MGI:1276116	Ep300			MGI:1314882	Hipk3	MGI:5453876	Gm24099
		MGI:95487	Fbln1			MGI:1346878	Map3k8	MGI:2681256	Tas2r120
		MGI:1347465	Foxh1			MGI:1929940	Bcam	MGI:3030987	Olfr1153
		MGI:2182543	Grhl2			MGI:96790	Lipe	MGI:3031140	Olfr1306
		MGI:1914292	Ift27			MGI:2179722	Rassf3	MGI:3643515	Myh15
		MGI:2682319	Kmt2d			MGI:96534	Cd74	MGI:3619410	Mir450-1
		MGI:96777	Lgals1			MGI:2443207	Plekhm1	MGI:2180853	Oas1h
		MGI:1913975	Lrrk2			MGI:88226	C2	MGI:106620	Omt2a
		MGI:97250	Myc			MGI:1277961	Plec	MGI:3030029	Olfr195
		MGI:1926063	Nckap1l			MGI:1930134	Ern1	MGI:3030535	Olfr701
		MGI:97528	Pdgfb			MGI:1341265	Camk2d	MGI:5452835	Gm23058
		MGI:1916034	Prickle1			MGI:1321402	Lcp2	MGI:96938	Mcpt2
		MGI:104311	Ptger4			MGI:106510	Lurap1l	MGI:103258	Adad1
		MGI:95481	Ptk2			MGI:1921356	Dcaf6	MGI:1922097	4930404A10Rik
		MGI:97858	Rarg			MGI:97797	Ptgs1	MGI:3642779	Gm9972
		MGI:2182357	Ropn1l			MGI:1919035	Pdgfd	MGI:109482	Cacna1a
		MGI:1922667	Rspo2			MGI:1349438	Mprip	MGI:2139434	Mylk2
		MGI:103169	Scn8a			MGI:2686394	Nckap5	MGI:2668437	Gpr142
		MGI:2145950	Scrib			MGI:98927	Vcl	MGI:1921472	Sept14
		MGI:1913331	Sharpin			MGI:107373	Dnajc3	MGI:109524	Trpc5
		MGI:98358	Sox10			MGI:1923387	Mcur1	MGI:101903	Klra5
		MGI:2153568	Sp7			MGI:1921394	Robo4	MGI:1918426	Fbxo24
		MGI:2443727	Spef2			MGI:104574	Ptprj	MGI:5451782	Gm22005
		MGI:1913763	Tab1			MGI:1917153	Rasip1	MGI:3779337	Mettl4-ps1
		MGI:1927616	Trps1			MGI:1097711	Degs1	MGI:3704404	Gm10772
		MGI:2443047	Ttll1			MGI:104650	Cnr2	MGI:2443324	Fbxw16
		MGI:98962	Wnt7b			MGI:1915419	Ndnf	MGI:1859637	Nphs1
		MGI:1334444	Zfpm2			MGI:2674939	Podn	MGI:3525017	Igkv9-129
		MGI:106675	Adipoq			MGI:1277116	Pde8a	MGI:5452574	Gm22797
		MGI:88059	App			MGI:97846	Rac2	MGI:1925017	Ermn
		MGI:1915396	Arl13b			MGI:2429603	Irak2	MGI:2685640	Trim75
		MGI:107187	Bcl6			MGI:1313277	Vamp2	MGI:98001	Rpe65
		MGI:96617	Cd47			MGI:1861431	Clec7a	MGI:3030662	Olfr828
		MGI:103573	Cebpd			MGI:1336192	Pitpnm2	MGI:3641812	Gm10384
		MGI:1313268	Chrd			MGI:88613	Cyr61	MGI:3642464	Gm10477
		MGI:1098280	Crebbp			MGI:1339759	Csf2rb	MGI:3045277	9430025C20Rik
		MGI:1201679	Cxadr			MGI:2443369	Fgd5	MGI:3031300	Olfr1466
		MGI:1920629	Dcbld2			MGI:2685298	Trim56	MGI:1918554	Wbscr25
		MGI:107231	Dlg1			MGI:103063	Stat1	MGI:98246	Scn1a
		MGI:1921256	Dnm1l			MGI:2663075	Adap2	MGI:2183443	Ccnb3
		MGI:2157525	Dppa4			MGI:2442940	Slc41a2	MGI:5455401	Gm25624
		MGI:1196281	Dscam			MGI:2652845	Cdc42bpg	MGI:104886	Gpx5
		MGI:108100	Dvl3			MGI:2144095	Sec14l4	MGI:2144215	Slc25a41
		MGI:99612	Epha3			MGI:107587	Irf9	MGI:3030644	Olfr810
		MGI:1096867	Etv5			MGI:2135760	Sgpp1	MGI:1313140	Olfr38
		MGI:2447775	Fbxo45			MGI:2444814	Cped1	MGI:3588196	3425401B19Rik
		MGI:102793	Fstl1			MGI:1924100	Ago4	MGI:95583	Fshr
		MGI:1921435	Gbe1			MGI:3605620	Gbp9	MGI:2681218	Tas2r114
		MGI:1924696	Heg1			MGI:2445082	Pamr1	MGI:2685810	Naaladl1
		MGI:104853	Hes1			MGI:1926375	Rassf5	MGI:2159683	Vmn1r212
		MGI:109373	Hmox2			MGI:104677	Man1a	MGI:1921196	4930423O20Rik
		MGI:2447670	Mgrn1			MGI:1933830	Enpp5	MGI:1922372	Zc2hc1b
		MGI:1914264	Mina			MGI:2445087	Hid1	MGI:5455803	Gm26026
		MGI:3050795	Mkl2			MGI:88235	C7	MGI:2159634	Vmn1r185
		MGI:102643	Myh11			MGI:96965	Mertk	MGI:1915421	D730048I06Rik
		MGI:1931595	Nfkbiz			MGI:95665	Gba	MGI:5455375	Gm25598
		MGI:1347073	Nubp1			MGI:98923	Vav1	MGI:2669033	Tmc3
		MGI:1355331	Olig2			MGI:98973	Xdh	MGI:3583944	Cdk15
		MGI:1277152	Parl			MGI:99951	Mafk	MGI:1888498	Gabrq
		MGI:88557	Pcyt1a			MGI:1915730	1110007C09Rik	MGI:2685474	Mroh5
		MGI:104779	Prkdc			MGI:1344367	Grem2	MGI:95748	Glra2
		MGI:1919638	Ripk4			MGI:107741	Pvr	MGI:2179205	Defb10
		MGI:1274781	Robo1			MGI:88031	Anxa7	MGI:3583957	Wdr72
		MGI:99852	Runx1			MGI:106621	Myo1e	MGI:88005	Amelx
		MGI:98307	Sim2			MGI:106039	Dtna	MGI:1351640	Fam50b
		MGI:1858226	Slc5a3			MGI:97599	Prkce	MGI:2155700	Nt5c1a
		MGI:1354910	Socs1			MGI:3589109	Sgpp2	MGI:3042585	Fam115e
		MGI:98493	Tbx1			MGI:88158	Bgn	MGI:2442440	Efcab5
		MGI:1333803	Top3b			MGI:2445069	Ccdc85a	MGI:2154240	Plxnb3
		MGI:1330810	Trp63			MGI:2441702	Cyth4	MGI:2141510	AI854703
		MGI:1353655	Usp25			MGI:2444421	Gbp7	MGI:2153041	Gjc3
		MGI:1332234	Zfp148			MGI:97180	Mapt	MGI:2138453	Mael
		MGI:1351617	Abca3			MGI:1298392	Bscl2	MGI:1927128	Slc35g3
		MGI:107704	Abcg1			MGI:2135954	Nkd1	MGI:1918191	4921539E11Rik
		MGI:2182928	Adgrf5			MGI:1914693	Map1lc3b	MGI:2685378	5330416C01Rik
		MGI:1919439	Bag6			MGI:104692	Pcdh1	MGI:3033472	Vmn1r56
		MGI:1928842	Cacna1h			MGI:1346091	Fbln5	MGI:5452617	Gm22840
		MGI:88285	Cbs			MGI:1914345	Trak1	MGI:5452136	Gm22359
		MGI:1347048	Clcn7			MGI:1920274	Emc7	MGI:2685557	Gm711
		MGI:1917912	Clic5			MGI:2442832	Osbpl2	MGI:1918339	Sept12
		MGI:2670904	Crb3			MGI:1277968	Ptrf	MGI:2177500	Olfr117
		MGI:1913765	Cul7			MGI:2137237	Fam129a	MGI:3031062	Olfr1228
		MGI:105120	Dusp1			MGI:1349480	Scamp1	MGI:3030873	Olfr1039
		MGI:109169	Epas1			MGI:105085	Rbl2	MGI:2137361	Slc28a3
		MGI:1921373	Foxp4			MGI:1201692	Rabac1	MGI:2687054	Lypd4
		MGI:1278319	Fpr2			MGI:88455	Col4a2	MGI:3647683	Glyatl3
		MGI:2146906	Ift140			MGI:1346883	Map4k2	MGI:2687319	Il1rapl1
		MGI:96435	Igf2r			MGI:104908	Ptk2b	MGI:5453292	Gm23515
		MGI:1923733	Lmf1			MGI:95745	Hagh	MGI:5453716	Gm23939
		MGI:104797	Lta			MGI:103286	Atp6v0a1	MGI:5453155	Gm23378
		MGI:104796	Ltb			MGI:96829	Lrpap1	MGI:5452074	Gm22297
		MGI:104669	Man2a1			MGI:1919308	Igsf5	MGI:3708747	Gm10011
		MGI:1346865	Mapk14			MGI:2158925	Inpp4b	MGI:88540	Csn1s1
		MGI:1353598	Mapk8ip3			MGI:1921846	Cds1	MGI:3577282	Igkv7-33
		MGI:107687	Mdfi			MGI:1099800	Nfkb2	MGI:3642170	Gm10463
		MGI:97239	Mut			MGI:1352758	Ulk2	MGI:3045694	Adam39
		MGI:97305	Neu1			MGI:88030	Anxa4	MGI:3505704	Fbxw18
		MGI:97350	Nkx2-5			MGI:109583	Pten	MGI:5453294	Gm23517
		MGI:2177507	Olfr124			MGI:1298390	Swap70	MGI:1933237	Tex11
		MGI:1355296	Park2			MGI:1920249	Insig2	MGI:3030646	Olfr812
		MGI:97603	Pkd1			MGI:88554	Ctla2a	MGI:3042378	Frmpd4
		MGI:2147077	Pkdcc			MGI:2386846	Abca8a	MGI:3045341	Skint9
		MGI:97620	Plg			MGI:1333766	Epn2	MGI:3030642	Olfr808
		MGI:1918711	Ptk7			MGI:106096	Loxl1	MGI:4421903	n-R5s58
		MGI:99829	Runx2			MGI:1201690	Map6	MGI:3031334	Olfr1500
		MGI:2146974	Safb			MGI:1931123	Inpp4a	MGI:2147968	AU022751
		MGI:102764	Six3			MGI:3028579	Rasgrp3	MGI:3717097	Cyp2j12
		MGI:1927126	Slc5a7			MGI:2142979	Dennd4a	MGI:3030107	Olfr273
		MGI:1353422	Spdef			MGI:105491	Cdipt	MGI:1920574	Clhc1
		MGI:106658	Srf			MGI:97747	Pparg	MGI:1351346	Vmn2r-ps57
		MGI:104798	Tnf			MGI:1916051	Elovl5	MGI:1341292	Ush2a
		MGI:1355317	Tnfsf14			MGI:2146559	AU021092	MGI:97488	Pax4
		MGI:2137520	Twsg1			MGI:1335091	Zbtb7a	MGI:2686176	Gm1330
		MGI:103178	Vegfa			MGI:2444628	Sh3rf2	MGI:1919104	Dpep3
		MGI:1922184	Armc4			MGI:95278	Epha2	MGI:2386401	Csmd2
		MGI:88318	Cd14			MGI:1345961	Coro1a	MGI:1916583	1700010L04Rik
		MGI:105925	Cdo1			MGI:1919151	Fam219a	MGI:1914012	Dnajb7
		MGI:94869	Dcc			MGI:109162	Gpam	MGI:3045259	4930432E11Rik
		MGI:95295	Egr1			MGI:97513	Furin	MGI:1925664	1700034E13Rik
		MGI:96070	Hbegf			MGI:894315	Rap1b	MGI:5453939	Gm24162
		MGI:96795	Lmnb1			MGI:2138391	Pid1	MGI:2686228	Ephx4
		MGI:96817	Lox			MGI:108104	Snrk	MGI:2159452	Vmn1r17
		MGI:2652843	Mex3c			MGI:1914145	Pxdc1	MGI:3030422	Olfr588-ps1
		MGI:1929601	Ndfip1			MGI:1917673	Tspan15	MGI:1919134	Chit1
		MGI:104719	Ndst1			MGI:109368	Gimap1	MGI:3646773	Trav14-1
		MGI:1933754	Nedd4l			MGI:1889844	Sumf1	MGI:2141165	Kpna7
		MGI:1922783	Nme5			MGI:1858261	Slc7a10	MGI:3030069	Olfr235
		MGI:1097712	Npc1			MGI:1349467	Abcd2	MGI:3826549	Gm16325
		MGI:95824	Nr3c1			MGI:1932137	Tnxb	MGI:4937018	Gm17384
		MGI:1914449	Pfdn1			MGI:1924919	Arhgef38	MGI:1921184	4930412D23Rik
		MGI:2684938	Prdm6			MGI:2140175	Ldlrap1	MGI:3642535	Gm10576
		MGI:103079	Pura			MGI:2181193	Dennd2d	MGI:3718516	Mir421
		MGI:107927	Rock1			MGI:96825	Selenbp1	MGI:1860383	Cd160
		MGI:109295	Sall3			MGI:1338798	S100a11	MGI:3030540	Olfr706
		MGI:3645984	Skor2			MGI:1921663	Tc2n	MGI:5453504	Gm23727
		MGI:892003	Tcof1			MGI:1345281	Slc30a1	MGI:3641851	Gm10684
		MGI:1346031	Tshz1			MGI:2444725	Tmem154	MGI:1309995	Krt32
		MGI:1855696	Tslp			MGI:2158329	Parvg	MGI:1914030	4933436I01Rik
		MGI:1344313	Zeb1			MGI:108081	Sypl	MGI:1261811	Myo15
		MGI:99179	Zfp35			MGI:1924730	Kidins220	MGI:1859324	Il1f6
		MGI:1277215	Bbs1			MGI:95593	Fuca1	MGI:5453244	Gm23467
		MGI:88396	Chrm1			MGI:96623	Itpr1	MGI:3030117	Olfr283
		MGI:99484	Chuk			MGI:88266	Capns1	MGI:5453286	Gm23509
		MGI:1888897	Cyp2c44			MGI:1890391	Fstl3	MGI:3030474	Olfr640
		MGI:1329040	Dkk1			MGI:2443963	Cadps2	MGI:3644382	Gm5570
		MGI:1330307	Dmrt2			MGI:88385	Cfh	MGI:3030408	Olfr574
		MGI:1924407	Dpcd			MGI:1921642	Specc1l	MGI:3045274	Sowahd
		MGI:1891209	Efemp2			MGI:97748	Ctsa	MGI:1352490	Capn11
		MGI:102805	Entpd1			MGI:1926805	Foxj2	MGI:2141314	Naa11
		MGI:95484	Fas			MGI:1316743	St3gal4	MGI:3030231	Olfr397
		MGI:102779	Fen1			MGI:3612676	Ccdc68	MGI:1346863	Mapk10
		MGI:109161	Grk5			MGI:1915909	Fam198b	MGI:3030488	Olfr654
		MGI:106209	Hells			MGI:1917760	Rnf167	MGI:5455476	Gm25699
		MGI:96086	Hhex			MGI:2442354	Csgalnact1	MGI:3030668	Olfr834
		MGI:2442345	Hif1an			MGI:1888504	Retnla	MGI:1915935	Pga5
		MGI:2177763	Hps1			MGI:1918956	Slc46a3	MGI:2670985	Ms4a5
		MGI:99954	Ighmbp2			MGI:1915114	Yipf4	MGI:3045331	Skint3
		MGI:1924375	Il33			MGI:1276523	Ncoa1	MGI:5453573	Gm23796
		MGI:96789	Lipa			MGI:99403	Adora2b	MGI:2179198	Defb9
		MGI:99638	Mark2			MGI:1349450	Vat1	MGI:3780828	Scgb2a2
		MGI:1932139	Mgea5			MGI:3505790	Fcho2	MGI:2683295	Serpinb3d
		MGI:1918961	Mus81			MGI:1310004	Fmo5	MGI:3642306	Gm10351
		MGI:1099800	Nfkb2			MGI:99782	Nt5e	MGI:96193	Hoxc11
		MGI:97348	Nkx2-3			MGI:88233	C6	MGI:95709	Ghrh
		MGI:97515	Pcsk5			MGI:1922725	Oplah	MGI:97432	Olfr2
		MGI:1100498	Pitx3			MGI:95524	Fgfr3	MGI:3030536	Olfr702
		MGI:88034	Prdx3			MGI:2147790	Fermt3	MGI:3030688	Olfr854
		MGI:109583	Pten			MGI:1888994	Fmnl1	MGI:2684996	Ccdc62
		MGI:103290	Rela			MGI:1921615	Lonrf3	MGI:3030771	Olfr937
		MGI:98919	Scgb1a1			MGI:97283	Ncf1	MGI:2177508	Olfr125
		MGI:1927197	Shoc2			MGI:106912	Emr1	MGI:5452881	Gm23104
		MGI:2444557	Suv420h1			MGI:99909	Lama3	MGI:2388820	Sgcz
		MGI:1278334	Zfand5			MGI:2387188	Dirc2	MGI:2183434	Wfdc12
		MGI:1917258	Ace2			MGI:1926249	Car5b	MGI:5454540	Gm24763
		MGI:99400	Atp7a			MGI:88549	Csrp1	MGI:5453037	Gm23260
		MGI:1309489	Cask			MGI:102965	Scn7a	MGI:1916619	1700017D01Rik
		MGI:1347085	Cetn2			MGI:1913425	Mustn1	MGI:3650226	Gm12453
		MGI:108040	Cnga2			MGI:1315211	Lpcat3	MGI:1921424	Gtsf1
		MGI:1277207	Cxcr3			MGI:1891463	Gpr137b	MGI:3037816	Cerkl
		MGI:1926218	Cysltr1			MGI:109609	Faah	MGI:1921254	Jakmip3
		MGI:1861727	Dkc1			MGI:1346518	Scamp2	MGI:102567	Nrl
		MGI:1195272	Eda			MGI:107379	Gstt1	MGI:97799	Pth
		MGI:95556	Flna			MGI:1919139	Epn3	MGI:1925493	9230112D13Rik
		MGI:1891436	Foxp3			MGI:102853	Elk4	MGI:2385051	Trim31
		MGI:95661	Gata1			MGI:99844	Gem	MGI:3779933	Topaz1
		MGI:104903	Gpc3			MGI:1926609	Trp53inp1	MGI:1928897	Piwil1
		MGI:1355295	Hmgn5			MGI:1330805	Rab33b	MGI:95623	Gabrg2
		MGI:96417	Ids			MGI:2441773	Pcmtd1	MGI:3030097	Olfr263
		MGI:105052	Il13ra1			MGI:2446213	Themis2	MGI:2442968	A630012P03Rik
		MGI:1095419	Kdm6a			MGI:1914914	Rnf125	MGI:1922289	Nudt12os
		MGI:1925384	Lpar4			MGI:1916937	Ypel5	MGI:3031287	Olfr1453
		MGI:99918	Mecp2			MGI:1196616	Rbpjl	MGI:3030489	Olfr655
		MGI:1099452	Mtm1			MGI:2446193	Tnks1bp1	MGI:5454402	Gm24625
		MGI:108024	Rgn			MGI:1923484	Magi3	MGI:2137594	Wbscr17
		MGI:1914139	Rnf128			MGI:108517	St5	MGI:95790	Gnrhr
		MGI:2389465	Tbx22			MGI:1312985	Tagln2	MGI:3616091	Fer1l5
		MGI:98752	Timp1			MGI:1351655	Shroom3	MGI:4422070	n-R5s205
		MGI:2176882	Tlr7			MGI:105940	Renbp	MGI:2148534	Vmn1r-ps28
		MGI:106676	Zic3			MGI:108021	Ear1	MGI:3644559	Vmn2r83
		MGI:5454899	Snord50a			MGI:3584510	Wdfy4	MGI:1920835	1700111E14Rik
		MGI:5454205	Snord50b			MGI:1920399	Clec4a3	MGI:3041166	9130230L23Rik
		MGI:4414022	n-Ts2			MGI:107187	Bcl6	MGI:2178051	Cacna1i
						MGI:1098272	Rnasel	MGI:3030770	Olfr936
						MGI:1924256	Ddrgk1	MGI:3031081	Olfr1247
						MGI:2145304	Gfod1	MGI:3030093	Olfr259
						MGI:1889273	Fxyd1	MGI:96700	Krt84
						MGI:1096570	Tex264	MGI:3708755	Gm10172
						MGI:107362	Stxbp3a	MGI:1922719	Spata19
						MGI:1921507	Tspan17	MGI:2661384	Nutm1
						MGI:894670	Ldb2	MGI:5455066	Gm25289
						MGI:2682634	Enpp4	MGI:107433	Cdh9
						MGI:1917379	Slc44a4	MGI:1919023	Ugt2b1
						MGI:1316658	Cyba	MGI:3030960	Olfr1126
						MGI:1921895	Fam46c	MGI:3705466	Gm15357
						MGI:99448	Ifi47	MGI:2388124	Clrn1
						MGI:1916125	Tmcc2	MGI:2685495	Gm649
						MGI:1915110	S100a16	MGI:102770	Guca1a
						MGI:94917	Dpep1	MGI:3045336	4933409G03Rik
						MGI:1923035	Klhl24	MGI:2684892	Gm46
						MGI:1929286	Amotl2	MGI:98453	Svs5
						MGI:109278	Ogn	MGI:2685229	4921511C20Rik
						MGI:2385107	Rab7l1	MGI:3030322	Olfr488
						MGI:1352507	Rabgap1l	MGI:3588304	Adam26b
						MGI:2679007	Elmo3	MGI:3039583	Ccdc148
						MGI:96646	Jun	MGI:1923919	1700128F08Rik
						MGI:99912	Lama2	MGI:5455356	Gm25579
						MGI:1914285	Dnajb4	MGI:1919144	Pla2g4e
						MGI:2443100	Bend7	MGI:3031065	Olfr1231
						MGI:98484	Tap2	MGI:107743	Dync1i1
						MGI:2386853	Rassf4	MGI:3650286	Gm11435
						MGI:1923777	Il34	MGI:5456005	Gm26228
						MGI:1914783	Ppfibp1	MGI:101758	Pet2
						MGI:1347356	Adamts2	MGI:1202398	Kera
						MGI:1298387	Fhl1	MGI:1333837	Magea6
						MGI:1861231	Clec4n	MGI:1915194	Tex13a
						MGI:95895	H2-Aa	MGI:3607714	Slc15a5
						MGI:1921289	Nfam1	MGI:3652247	Gm11962
						MGI:1915677	Slc39a13	MGI:1920420	Rwdd3
						MGI:1917362	Sft2d2	MGI:3642794	Gm10706
						MGI:1277114	Ptgfrn	MGI:3702958	Gm13619
						MGI:88179	Bmp3	MGI:2443469	March10
						MGI:2388480	Ppp2r5b	MGI:3031338	Olfr1504
						MGI:2685410	Tmem212	MGI:5452873	Gm23096
						MGI:1859730	Sh3glb1	MGI:5451835	Gm22058
						MGI:2136348	Lyve1	MGI:5454743	Gm24966
						MGI:108384	Btg2	MGI:3031303	Olfr1469
						MGI:1924105	Slc17a5	MGI:3588212	Fam194a
						MGI:87937	Adrb1	MGI:2681269	Tas2r125
						MGI:3527792	Zdhhc18	MGI:3031306	Olfr1472
						MGI:107557	Sema3c	MGI:3030650	Olfr816
						MGI:1333856	Klf9	MGI:1347249	Psg16
						MGI:1915670	Ankrd13a	MGI:1914652	Txndc8
						MGI:88557	Pcyt1a	MGI:3031010	Olfr1176
						MGI:99913	Lamc2	MGI:3030184	Olfr350
						MGI:1333809	S1pr4	MGI:2685211	Gpr101
						MGI:2143103	Ano10	MGI:3030370	Olfr536
						MGI:107543	Sox17	MGI:1921669	Tktl2
						MGI:2661187	Synm	MGI:2684058	Tbpl2
						MGI:1928482	Mbnl1	MGI:3031080	Olfr1246
						MGI:95283	Edn1	MGI:88374	Cel
						MGI:95933	H2-Q4	MGI:1921719	Taf7l
						MGI:96073	Hexa	MGI:1918200	Ccdc178
						MGI:1919067	Tmem50a	MGI:1922165	Atp6v1e2
						MGI:2140300	AI464131	MGI:3650880	Gm12266
						MGI:99440	Cd33	MGI:2686058	Neil2
						MGI:1891228	Scel	MGI:2685496	Gm650
						MGI:2444110	Sgms1	MGI:3031274	Olfr1440
						MGI:2443538	Msrb3	MGI:1921059	Satl1
						MGI:98663	Tef	MGI:1919122	Aox4
						MGI:1918046	Zdhhc1	MGI:2445011	9230109A22Rik
						MGI:2441814	A630033H20Rik	MGI:3611450	Mettl21c
						MGI:1859353	Mkrn1	MGI:1924007	Trdn
						MGI:109517	Sftpc	MGI:3030031	Olfr197
						MGI:1333753	Pdcd6ip	MGI:103190	Muc13
						MGI:1098265	Kif13b	MGI:2684047	Oog3
						MGI:1347244	Axl	MGI:3030706	Olfr872
						MGI:2445003	Arhgap1	MGI:3030169	Olfr335-ps
						MGI:2142908	Myzap	MGI:5452585	Gm22808
						MGI:98970	Xbp1	MGI:5452036	Gm22259
						MGI:97874	Rb1	MGI:3030954	Olfr1120
						MGI:1915974	Arl8a	MGI:1921438	Prl8a8
						MGI:2685731	Milr1	MGI:3648050	Vmn2r94
						MGI:1933366	Sytl2	MGI:3045317	F830045P16Rik
						MGI:1201780	Atp6v1a	MGI:3030670	Olfr836
						MGI:1927899	Mmp19	MGI:102785	Sva
						MGI:894318	Cdk14	MGI:98849	Tshr
						MGI:2138828	Eps8l2	MGI:2681831	Rhox11
						MGI:103159	Cish	MGI:3643295	Ube2nl
						MGI:2385001	Fermt2	MGI:1921660	Ttll11
						MGI:3039562	Taf9b	MGI:106593	Neurod6
						MGI:98279	Sell	MGI:1890478	Slc5a4b
						MGI:1914979	Mansc1	MGI:3033480	Vmn1r64
						MGI:1349216	Abcd3	MGI:97878	Rbp3
						MGI:1341878	Ehd1	MGI:1921806	Themis3
						MGI:96031	Hc	MGI:3030175	Olfr341
						MGI:2388479	Ppp2r5a	MGI:3030012	Olfr178
						MGI:1914075	Rnf186	MGI:3027899	Wee2
						MGI:106657	Trim21	MGI:104730	Adam5
						MGI:1918264	Megf9	MGI:102928	Sult1c1
						MGI:2176887	Tlr8	MGI:1915521	Zfp85os
						MGI:1914323	Pi4k2b	MGI:2685163	Ccdc154
						MGI:2142567	Arhgef18	MGI:96932	Mcf2
						MGI:2138327	Phlpp1	MGI:3610315	Ksr2
						MGI:1918974	Aox3	MGI:3030017	Olfr183
						MGI:2138162	Stk17b	MGI:1927126	Slc5a7
						MGI:1859310	Asah2	MGI:3030419	Olfr585
						MGI:108559	Macf1	MGI:5452078	Gm22301
						MGI:1915137	Tmem66	MGI:3030941	Olfr1107
						MGI:1913850	Mgst1	MGI:2444552	Actbl2
						MGI:1921479	Paqr8	MGI:3030900	Olfr1066
						MGI:3650036	Gm13244	MGI:2177515	Olfr132
						MGI:107718	Dnah5	MGI:1330345	Sprr2j-ps
						MGI:1915025	Rtp4	MGI:4422015	n-R5s152
						MGI:1196429	Atg13	MGI:1333887	Olfr62
						MGI:2147592	Lipo1	MGI:3031015	Olfr1181
						MGI:2448490	Sbno2	MGI:3615492	Timm8a2
						MGI:103264	Arhgef2	MGI:3030997	Olfr1163
						MGI:1195463	Mr1	MGI:2157548	Olfr78
						MGI:104859	Selenbp2	MGI:1917940	3830408C21Rik
						MGI:2146574	Ildr1	MGI:88392	Chat
						MGI:96930	Mcc	MGI:91842	D1Pas1
						MGI:1314884	Tnfrsf1a	MGI:1195273	Cd70
						MGI:1917777	Stambp	MGI:1920626	Tex33
						MGI:88373	Cebpb	MGI:3624341	Mir500
						MGI:1918988	Mamdc2	MGI:1914890	4930465K10Rik
						MGI:98304	St3gal1	MGI:1929945	Rab37
						MGI:1921164	Irak3	MGI:3045348	Cpa6
						MGI:1929064	Chst12	MGI:102537	Nat3
						MGI:1100518	Smad7	MGI:3649732	Gm13730
						MGI:1919051	Plekhf2	MGI:1914369	Ccdc159
						MGI:1309465	Slc12a4	MGI:3647765	Gm6480
						MGI:1915021	Arpc5	MGI:3030931	Olfr1097
						MGI:1890510	Atp6v0b	MGI:5455583	Gm25806
						MGI:1334257	Cyth1	MGI:99516	Tnr
						MGI:1099802	Npdc1	MGI:1914565	Ceacam12
						MGI:1929601	Ndfip1	MGI:3039622	BC049762
						MGI:1354742	Synrg	MGI:99841	Htr7
						MGI:1861434	Ctsf	MGI:1934928	Dusp15
						MGI:109572	Tuft1	MGI:1922114	4930449E01Rik
						MGI:1929895	Clstn1	MGI:1341204	Aqp6
						MGI:96062	Hdc	MGI:3651281	Gm12664
						MGI:1928765	Scube2	MGI:1354695	Fbxw7
						MGI:1921982	Stx11	MGI:1916564	Izumo3
						MGI:1918077	Trak2	MGI:2660873	Gucy1b2
						MGI:88330	Cd37	MGI:1923639	Ankrd36
						MGI:2388271	Mylip	MGI:2676458	Birc7
						MGI:2143558	Chchd10	MGI:3028627	Nlrp9c
						MGI:1346016	Arhgef28	MGI:1860191	Polm
						MGI:97603	Pkd1	MGI:1922827	Dynap
						MGI:109544	Aim1	MGI:95778	Gnat1
						MGI:1889205	Cpq	MGI:3030715	Olfr881
						MGI:1920722	Spata18	MGI:5455698	Gm25921
						MGI:1353510	Arhgef1	MGI:3030969	Olfr1135
						MGI:1891123	Kcne2	MGI:1333798	Avil
						MGI:1352501	Bcar3	MGI:2679513	Dbpht2
						MGI:1330284	Slc16a7	MGI:1333839	Magea4
						MGI:108176	Prx	MGI:2447772	BC030476
						MGI:102805	Entpd1	MGI:3045294	Kctd19
						MGI:1923155	4930578C19Rik	MGI:3648148	Defb18
						MGI:1927406	Herpud1	MGI:1096349	Ptprq
						MGI:2655401	Scgb1c1	MGI:3649164	Gm5116
						MGI:2446214	Man1c1	MGI:5453184	Gm23407
						MGI:1194490	Diap1	MGI:3646527	Gm6040
						MGI:1350931	Tcirg1	MGI:3045363	Dcdc5
						MGI:96495	Igkc	MGI:2445160	Kcnh8
						MGI:1860764	Pde3a	MGI:1860077	Msh4
						MGI:1349462	Uba7	MGI:3619365	Mir34c
						MGI:2141353	Lrrc8b	MGI:2686544	Gm1698
						MGI:1929474	Cyp2d22	MGI:5477023	Gm26529
						MGI:98488	Slc6a6	MGI:1925959	Spink8
						MGI:2138143	AA986860	MGI:3642566	Gm9805
						MGI:103298	Apobec1	MGI:1859639	Cacna1f
						MGI:1336885	Cd84	MGI:97588	Pou1f1
						MGI:98483	Tap1	MGI:3031038	Olfr1204
						MGI:1321404	Ly86	MGI:3030509	Olfr675
						MGI:102797	Acsl1	MGI:3645755	Gm6754
						MGI:1920635	Fam177a	MGI:1923865	Got1l1
						MGI:1919531	Sh2d4a	MGI:96783	Lhcgr
						MGI:1920198	Tppp	MGI:3026984	Plk5
						MGI:1931295	Rab27b	MGI:3031144	Olfr1310
						MGI:2442082	Tmem30b	MGI:96877	Klrb1
						MGI:95455	Ets1	MGI:3030772	Olfr938
						MGI:3606214	Lpcat2	MGI:5452929	Gm23152
						MGI:2445179	Tmem184b	MGI:5452879	Gm23102
						MGI:103040	Rsu1	MGI:3704466	Krtap19-9a
						MGI:1929618	Stard3	MGI:3643181	Gm4744
						MGI:1341073	Psme2b	MGI:1924934	Bsph2
						MGI:109545	Gpr182	MGI:3030740	Olfr906
						MGI:1925144	Prickle2	MGI:3031190	Olfr1356
						MGI:894657	Serpinb8	MGI:3030757	Olfr923
						MGI:1913397	Necap2	MGI:1914896	4930522H14Rik
						MGI:2143163	Mapkapk3	MGI:2446782	Ssxa1
						MGI:97178	Map4	MGI:99558	Pde4a
						MGI:96607	Itgam	MGI:1925000	Lcn10
						MGI:97897	Rel	MGI:5452523	Gm22746
						MGI:3710533	Gpr137b-ps	MGI:97763	Prlr
						MGI:1913318	0610031J06Rik	MGI:2684982	Gm136
						MGI:1270860	Plscr2	MGI:1921853	Cd200r3
						MGI:1888978	Ntn4	MGI:98796	Tph1
						MGI:88108	Atp1b1	MGI:3030538	Olfr704
						MGI:3045338	Mettl24	MGI:3030895	Olfr1061
						MGI:2142149	Ano1	MGI:3645508	Cyp4f40
						MGI:109492	Oaz2	MGI:3642034	Trappc3l
						MGI:1921818	Mlkl	MGI:2448176	Fpr-rs6
						MGI:1926321	Postn	MGI:1333746	Olfr50
						MGI:1919722	Slc16a10	MGI:3644280	Gm5709
						MGI:1098259	Capg	MGI:3588241	Spata31d1c
						MGI:2443511	Slc9a6	MGI:1921498	2310003L06Rik
						MGI:1346527	Psmb8	MGI:1922555	Ankrd53
						MGI:2146322	Deptor	MGI:1920933	Atg16l2
						MGI:1924415	Atp6v0d2	MGI:1921651	4933406J08Rik
						MGI:1922056	Tmem106a	MGI:3030665	Olfr831-ps1
						MGI:87990	Alas2	MGI:1919079	Ddi1
						MGI:87920	Plin2	MGI:3030381	Olfr547
						MGI:2156378	Rnf39	MGI:1339967	Myh13
						MGI:2389008	Adamtsl4	MGI:2442134	B430212C06Rik
						MGI:1918573	Rassf8	MGI:1924305	Krt76
						MGI:1916924	Mif4gd	MGI:1341149	Akap3
						MGI:700013	Sorbs3	MGI:3031311	Olfr1477
						MGI:1270152	Reep5	MGI:1930036	Piwil2
						MGI:1922169	Slc35f6	MGI:3031020	Olfr1186
						MGI:97602	Prkcz	MGI:2685989	Cpxcr1
						MGI:1924712	Tmem116	MGI:2655768	Vgll1
						MGI:102465	Tex2	MGI:98250	Scn4a
						MGI:1355315	Tmod3	MGI:2685471	S100z
						MGI:1342276	Mfap4	MGI:2679447	Slitrk3
						MGI:2143526	Gstt3	MGI:5452840	Gm23063
						MGI:2145995	Amigo2	MGI:3030124	Olfr290
						MGI:2385129	Lrrc26	MGI:1338765	Fhl4
						MGI:104611	Mdfic	MGI:5455404	Gm25627
						MGI:1098718	Tmem38b	MGI:3031012	Olfr1178
						MGI:2385897	Tmem184a	MGI:1922846	Prl7b1
						MGI:1929214	Ap3m2	MGI:3645576	Gm5316
						MGI:1891833	Pfkp	MGI:3588215	Tubal3
						MGI:107717	Myh9	MGI:5453709	Gm23932
						MGI:1344390	Oasl2	MGI:1925266	Ccdc150
						MGI:1336883	Smad6	MGI:2445363	Serpinb1c
						MGI:1923239	Treml4	MGI:2159637	Vmn1r237
						MGI:1921405	Errfi1	MGI:1914408	Sft2d3
						MGI:2144041	Wsb2	MGI:3608323	Prss58
						MGI:1096344	Ampd3	MGI:105956	Pde6c
						MGI:2146021	Mal2	MGI:1352686	Olfr159
						MGI:1341800	Hey1	MGI:2681278	Tas2r130
						MGI:1914500	Ube2l6	MGI:1928099	Pglyrp2
						MGI:87999	Alox5	MGI:3030656	Olfr822
						MGI:1914596	Daam1	MGI:2444167	Tmem215
						MGI:2139461	Tmem62	MGI:1916531	Spata4
						MGI:96624	Itpr3	MGI:1922252	Tmprss12
						MGI:96441	Igfbp6	MGI:3030892	Olfr1058
						MGI:2442058	Nipa1	MGI:1349426	Ctsj
						MGI:3697726	Arhgap23	MGI:2442855	Rab39
						MGI:108077	Nptn	MGI:5452326	Gm22549
						MGI:1919196	Endod1	MGI:3030343	Olfr509
						MGI:2151110	Prelp	MGI:1922183	4930469G21Rik
						MGI:1927225	Tbc1d8	MGI:2384805	Sectm1a
						MGI:1919727	Tmem87b	MGI:1330842	Rasal1
						MGI:95957	H2-T23	MGI:5453737	Gm23960
						MGI:102772	Gbp2	MGI:2138198	D630023F18Rik
						MGI:97302	Nedd9	MGI:3819504	Snora36b
						MGI:1914099	Ppp1r2	MGI:2445176	A830039N20Rik
						MGI:1914107	Plbd1	MGI:3649998	Gm12830
						MGI:1915661	Map1lc3a	MGI:2661061	Dsg4
						MGI:96567	Impdh1	MGI:1351595	Insl6
						MGI:2442963	Ism1	MGI:1858193	Folh1
						MGI:1915938	Abhd4	MGI:1914903	4930544G11Rik
						MGI:2443807	Osbpl8	MGI:1888501	Ltb4r2
						MGI:1097712	Npc1	MGI:2388711	Abca16
						MGI:107363	Stxbp1	MGI:2388709	Abca15
						MGI:3026924	Fam84b	MGI:1925302	Tmem190
						MGI:2447427	Tgfbrap1	MGI:3704196	Gm10188
						MGI:1928368	Nmi	MGI:2443880	Nyap1
						MGI:3036247	Lmtk2	MGI:3629929	Mir690
						MGI:2147006	Gnptg	MGI:5452070	Gm22293
						MGI:95768	Gna13	MGI:1923626	Slc24a2
						MGI:88456	Col4a5	MGI:2148512	Vmn1r52
						MGI:1917818	Cpne3	MGI:3030724	Olfr890
						MGI:107285	Ctsh	MGI:2145557	E330034G19Rik
						MGI:2385244	Tmem150a	MGI:5455561	Gm25784
						MGI:1932515	Plekha3	MGI:1918144	Efcab3
						MGI:1916372	Ptgr2	MGI:3641924	Gm9915
						MGI:1933137	Cttnbp2nl	MGI:1916282	Lyzl4
						MGI:1926021	Mctp1	MGI:3031093	Olfr1259
						MGI:88339	Cd48	MGI:3642856	Gm10658
						MGI:95775	Gnao1	MGI:5453016	Gm23239
						MGI:96828	Lrp1	MGI:1914748	Kcnv1
						MGI:109528	Trpc1	MGI:5452502	Gm22725
						MGI:1929253	Gltp	MGI:109612	Cyp2g1
						MGI:1277133	Phf11d	MGI:88579	Cyct
						MGI:2152214	Pip4k2c	MGI:3649804	Gm11829
						MGI:101836	Traf1	MGI:1202300	Kcnu1
						MGI:1354387	Mfap5	MGI:1928271	Malrd1
						MGI:2443088	Radil	MGI:1916286	Zg16
						MGI:2146149	Egflam	MGI:1925022	Dcst1
						MGI:1344364	Usp18	MGI:3030832	Olfr998
						MGI:104960	Tnfaip2	MGI:1916678	1700016C15Rik
						MGI:88175	Manba	MGI:3031001	Olfr1167
						MGI:104556	Cdkn1a	MGI:3642509	Gm15053
						MGI:1351618	Dnajb9	MGI:3030680	Olfr846
						MGI:1346088	Cd52	MGI:2675345	Defb14
						MGI:1929004	Stk4	MGI:1891374	Brdt
						MGI:2442359	Cd300lf	MGI:3030803	Olfr969
						MGI:95824	Nr3c1	MGI:3619058	Mir103-1
						MGI:109186	Ncf4	MGI:1890473	Il20
						MGI:2143764	Arhgap9	MGI:5454187	Gm24410
						MGI:1891924	Pcnx	MGI:104849	Daf2
						MGI:1913760	Rnf181	MGI:1349410	Triobp
						MGI:1917363	Odf3b	MGI:106586	Omg
						MGI:97608	Serpine1	MGI:4422025	n-R5s161
						MGI:1891340	Lpin1	MGI:2140628	Lao1
						MGI:2443318	Uap1l1	MGI:3030853	Olfr1019
						MGI:96612	Itgb3	MGI:1920566	Calr3
						MGI:1351469	Plekhb1	MGI:1925508	Mroh9
						MGI:1916025	Atp6v1c2	MGI:5454324	Gm24547
						MGI:1889371	Il17re	MGI:106025	Gucy2g
						MGI:1920382	Slc25a16	MGI:5453515	Gm23738
						MGI:96052	Hck	MGI:5454892	Gm25115
						MGI:1916151	Gpr126	MGI:3030843	Olfr1009
						MGI:3043001	AB124611	MGI:1916544	Cst13
						MGI:2385852	Tifab	MGI:3030581	Olfr747
						MGI:3045213	Tlr13	MGI:1933281	Sycp2
						MGI:97142	Mrc1	MGI:106332	Prl5a1
						MGI:95679	Gpd1	MGI:3783023	Gm15575
						MGI:1916014	Cdhr3	MGI:1347250	Psg17
						MGI:1354948	Klf13	MGI:2679259	Lipk
						MGI:104528	S100g	MGI:3642175	Gm10061
						MGI:1914098	Fuca2	MGI:1913851	Tmigd1
						MGI:1927237	Cgn	MGI:2442380	9330132A10Rik
						MGI:2151071	C1galt1	MGI:1918270	Spats1
						MGI:3644223	Gm8995	MGI:1922771	1700021P04Rik
						MGI:109341	Eya2	MGI:4422016	n-R5s153
						MGI:1917024	Ms4a6b	MGI:2685907	Lrrc43
						MGI:1329012	Slc22a5	MGI:1920864	Rhox13
						MGI:1918036	4430402I18Rik	MGI:1914327	Tex40
						MGI:1914128	Riok3	MGI:1923016	Dcstamp
						MGI:2676311	Crybg3	MGI:3624119	Clec4a4
						MGI:95527	Fgr	MGI:1921953	Ccdc7
						MGI:1329025	Edil3	MGI:1915078	Lce1f
						MGI:1344401	Rnf144a	MGI:2176213	Grid2ip
						MGI:2444741	Olfml2a	MGI:2443052	Cpne9
						MGI:1332238	Bcl7b	MGI:3643679	Gm8682
						MGI:1099832	Tln1	MGI:99842	Htr1f
						MGI:1354743	Fbxo6	MGI:2672966	Defb37
						MGI:1924117	Rhbdd1	MGI:3588238	B020004J07Rik
						MGI:2444054	Arl11	MGI:1195983	Dlx1as
						MGI:1915213	Npc2	MGI:2443347	A530053G22Rik
						MGI:1921506	Cyld	MGI:3031191	Olfr1357
						MGI:2681846	Mpv17l2	MGI:2429506	Adam1b
						MGI:1929763	Cdc42ep1	MGI:1924877	Efcab6
						MGI:1924214	2610028H24Rik	MGI:2681171	Tas2r102
						MGI:1917745	Atp6ap2	MGI:1929259	Asic5
						MGI:103070	H2-Ab1	MGI:3026913	Fam178b
						MGI:107654	Ifngr2	MGI:3619450	Mir452
						MGI:1916203	Chmp2a	MGI:3030181	Olfr347
						MGI:2685726	Pitpnm3	MGI:3641652	Gm9945
						MGI:1353623	Rnf19a	MGI:3647352	Gm5142
						MGI:88354	Cdh1	MGI:4440527	Traj49
						MGI:1888518	Vav3	MGI:2444070	Nlrc3
						MGI:106185	Ccr2	MGI:1933427	Akr1c6
						MGI:1924270	Atl3	MGI:1926169	Fndc8
						MGI:1343142	Arpc1b	MGI:96937	Mcpt1
						MGI:1858208	Ech1	MGI:97579	Phkg1
						MGI:97388	Nucb1	MGI:2677164	Ostn
						MGI:88246	Anxa2	MGI:1316664	Vmn2r107
						MGI:1927638	Dnaja4	MGI:3642495	Gm13582
						MGI:2444207	Vps13c	MGI:1914895	Armc12
						MGI:1195456	Rnh1	MGI:2685730	Gm884
						MGI:1923195	Tmem56	MGI:1914969	2310057J18Rik
						MGI:2145738	Fam216b	MGI:3030404	Olfr570
						MGI:1918903	4930506M07Rik	MGI:1276558	Slc13a2
						MGI:2387648	Fam214a	MGI:1923342	5830473C10Rik
						MGI:1855689	Hpcal1	MGI:1924035	2410124H12Rik
						MGI:1917723	Rapgef4	MGI:1921670	4933406P04Rik
						MGI:95958	H2-T24	MGI:2680765	Hcrtr2
						MGI:2659071	Rapgef2	MGI:3030561	Olfr727
						MGI:103263	Mcf2l	MGI:97282	Ncam2
						MGI:104709	Wbp2	MGI:1919231	Tdrd12
						MGI:1333854	Gab2	MGI:5453717	Gm23940
						MGI:1934659	Pi15	MGI:1922694	1700011I03Rik
						MGI:1914702	Pnpla8	MGI:1341911	Olfr67
						MGI:1346060	Tlr2	MGI:3030952	Olfr1118
						MGI:2444583	Abi3bp	MGI:2441697	Gpr158
						MGI:105100	Ctnnd1	MGI:1923628	Ropn1
						MGI:105925	Cdo1	MGI:2389180	Lrrtm4
						MGI:97583	Pik3r1	MGI:3642834	Gm15760
						MGI:1927489	Pdlim5	MGI:3030451	Olfr617
						MGI:1097714	Bhlhe40	MGI:3646973	Vmn2r105
						MGI:1916823	Hilpda	MGI:2180511	Il31ra
						MGI:1919277	Slc39a4	MGI:2664670	Pkd1l3
						MGI:98734	Tgtp1	MGI:95614	Gabra2
						MGI:3026880	Fam124b	MGI:5452816	Gm23039
						MGI:1930171	Pvrl3	MGI:98270	Sds
						MGI:1915130	Dcxr	MGI:1353466	Mmp20
						MGI:1913662	Arrdc4	MGI:3643813	Gm15476
						MGI:88329	Cd34	MGI:3644540	Vmn2r99
						MGI:1915051	Pllp	MGI:5455363	Gm25586
						MGI:1289279	Dnah9	MGI:1333832	Magea3
						MGI:1888992	Msln	MGI:5455776	Gm25999
						MGI:96448	Ighm	MGI:3708793	Gm10617
						MGI:102468	Pla2r1	MGI:102463	Nfatc2
						MGI:2142572	Mtus1	MGI:3642823	Gm10419
						MGI:88057	Apoe	MGI:5454223	Gm24446
						MGI:104875	Ltbr	MGI:3649475	Gm11708
						MGI:1349721	Tob1	MGI:109317	Olfr18
						MGI:1921381	Sash3	MGI:2140230	Camta1
						MGI:2179523	Fcgr4	MGI:98795	Tpbpa
						MGI:2384718	Cdc42ep3	MGI:3651128	Gm12332
						MGI:2441841	Cdc42bpa	MGI:5452587	Gm22810
						MGI:1913646	Ccdc82	MGI:107174	Olfr8
						MGI:1341110	Adcy8	MGI:1921112	4930415F15Rik
						MGI:2429944	Neurl3	MGI:5455843	Gm26066
						MGI:1913128	Bet1l	MGI:5453825	Gm24048
						MGI:1353576	Pik3cg	MGI:2159633	Vmn1r66
						MGI:1916145	Rasl11a	MGI:3650587	Gm12417
						MGI:1928387	B4galt4	MGI:2183449	Spata20
						MGI:1099439	Stk10	MGI:3641982	Gm14562
						MGI:894649	Ppfibp2	MGI:1914645	Ppp1r2-ps9
						MGI:1926134	Zdhhc3	MGI:1313139	Olfr152
						MGI:1917969	Hmha1	MGI:3651986	Gm13154
						MGI:2139742	AI504432	MGI:3030318	Olfr484
						MGI:106280	Yipf3	MGI:3783373	Mir1b
						MGI:1919410	Tmem163	MGI:107492	Nxph1
						MGI:96431	Cd79b	MGI:3031052	Olfr1218
						MGI:107744	Dnah6	MGI:1921611	4931429L15Rik
						MGI:1916824	Cmbl	MGI:3642117	Gm10286
						MGI:108420	Nfe2l2	MGI:2679716	BC049635
						MGI:109320	Mmp15	MGI:2388072	Stoml3
						MGI:2144475	Usp32	MGI:3642368	Gm10474
						MGI:1891827	Gde1	MGI:2159642	Vmn1r80
						MGI:1196326	Ncald	MGI:1924631	C030014I23Rik
						MGI:1915440	5330426P16Rik	MGI:87863	Scgb2b27
						MGI:1916577	1700007K13Rik	MGI:2676833	Mir148a
						MGI:108052	Bcl2l2	MGI:2669209	Wfikkn2
						MGI:1913633	Iscu	MGI:1925307	4930583I09Rik
						MGI:2139014	Osbpl6	MGI:3030320	Olfr486
						MGI:1202729	Art3	MGI:3616441	Cypt1
						MGI:1891190	Ctsz	MGI:3605069	Il20ra
						MGI:2144164	Tbc1d10a	MGI:1349723	Pabpc2
						MGI:1923741	Abhd14b	MGI:3641923	B430202K04Rik
						MGI:1353655	Usp25	MGI:2152342	Adam20
						MGI:1309992	Cbr3	MGI:98295	Shbg
						MGI:88139	Bcl2l1	MGI:4421945	n-R5s97
						MGI:2146512	Slc7a4	MGI:1920706	Izumo1
						MGI:1891701	Pxmp4	MGI:2159454	Vmn1r24
						MGI:2442308	Arl15	MGI:5451954	Gm22177
						MGI:95588	Fth1	MGI:3588271	9130409I23Rik
						MGI:102768	Mfge8	MGI:3651161	Gm11444
						MGI:98497	Tbxas1	MGI:95780	Gnaz
						MGI:1924151	Jade2	MGI:3642604	Gm10542
						MGI:1098267	Ogdh	MGI:2685208	Gm362
						MGI:96609	Itgax	MGI:3030570	Olfr736
						MGI:2388283	Glb1l2	MGI:2444889	L3mbtl4
						MGI:2446841	Rtp3	MGI:3642043	Gm9789
						MGI:95760	Slc6a9	MGI:1922197	Kif4-ps
						MGI:1913440	Acer3	MGI:3045252	C1qtnf9
						MGI:1919100	Clip4	MGI:1920260	Gpr22
						MGI:99510	Tmsb4x	MGI:2685995	Taar8b
						MGI:1923301	Ganc	MGI:1316662	Vmn2r88
						MGI:2443049	D230025D16Rik	MGI:107506	Wfdc18
						MGI:95317	Eln	MGI:1920797	Dusp21
						MGI:96820	Lpl	MGI:1921534	1700086L19Rik
						MGI:1316689	Igkj1	MGI:3642786	7420461P10Rik
						MGI:1270840	Ehf	MGI:1924602	Axdnd1
						MGI:88470	Comt	MGI:3030793	Olfr959
						MGI:1914097	Hint3	MGI:88587	Cyp19a1
						MGI:1925752	Tmem159	MGI:2148514	Vmn1r54
						MGI:95715	Gja4	MGI:3642340	Gm10118
						MGI:1915561	Lypd2	MGI:2137353	Trim7
						MGI:104637	Tgfbr3	MGI:5455947	Gm26170
						MGI:96079	Hgf	MGI:1924170	Arrdc5
						MGI:95432	Ces1e	MGI:1914657	Cylc1
						MGI:1261434	Olr1	MGI:2445010	Pcnxl2
						MGI:102749	Trim25	MGI:3643636	Pramel
						MGI:1916885	Dapk1	MGI:1915376	Fahd2a
						MGI:1351641	Naglu	MGI:4422024	n-R5s160
						MGI:1914980	Gabarapl1	MGI:3641832	Gm9881
						MGI:88320	Cd2	MGI:3030468	Olfr634-ps1
						MGI:1343087	Pdk2	MGI:3031019	Olfr1185-ps1
						MGI:3772572	Xaf1	MGI:3030387	Olfr553
						MGI:1933966	Mcam	MGI:107247	Adam7
						MGI:102848	Serpina3c	MGI:1922618	4930558K02Rik
						MGI:1923029	4930402H24Rik	MGI:105312	Csn1s2b
						MGI:1289196	Rnf213	MGI:103157	Dnase1
						MGI:102701	Lilrb4	MGI:1915759	Ptx4
						MGI:102896	Sult1a1	MGI:3648654	Spink6
						MGI:2444668	Fnip1	MGI:2387329	Olfm3
						MGI:1923551	Trafd1	MGI:1926230	Treh
						MGI:1916318	1810011O10Rik	MGI:1914940	Prss37
						MGI:2153249	AF251705	MGI:1202881	Cuzd1
						MGI:1926262	Irgm2	MGI:1918109	Lrrc63
						MGI:104571	Clcn4-2	MGI:3588262	4930525M21Rik
						MGI:1349763	Dpysl2	MGI:3704315	1700051O22Rik
						MGI:893575	Plscr1	MGI:1914787	Glipr1l2
						MGI:1914701	Pkp2	MGI:5454048	Gm24271
						MGI:1925482	Trappc6b	MGI:1919080	Pdilt
						MGI:2444831	C130074G19Rik	MGI:2684855	Gm9
						MGI:99830	Cmpk2	MGI:3642139	Gm10768
						MGI:3840155	Gm16332	MGI:3588192	Zcchc16
						MGI:2135625	Glrx	MGI:2685787	Arhgef33
						MGI:2147043	Rmdn2	MGI:3651505	Gm11225
						MGI:106626	Dusp8	MGI:3527427	Taar3
						MGI:2384877	Tmprss4	MGI:1918869	Arl14
						MGI:2153525	Muc4	MGI:2685847	Dfnb59
						MGI:2176882	Tlr7	MGI:3030326	Olfr492
						MGI:88437	Cnp	MGI:3642669	Gm9750
						MGI:106645	Enpep	MGI:3030398	Olfr564
						MGI:1889385	Crebl2	MGI:97439	Oprk1
						MGI:2148866	Krt23	MGI:3035485	AA415398
						MGI:95321	Emb	MGI:3650146	Gm11913
						MGI:1919179	Tmem123	MGI:5454698	Gm24921
						MGI:107567	Irgm1	MGI:2660711	Olfr146
						MGI:1891835	Hdac7	MGI:2182257	Vmn1r189
						MGI:2181434	Phc3	MGI:2681214	Tas2r109
						MGI:107484	Rgl1	MGI:3588186	4933422H20Rik
						MGI:90168	Dcaf11	MGI:2685266	Pglyrp3
						MGI:1891393	Igsf6	MGI:1858170	Oaz3
						MGI:1919455	Eml2	MGI:109148	Olfr17
						MGI:99557	Pde4b	MGI:3619373	Mir367
						MGI:1925044	Adamtsl2	MGI:1926923	Bcmo1
						MGI:96074	Hexb	MGI:2182256	Vmn1r72
						MGI:98241	Stmn2	MGI:1921966	Wbp2nl
						MGI:1312922	Casp12	MGI:3030142	Olfr308
						MGI:1926051	Ak7	MGI:2386976	Abcc10
						MGI:1201787	Socs2	MGI:1920494	Prl8a1
						MGI:101940	Arhgdib	MGI:1891158	Tbx19
						MGI:106066	Ptafr	MGI:3651037	Gm13494
						MGI:1915409	Stx19	MGI:3761332	Vmn2r76
						MGI:109595	Ccndbp1	MGI:5454399	Gm24622
						MGI:1919164	Antxr2	MGI:3031284	Olfr1450
						MGI:1923392	Ppp1r14c	MGI:5455252	Gm25475
						MGI:1916120	Ak8	MGI:2159697	Vmn1r89
						MGI:1858500	Diap2	MGI:5453347	Gm23570
						MGI:1915428	Cgnl1	MGI:5452618	Gm22841
						MGI:99828	Slc7a2	MGI:3642009	Gm10608
						MGI:104669	Man2a1	MGI:3629975	Krt74
						MGI:1890602	Gabarapl2	MGI:3649412	Zkscan4
						MGI:96285	Slc6a4	MGI:3031262	Olfr1428
						MGI:2137513	Slc24a3	MGI:3030847	Olfr1013
						MGI:1345092	Pglyrp1	MGI:3031186	Olfr1352
						MGI:2182965	Tifa	MGI:3646205	Smek3-ps
						MGI:2138319	Trp53bp2	MGI:2442958	Fam184b
						MGI:2387609	Tmem63b	MGI:5454483	Gm24706
						MGI:2444691	Tfcp2l1	MGI:2442056	Pld5
						MGI:1921400	Slc35f5	MGI:2182835	Serpina3b
						MGI:109325	F7	MGI:1270857	Prss40
						MGI:95896	H2-D1	MGI:1914965	2010106E10Rik
						MGI:88454	Col4a1	MGI:1920998	Gadl1
						MGI:1918034	Rasl12	MGI:3646469	Agbl1
						MGI:1918464	Ppm1f	MGI:3030806	Olfr972
						MGI:1346526	Psmb9	MGI:5455517	Gm25740
						MGI:1926263	Gbp3	MGI:2143670	Zc3h10
						MGI:2141669	Eogt	MGI:3031156	Olfr1322
						MGI:1916348	Tmem176b	MGI:2685547	Trav6d-4
						MGI:97311	Nfix	MGI:3615329	Hhla1
						MGI:1338031	Spint2	MGI:2180674	Klra17
						MGI:1914948	Fam174a	MGI:1351468	Clnk
						MGI:3512453	A4galt	MGI:2685151	A930017M01Rik
						MGI:1919611	Ces2g	MGI:1329013	Cct6b
						MGI:1920940	Glipr1	MGI:1858231	Pkd2l2
						MGI:1921701	Pgs1	MGI:2152836	Asb10
						MGI:1918000	Kdsr	MGI:1916567	Hmgb4
						MGI:1922715	Dynlrb2	MGI:2685061	Dytn
						MGI:1929897	Clstn2	MGI:1922337	4930505A04Rik
						MGI:1921363	Exoc3l4	MGI:3648918	Gm4792
						MGI:98369	Sox7	MGI:5451859	Gm22082
						MGI:1321390	Enpp2	MGI:2139274	Slc39a12
						MGI:2445107	Tmem245	MGI:5451893	Gm22116
						MGI:1330818	Qsox1	MGI:5141914	Gm20449
						MGI:1343085	Spop	MGI:3030691	Olfr857
						MGI:3580629	Ugt1a6b	MGI:1338754	Defb2
						MGI:102700	Itga7	MGI:2159660	Vmn1r200
						MGI:2673874	P2ry6	MGI:1096364	Galr1
						MGI:1889272	Cadm1	MGI:1353426	Reg3d
						MGI:95923	H2-DMb2	MGI:1918881	Panx3
						MGI:1918448	Otud1	MGI:1339751	Csf3
						MGI:1917384	2210011C24Rik	MGI:1354953	Magi2
						MGI:2179061	Plxna4	MGI:3030624	Olfr790
						MGI:2146198	Ttc38	MGI:1916769	Rwdd2a
						MGI:108448	Angpt1	MGI:3645688	Gm5111
						MGI:1918190	Dap	MGI:5439427	Gm21958
						MGI:1859212	Irf7	MGI:5454783	Gm25006
						MGI:1333817	Slc22a3	MGI:97401	Ocm
						MGI:1298206	Pip4k2a	MGI:1100525	Nmbr
						MGI:1270859	Cry2	MGI:1855701	Zpbp
						MGI:2446136	Arrdc1	MGI:3030227	Olfr393
						MGI:104627	Dst	MGI:1919245	Erv3
						MGI:88381	F3	MGI:1351600	Tcl1b3
						MGI:2444824	Sirpb1a	MGI:95809	Gria2
						MGI:1195263	Lims1	MGI:3651572	Gm14129
						MGI:1929096	Thsd1	MGI:1921684	Sohlh2
						MGI:1919045	Pitpnc1	MGI:5453679	Gm23902
						MGI:1328318	Atp6v0e	MGI:1915382	Lhfpl5
						MGI:1915512	Agpat4	MGI:1918773	8430429K09Rik
						MGI:87890	Chrnb1	MGI:95624	Gabrg3
						MGI:2673990	Vaultrc5	MGI:2685593	4930407I10Rik
						MGI:1923505	Pcgf5	MGI:4421943	n-R5s95
						MGI:2444879	Fam65b	MGI:3576664	Trcg1
						MGI:3643656	Gm6517	MGI:1916582	Lelp1
						MGI:1930923	Slurp1	MGI:5455676	Gm25899
						MGI:2384568	Kank2	MGI:1915159	Galntl5
						MGI:1277238	Wdr52	MGI:3034641	AU019990
						MGI:2145242	Arrdc3	MGI:2685713	Gm867
						MGI:2444772	Zhx3	MGI:2182253	Vmn1r69
						MGI:1101353	Klf10	MGI:2685621	Fnd3c2
						MGI:5000466	Anpep	MGI:5454927	Gm25150
						MGI:1860440	Bace2	MGI:5455217	Gm25440
						MGI:1096380	Psmb10	MGI:2681276	Tas2r129
						MGI:3029307	Tusc5	MGI:2150309	Dscaml1
						MGI:99655	Prdm1	MGI:1925361	4930451E10Rik
						MGI:107672	Gpm6b	MGI:108034	Epha6
						MGI:1098784	Fam126b	MGI:2676865	Mir199b
						MGI:2138232	Colgalt2	MGI:3643877	Vmn2r74
						MGI:88564	Ctsl	MGI:97359	Nodal
						MGI:1289258	Wdr96	MGI:98891	Uba1y
						MGI:2448587	Ccdc153	MGI:3647008	Gm7489
						MGI:2389007	Hydin	MGI:3606476	Fam132b
						MGI:1921372	Tmem43	MGI:97724	Pnmt
						MGI:1316652	Prmt2	MGI:2442806	9330154K18Rik
						MGI:1927594	Itm2c	MGI:3030105	Olfr271-ps1
						MGI:98775	Tmod1	MGI:3647754	Gm6432
						MGI:109563	Cxcr4	MGI:3646959	Gm6772
						MGI:107265	Cpd	MGI:5453129	Gm23352
						MGI:2137617	Tinagl1	MGI:107171	Ppp3r2
						MGI:2153063	Parvb	MGI:3031136	Olfr1302
						MGI:3704343	Gm9917	MGI:2138477	Khdc1b
						MGI:1339977	Agtrap	MGI:3641643	C630004L07Rik
						MGI:1337026	Sdcbp	MGI:3650927	Gm11507
						MGI:1346327	Fyb	MGI:2441732	Gpr128
						MGI:98739	Thbs3	MGI:3030711	Olfr877
						MGI:1353635	Lmcd1	MGI:1920731	1700074P13Rik
						MGI:2183438	Ell2	MGI:1913461	Rpl3l
						MGI:99668	Siglec1	MGI:1923111	4930571K23Rik
						MGI:1354952	Dkk3	MGI:2443628	Gpr149
						MGI:1914148	Baiap2l1	MGI:1920685	Tex35
						MGI:108405	Apbb2	MGI:1920776	Speer4b
						MGI:1918918	Atraid	MGI:1923955	Ppp1r2-ps7
						MGI:2442495	Agmo	MGI:2443913	9330175E14Rik
						MGI:2155865	Rrm2b	MGI:1344384	Vmn1r49
						MGI:1329016	Sel1l	MGI:2158340	Hdac10
						MGI:104898	Gpcpd1	MGI:3030661	Olfr827
						MGI:1196284	Tsc22d3	MGI:3030144	Olfr310
						MGI:2387179	Zcchc6	MGI:3650287	Gm11437
						MGI:3643693	Gm8054	MGI:3030191	Olfr357
						MGI:109591	Nfic	MGI:1888505	Retnlb
						MGI:107822	Ebp	MGI:3587728	Acsbg2
						MGI:88105	Atp1a1	MGI:2685018	Ccdc110
						MGI:1916264	Tnik	MGI:2389173	Lrrtm1
						MGI:1923241	Slain2	MGI:1923203	Samd7
						MGI:95716	Gja5	MGI:1915422	Rpl39l
						MGI:1889277	Astn2	MGI:1923061	Fam154a
						MGI:99421	Nfe2l1	MGI:3761695	Vmn2r118
						MGI:2387599	Prr15l	MGI:104663	Lep
						MGI:1338788	Pex11a	MGI:1923025	4930402K13Rik
						MGI:102811	Lmo2	MGI:3045352	Igfn1
						MGI:1923560	Steap4	MGI:2153463	Rxfp2
						MGI:3028499	Adamtsl3	MGI:2442728	Krt222
						MGI:99551	Cdh13	MGI:109255	Gzmd
						MGI:1913107	Il1rl2	MGI:2681852	Ccdc144b
						MGI:1925868	Acap2	MGI:1931131	Tex21
						MGI:97798	Ptgs2	MGI:1924674	Spinkl
						MGI:1917186	Tspan18	MGI:1921659	Hyal6
						MGI:2384308	Pdk3	MGI:5454990	Gm25213
						MGI:107450	Dld	MGI:2664387	Mmp21
						MGI:1914523	Ndufa10	MGI:3030332	Olfr498
						MGI:1888939	Sept6	MGI:5453147	Gm23370
						MGI:1924769	Zfp266	MGI:2442682	Slc30a8
						MGI:2448457	Hist1h2ai	MGI:3031118	Olfr1284
						MGI:1913898	Tpgs2	MGI:2151053	Serpinb7
						MGI:3648292	Gm5913	MGI:3030287	Olfr453
						MGI:1915170	Mak16	MGI:5456277	Gm26500
						MGI:1343458	Trip6	MGI:109243	St8sia5
						MGI:107801	Atp5b	MGI:1918353	Glt6d1
						MGI:1343176	Timm17b	MGI:1351599	Dusp13
						MGI:1261797	Cdkn2aipnl	MGI:3030575	Olfr741
						MGI:1261838	Nit2	MGI:1914987	Ttc39d
						MGI:1913504	Dimt1	MGI:3809206	Vmn1r176
						MGI:3580254	Dgkk	MGI:3026618	Nr1h5
						MGI:1100874	Plagl1	MGI:5455208	Gm25431
						MGI:1933972	Tra2a	MGI:88296	Cacna1b
						MGI:1098658	Stag1	MGI:3642821	Gm14773
						MGI:3650054	Gm11971	MGI:5453154	Gm23377
						MGI:2385066	Rprd1a	MGI:106212	Chrnb3
						MGI:108016	Rad21	MGI:5453923	Gm24146
						MGI:1858960	Elovl2	MGI:2685880	9430007A20Rik
						MGI:98147	Rps24	MGI:2147502	Glyat
						MGI:99537	Rabggtb	MGI:3646526	Defb44-ps
						MGI:1337006	Hapln1	MGI:2685264	Tigd4
						MGI:3763743	Snhg1	MGI:3646213	Gm8773
						MGI:1859607	Praf2	MGI:3642989	Triml2
						MGI:3646589	Gm5396	MGI:1914609	Loxhd1
						MGI:1913781	Cmc2	MGI:3032605	Olfr161
						MGI:1858213	Clpp	MGI:3646547	Frmpd3
						MGI:1922997	Sesn3	MGI:2676869	Mir1a-1
						MGI:1915195	Rpl41	MGI:2444086	Acsm5
						MGI:2146159	Alg10b	MGI:3642007	Gm9875
						MGI:1930140	Wdr6	MGI:5455888	Gm26111
						MGI:104872	Ppp1cc	MGI:2158460	Mbd3l2
						MGI:88016	Ampd2	MGI:1929185	Folr4
						MGI:1343095	Emc8	MGI:3031225	Olfr1391
						MGI:2142347	Zfp568	MGI:5451899	Gm22122
						MGI:106417	Cherp	MGI:3525016	Pea15b
						MGI:1315197	Hk2	MGI:3030779	Olfr945
						MGI:1915255	Naa10	MGI:2177514	Olfr131
						MGI:96622	Itpa	MGI:2159728	Slc26a6
						MGI:1354175	Txnrd1	MGI:3030914	Olfr1080
						MGI:105091	E2f5	MGI:1916931	Cdk3-ps
						MGI:1344385	Med24	MGI:1919024	Shroom1
						MGI:1098684	Eif2a	MGI:101904	Klra4
						MGI:1100850	Capn6	MGI:3030138	Olfr304
						MGI:1351333	Thoc5	MGI:2159619	Acot3
						MGI:1261758	Suz12	MGI:1933227	Tex14
						MGI:1923731	Eif4a3	MGI:3642959	Phldb3
						MGI:1917606	St13	MGI:3640613	Mir216b
						MGI:1914223	Mrps18b	MGI:2676804	Mir10b
						MGI:3644110	Gm16459	MGI:2159632	Vmn1r67
						MGI:1914311	Dzip1	MGI:1923042	Wdr95
						MGI:2146851	Tfb1m	MGI:5451839	Gm22062
						MGI:1890596	Evc	MGI:3046414	Astl
						MGI:2685054	Gpr161	MGI:1914757	1700019N19Rik
						MGI:1918001	6330403K07Rik	MGI:3641749	Gm10044
						MGI:1347006	Psma6	MGI:1859165	Cacng3
						MGI:105942	Hcfc1	MGI:1276522	H2-M10.1
						MGI:3648968	Gm5921	MGI:2151721	Tpbpb
						MGI:1917271	Nt5dc2	MGI:3651254	Gm14245
						MGI:1913325	Chchd3	MGI:1920773	Pebp4
						MGI:3704275	Gm10420	MGI:3030916	Olfr1082
						MGI:104559	Rcn1	MGI:1923656	1700019B03Rik
						MGI:2444268	Fam169a	MGI:1919114	Fam217a
						MGI:1352760	Hdgfrp3	MGI:5453231	Gm23454
						MGI:1934835	Ube2n	MGI:1922423	Tex38
						MGI:1202907	Csrp2	MGI:2443346	E030002O03Rik
						MGI:1101759	Rnf2	MGI:3030033	Olfr199
						MGI:1920949	Ppp2r1b	MGI:1923054	4930463O16Rik
						MGI:2443483	Pdzd4	MGI:2655109	Asb18
						MGI:1924265	Mpped2	MGI:3644563	Acpt
						MGI:98962	Wnt7b	MGI:1096388	Esx1
						MGI:2146468	Urb1	MGI:1933192	Nxf2
						MGI:1924705	Rlf	MGI:1920144	Ccdc13
						MGI:1914315	Polr3d	MGI:3055306	Ggnbp1
						MGI:1917436	Fam162a	MGI:1346044	Tll2
						MGI:1913481	Thoc7	MGI:3030946	Olfr1112
						MGI:1098533	Ints9	MGI:2159691	Vmn1r218
						MGI:2142598	Slc7a6	MGI:1930004	Cst10
						MGI:1921451	Cep97	MGI:1921798	Gsdmc4
						MGI:2444752	Ubtd2	MGI:1922104	4930402F06Rik
						MGI:2444490	Syt14	MGI:3619412	Mir451
						MGI:2152938	Srgap3	MGI:3577015	Fam105b
						MGI:95304	Eif4b	MGI:3705706	Gm14746
						MGI:1859815	Prdx4	MGI:1916467	Plekha4
						MGI:1924039	Mzt1	MGI:2441884	Mrgpre
						MGI:2385071	Etf1	MGI:3030975	Olfr1141
						MGI:1915173	Tceb1	MGI:3030971	Olfr1137
						MGI:3708786	Gm10358	MGI:3030939	Olfr1105
						MGI:1347521	Ror2	MGI:105984	Adam24
						MGI:1345633	Mars	MGI:96071	Hesx1
						MGI:2442600	Adamts18	MGI:5456255	Gm26478
						MGI:1933438	Slc16a3	MGI:1921538	Spem1
						MGI:1333863	Pde3b	MGI:1922531	4930548G14Rik
						MGI:1858493	B4galt2	MGI:2443133	Tmem198
						MGI:3643526	Gm9034	MGI:5452752	Gm22975
						MGI:1924968	Fam178a	MGI:95517	Fgf3
						MGI:2442566	Zfp322a	MGI:2179988	Mill1
						MGI:1916749	Tsr2	MGI:1098590	Npy6r
						MGI:1926810	Tmeff1	MGI:1925490	Cst11
						MGI:2443370	Chtf8	MGI:3030956	Olfr1122
						MGI:1914080	Nacc1	MGI:97166	Msmb
						MGI:95792	Got2	MGI:892013	Agrp
						MGI:1919899	Tmem209	MGI:2182262	Vmn1r85
						MGI:5452583	Gm22806	MGI:107177	Hsd17b3
						MGI:1858419	Bysl	MGI:88589	Cyp1a2
						MGI:1915391	Gpt2	MGI:5453390	Gm23613
						MGI:1344408	Pebp1	MGI:3030038	Olfr204
						MGI:5455134	Gm25357	MGI:1913982	4921530L21Rik
						MGI:2149632	Rpl31	MGI:3645314	Vmn2r18
						MGI:1915297	Mpnd	MGI:1202306	Hcrt
						MGI:1923207	Mir17hg	MGI:1098282	C9
						MGI:1917493	Wdr61	MGI:3641850	Gm10764
						MGI:1913275	Rcl1	MGI:1925004	Prune2
						MGI:2677850	BC026590	MGI:1917789	Myl6b
						MGI:2387603	Ahsa1	MGI:1918588	Tprg
						MGI:1919282	Pdxp	MGI:2387419	Zfp353-ps
						MGI:1858304	Ctps	MGI:3031187	Olfr1353
						MGI:107202	Atm	MGI:3031142	Olfr1308
						MGI:1933331	Elovl4	MGI:2137907	Slc25a2
						MGI:3583954	Zfp961	MGI:1202064	Otog
						MGI:3042273	Nsfl1c	MGI:5455661	Gm25884
						MGI:1261827	Dnmt3a	MGI:2159645	Vmn1r75
						MGI:2149728	Impa2	MGI:3031021	Olfr1187-ps1
						MGI:1916322	Ebna1bp2	MGI:3646689	Gm7337
						MGI:3651326	Gm12260	MGI:2177469	Bco2
						MGI:1346093	Psmc4	MGI:3030990	Olfr1156
						MGI:1289274	Krr1	MGI:1916651	Plac8l1
						MGI:2143322	AW551984	MGI:3031278	Olfr1444
						MGI:1891763	Ppp4c	MGI:2685200	Sptbn5
						MGI:3649708	Gm12755	MGI:104655	Ambn
						MGI:1354692	Lsm4	MGI:3030537	Olfr703
						MGI:3040689	Zfp873	MGI:1915176	Spert
						MGI:2141599	Tsen2	MGI:3645440	Gm7108
						MGI:1931871	Wdr46	MGI:1925886	1700104B16Rik
						MGI:1915958	Rabl2	MGI:3030655	Olfr821
						MGI:1914053	Hmces	MGI:3650311	Gm11833
						MGI:1917164	Ints4	MGI:3045289	A230083G16Rik
						MGI:1919792	Pgam5	MGI:3030229	Olfr395
						MGI:1343297	Drg1	MGI:3648665	Atp6ap1l
						MGI:2681523	Tnpo1	MGI:3030307	Olfr473
						MGI:2444401	Snrnp200	MGI:3031260	Olfr1426
						MGI:109386	Cebpz	MGI:1918137	Dmrtc1a
						MGI:99892	Lama1	MGI:1345149	Scn11a
						MGI:2441856	Sf3b2	MGI:88113	Atp4a
						MGI:1298205	Slc7a5	MGI:1920868	1700128E19Rik
						MGI:1920231	Prkrir	MGI:3030007	Olfr173
						MGI:1928373	Dnajc7	MGI:3649211	Gm11790
						MGI:1858961	Prc1	MGI:2159624	Vmn1r228
						MGI:97496	Pbx3	MGI:5452025	Gm22248
						MGI:95530	Fh1	MGI:3030685	Olfr851
						MGI:1914862	Mettl9	MGI:3642647	Gm10447
						MGI:2652872	Nynrin	MGI:5455591	Gm25814
						MGI:2387894	Snord87	MGI:1923120	Tcam1
						MGI:1202384	Ddb1	MGI:3647616	Gm8251
						MGI:102810	Lmo3	MGI:1919031	Slc16a14
						MGI:1915033	Ahctf1	MGI:3705617	Gm14926
						MGI:2144529	Cnot6	MGI:3642801	Gm9999
						MGI:1913459	Inip	MGI:3651589	Gm14461
						MGI:1918590	Riok1	MGI:3039625	BC018473
						MGI:1354161	Sirt6	MGI:3629651	Mir491
						MGI:1928488	Akap8	MGI:2149781	4932431P20Rik
						MGI:1920093	Prdm4	MGI:3645090	Nhsl2
						MGI:1924050	Usp42	MGI:5455165	Gm25388
						MGI:1920145	Setd5	MGI:3616084	Sec14l5
						MGI:108390	Kif2a	MGI:1934667	Tnfrsf25
						MGI:1915301	Nutf2	MGI:2384873	Scgn
						MGI:3650834	Gm11249	MGI:2137385	Ctsq
						MGI:1929129	Sap30	MGI:3648859	Gm6152
						MGI:1913788	Rps19bp1	MGI:3649725	Gm14488
						MGI:104564	Cdkn1c	MGI:88524	Crygd
						MGI:106572	Imp4	MGI:2686324	Pglyrp4
						MGI:2445102	Dhx33	MGI:1924292	Hyal4
						MGI:103302	Bmp7	MGI:2442001	D930020B18Rik
						MGI:3651543	Susd1	MGI:3030603	Olfr769
						MGI:106580	Cnot11	MGI:1914793	Pabpc6
						MGI:2681124	Urb2	MGI:5454855	Gm25078
						MGI:1915312	Btf3l4	MGI:3649896	Gm12780
						MGI:2385175	Msto1	MGI:2684853	Tmprss11a
						MGI:1858896	Spast	MGI:3030604	Olfr770
						MGI:2150152	Ubqln4	MGI:107664	Ifna4
						MGI:1334460	Bop1	MGI:3030574	Olfr740
						MGI:97547	Pfkl	MGI:3033119	Mrgprb4
						MGI:1924038	Klhdc10	MGI:1347353	Atp2b3
						MGI:2384313	Rrp9	MGI:3619451	Mir463
						MGI:2441982	Aldh5a1	MGI:3030654	Olfr820
						MGI:87871	Acat2	MGI:3030025	Olfr191
						MGI:3652085	Gm11687	MGI:3644701	Gm6878
						MGI:1914449	Pfdn1	MGI:3030639	Olfr805
						MGI:1919228	Ppp2r2a	MGI:107364	Il17a
						MGI:1913872	Ubr7	MGI:5453405	Gm23628
						MGI:1915295	2700060E02Rik	MGI:3056574	Nlrp4d
						MGI:2685112	Gm266	MGI:107657	Ifnb1
						MGI:2442524	Heatr1	MGI:2181366	Capn8
						MGI:1917637	Ttc9c	MGI:5452071	Gm22294
						MGI:2384588	Neil3	MGI:3030174	Olfr340
						MGI:1919433	Snx6	MGI:3030312	Olfr478
						MGI:2442342	Uspl1	MGI:3618700	Mir124a-2
						MGI:95557	Flnc	MGI:5454313	Gm24536
						MGI:1915490	Rpa3	MGI:107692	Fut7
						MGI:1921763	Neto2	MGI:1917315	Ankrd60
						MGI:1914526	Eri1	MGI:3030426	Olfr592
						MGI:1917497	Psmd1	MGI:1922609	4930555F03Rik
						MGI:103025	Mtx1	MGI:1925640	Pla2g4d
						MGI:2138986	Qser1	MGI:1919041	Cpa4
						MGI:1917473	Nars	MGI:104768	Gast
						MGI:1344345	Smc1a	MGI:5456031	Gm26254
						MGI:1277958	Pcm1	MGI:3588288	4930596D02Rik
						MGI:2445220	Vprbp	MGI:2681312	Tas2r144
						MGI:1913808	Lars	MGI:3030883	Olfr1049
						MGI:1916133	Ahsa2	MGI:96557	Il5
						MGI:1924841	Ddx10	MGI:3642892	Gm10544
						MGI:1916862	Kansl2	MGI:1206587	Prl4a1
						MGI:88431	Cnbp	MGI:3030678	Olfr844
						MGI:1333805	Srsf10	MGI:1916673	1700019M22Rik
						MGI:2685723	Ccnjl	MGI:3647271	Gm9159
						MGI:1915685	Dpy19l1	MGI:4421881	n-R5s36
						MGI:1098824	Odf2	MGI:3642916	Gm10842
						MGI:1914478	Dph7	MGI:3642531	Gm15417
						MGI:1915383	Gcsh	MGI:1338915	S100a5
						MGI:3588264	1700071K01Rik	MGI:1918238	4931428L18Rik
						MGI:96184	Hoxb3	MGI:3030316	Olfr482
						MGI:1919272	Slc35f2	MGI:1920638	Bpifa3
						MGI:1914411	Sclt1	MGI:3612791	Kir3dl2
						MGI:109275	Trim24	MGI:2672974	Defb39
						MGI:1353495	Slc25a4	MGI:1918103	Vwa3b
						MGI:3649984	Gm13160	MGI:2685344	Gm498
						MGI:1344380	Chd4	MGI:3618729	Mir135a-2
						MGI:1309480	Rtf1	MGI:1918244	Agbl4
						MGI:1277171	Dcx	MGI:107461	Csn3
						MGI:3643356	Rpsa-ps2	MGI:104524	Phxr2
						MGI:1915581	Obfc1	MGI:2159625	Vmn1r232
						MGI:98037	Rpl30	MGI:3030513	Olfr679
						MGI:1096366	Psme3	MGI:2136748	Pcdhb13
						MGI:107793	Crmp1	MGI:5452530	Gm22753
						MGI:1890496	Elac2	MGI:3761517	Vmn2r27
						MGI:3649393	Gm14263	MGI:1334209	Gjd2
						MGI:1928140	Mrps25	MGI:1914250	Prl3a1
						MGI:5477374	Gm26880	MGI:2177528	Olfr145
						MGI:1929705	Xpo7	MGI:2181647	Xrra1
						MGI:2385276	Kctd15	MGI:2685974	Slc22a14
						MGI:1914736	Polr3g	MGI:1194894	Gpc5
						MGI:1935127	Smarca1	MGI:3030304	Olfr470
						MGI:1922960	Rbm12	MGI:5454398	Gm24621
						MGI:104748	Peg3	MGI:3642391	Gm9898
						MGI:1915147	Rnmt	MGI:2651811	Tph2
						MGI:1913640	Slmo2	MGI:5451865	Gm22088
						MGI:1925622	Snrnp25	MGI:3642006	Gm9874
						MGI:104717	Meis1	MGI:5455984	Gm26207
						MGI:2389572	Brcc3	MGI:1890574	Sptbn4
						MGI:2685899	Zcwpw1	MGI:104797	Lta
						MGI:1919443	Scaf11	MGI:2148536	Vmn1r-ps10
						MGI:107163	Ppp3cb	MGI:3641729	Gm10860
						MGI:1930187	Maged1	MGI:1914560	Prl8a9
						MGI:5454134	Gm24357	MGI:95495	Ms4a2
						MGI:107690	Zfp462	MGI:3031133	Olfr1299
						MGI:2447819	2610524H06Rik	MGI:3036268	D130043K22Rik
						MGI:1349452	Polr3e	MGI:3031314	Olfr1480
						MGI:1924555	Wdr82	MGI:1918131	Nt5c1b
						MGI:2684420	Dcaf15	MGI:5454371	Gm24594
[truncated: 21,984 more rows]
